# Supplementary material for: CytoSpectre: a tool for spectral analysis of oriented structures on cellular and subcellular levels
Source: BMC Bioinformatics. 2015 Oct 26;16:344. doi: 10.1186/s12859-015-0782-y (PMC4624586; doi:10.1186/s12859-015-0782-y)
Supplement: Additional file 5: — Raw data from sensitivity experiments. This file contains all numerical data from the experiments evaluating the sensitivity of the results to changes in the values of adjustable parameters. (XLSX 8008 kb) [file 12859_2015_782_MOESM5_ESM.xlsx]

## Sheet: Sensitivity - True values
Image	Mean direction	Circ. var	Angular std	Circ. skewness	Circ. kurtosis	Mean (um)	Median (um)	Mode (um)	Std (um)
1	28.0617	0.14247	0.533797	-0.0087783	0.525722	2.36052	2.35903	2.35398	0.0169495
2	102.705	0.335267	0.818861	0.0507997	0.143728	2.00365	2.00247	2.01547	0.18347
3	8.33799	0.113237	0.475892	-0.034905	0.608807	1.52635	1.51881	1.49186	0.18122
4	122.548	0.054911	0.331394	0.00514095	0.796536	2.05806	2.05666	2.05216	0.115311
5	70.8201	0.0565214	0.336218	-0.00830003	0.78914	2.5048	2.50101	2.46745	0.0898516
6	81.2283	0.0505921	0.318095	-0.00296857	0.810811	2.01438	1.99191	1.97617	0.152016
7	131.989	0.119609	0.4891	0.0205374	0.597653	2.02481	2.0214	2.00642	0.104654
8	84.0599	0.63041	1.12286	-0.0884755	0.0292749	1.59084	1.5904	1.58864	0.038759
9	32.949	0.031821	0.252274	-0.00111105	0.878141	1.76795	1.76708	1.76736	0.0120174
10	91.3591	0.0383891	0.277089	-0.000993076	0.853698	1.99465	1.9943	1.99505	0.0128161
11	64.6702	0.0354436	0.266246	0.00835642	0.866845	1.62507	1.62131	1.61827	0.051474
12	72.8918	0.127191	0.504363	0.0136511	0.573513	2.46473	2.47755	2.49475	0.167082
13	49.4909	0.0526128	0.324385	0.00655784	0.807581	1.62072	1.62131	1.6232	0.0134091
14	44.8233	0.0381634	0.276273	0.00248265	0.856258	2.30181	2.31083	2.33179	0.150321
15	138.273	0.0411796	0.286983	0.00379851	0.844966	1.64234	1.63565	1.56278	0.207311
16	157.864	0.0344207	0.262376	-0.00301971	0.868955	2.01777	1.99641	1.95994	0.120037
17	141.831	0.131714	0.513252	-0.0126686	0.551259	1.78641	1.7938	1.81809	0.178863
18	162.115	0.0829491	0.407306	0.0169082	0.702446	1.95688	1.96215	1.97841	0.189875
19	178.248	0.0722297	0.380078	0.0188328	0.742356	1.91319	1.90616	1.90154	0.121435
20	34.3524	0.419883	0.916388	-0.0443041	0.0822175	1.6855	1.68179	1.6668	0.122011
21	78.865	0.064658	0.359605	0.00166294	0.764288	2.00645	1.99785	1.98139	0.108355
22	92.532	0.124006	0.498008	-0.00218079	0.583118	2.15128	2.15294	2.16007	0.0543765
23	4.77608	0.120014	0.489926	-0.0378071	0.609083	1.77457	1.77355	1.80402	0.07757
24	119.731	0.0489447	0.312873	-0.00806019	0.817508	1.99133	1.99238	1.99501	0.0129458
25	2.51625	0.138523	0.526352	0.011427	0.54858	2.27587	2.27739	2.27839	0.173694
26	155.337	0.0328147	0.256182	0.00174315	0.875722	1.74151	1.74262	1.74463	0.187713
27	47.7727	0.170057	0.583193	-0.0569805	0.494828	1.81496	1.81501	1.81316	0.181116
28	103.067	0.0998116	0.446792	-0.0224329	0.661705	1.69195	1.68981	1.67878	0.0544031
29	111.915	0.0272939	0.23364	0.00384494	0.89557	2.14798	2.15775	2.19467	0.103277
30	128.579	0.184265	0.607067	-0.013363	0.41832	2.29574	2.30276	2.32434	0.182311
31	71.2534	0.0328388	0.256276	0.000531047	0.875425	1.92661	1.92401	1.92366	0.0964992
32	12.598	0.0586319	0.342438	-0.00601665	0.783853	2.49806	2.48694	2.47229	0.102613
33	152.122	0.0551832	0.332214	-0.00453954	0.796005	2.46549	2.46699	2.47371	0.208032
34	106.062	0.0752661	0.387985	0.00506659	0.723603	2.47209	2.47021	2.46565	0.0247099
35	49.6854	0.12954	0.508998	0.00731812	0.579309	2.33085	2.33074	2.33316	0.075631
36	90.6394	0.0456599	0.302192	0.0024284	0.82957	1.73023	1.73133	1.73439	0.0774075
37	85.3553	0.026928	0.232069	0.00225879	0.896248	1.78448	1.78337	1.77727	0.108232
38	95.5143	0.0343863	0.262245	0.000866811	0.869698	1.60748	1.60603	1.58856	0.177448
39	172.823	0.467255	0.9667	-0.104172	0.100442	1.88829	1.87871	1.86707	0.0902071
40	20.7262	0.0246292	0.221942	0.00221781	0.904233	2.23632	2.23682	2.26452	0.120517
41	10.1627	0.136715	0.522906	0.00706569	0.554912	1.89331	1.88893	1.90275	0.134395
42	145.615	0.0505281	0.317893	-0.00222156	0.811037	1.57008	1.56614	1.56769	0.182236
43	172.156	0.146282	0.540892	0.0359051	0.52259	1.56	1.56123	1.55062	0.119888
44	69.6416	0.0527321	0.324753	-0.00383472	0.804148	2.08219	2.08303	2.07521	0.132707
45	58.9198	0.056196	0.335249	-0.0106453	0.796305	2.27838	2.28267	2.31463	0.155572
46	139.368	0.0326424	0.255509	0.00654453	0.874907	1.6421	1.63637	1.61739	0.0556217
47	130.592	0.0428301	0.292678	0.00244138	0.839375	2.05931	2.05848	2.04884	0.0619965
48	79.5984	0.0784706	0.396158	-0.00329303	0.715567	1.70384	1.69258	1.66685	0.135409
49	37.8974	0.0383572	0.276974	-0.00455868	0.854649	2.12361	2.1276	2.13386	0.0916199
50	107.601	0.0505989	0.318116	-0.00546022	0.812181	2.06634	2.07299	2.1479	0.15751
51	3.62682	0.553714	1.05234	-0.0622195	0.0963893	1.55598	1.5353	1.4762	0.169705
52	105.666	0.0804331	0.401081	-0.0110732	0.714828	1.85156	1.85099	1.90036	0.177953
53	66.6179	0.070358	0.375121	0.00254548	0.743439	1.53006	1.5297	1.52959	0.0459828
54	81.8564	0.102488	0.452744	0.0538199	0.653241	1.7423	1.75447	1.76856	0.116233
55	85.0011	0.127396	0.50477	0.0108057	0.579405	2.3536	2.35447	2.36658	0.153856
56	112.904	0.15254	0.552341	-0.00669822	0.509938	2.30996	2.30989	2.30949	0.00190242
57	160.434	0.127849	0.505665	-0.0219799	0.573928	2.37026	2.37946	2.40448	0.173937
58	126.817	0.0767382	0.391761	0.0106115	0.728509	2.33673	2.33883	2.35043	0.137615
59	91.0487	0.0702742	0.374898	0.00246798	0.747227	2.33375	2.3365	2.32165	0.141859
60	154.14	0.065756	0.362646	-0.00388235	0.761145	1.63646	1.64238	1.65079	0.0665617
61	158.303	0.0294518	0.242701	0.00185464	0.88757	2.26156	2.26442	2.2665	0.0685182
62	126.957	0.0483767	0.311052	-0.015935	0.819402	2.38909	2.39113	2.39616	0.0318711
63	153.837	0.055525	0.333242	0.00889982	0.79557	1.65147	1.64841	1.65391	0.178584
64	94.3911	0.229311	0.677216	0.0602608	0.382448	2.38809	2.38379	2.36407	0.130573
65	164.192	0.0426493	0.292059	0.00657226	0.842412	2.04538	2.05459	2.06996	0.151294
66	107.687	0.0836982	0.409141	0.0131803	0.694569	2.01665	2.03366	2.04474	0.0712675
67	96.9569	0.2198	0.663023	0.00209814	0.380224	2.34409	2.34505	2.34799	0.0445641
68	51.9546	0.865318	1.31554	-0.157145	0.213585	2.18878	2.19236	2.21649	0.0773747
69	67.0935	0.197869	0.629077	-0.0547068	0.394736	2.33143	2.32971	2.34125	0.127539
70	162.51	0.0378161	0.275013	0.00398026	0.856961	2.32603	2.32594	2.32568	0.00218276
71	110.724	0.0591304	0.343891	-0.00204907	0.779498	2.33886	2.36143	2.40152	0.2011
72	169.988	0.155928	0.558441	-0.0316082	0.479264	1.56508	1.57067	1.58187	0.0515981
73	74.6384	0.111271	0.471743	-0.0231909	0.624477	1.93063	1.93057	1.92297	0.0269845
74	10.0723	0.0368827	0.271598	0.00204826	0.859881	1.74384	1.7527	1.76605	0.128836
75	139.618	0.166772	0.577533	-0.0510233	0.468484	1.6178	1.62575	1.62032	0.157974
76	87.1927	0.0332287	0.257793	-0.00420243	0.873212	2.09286	2.0926	2.10024	0.0715421
77	79.2841	0.0490955	0.313354	-0.000278435	0.818379	1.6207	1.61681	1.59608	0.0720369
78	106.887	0.0559598	0.334544	-0.0102455	0.793293	1.83155	1.82323	1.80476	0.147662
79	178.73	0.0348894	0.264157	0.00226307	0.868308	1.61079	1.61641	1.62632	0.0828926
80	7.95898	0.937005	1.36894	-0.104807	-0.0469218	2.4363	2.42976	2.40113	0.130517
81	178.313	0.0496346	0.31507	-0.00174057	0.812867	1.76495	1.76743	1.76307	0.0812412
82	90.5452	0.0355489	0.266642	-0.0044007	0.864599	1.83508	1.83978	1.85153	0.139835
83	0.705551	0.0459389	0.303113	0.00398162	0.82816	1.62597	1.62574	1.61832	0.0329131
84	143.731	0.0720036	0.379483	-0.0277635	0.744393	1.97007	1.96166	1.91035	0.194041
85	171.918	0.0337171	0.259681	-0.000977252	0.870301	1.60526	1.60498	1.60366	0.00667626
86	33.0485	0.0845525	0.411224	-0.00488769	0.701478	1.99302	1.99033	1.99349	0.0849229
87	57.828	0.0286085	0.239201	0.000285348	0.889764	2.14606	2.1455	2.1481	0.0233857
88	105.466	0.034106	0.261174	-0.00522536	0.871051	1.55444	1.55053	1.55423	0.0937345
89	64.6422	0.0237986	0.218168	-0.000602525	0.908125	1.98074	1.98716	2.01622	0.0787622
90	6.98935	0.606751	1.10159	0.0460359	0.10513	2.11503	2.09947	2.0766	0.136451
91	4.07343	0.0357532	0.267407	0.00398925	0.863851	2.00571	2.00741	2.02545	0.16492
92	176.619	0.0484532	0.311298	-0.00644591	0.818109	2.27309	2.26924	2.24001	0.0628656
93	62.2134	0.0628543	0.354554	0.00499586	0.769275	1.7878	1.79038	1.78678	0.0855378
94	5.97551	0.198429	0.629967	-0.0368383	0.420715	1.72511	1.72198	1.73565	0.150824
95	6.26072	0.067474	0.367353	-0.00777018	0.760963	1.62894	1.61945	1.60177	0.128749
96	146.511	0.0767236	0.391723	0.0421641	0.726609	2.11798	2.12966	2.144	0.164694
97	129.914	0.0387363	0.278339	0.00690795	0.854064	1.60954	1.61698	1.64237	0.155655
98	176.598	0.0781108	0.395249	0.0150641	0.721513	2.14313	2.13986	2.1299	0.156986
99	92.79	0.0293272	0.242187	-0.00385367	0.888544	1.83879	1.86131	1.86913	0.211969
100	171.197	0.208376	0.645564	0.0546523	0.383161	2.29897	2.30281	2.32539	0.186066
101	76.4159	0.0571966	0.338221	0.00688971	0.791317	1.9986	1.99982	2.01942	0.145707
102	59.2431	0.125452	0.500904	0.000191666	0.582072	1.80323	1.80278	1.80321	0.0115476
103	73.2791	0.0357063	0.267231	0.0035485	0.864087	2.21881	2.22131	2.23287	0.0555202
104	179.664	0.051225	0.320078	0.000935181	0.808378	1.81743	1.81713	1.82481	0.0599598
105	124.392	0.0392109	0.280039	0.0056744	0.852408	2.38856	2.38726	2.37262	0.0354949
106	5.54954	0.0937977	0.433123	0.0182438	0.673925	2.47336	2.47592	2.51496	0.201969
107	111.053	0.0735353	0.383498	-0.00166615	0.735051	1.87592	1.869	1.85824	0.173467
108	92.2573	0.122513	0.495002	0.00106608	0.594693	1.54895	1.54821	1.54864	0.017395
109	170.382	0.0389878	0.279241	-0.0047234	0.851508	2.26194	2.25381	2.22373	0.106646
110	163.598	0.0829112	0.407213	0.0150741	0.713488	1.92552	1.92893	1.9377	0.0682383
111	38.0844	0.045673	0.302235	0.00459572	0.828133	1.54048	1.53421	1.53263	0.145795
112	163.098	0.0493983	0.314319	0.000239763	0.813576	2.16518	2.17157	2.18085	0.0974821
113	19.7012	0.0964325	0.439164	-0.00932722	0.661895	1.73847	1.73855	1.73869	0.00283801
114	179.138	0.335349	0.818962	-0.0602149	0.2226	1.9516	1.94613	1.93564	0.0750281
115	146.275	0.0280492	0.236851	0.000518905	0.894375	2.13262	2.13017	2.12912	0.0676933
116	20.3241	0.379783	0.871531	-0.082824	0.188553	1.64885	1.65437	1.67149	0.176811
117	5.24673	0.107564	0.463818	0.00245302	0.635157	1.95553	1.96277	1.97549	0.169925
118	109.491	0.0438741	0.296223	0.0117899	0.836279	1.55974	1.56058	1.55341	0.0536333
119	175.441	0.0612416	0.349976	-0.000798894	0.773624	2.30845	2.29979	2.29431	0.136379
120	70.35	0.480444	0.980249	-0.0354263	0.113125	2.15536	2.14991	2.14594	0.088186
121	77.0705	0.181589	0.602642	0.0258047	0.451816	2.1269	2.13067	2.12608	0.135989
122	170.386	0.159907	0.565521	-0.0413176	0.489211	1.71566	1.71298	1.6704	0.165608
123	90.1174	0.0898386	0.423884	0.00806719	0.684453	1.89591	1.89579	1.89318	0.0251187
124	130.182	0.198906	0.630723	-0.00155738	0.418083	2.05358	2.06277	2.06756	0.125654
125	66.4782	0.035356	0.265917	0.00142354	0.8658	2.10512	2.09147	2.04503	0.171544
126	57.3657	0.0359501	0.268142	0.00960934	0.864624	1.74942	1.7483	1.7249	0.113686
127	23.1001	0.03449	0.26264	-0.00178843	0.869759	2.346	2.34678	2.3529	0.0326451
128	123.278	0.519792	1.0196	-0.0519804	0.0822381	1.75605	1.74257	1.72238	0.169845
129	63.0539	0.089894	0.424014	-0.00954091	0.687327	2.04382	2.03948	1.99323	0.156898
130	32.4992	0.0562526	0.335418	-0.0145466	0.792012	2.44397	2.45298	2.45212	0.152392
131	133.052	0.0302038	0.245779	0.00494417	0.884563	2.20376	2.21966	2.23497	0.141006
132	153.133	0.0300851	0.245296	-0.003268	0.884967	2.08547	2.07296	2.05351	0.122012
133	18.5258	0.0459246	0.303066	-0.00948297	0.829865	1.87743	1.85549	1.80344	0.191602
134	17.9766	0.0512636	0.320199	0.00305828	0.808905	2.19094	2.21307	2.27052	0.173419
135	150.38	0.0680592	0.368942	0.00902166	0.75109	2.45355	2.46778	2.4758	0.0861616
136	127.103	0.0422549	0.290706	0.00602102	0.83944	2.41287	2.40454	2.36208	0.0930091
137	73.7896	0.100253	0.447778	-0.0187518	0.654618	2.1194	2.12322	2.11623	0.105989
138	105.638	0.0475791	0.308477	0.0020304	0.821975	2.41336	2.41325	2.41278	0.0199405
139	93.6954	0.0475233	0.308296	-0.00760012	0.820992	1.9902	1.9899	1.96416	0.164507
140	93.5683	0.0399635	0.282714	-0.000677127	0.848399	1.65528	1.65642	1.64505	0.170732
141	157.633	0.0626161	0.353882	0.00320621	0.772084	2.33437	2.33029	2.33899	0.130171
142	8.34949	0.103523	0.455023	0.0219074	0.636166	1.96058	1.95894	1.95528	0.056494
143	95.1243	0.0473917	0.307869	-0.00256703	0.823569	2.17022	2.18148	2.19066	0.184933
144	79.9761	0.586486	1.08304	-0.108351	0.0671444	2.49081	2.49514	2.49789	0.0817033
145	24.0342	0.0460572	0.303503	0.00329081	0.826461	2.47898	2.48151	2.45408	0.159772
146	82.9495	0.183852	0.606385	-0.0256194	0.434771	2.20442	2.20559	2.20503	0.0470041
147	124.328	0.0567406	0.33687	-0.0200225	0.791577	1.95463	1.94	1.91788	0.14979
148	94.5357	0.0261571	0.228723	0.0018336	0.898699	1.64833	1.64452	1.63315	0.0511396
149	36.4007	0.0631139	0.355286	-0.0013903	0.776336	1.80698	1.80907	1.81623	0.17309
150	42.9796	0.144955	0.538433	-0.0127388	0.531556	2.40072	2.40866	2.42922	0.170664
151	49.2741	0.0310874	0.249349	0.00272218	0.88073	1.86016	1.84508	1.79868	0.195492
152	47.7716	0.0463538	0.304479	0.00988512	0.826928	1.99536	1.98791	1.98087	0.104163
153	125.311	0.0462988	0.304299	-0.00579523	0.827054	1.98725	1.9778	1.97093	0.181313
154	72.504	0.429366	0.926678	-0.161919	0.11365	1.83214	1.83337	1.83139	0.0169667
155	67.6475	0.0719336	0.379298	-0.0233399	0.747266	1.95009	1.93992	1.89148	0.174637
156	106.565	0.061546	0.350845	-0.0108128	0.77674	2.21679	2.20865	2.20896	0.128819
157	151.551	0.0443389	0.297788	-0.00125576	0.833036	2.48436	2.4937	2.4306	0.188617
158	6.3697	0.0537873	0.327986	0.010118	0.800735	1.65342	1.65986	1.6923	0.147032
159	84.6465	0.108606	0.46606	0.00450315	0.629429	1.89128	1.89242	1.89408	0.0189827
160	80.7499	0.0401359	0.283323	-0.000392166	0.848424	1.54014	1.54078	1.54015	0.0200416
161	152.535	0.203033	0.637233	0.090755	0.458225	2.16637	2.17266	2.18404	0.104503
162	26.7307	0.0304823	0.24691	-0.00314874	0.884523	2.39085	2.39108	2.38918	0.0118354
163	50.2834	0.195603	0.625464	0.00789878	0.368306	2.38571	2.38872	2.38917	0.175262
164	12.8334	0.0387152	0.278263	0.00666347	0.856138	2.47434	2.4725	2.46792	0.039647
165	53.3351	0.0695702	0.373015	-0.0110455	0.748849	2.24611	2.24629	2.24644	0.00200577
166	106.234	0.0563463	0.335697	-0.00382482	0.788188	2.3407	2.33895	2.33733	0.0332563
167	120.515	0.0753512	0.388204	0.0315672	0.734437	2.08037	2.07639	2.05591	0.0633979
168	34.3361	0.142588	0.534018	0.0620916	0.562579	1.81778	1.83518	1.85214	0.146079
169	106.176	0.496902	0.996898	-0.00863668	0.106532	1.55576	1.5562	1.56963	0.0608518
170	171.294	0.0540069	0.328655	-0.00106495	0.799251	1.66531	1.66381	1.67383	0.0296326
171	71.1733	0.0450681	0.300227	0.0061956	0.831054	1.71429	1.69913	1.65379	0.171117
172	168.549	0.213971	0.654172	0.0381502	0.385827	2.25002	2.25254	2.24711	0.135209
173	86.1292	0.0368452	0.27146	0.000412811	0.860258	1.99571	1.99917	2.0236	0.200058
174	13.2501	0.0424508	0.291379	0.00270475	0.840174	2.40993	2.4057	2.38407	0.0703761
175	15.5714	0.0256121	0.226328	-0.00445251	0.901756	2.13063	2.13074	2.12234	0.179001
176	19.5213	0.0514662	0.320831	-0.00883665	0.806647	2.12093	2.1304	2.14381	0.0748683
177	61.4238	0.0258293	0.227285	0.00322321	0.900846	1.55234	1.54904	1.494	0.160687
178	22.8186	0.407917	0.903236	0.032204	0.125567	2.31744	2.32559	2.31854	0.223105
179	110.607	0.140141	0.529418	-0.020813	0.538442	1.5268	1.52737	1.53222	0.0416846
180	14.5839	0.0625208	0.353612	0.00507136	0.771034	2.10732	2.10778	2.1158	0.057361
181	175.996	0.0768925	0.392154	0.0021937	0.733762	1.64571	1.64164	1.59907	0.133451
182	27.7947	0.0237928	0.218141	-0.0035206	0.907674	2.41928	2.4126	2.40192	0.0533303
183	72.397	0.0683007	0.369596	0.012378	0.746122	1.60483	1.59915	1.60773	0.178037
184	95.3196	0.88234	1.32841	0.0680232	-0.042008	2.1617	2.17245	2.17837	0.135851
185	73.1401	0.0279325	0.236358	3.71818e-05	0.89283	1.93065	1.93583	1.95867	0.0581392
186	177.333	0.129832	0.509572	0.014333	0.587895	2.17465	2.17802	2.19098	0.0715543
187	36.1852	0.126214	0.502421	-0.00789951	0.58426	1.50849	1.50549	1.50177	0.0536755
188	138.655	0.0210813	0.205335	0.00335067	0.918436	1.80124	1.80759	1.80754	0.177914
189	176.958	0.126292	0.502578	0.00933022	0.57989	2.05236	2.05186	2.04714	0.0371131
190	167.396	0.0756981	0.389097	0.0169271	0.737977	2.36486	2.36469	2.36442	0.00475853
191	165.527	0.0410613	0.28657	-0.00591988	0.845184	1.61627	1.61925	1.63842	0.0619041
192	79.7671	0.0990618	0.445111	0.0058082	0.656306	2	1.99901	1.99546	0.0656789
193	178.992	0.038595	0.277831	0.00584231	0.854923	2.10912	2.10653	2.09638	0.0727815
194	175.261	0.0521408	0.322927	-0.00223475	0.805953	1.8688	1.87152	1.87368	0.0736342
195	120.201	0.0527001	0.324654	-0.0106648	0.805555	1.89974	1.89886	1.89195	0.0188555
196	108.005	0.0316073	0.251425	0.00246634	0.877791	1.83397	1.82772	1.81824	0.06306
197	144.773	0.0744854	0.385967	0.00115925	0.730207	1.5664	1.56219	1.55962	0.0693351
198	10.2933	0.036021	0.268406	0.00262088	0.863987	1.71098	1.7105	1.70924	0.0430011
199	12.4848	0.0501663	0.316753	-0.00136462	0.810604	2.40039	2.40043	2.40095	0.00240207
200	48.8807	0.0400714	0.283095	-0.00363036	0.847814	1.58957	1.59638	1.62816	0.0922722
201	179.075	0.0508395	0.318871	0.00348499	0.810611	2.03298	2.03205	2.03296	0.176903
202	146.328	0.107114	0.462847	-0.0243452	0.630431	1.90266	1.91096	1.96558	0.139246
203	162.564	0.0291156	0.241311	-0.000484317	0.887666	2.3902	2.39258	2.39873	0.0409446
204	54.2238	0.178504	0.597501	0.0047892	0.470783	2.48186	2.48105	2.47739	0.0270924
205	24.6142	0.0389427	0.27908	-0.00194821	0.853012	1.94679	1.94538	1.93946	0.192785
206	102.393	0.362172	0.851083	0.0516332	0.213248	1.92954	1.9259	1.91723	0.0666166
207	149.099	0.0848312	0.411901	-0.0085865	0.695418	2.16896	2.18264	2.17896	0.125063
208	24.3692	0.0347752	0.263724	-0.000146639	0.867029	2.3751	2.36946	2.34907	0.162158
209	57.4198	0.0627359	0.35422	0.0189226	0.772645	1.72222	1.7058	1.67155	0.186599
210	88.0544	0.0318333	0.252322	0.00150737	0.877751	2.02787	2.02712	2.02599	0.0164537
211	109.341	0.0752755	0.388009	-0.0156456	0.727034	2.02489	2.02403	2.01412	0.0772443
212	23.3633	0.0941891	0.434026	-0.00219544	0.675879	1.54936	1.55809	1.57382	0.124252
213	171.258	0.163819	0.572397	-0.039826	0.499341	2.21551	2.21894	2.18422	0.0789296
214	125.988	0.207898	0.644822	0.118031	0.379298	2.19372	2.19104	2.19312	0.0674048
215	177.336	0.057458	0.338993	-0.0156822	0.791298	1.94099	1.94628	1.95865	0.048806
216	140.095	0.0674563	0.367305	-0.00554612	0.754993	1.96942	1.96913	1.96785	0.0193691
217	125.036	0.030738	0.247944	0.000630371	0.881898	2.33787	2.33597	2.31843	0.177553
218	52.4359	0.0793432	0.398355	0.0169666	0.717411	1.78237	1.7703	1.73754	0.175761
219	83.096	0.0391268	0.279739	0.00242182	0.852632	1.6506	1.63719	1.61305	0.146464
220	14.1535	0.0763528	0.390776	-0.00590192	0.724323	1.92533	1.92541	1.92489	0.0109442
221	126.396	0.0678233	0.368302	-0.0042239	0.755451	1.54189	1.53136	1.52694	0.127717
222	16.3379	0.0894325	0.422924	0.00495757	0.684885	1.59887	1.59779	1.59362	0.0324164
223	170.289	0.13888	0.52703	-0.0202338	0.541561	2.48741	2.48654	2.48427	0.0980664
224	10.1005	0.097827	0.442328	0.0131629	0.65493	2.06724	2.06182	2.06794	0.173177
225	154.578	0.0835794	0.40885	-0.0271321	0.704368	1.62422	1.62494	1.61878	0.0875396
226	92.2536	0.103508	0.454991	-0.019224	0.645061	1.92924	1.92741	1.93701	0.176559
227	39.1596	0.037401	0.2735	0.00338787	0.858488	2.35146	2.33638	2.28937	0.197571
228	76.6889	0.0705499	0.375632	0.026643	0.741632	2.46632	2.46503	2.45611	0.0579601
229	33.0561	0.0520156	0.322539	0.00375449	0.806537	2.34156	2.34243	2.35623	0.0818461
230	168.282	0.0569614	0.337525	-0.00422743	0.791091	1.75227	1.76199	1.74544	0.19553
231	103.302	0.0362572	0.269285	0.00330907	0.862079	2.0133	2.02934	2.05703	0.148883
232	152.856	0.0392916	0.280327	-0.0023216	0.849782	2.39885	2.40778	2.41555	0.0472455
233	173.855	0.124372	0.498741	0.0163192	0.586454	2.06551	2.06474	2.0433	0.127449
234	61.1525	0.0519994	0.322488	0.0174847	0.806413	2.50492	2.50523	2.49071	0.0589799
235	130.533	0.172474	0.587323	0.0243301	0.464988	2.40781	2.411	2.42656	0.0599304
236	63.4073	0.136212	0.521943	0.000848243	0.540684	1.63296	1.64837	1.70331	0.195653
237	159.903	0.0765275	0.391222	0.040775	0.728965	1.66043	1.6851	1.71476	0.202134
238	139.794	0.0856173	0.413805	0.0179618	0.70562	1.60842	1.60839	1.60663	0.00809551
239	172.219	0.047253	0.307418	-0.00575735	0.823991	1.5927	1.58818	1.58668	0.0691232
240	83.1235	0.0785497	0.396358	-0.0107571	0.719755	2.01627	2.00006	1.95347	0.164969
241	12.0971	0.110571	0.470258	-0.0196889	0.616627	2.4848	2.48673	2.49222	0.0515947
242	78.0722	0.0292598	0.241908	-0.00421184	0.888184	2.2959	2.29089	2.2771	0.0421917
243	24.3238	0.628756	1.12139	0.0183692	-0.0436405	1.98068	1.98841	2.00175	0.160276
244	70.0016	0.108137	0.465052	-0.0167905	0.635513	1.75369	1.7521	1.73606	0.051529
245	73.1474	0.034479	0.262599	-0.00316116	0.868032	2.25569	2.25045	2.24613	0.120045
246	15.6688	0.0521846	0.323062	0.00112104	0.804138	2.19872	2.18805	2.13752	0.156938
247	83.0853	0.488061	0.987989	-0.000685784	0.0815673	2.04998	2.0479	2.05759	0.0863836
248	11.8006	0.185076	0.608401	-0.06101	0.422722	2.18091	2.18055	2.20071	0.169884
249	64.2623	0.850589	1.30429	0.020415	0.0319845	2.41121	2.41377	2.42743	0.0686815
250	135.376	0.0563832	0.335807	0.00585484	0.79315	1.74643	1.74564	1.73128	0.116982
251	144.219	0.163806	0.572374	0.0212829	0.474024	1.99512	1.98826	1.99111	0.162636
252	136.185	0.0613505	0.350287	0.00289102	0.776879	2.29589	2.29833	2.2879	0.078246
253	102.217	0.0314996	0.250996	0.000688217	0.880557	2.24901	2.2183	2.16756	0.170225
254	159.608	0.0400571	0.283044	0.00311537	0.850009	2.41586	2.40083	2.32682	0.183873
255	127.903	0.0529593	0.325451	0.0243741	0.80809	2.39851	2.39722	2.39483	0.0117834
256	177.98	0.0244771	0.221256	-0.000312183	0.905773	2.38223	2.38341	2.38618	0.0218687
257	17.4269	0.0453376	0.301123	0.00185437	0.829727	1.84472	1.84888	1.87065	0.191966
258	100.409	0.109449	0.467865	-0.0288377	0.641179	2.07936	2.07946	2.07599	0.0113498
259	37.3538	0.428068	0.925276	-0.0118552	0.0755214	1.56162	1.56719	1.57061	0.107765
260	27.9486	0.0892618	0.42252	-0.0220101	0.684274	1.97248	1.97822	1.97843	0.0991808
261	129.797	0.0944166	0.434549	0.015545	0.670956	1.90758	1.89939	1.88683	0.0647985
262	9.1989	0.0599343	0.34622	0.0139872	0.776234	2.38573	2.39527	2.4066	0.185632
263	63.502	0.027871	0.236097	0.000891191	0.892238	1.68059	1.68346	1.69265	0.0397797
264	23.1163	0.0923077	0.429669	0.0149723	0.678753	2.38573	2.38366	2.39623	0.097802
265	170.05	0.224227	0.669667	-0.111071	0.345577	1.62555	1.62521	1.62471	0.00635125
266	100.683	0.0466389	0.305414	-0.00728171	0.826438	2.21103	2.21119	2.21127	0.0030078
267	140.767	0.104713	0.457632	-0.00543477	0.640783	1.54578	1.54698	1.54421	0.0951754
268	121.167	0.0529655	0.32547	-0.0323656	0.811102	2.11239	2.10476	2.08925	0.172797
269	8.5797	0.200338	0.63299	-0.053483	0.431036	2.32489	2.32744	2.32979	0.0567303
270	34.7825	0.133382	0.516492	-0.0468453	0.556786	1.90644	1.90234	1.91797	0.125621
271	8.33505	0.569208	1.06697	-0.022662	0.133628	1.53452	1.53353	1.53309	0.0574886
272	32.9023	0.0948352	0.435512	0.0057659	0.666719	1.78546	1.78569	1.77893	0.10855
273	2.4447	0.0793591	0.398395	0.000385319	0.71949	1.67047	1.67071	1.6712	0.00931643
274	16.9211	0.0871682	0.417536	0.0169188	0.692704	2.10892	2.12481	2.13048	0.174476
275	91.9974	0.0407751	0.28557	-0.00272305	0.846078	2.25776	2.26261	2.26947	0.148884
276	43.724	0.0434822	0.294897	0.00150869	0.835504	1.80292	1.79226	1.76873	0.150151
277	78.6855	0.0628338	0.354496	0.00211495	0.767932	1.72362	1.72655	1.82479	0.18743
278	55.966	0.0422697	0.290757	0.0161177	0.843415	1.99331	1.99562	1.99404	0.040358
279	36.7321	0.065512	0.361972	-0.0163656	0.761798	2.21265	2.22103	2.23008	0.156446
280	32.8451	0.0238467	0.218388	0.000658714	0.907805	1.93015	1.93059	1.93217	0.0059212
281	162.711	0.119954	0.489804	0.0198693	0.597783	1.75641	1.75486	1.74467	0.152372
282	175.587	0.0831497	0.407798	0.00087905	0.705371	1.60516	1.60337	1.59403	0.168808
283	169.294	0.125902	0.5018	0.0124851	0.561794	1.88716	1.8738	1.87671	0.177537
284	104.698	0.175403	0.592289	0.0311706	0.450641	1.59172	1.59192	1.59431	0.134125
285	73.4163	0.838004	1.29461	-0.0658391	-0.0651117	2.05648	2.04628	2.03664	0.202443
286	121.766	0.846529	1.30118	-0.069494	-0.045828	1.93388	1.93816	1.95327	0.109916
287	41.9794	0.194183	0.62319	-0.0554782	0.428039	1.58464	1.58281	1.55719	0.0982908
288	160.184	0.0320527	0.253191	-0.00365941	0.877848	2.33093	2.33281	2.33477	0.0308219
289	5.88987	0.0429099	0.29295	0.00175033	0.839052	1.74916	1.75136	1.76647	0.138351
290	60.2812	0.0321653	0.253635	-0.00172942	0.877944	1.66213	1.63719	1.59267	0.193204
291	158.135	0.167367	0.578561	0.0191213	0.47357	2.00273	2.01772	2.0434	0.119581
292	163.83	0.38329	0.875546	-0.0643586	0.0755177	1.5009	1.4897	1.46799	0.126336
293	99.1875	0.0859597	0.414632	0.0407763	0.702954	2.28472	2.29582	2.29471	0.108196
294	49.2172	0.0384352	0.277255	-0.00166365	0.856538	1.76026	1.74118	1.7005	0.139008
295	94.2822	0.0754655	0.388498	0.00352744	0.730398	1.86392	1.86398	1.85862	0.115334
296	155.916	0.0368631	0.271526	0.00293249	0.860589	2.19217	2.20528	2.22684	0.19447
297	135.966	0.041956	0.289676	-0.0043882	0.840851	2.45098	2.44855	2.44594	0.0192776
298	175.752	0.0669326	0.365876	0.0131565	0.757942	2.15888	2.16057	2.16791	0.038989
299	126.746	0.0837903	0.409366	0.001735	0.713855	2.47354	2.45877	2.42409	0.208914
300	170.984	0.114804	0.479174	0.00871073	0.606636	2.07758	2.07504	2.06474	0.176538
301	122.739	0.429533	0.926858	-0.179203	-0.0279274	2.2989	2.29266	2.25273	0.154927
302	62.1256	0.141371	0.531734	-0.0548826	0.543462	2.03618	2.03422	2.02676	0.0481735
303	9.77979	0.0348059	0.26384	0.0037456	0.870267	2.2416	2.23921	2.24075	0.0438008
304	131.07	0.0432403	0.294076	0.00326025	0.837861	1.92625	1.93175	1.95516	0.0958372
305	139.983	0.0601657	0.346888	-0.00226945	0.77885	1.85806	1.85426	1.84806	0.0430081
306	45.9917	0.0478534	0.309365	0.000402527	0.818541	1.86141	1.83699	1.83551	0.157144
307	24.8506	0.520053	1.01986	0.0852017	0.022151	1.92773	1.92828	1.92167	0.0252266
308	7.86929	0.0591839	0.344046	0.0020991	0.780814	1.53057	1.5305	1.53064	0.00339606
309	43.097	0.103189	0.454287	-0.00274675	0.629289	1.96085	1.96143	1.96058	0.0379708
310	80.8888	0.248915	0.70557	0.061105	0.312955	1.69757	1.70792	1.71138	0.134388
311	19.6804	0.0560057	0.334681	0.00864003	0.793461	1.52062	1.52444	1.54921	0.149018
312	88.4927	0.0572414	0.338353	0.0121354	0.787239	1.7528	1.75264	1.7531	0.00187943
313	93.0422	0.177969	0.596605	-0.0335418	0.461237	2.17091	2.17503	2.16891	0.18343
314	141.02	0.0393695	0.280605	0.00265189	0.850454	2.32186	2.32804	2.32988	0.14606
315	32.0577	0.0560691	0.33487	0.00558742	0.793232	2.35289	2.35101	2.34804	0.0154297
316	32.0571	0.242657	0.696645	-0.0570014	0.3319	1.61503	1.61203	1.61258	0.0552262
317	43.9761	0.0516342	0.321354	0.00715279	0.805484	1.64463	1.65797	1.69126	0.116858
318	35.8418	0.432115	0.92964	0.0837204	0.113602	2.15698	2.15416	2.14884	0.0584496
319	172.37	0.0584199	0.341818	-0.00861159	0.784316	1.87706	1.88093	1.89192	0.0427841
320	66.143	0.561765	1.05997	0.00546475	-0.0186667	1.68303	1.68978	1.67106	0.150576
321	2.04274	0.0915903	0.427996	0.00559708	0.681944	1.74408	1.74423	1.74262	0.0785041
322	120.13	0.0339936	0.260744	-0.00210339	0.869525	1.72697	1.7197	1.69715	0.134167
323	50.64	0.0778069	0.394479	-0.00202954	0.719467	1.67343	1.67268	1.65702	0.189983
324	152.502	0.0663441	0.364264	-0.0118868	0.758685	2.10908	2.11469	2.11909	0.0685482
325	158.565	0.030807	0.248222	-0.00261508	0.884055	2.46654	2.50494	2.54435	0.183765
326	155.251	0.201452	0.634747	0.0178338	0.382617	2.40988	2.40975	2.40859	0.0468975
327	3.13918	0.0515139	0.320979	0.00766706	0.810328	1.51616	1.50903	1.49689	0.107811
328	16.3642	0.0557766	0.333996	0.00577567	0.793992	1.69201	1.69376	1.68809	0.0723253
329	172.223	0.143593	0.535898	0.0308938	0.548858	1.82754	1.83817	1.85468	0.0701182
330	172.461	0.0298318	0.244261	0.00093781	0.88568	2.48592	2.49236	2.49529	0.12199
331	63.874	0.139022	0.527299	-0.0100754	0.536849	2.19306	2.1937	2.19645	0.0320766
332	19.6324	0.0368552	0.271497	0.000181428	0.859335	1.58771	1.58614	1.58556	0.030177
333	93.4401	0.0462	0.303974	0.00163232	0.825889	2.43687	2.43758	2.43146	0.0445827
334	162.602	0.191219	0.618416	0.0240501	0.417935	1.52202	1.5202	1.51808	0.028339
335	156.716	0.113152	0.475714	0.0107635	0.609683	2.00072	2.00023	2.00031	0.0908292
336	24.8326	0.0480074	0.309863	-0.00401948	0.821891	1.94269	1.93999	2.02352	0.178778
337	85.8783	0.18042	0.600699	-0.0386222	0.451216	2.10281	2.10252	2.10103	0.0171624
338	130.989	0.042158	0.290372	0.00260298	0.841016	2.21476	2.22177	2.2419	0.0859234
339	143.426	0.0594813	0.34491	-0.00931733	0.779096	2.26638	2.26238	2.26043	0.0430009
340	137.7	0.0695565	0.372978	-0.00680891	0.748572	1.86541	1.86384	1.84855	0.0641148
341	92.2369	0.0700711	0.374356	-0.00545361	0.748936	1.5823	1.57957	1.55282	0.128503
342	161.465	0.0264797	0.230129	-0.00627716	0.899124	2.27431	2.29555	2.32571	0.109092
343	79.1467	0.0694255	0.372627	-0.0101046	0.750825	1.77265	1.7737	1.77438	0.0181473
344	77.9985	0.117541	0.484853	-0.0258376	0.61165	1.906	1.89866	1.9366	0.163767
345	128.529	0.929631	1.36355	0.0264505	-0.015422	2.15669	2.15605	2.15021	0.0267901
346	173.888	0.0368913	0.27163	-0.00461062	0.860397	1.98	1.98429	1.9975	0.0977378
347	34.7368	0.108324	0.465454	0.00636292	0.633431	2.28931	2.26631	2.21555	0.164906
348	175.826	0.155191	0.557119	0.0113866	0.517878	2.48197	2.48014	2.46064	0.128966
349	3.26966	0.159372	0.564574	-0.0282474	0.491819	1.57979	1.57536	1.56696	0.104728
350	139.899	0.0784961	0.396222	-0.00359249	0.721955	1.50423	1.50044	1.49242	0.0835439
351	16.7507	0.0872226	0.417666	0.0611558	0.710733	2.18372	2.17362	2.15872	0.0917061
352	56.7616	0.0576821	0.339653	-0.00608762	0.786771	2.40655	2.395	2.38443	0.118406
353	76.6219	0.478651	0.978419	0.00213187	0.0878892	1.60249	1.59841	1.56569	0.18493
354	89.677	0.0521195	0.322861	0.00119789	0.810099	1.63739	1.63537	1.62533	0.0574299
355	157.063	0.15759	0.561409	-0.00877801	0.493562	2.41501	2.41407	2.39119	0.171791
356	133.379	0.337917	0.822091	-0.00644655	0.15122	2.19222	2.19454	2.199	0.0468089
357	127.965	0.213023	0.652722	-0.0806712	0.316014	2.18717	2.19388	2.19515	0.133091
358	8.71817	0.0252149	0.224566	-0.0014868	0.903031	2.23525	2.22749	2.2248	0.0829713
359	93.9251	0.0683895	0.369836	-0.00054894	0.748526	1.96709	1.96658	1.98213	0.0919279
360	135.853	0.0385562	0.277691	5.49322e-05	0.852728	1.77927	1.76147	1.72388	0.135195
361	146.403	0.0408861	0.285958	-0.00470097	0.846259	1.64853	1.65095	1.65979	0.111506
362	67.8288	0.0461592	0.30384	-0.00187093	0.826843	2.37406	2.37399	2.37376	0.00410952
363	65.5224	0.120445	0.490805	-0.0233276	0.59568	1.95522	1.95216	1.95282	0.103619
364	173.109	0.0366788	0.270846	0.00778078	0.860992	2.29262	2.29274	2.29294	0.043437
365	33.8473	0.0687664	0.370854	0.0101975	0.752919	2.11191	2.11049	2.11338	0.0483981
366	166.801	0.0540444	0.328769	-0.00416132	0.800391	2.31215	2.31508	2.31457	0.0718404
367	157.119	0.0635311	0.356458	-0.00842457	0.766658	1.84151	1.83796	1.84184	0.116821
368	67.9264	0.0489391	0.312855	-0.00476348	0.819389	1.74588	1.7449	1.74465	0.0293362
369	118.98	0.0404572	0.284455	7.72495e-05	0.846767	1.94063	1.93856	1.92337	0.144999
370	26.3627	0.0743915	0.385724	0.00502611	0.732752	1.5926	1.59106	1.58925	0.0687384
371	14.8077	0.0761798	0.390333	-0.00340898	0.726737	1.67504	1.67477	1.67956	0.115212
372	89.2088	0.0933657	0.432124	-0.0139792	0.666973	1.71855	1.73416	1.76004	0.160538
373	39.8576	0.0840598	0.410024	-0.0012877	0.703346	1.58289	1.58731	1.60128	0.174412
374	81.0446	0.0488156	0.31246	0.00732303	0.817984	1.69311	1.69306	1.69349	0.00492686
375	67.8029	0.094797	0.435424	0.00589425	0.669991	1.82315	1.82196	1.82102	0.107623
376	179.666	0.234392	0.684679	-0.0107517	0.317856	2.093	2.1076	2.11821	0.170568
377	29.3692	0.0792814	0.398199	-0.030384	0.720521	2.2842	2.28619	2.27754	0.0943916
378	87.3879	0.0970318	0.440527	-0.026111	0.657647	1.74024	1.7507	1.76251	0.129948
379	51.9184	0.0293398	0.242239	-0.00168012	0.886876	2.10723	2.11202	2.11414	0.0496037
380	74.3846	0.0748239	0.386843	0.00201176	0.730276	1.53309	1.5461	1.57949	0.151822
381	73.4424	0.035817	0.267645	0.00328703	0.864105	2.00738	2.00764	1.98352	0.178561
382	126.688	0.0279412	0.236394	0.0014071	0.892758	2.19517	2.21305	2.19719	0.173422
383	105.239	0.0588555	0.34309	-0.000848292	0.783022	2.47048	2.46344	2.47579	0.105631
384	56.4729	0.0827803	0.406891	-0.0145683	0.701477	1.52171	1.52168	1.52097	0.149028
385	93.3429	0.0341888	0.261491	-0.00542192	0.869429	2.10103	2.10441	2.10699	0.0796777
386	161.458	0.250277	0.707498	-0.0786952	0.296856	2.43743	2.44721	2.47476	0.221707
387	45.5279	0.162253	0.569654	-0.0239777	0.492766	1.93148	1.93275	1.87557	0.199925
388	39.6288	0.0507684	0.318648	0.0069482	0.808703	2.13998	2.1342	2.11726	0.077367
389	80.6037	0.0380793	0.275968	-0.00930084	0.856862	2.31365	2.31362	2.31365	0.000954799
390	142.646	0.0415126	0.288141	-0.00278445	0.843557	1.66596	1.68448	1.70722	0.166212
391	104.483	0.196445	0.626809	-0.0453494	0.418075	1.6043	1.60397	1.60411	0.0525728
392	83.3088	0.040108	0.283224	-0.00066286	0.848517	2.40188	2.40427	2.41456	0.136754
393	34.4829	0.137295	0.524014	-0.00168621	0.557073	2.3012	2.30089	2.29485	0.104503
394	145.911	0.120595	0.491111	0.0133169	0.593855	1.8045	1.80866	1.81509	0.163523
395	70.8911	0.0501062	0.316563	0.00402333	0.813573	2.3252	2.33215	2.34668	0.0893304
396	98.0839	0.192126	0.61988	0.029315	0.442223	2.3393	2.3539	2.39597	0.183181
397	66.1588	0.0307846	0.248132	-0.00689668	0.883531	2.0099	2.01048	2.01293	0.0157721
398	142.435	0.0876773	0.418754	0.00455392	0.694162	2.0217	2.01872	2.01244	0.0440733
399	97.3328	0.0893288	0.422679	-0.036241	0.691184	1.63575	1.64342	1.6283	0.131429
400	92.9907	0.0823091	0.405732	0.00332747	0.706517	2.31435	2.31202	2.31301	0.0427481
401	33.7781	0.0412897	0.287366	0.00219226	0.843624	1.78765	1.79717	1.82781	0.0879638
402	84.193	0.0540043	0.328647	0.00883992	0.801452	2.35731	2.35984	2.38401	0.0577466
403	157.16	0.045242	0.300805	-0.000348881	0.832367	1.829	1.83891	1.8551	0.145506
404	48.7939	0.16516	0.574734	-0.0307738	0.487158	2.06983	2.07041	2.0704	0.0104366
405	111.64	0.0641493	0.358188	-0.00957171	0.765711	1.6631	1.64643	1.61595	0.132834
406	59.9924	0.0374775	0.273779	-0.0029958	0.856954	2.46076	2.46113	2.47467	0.0651836
407	74.9361	0.0671046	0.366346	-0.0121058	0.75548	1.65798	1.65639	1.67164	0.0665819
408	92.0563	0.0657597	0.362656	0.0119204	0.760762	2.13781	2.14109	2.15113	0.0806012
409	1.31201	0.0502068	0.316881	-0.0137224	0.815872	2.14609	2.16771	2.2014	0.176168
410	76.1807	0.0278223	0.235891	-0.00153291	0.893202	1.67777	1.6764	1.67317	0.0225837
411	37.3581	0.0628874	0.354647	-0.00717361	0.76651	1.52708	1.51795	1.5053	0.0883599
412	117.8	0.109002	0.466909	-0.020516	0.646561	1.73485	1.7385	1.75879	0.0816297
413	54.9197	0.042629	0.29199	0.000377536	0.840777	1.58252	1.58279	1.58163	0.1087
414	51.0229	0.335687	0.819374	-0.0680747	0.112833	1.89674	1.89658	1.89477	0.024253
415	47.5731	0.056067	0.334864	-0.00583898	0.796182	2.34766	2.34732	2.34703	0.00580722
416	47.5916	0.0579921	0.340565	-0.0190221	0.792587	2.46192	2.46281	2.4743	0.0971855
417	82.1332	0.0690416	0.371595	-0.0114469	0.758013	2.15213	2.15579	2.1528	0.0522813
418	37.0149	0.264413	0.727205	0.0292148	0.301286	2.34294	2.34278	2.34196	0.0037221
419	98.1507	0.13593	0.521403	0.0281969	0.548301	2.49446	2.49538	2.51889	0.120099
420	31.0779	0.538788	1.03806	0.260723	0.0998258	1.90784	1.91619	1.91564	0.0875764
421	151.635	0.0387014	0.278214	0.00719711	0.854138	2.15516	2.16096	2.2234	0.185137
422	46.6824	0.0932547	0.431867	0.0179858	0.683095	2.04375	2.03816	2.02975	0.0762688
423	110.905	0.0515628	0.321132	-0.0132048	0.809019	1.90159	1.90171	1.8969	0.146718
424	48.2893	0.0841839	0.410326	-0.0121801	0.706855	2.07468	2.077	2.07945	0.167984
425	88.1265	0.063358	0.355972	0.00669863	0.76937	2.33326	2.33708	2.33619	0.115767
426	9.96379	0.0902847	0.424935	-0.0176596	0.696686	1.85218	1.85261	1.8545	0.0222974
427	30.9993	0.0781204	0.395273	0.00120769	0.718822	1.73574	1.73816	1.73851	0.0429082
428	30.9977	0.0352805	0.265633	-0.00327784	0.868021	1.80646	1.81225	1.83748	0.0883938
429	25.5072	0.0734778	0.383348	-0.0141183	0.739822	1.60183	1.61378	1.63266	0.074174
430	107.732	0.030588	0.247338	0.00319646	0.882443	1.5499	1.55084	1.55296	0.0246381
431	92.8581	0.0276317	0.235082	-0.000563771	0.893521	2.43821	2.43049	2.40193	0.0977355
432	59.1733	0.0592156	0.344138	0.0103133	0.781059	2.37583	2.3782	2.39218	0.0989424
433	35.3806	0.0365491	0.270367	-0.00351683	0.86158	1.68502	1.68468	1.68205	0.0107968
434	102.272	0.568396	1.0662	-0.0832583	0.0631771	1.60169	1.58294	1.5806	0.136369
435	5.03148	0.0414511	0.287927	0.00097233	0.844603	2.02587	2.0192	2.00884	0.147154
436	43.378	0.94164	1.37233	0.0190177	-0.0661872	2.14471	2.16119	2.19442	0.173075
437	9.29926	0.183593	0.605958	-0.0238701	0.449875	1.57304	1.57629	1.59557	0.0825011
438	5.62087	0.0740794	0.384914	0.00150506	0.736239	1.94805	1.95007	1.93651	0.156583
439	64.038	0.539249	1.03851	-0.0426756	0.0287608	1.63371	1.62974	1.6309	0.119104
440	57.7789	0.0423289	0.29096	-0.000309373	0.841308	1.57629	1.57678	1.57758	0.0231571
441	123.448	0.0347909	0.263784	0.00152547	0.868069	2.09348	2.09803	2.09587	0.109531
442	37.1208	0.0679227	0.368572	-0.0104164	0.749105	2.13217	2.13448	2.13472	0.035399
443	112.182	0.154493	0.555864	0.0193881	0.494754	1.91598	1.9165	1.92183	0.0197283
444	117.082	0.0877722	0.41898	0.0168214	0.685678	1.66475	1.66965	1.67711	0.151848
445	137.779	0.0719077	0.37923	0.0171989	0.740376	2.24627	2.24624	2.21321	0.123034
446	164.758	0.0232544	0.215659	-0.00407842	0.910074	2.47782	2.47953	2.4814	0.109311
447	4.68171	0.0491192	0.31343	-0.00195184	0.815083	1.58917	1.58787	1.58064	0.15883
448	72.7064	0.0531858	0.326147	-0.00228345	0.801597	2.14687	2.14951	2.16072	0.1042
449	53.3028	0.0366975	0.270915	0.0034516	0.860901	2.21683	2.23417	2.26705	0.182351
450	46.8832	0.178133	0.59688	-0.0073043	0.438419	1.51553	1.50873	1.44845	0.188847
451	132.696	0.366717	0.856407	-0.0370336	0.186035	1.91818	1.91932	1.92153	0.0176473
452	64.8969	0.0735341	0.383495	-0.0156713	0.738257	2.24547	2.22955	2.214	0.0986349
453	88.3293	0.0815725	0.403912	-0.00869009	0.730093	2.39616	2.38137	2.3729	0.127686
454	39.6511	0.0261871	0.228854	0.00464354	0.899927	2.12296	2.10938	2.08481	0.149858
455	47.9397	0.0286459	0.239357	6.85731e-05	0.889974	2.13563	2.12565	2.10142	0.110583
456	111.719	0.0253357	0.225103	0.0020037	0.902058	1.68021	1.68125	1.68403	0.0332443
457	111.772	0.799557	1.26456	-0.139308	0.0200404	1.66954	1.66931	1.71116	0.150978
458	61.9913	0.0497807	0.315533	-0.0026085	0.812475	2.45296	2.44977	2.44028	0.0569361
459	150.267	0.0421068	0.290196	0.0109414	0.84583	2.25447	2.24866	2.2516	0.112047
460	47.136	0.0358954	0.267938	-0.00195229	0.863083	1.61436	1.60233	1.59186	0.0751466
461	93.8212	0.110501	0.470108	-0.00392633	0.628966	2.21083	2.21512	2.23127	0.187377
462	178.533	0.0422701	0.290758	-0.00151545	0.841629	2.3694	2.36199	2.34321	0.0807519
463	123.202	0.879542	1.32631	-0.0316176	0.0296008	1.51285	1.52482	1.52332	0.169412
464	3.90651	0.0439716	0.296552	-0.00367668	0.835947	1.89504	1.88963	1.87785	0.0581418
465	175.045	0.894355	1.33743	0.0017663	0.110085	2.26142	2.26526	2.26821	0.0920448
466	5.21782	0.0300094	0.244987	0.000628328	0.884538	2.2759	2.27823	2.27997	0.0171262
467	57.0963	0.0701763	0.374637	0.0145038	0.753869	1.98261	1.9816	1.98071	0.0858972
468	64.4926	0.0530389	0.325696	0.00171794	0.804424	1.5129	1.51761	1.52151	0.0909701
469	142.035	0.0247485	0.222479	0.000999446	0.904372	1.80315	1.80007	1.79507	0.0636586
470	156.347	0.0377448	0.274754	0.000767014	0.857976	1.87849	1.87885	1.87894	0.0131838
471	23.0837	0.0620135	0.352175	0.00732191	0.77042	2.28331	2.27934	2.28358	0.133692
472	44.1307	0.0430191	0.293323	0.00161045	0.837815	2.49609	2.4954	2.48481	0.0584938
473	56.2594	0.0987831	0.444484	0.00885792	0.663449	1.72395	1.72442	1.74189	0.061186
474	137.24	0.122547	0.495069	0.000705138	0.581346	1.94103	1.93319	1.92228	0.155527
475	72.922	0.0587891	0.342897	-0.012419	0.782704	1.99651	1.99684	1.99972	0.00934556
476	6.62729	0.140918	0.530883	-0.00029445	0.528423	2.36865	2.36779	2.34754	0.0746847
477	74.6553	0.334044	0.817366	-0.0393317	0.19903	1.54938	1.55382	1.54286	0.0985756
478	127.4	0.0259007	0.227599	0.000706941	0.900251	2.15799	2.15661	2.14562	0.0640039
479	139.161	0.0478624	0.309394	0.000586382	0.818955	2.4938	2.4911	2.48863	0.046597
480	75.2992	0.108857	0.466598	0.0169345	0.624805	2.10829	2.1073	2.10664	0.00921324
481	144.657	0.0290166	0.240901	-0.00799314	0.888857	1.90502	1.90465	1.90456	0.00585566
482	20.8832	0.0406042	0.284971	-0.000363643	0.846117	1.56846	1.56468	1.55558	0.175204
483	77.7819	0.087591	0.418547	0.0268664	0.689778	1.93059	1.93701	1.93485	0.0747641
484	147.294	0.056199	0.335258	0.00629887	0.793569	2.06646	2.06794	2.0701	0.0206829
485	116.067	0.166492	0.577047	0.0963874	0.481323	2.06031	2.07885	2.09804	0.0856692
486	38.7933	0.0868303	0.416726	0.00572219	0.692001	1.83022	1.82983	1.82692	0.0341965
487	138.272	0.103896	0.455842	-0.00661492	0.641556	1.65008	1.64472	1.61001	0.134824
488	93.78	0.7486	1.2236	0.0442039	0.0386695	1.72551	1.72392	1.73544	0.0595242
489	135.486	0.0901195	0.424546	0.0188084	0.673731	2.49032	2.49052	2.4876	0.0380051
490	12.9365	0.0618697	0.351766	-0.00532264	0.77137	1.58946	1.59253	1.6116	0.0872393
491	140.672	0.138182	0.525703	-0.0128263	0.535529	1.74026	1.74	1.73367	0.0877815
492	57.9525	0.0836068	0.408918	-0.000409482	0.709917	2.13255	2.13108	2.13171	0.030381
493	68.1845	0.0174768	0.186959	-0.000258953	0.932297	2.42759	2.4257	2.4256	0.0199181
494	168.819	0.0747642	0.386689	-0.00924765	0.739729	1.99272	1.98903	1.9864	0.0467019
495	66.1529	0.995563	1.41107	-0.0306384	0.0133526	2.17597	2.18042	2.20478	0.0902558
496	18.916	0.121298	0.492541	-0.0176897	0.591719	2.3798	2.37924	2.37249	0.091341
497	18.9752	0.0620283	0.352217	-0.000951401	0.77339	1.71223	1.7106	1.71075	0.0665519
498	16.4823	0.0983963	0.443613	0.0181673	0.666926	1.71304	1.71339	1.71673	0.0230422
499	30.6292	0.0666107	0.364995	-0.0114096	0.764295	2.37535	2.37491	2.36521	0.0278252
500	175.917	0.20697	0.643381	0.0261674	0.387346	1.91041	1.91042	1.91042	0.000258368
501	23.1014	0.0342721	0.261809	-0.000746657	0.870935	2.04311	2.04176	2.03034	0.171754
502	111.829	0.0302638	0.246024	0.00454511	0.885608	2.1168	2.11666	2.11759	0.0564039
503	170.982	0.0234966	0.216779	0.000860527	0.908657	2.00487	1.99672	1.98802	0.116502
504	156.958	0.0659178	0.363092	0.00485796	0.759146	2.10807	2.1189	2.12632	0.0653714
505	5.89888	0.0528639	0.325158	0.0010706	0.804226	2.31715	2.32275	2.33959	0.0612176
506	122.186	0.0781869	0.395441	-0.00375449	0.720141	2.47922	2.48211	2.47622	0.13808
507	26.2161	0.217547	0.659616	0.0606445	0.380312	1.62458	1.62113	1.6288	0.173207
508	30.5723	0.338397	0.822675	0.0867715	0.173861	2.35561	2.351	2.34429	0.130335
509	126.912	0.0556556	0.333633	0.009446	0.795967	2.15437	2.15697	2.15951	0.0724764
510	125.024	0.938364	1.36994	0.135722	-0.0354756	2.12377	2.11964	2.11237	0.109985
511	93.5705	0.85632	1.30868	0.0617541	0.00103258	1.95422	1.9541	1.95075	0.0391685
512	11.7078	0.118303	0.486422	-0.00323077	0.593978	2.16415	2.1494	2.11395	0.124592
513	156.476	0.121675	0.493306	0.00834496	0.588219	2.00036	1.99956	2.02963	0.0833925
514	53.5225	0.0344174	0.262364	0.00301529	0.868834	1.83826	1.83478	1.812	0.0673588
515	137.54	0.111544	0.472322	0.0124303	0.617036	2.24313	2.25915	2.27637	0.125912
516	128.081	0.0327637	0.255983	0.00242371	0.874846	1.85852	1.84928	1.84788	0.129381
517	130.134	0.132293	0.514379	0.0526121	0.581482	1.73835	1.73698	1.72833	0.150348
518	65.129	0.0499431	0.316048	-0.00610253	0.814575	2.19307	2.19526	2.19755	0.0151648
519	111.833	0.0785974	0.396478	0.0051495	0.715341	1.75603	1.74748	1.73427	0.134754
520	93.0668	0.0882086	0.42002	-0.000358586	0.686829	1.92573	1.92773	1.93444	0.0533774
521	33.2922	0.0567806	0.336988	-0.0113334	0.792729	1.56514	1.56355	1.56749	0.0763273
522	160.819	0.0921788	0.429369	0.0194314	0.679331	1.5478	1.54348	1.52068	0.159938
523	156.086	0.0468608	0.30614	-0.00610449	0.825173	1.84871	1.84906	1.84295	0.0924578
524	136.57	0.0418142	0.289186	-0.00477788	0.84171	1.83761	1.83834	1.84273	0.0845202
525	130.192	0.157043	0.560434	-0.0179124	0.491211	2.23942	2.23069	2.22257	0.183237
526	75.5186	0.0598006	0.345834	-0.00729424	0.779384	1.75152	1.74345	1.72258	0.0872799
527	166.142	0.15172	0.550855	0.0123403	0.517708	2.41965	2.41953	2.43417	0.0800854
528	101.753	0.0473358	0.307688	-0.00515806	0.824582	2.01654	2.01508	2.01411	0.0414706
529	129.498	0.105529	0.45941	-0.0144735	0.630836	1.86542	1.85548	1.85573	0.142355
530	64.2599	0.180936	0.601558	-0.04704	0.416309	1.68896	1.69811	1.70138	0.148677
531	158.324	0.110358	0.469804	-0.0109415	0.614214	2.1009	2.10026	2.10672	0.0468188
532	4.80403	0.0458248	0.302737	0.0107917	0.830074	1.91223	1.91271	1.89461	0.0717081
533	125.853	0.0487568	0.312272	0.00187994	0.81923	1.67149	1.67126	1.66892	0.135575
534	116.69	0.134811	0.519251	-0.0116777	0.561497	2.09092	2.09255	2.07244	0.154402
535	62.5617	0.250666	0.708048	0.036216	0.319963	1.62802	1.62489	1.61128	0.166916
536	171.662	0.416946	0.913177	0.0580176	0.150867	2.10165	2.10324	2.10924	0.181548
537	10.4629	0.77813	1.2475	0.136492	0.0299629	1.80616	1.80869	1.80655	0.0893767
538	33.4716	0.0910394	0.426707	-0.00427285	0.6728	2.33512	2.34084	2.34812	0.0647031
539	58.4609	0.0406548	0.285148	0.00855427	0.847522	1.97539	1.97082	1.97031	0.0594728
540	110.288	0.0900555	0.424395	-0.00341876	0.686502	2.1725	2.16603	2.1456	0.118393
541	87.304	0.0766935	0.391647	-0.000571449	0.723556	1.51472	1.51529	1.51485	0.0375717
542	83.1517	0.0486687	0.311989	-0.000625885	0.818549	2.01899	2.00575	1.98654	0.163489
543	79.4036	0.0241226	0.219648	0.00314123	0.906374	2.21183	2.19984	2.19648	0.189331
544	64.948	0.0466177	0.305345	0.00586483	0.825044	2.18718	2.17858	2.15886	0.122312
545	133.526	0.185625	0.609304	0.043098	0.417952	1.66279	1.66756	1.67574	0.110141
546	140.398	0.0354815	0.266389	-0.000654678	0.86524	2.13744	2.13702	2.13586	0.013282
547	3.44447	0.0361539	0.268901	-0.00355132	0.862796	2.28645	2.29021	2.3164	0.0966579
548	83.5897	0.0887973	0.42142	0.00850613	0.686264	2.11041	2.1071	2.08724	0.156273
549	48.3259	0.0682453	0.369446	0.00475537	0.750554	2.47133	2.48073	2.48043	0.179451
550	34.3459	0.232306	0.681624	0.0462045	0.342907	1.81047	1.81071	1.78202	0.177851
551	43.7808	0.037748	0.274765	0.00448993	0.856776	1.73322	1.74057	1.75801	0.111589
552	179.851	0.0288957	0.240398	-0.00102557	0.889242	1.58261	1.58156	1.58001	0.0293706
553	10.8977	0.197283	0.628145	-0.0124647	0.402979	2.37809	2.37526	2.38093	0.0718126
554	48.4581	0.0434959	0.294944	-0.00179874	0.837761	1.68611	1.68781	1.68982	0.152595
555	147.631	0.170521	0.583987	0.0310682	0.474174	1.94827	1.94736	1.94748	0.0308134
556	125.431	0.0869376	0.416984	0.0194509	0.689342	2.15563	2.15533	2.15499	0.00313104
557	157.283	0.105489	0.459324	-0.0178192	0.624664	2.25207	2.25452	2.25776	0.0694556
558	119.118	0.0454345	0.301445	0.00461272	0.829339	2.09357	2.09211	2.08398	0.164498
559	176.427	0.615424	1.10944	-0.038436	0.103353	2.27172	2.27776	2.2866	0.0589068
560	60.942	0.704865	1.18732	0.0483829	0.104448	2.35226	2.35662	2.37457	0.0926542
561	37.0071	0.0754972	0.38858	0.00718243	0.73338	1.75943	1.75946	1.75856	0.0053925
562	84.5574	0.126403	0.502798	-0.0167974	0.556072	1.6729	1.67115	1.6671	0.0317555
563	147.877	0.0598917	0.346097	0.00494708	0.781758	2.05688	2.0488	2.05041	0.139061
564	17.3369	0.0609801	0.349228	0.00892506	0.776389	2.37445	2.37111	2.37914	0.108295
565	115.615	0.0397043	0.281795	0.00386396	0.850869	1.50835	1.50879	1.51612	0.0281927
566	14.5699	0.0289069	0.240445	-0.000966622	0.888715	1.95018	1.95082	1.95521	0.0265956
567	29.0288	0.738468	1.21529	-0.0909242	0.0180307	2.4761	2.4677	2.45701	0.0953069
568	42.7579	0.0430434	0.293405	0.00341656	0.837748	2.25757	2.26109	2.254	0.173565
569	41.7448	0.0717564	0.378831	-0.0127181	0.744253	1.89346	1.89284	1.89141	0.0198106
570	93.133	0.05523	0.332355	0.00555434	0.795435	2.15198	2.13982	2.07545	0.159106
571	78.1555	0.0897488	0.423672	-0.0178273	0.683267	2.20679	2.20426	2.19114	0.127154
572	64.9393	0.0950439	0.435991	-0.021512	0.673881	1.96292	1.97119	1.96603	0.170132
573	91.2419	0.0574325	0.338917	-0.00702009	0.788396	1.50744	1.50864	1.5092	0.0754256
574	143.394	0.0490373	0.313169	-0.00910901	0.818237	2.19861	2.20389	2.20794	0.059274
575	81.3609	0.0710066	0.376846	0.0128624	0.742689	2.207	2.20877	2.21554	0.0223222
576	80.7394	0.0236251	0.217371	0.00363065	0.91081	2.1216	2.12287	2.11988	0.0377386
577	91.441	0.0481933	0.310462	-0.00880392	0.823333	1.61047	1.6178	1.6432	0.130325
578	140.657	0.0670805	0.36628	0.00861312	0.755662	2.37916	2.37926	2.3851	0.0248784
579	85.3964	0.0845206	0.411146	-0.0114041	0.701011	1.8124	1.81268	1.85682	0.172528
580	170.18	0.0939455	0.433464	-0.0213857	0.670558	2.33106	2.33684	2.33654	0.124184
581	82.5118	0.0571821	0.338178	0.00509626	0.789308	1.51652	1.5141	1.51213	0.132377
582	146.748	0.0510595	0.319561	-4.82166e-05	0.810129	1.91284	1.91363	1.91174	0.0948845
583	37.4813	0.0323566	0.254388	-0.00350509	0.875944	1.96963	1.97159	1.97521	0.0273177
584	72.7132	0.18602	0.60995	-0.0197661	0.470811	1.73445	1.73463	1.73334	0.0137785
585	171.783	0.185276	0.60873	-0.0216125	0.418495	1.51199	1.51804	1.53582	0.106126
586	102.664	0.0982862	0.443365	0.0165556	0.667043	1.57851	1.57412	1.53389	0.0932851
587	113.006	0.0604701	0.347765	0.000627209	0.779113	1.82818	1.83457	1.8455	0.177146
588	109.8	0.0472122	0.307286	0.00558318	0.824012	2.29313	2.2986	2.34585	0.134563
589	35.2873	0.801478	1.26608	0.028899	0.0681458	1.69165	1.68724	1.691	0.178675
590	24.4052	0.0888959	0.421654	-0.00287212	0.685596	1.95444	1.95857	1.95988	0.0743979
591	66.4069	0.066687	0.365204	0.0174003	0.755797	1.59857	1.58581	1.58222	0.0997555
592	101.082	0.0993325	0.445718	-0.0168644	0.658281	1.93158	1.93159	1.93168	0.00106449
593	100.562	0.0915196	0.427831	0.00607534	0.677215	2.15789	2.1522	2.14224	0.0546631
594	146.221	0.234605	0.684989	-0.0149733	0.337577	2.27586	2.27103	2.29056	0.148284
595	13.2345	0.102432	0.452618	0.0281254	0.654882	1.79619	1.81249	1.81129	0.162935
596	86.4105	0.025863	0.227433	0.00606952	0.901151	2.43042	2.41809	2.38973	0.188513
597	25.3272	0.031118	0.249472	-0.00358491	0.882216	2.04237	2.03816	2.02842	0.0536189
598	50.1777	0.102798	0.453427	-0.020678	0.650184	2.1759	2.18618	2.20943	0.187594
599	108.221	0.0463037	0.304315	0.0118236	0.829759	2.20946	2.21453	2.23039	0.151203
600	65.5598	0.0441573	0.297178	-0.00123577	0.836373	2.01729	2.01489	2.00801	0.0647743
601	161.735	0.0654457	0.361789	-0.015243	0.761372	2.47009	2.4717	2.46827	0.0731449
602	130.905	0.0285572	0.238986	-0.00200759	0.890379	1.70795	1.70539	1.70338	0.105192
603	100.698	0.0943799	0.434465	-0.0161971	0.666722	1.87079	1.86929	1.86529	0.112278
604	77.7626	0.263245	0.725596	0.0572551	0.311002	2.02623	2.02463	2.04473	0.127463
605	13.4407	0.0609718	0.349204	-0.00872208	0.778443	1.7999	1.79834	1.80985	0.153374
606	161.668	0.124747	0.499493	0.041381	0.568317	2.2436	2.23237	2.22227	0.109174
607	172.169	0.0249693	0.223469	-0.0029981	0.903987	2.3398	2.34171	2.34938	0.0914153
608	3.24282	0.0645159	0.35921	-0.000646174	0.769679	1.91103	1.91196	1.90848	0.0990901
609	13.7111	0.0620423	0.352257	0.00096124	0.771255	1.78689	1.78508	1.77622	0.0221953
610	134.521	0.20521	0.640641	-0.0773025	0.459074	1.73503	1.73543	1.7359	0.0194762
611	123.072	0.839506	1.29577	0.0721487	-0.090217	2.27346	2.27353	2.27366	0.00108707
612	29.1865	0.228125	0.675463	0.125504	0.357606	2.31063	2.30439	2.27114	0.116665
613	59.0102	0.0445659	0.29855	-0.0011445	0.831365	1.58245	1.59212	1.60712	0.2131
614	83.4388	0.0582712	0.341383	0.0054088	0.787093	2.4814	2.48487	2.49068	0.0481206
615	153.126	0.0559989	0.334661	-0.000918089	0.791939	2.2345	2.2301	2.2235	0.161908
616	173.39	0.0475015	0.308225	0.00647182	0.821768	2.26848	2.28453	2.28699	0.188425
617	144.173	0.0629874	0.354929	-0.0114664	0.769401	2.43777	2.46618	2.49932	0.198646
618	130.54	0.0350037	0.264589	-0.00595829	0.867435	2.24744	2.25068	2.25972	0.0747267
619	95.9503	0.107544	0.463775	0.0167072	0.635133	2.39387	2.39299	2.41615	0.0874354
620	147.875	0.154554	0.555974	0.0154812	0.489148	2.41051	2.40855	2.38978	0.0521788
621	106.446	0.263765	0.726313	-0.14104	0.294005	1.59359	1.59807	1.61626	0.120212
622	179.645	0.34668	0.832682	-0.011063	0.162911	2.36901	2.36839	2.36814	0.112734
623	59.962	0.0739139	0.384484	0.0185391	0.733293	2.06499	2.07108	2.07667	0.064588
624	126.043	0.0469228	0.306342	0.00914579	0.825086	2.49237	2.48336	2.4771	0.0898189
625	17.6397	0.0685004	0.370136	-0.00327886	0.750698	2.10884	2.09868	2.07449	0.10713
626	77.7829	0.0344167	0.262361	-6.57028e-05	0.870078	1.70111	1.70081	1.69982	0.00688257
627	79.1911	0.0643892	0.358857	0.0161131	0.767691	1.59552	1.59207	1.56106	0.0648302
628	99.5198	0.066268	0.364055	0.00398243	0.755285	2.42066	2.43734	2.43426	0.144667
629	166.694	0.0523556	0.323591	-0.0123428	0.807831	2.1512	2.13455	2.11736	0.135343
630	115.661	0.101781	0.451179	-0.0015656	0.646128	1.75986	1.74551	1.71444	0.111652
631	28.5852	0.0590309	0.343601	0.00225794	0.78093	1.82689	1.84182	1.85781	0.13323
632	10.5465	0.0410407	0.286499	0.00384526	0.846216	1.62843	1.63154	1.67964	0.102046
633	37.756	0.0245953	0.22179	-0.00186056	0.905791	2.38448	2.3784	2.3594	0.0840474
634	76.8225	0.0293389	0.242235	0.000576873	0.886989	1.52603	1.53885	1.5566	0.154642
635	15.4968	0.495615	0.995605	-0.0864337	0.151008	1.54517	1.54836	1.5534	0.0315586
636	28.6772	0.0983505	0.44351	0.00844859	0.6682	2.3748	2.34837	2.2982	0.162666
637	79.2099	0.121215	0.492373	-0.0202011	0.582824	2.39438	2.41632	2.44772	0.135581
638	166.791	0.0495945	0.314943	0.000598727	0.813546	2.38154	2.37924	2.35994	0.0451918
639	161.426	0.0754756	0.388524	-0.0113108	0.723922	2.32062	2.32199	2.29881	0.0970955
640	158.422	0.127239	0.504458	0.0585334	0.577185	1.67599	1.67785	1.60272	0.18401
641	47.3854	0.0302524	0.245977	0.000933688	0.884357	1.99183	1.99216	2.00503	0.0477129
642	40.8849	0.578874	1.07599	-0.00651716	0.119525	1.98089	1.97143	1.95781	0.120451
643	9.36904	0.201735	0.635192	-0.0312032	0.418639	1.94624	1.94624	1.97443	0.174765
644	167.999	0.0278823	0.236145	0.000295857	0.893536	1.92109	1.92242	1.92475	0.013681
645	26.093	0.0290154	0.240896	0.000908287	0.888276	1.54814	1.54727	1.53872	0.190722
646	150.698	0.0256382	0.226443	7.57618e-05	0.901129	1.742	1.74941	1.73345	0.185523
647	62.3003	0.187015	0.61158	-0.056148	0.42761	1.886	1.8862	1.88592	0.00697012
648	2.90288	0.0375612	0.274085	-0.00251613	0.858153	2.07934	2.08245	2.08975	0.0496811
649	143.076	0.155921	0.558428	-0.04344	0.507575	1.74419	1.74635	1.74544	0.111118
650	81.5166	0.0340318	0.26089	0.00294786	0.870207	2.47284	2.47224	2.4679	0.164681
651	178.252	0.208168	0.645241	-0.157229	0.524184	2.34513	2.3341	2.29935	0.163099
652	41.7276	0.035797	0.267571	-0.00240851	0.864623	2.31927	2.32136	2.32574	0.0386513
653	50.8924	0.0479278	0.309605	0.00850446	0.81851	1.70312	1.70683	1.69554	0.155078
654	59.6486	0.0611758	0.349788	0.00102734	0.772258	2.38064	2.38542	2.42323	0.1154
655	137.316	0.108575	0.465993	-0.0273862	0.634122	2.0424	2.04176	2.041	0.00894091
656	69.2252	0.0376105	0.274265	0.00214332	0.858433	1.79749	1.798	1.79871	0.00807208
657	110.033	0.0468592	0.306134	0.00520553	0.827527	2.28127	2.25841	2.19495	0.165992
658	111.217	0.893974	1.33714	0.00702231	0.0162629	1.94363	1.94257	1.93779	0.0346074
659	40.8442	0.70063	1.18375	0.0335729	-0.0853422	1.82193	1.8167	1.80209	0.0838191
660	11.3688	0.0456778	0.302251	0.00794943	0.827897	1.52224	1.52102	1.50017	0.173142
661	149.37	0.0321347	0.253514	0.00442311	0.877463	1.86963	1.89414	1.93004	0.147593
662	116.144	0.0299499	0.244744	-0.00240115	0.884207	2.17276	2.1601	2.21128	0.17167
663	93.2215	0.035099	0.264949	-0.000232923	0.866573	2.28845	2.28753	2.28059	0.156763
664	17.136	0.413017	0.908865	-0.0570554	0.0912979	1.95045	1.95043	1.95244	0.0796891
665	48.3893	0.234853	0.685351	0.0249342	0.333545	2.04305	2.04666	2.05539	0.0520592
666	144.151	0.0346312	0.263177	0.00306131	0.86837	1.63954	1.64297	1.64568	0.0442317
667	132.381	0.0967219	0.439822	-0.0207842	0.668454	1.95755	1.95883	1.95989	0.020048
668	158.857	0.0610499	0.349428	-0.0114184	0.777809	1.6324	1.63339	1.60877	0.172081
669	89.8176	0.203227	0.637538	-0.0853138	0.418384	2.10604	2.10556	2.10298	0.0281963
670	81.9923	0.209442	0.647212	-0.0661569	0.409698	1.93972	1.94039	1.93801	0.0660459
671	124.042	0.123987	0.49797	0.0248741	0.577765	1.74615	1.74465	1.74343	0.0315453
672	165.753	0.0819403	0.404822	-0.000294239	0.702571	1.57584	1.57046	1.55728	0.0699926
673	18.7223	0.0849288	0.412138	-0.0143355	0.699923	1.90004	1.89804	1.90164	0.142868
674	82.0161	0.0696821	0.373315	0.00626811	0.748778	1.61537	1.61636	1.6258	0.0442567
675	7.47307	0.0696678	0.373277	3.68961e-05	0.757818	2.17816	2.17846	2.17611	0.0662485
676	173.003	0.279845	0.748124	-0.00837614	0.281629	1.69614	1.69623	1.6917	0.125458
677	155.989	0.0673247	0.366946	-0.00906072	0.764608	2.00966	2.01803	2.02645	0.0646399
678	96.0649	0.0469118	0.306306	0.00628985	0.823942	2.30444	2.30482	2.3079	0.0533035
679	124.752	0.100448	0.448215	-0.0169838	0.641068	2.01465	2.01089	2.00068	0.148838
680	177.833	0.0394554	0.280911	0.00386955	0.853024	1.98404	1.99355	1.99818	0.124992
681	125.67	0.0619262	0.351927	-0.00491813	0.772848	2.15325	2.15548	2.16928	0.0513148
682	52.8573	0.0783108	0.395754	0.00947988	0.72745	1.71551	1.70539	1.689	0.0776381
683	176.73	0.0759972	0.389865	-0.00456974	0.73051	1.91575	1.91335	1.90348	0.0947239
684	61.012	0.232932	0.682543	-0.00930587	0.326671	1.88524	1.8866	1.89047	0.157253
685	169.199	0.081029	0.402564	0.0144253	0.71019	1.89001	1.87653	1.85144	0.10998
686	164.828	0.319704	0.79963	0.0264689	0.211653	1.85246	1.86271	1.87204	0.147326
687	9.08255	0.0862346	0.415294	-0.0209371	0.693736	2.35569	2.35441	2.34871	0.0253029
688	68.8548	0.168806	0.581044	0.042453	0.461737	1.98951	1.99124	1.98666	0.147258
689	22.8012	0.11486	0.479292	0.0116033	0.607882	1.86193	1.85622	1.80844	0.131008
690	87.366	0.0475395	0.308349	0.000207948	0.82267	2.35639	2.35227	2.35217	0.0823338
691	159.813	0.0450048	0.300016	0.00511897	0.830603	2.01324	2.00126	1.97017	0.148511
692	59.3341	0.231882	0.681003	-0.000120099	0.390321	1.54184	1.54061	1.53555	0.0347921
693	106.908	0.126093	0.50218	0.0366887	0.588655	1.91124	1.91977	1.81497	0.201003
694	114.035	0.100236	0.447741	0.00995398	0.661435	2.40052	2.39792	2.40834	0.122349
695	136.616	0.0424479	0.291369	0.000486019	0.838828	1.89025	1.88113	1.87625	0.125317
696	49.3008	0.0276653	0.235224	0.00174147	0.89352	1.77733	1.78099	1.79915	0.142274
697	80.1298	0.2631	0.725397	0.0492219	0.290919	1.66709	1.64583	1.59966	0.178015
698	80.3512	0.114668	0.47889	0.0167971	0.598579	1.99616	1.9964	1.97836	0.070472
699	76.4648	0.266712	0.730359	-0.0139308	0.281025	1.77457	1.77452	1.77462	0.00184101
700	40.3762	0.0463723	0.30454	0.00442384	0.825476	1.53804	1.5513	1.56652	0.110619
701	29.678	0.183861	0.606401	0.0269233	0.410184	1.68275	1.68255	1.6824	0.00516356
702	4.48217	0.10814	0.46506	-0.0476441	0.646148	2.16267	2.15429	2.13809	0.131004
703	55.8091	0.0684185	0.369915	0.000850714	0.751706	2.34241	2.36197	2.43409	0.217941
704	84.9513	0.10377	0.455565	-0.0249022	0.653374	2.31136	2.31439	2.28995	0.161097
705	102.232	0.0463472	0.304458	-0.0129619	0.824805	2.2536	2.26945	2.27658	0.0966676
706	124.233	0.401336	0.89592	0.0811593	0.198605	2.25798	2.26201	2.2758	0.096941
707	151.356	0.0477885	0.309155	0.00980585	0.82513	2.18171	2.17943	2.16519	0.0590415
708	2.92672	0.0378478	0.275128	0.000490393	0.857057	1.91993	1.92082	1.92479	0.0397272
709	133.918	0.498575	0.998574	0.0243394	0.089118	1.8938	1.90578	1.91092	0.100152
710	62.4852	0.0493607	0.3142	0.0117577	0.815251	1.9229	1.93308	1.93441	0.0887919
711	169.991	0.351033	0.837894	0.00379746	0.146768	1.76079	1.75795	1.74091	0.0678898
712	153.878	0.0469446	0.306413	0.00763699	0.823387	2.45107	2.45055	2.44947	0.0114987
713	100.152	0.0925966	0.430341	0.00485327	0.670916	1.93613	1.93201	1.94127	0.176745
714	26.0428	0.0442969	0.297647	0.000196136	0.834303	2.26672	2.268	2.26933	0.0220935
715	161.334	0.104962	0.458174	-0.012654	0.631639	1.95661	1.97359	2.03045	0.19083
716	41.3324	0.115387	0.480389	-0.00914999	0.61597	1.98554	1.99365	2.01344	0.174213
717	63.604	0.0490474	0.313201	0.00101456	0.817135	2.29129	2.29153	2.29221	0.0220391
718	96.8204	0.0299901	0.244908	0.0020133	0.885832	1.97987	1.99001	1.98896	0.160969
719	25.5895	0.777763	1.24721	-0.0757392	0.0555625	2.41395	2.4091	2.39902	0.096053
720	59.9434	0.083283	0.408125	0.008283	0.702082	2.12612	2.11837	2.08555	0.178511
721	82.486	0.119129	0.488116	0.0259268	0.604111	1.66355	1.66422	1.66599	0.010968
722	33.0185	0.0840912	0.410101	-0.0180547	0.705249	1.59215	1.59394	1.59651	0.0508413
723	28.0945	0.0548369	0.33117	0.0107951	0.797991	1.88119	1.88273	1.88635	0.0800138
724	164.073	0.0369645	0.271899	-0.00555551	0.860547	2.4659	2.46346	2.45053	0.186063
725	76.8881	0.0748225	0.38684	-0.00238827	0.727733	2.35365	2.35057	2.33911	0.0990914
726	67.9646	0.0653719	0.361585	0.000540105	0.757561	2.32089	2.32097	2.32067	0.00758507
727	108.736	0.0537151	0.327765	-0.00771866	0.799118	2.23094	2.23483	2.23487	0.107614
728	177.645	0.70776	1.18976	-0.0387092	0.0729126	1.54514	1.54553	1.56091	0.0888248
729	162.065	0.233512	0.683391	-0.114904	0.289475	1.68714	1.68607	1.70315	0.0948434
730	127.849	0.128506	0.506963	0.00667015	0.572206	1.889	1.88874	1.88541	0.0644018
731	2.79342	0.0396456	0.281587	-0.00520499	0.84975	1.58609	1.58387	1.56916	0.121272
732	118.01	0.0409793	0.286284	0.00381229	0.844732	2.34745	2.33943	2.35046	0.16749
733	41.7837	0.0495265	0.314727	-0.00564906	0.812931	1.7315	1.73102	1.73372	0.0791168
734	110.121	0.0966762	0.439719	0.00841465	0.663737	2.28345	2.28356	2.2838	0.00150717
735	68.7135	0.253597	0.712175	-0.0407665	0.278062	2.44239	2.44599	2.44849	0.0287735
736	69.649	0.0687638	0.370847	-0.0123112	0.751022	1.70642	1.70608	1.71035	0.0369448
737	77.3962	0.18631	0.610426	-0.0519292	0.416341	2.32707	2.3282	2.32891	0.0109523
738	166.917	0.107853	0.464441	-0.00627176	0.627784	1.51427	1.51232	1.5049	0.132015
739	156.512	0.0529947	0.32556	0.00672601	0.803468	2.21625	2.21589	2.21517	0.00524941
740	56.2503	0.0555833	0.333417	0.00196357	0.794713	1.72702	1.71977	1.71046	0.0605669
741	93.2067	0.0576856	0.339663	-0.00265487	0.789387	1.88086	1.88221	1.8525	0.110721
742	161.799	0.066519	0.364744	-0.00479795	0.757099	1.6727	1.67353	1.6707	0.0282306
743	141.53	0.048028	0.309929	-0.00753776	0.821948	1.70983	1.70619	1.70174	0.030282
744	68.9457	0.266621	0.730234	-0.00651817	0.269804	1.60535	1.61181	1.60329	0.182057
745	69.8614	0.058172	0.341092	-0.0121498	0.78586	2.17877	2.19251	2.21518	0.123766
746	97.5227	0.0687413	0.370787	-0.00446622	0.750743	1.89212	1.88921	1.87589	0.0820172
747	15.3654	0.143129	0.535031	-0.0103239	0.536869	1.5836	1.59512	1.62494	0.186027
748	170.679	0.0500991	0.316541	-0.00873052	0.815582	1.73115	1.73203	1.73492	0.0216447
749	80.7685	0.107452	0.463577	0.0331624	0.643819	2.28916	2.30629	2.31169	0.174503
750	135.942	0.0434341	0.294734	0.00527442	0.837992	1.76126	1.74952	1.72771	0.196182
751	172.474	0.060989	0.349254	0.000560656	0.778268	1.68373	1.68132	1.67968	0.114387
752	179.885	0.0480486	0.309996	0.000572833	0.819966	2.25686	2.25969	2.26625	0.0261627
753	18.4957	0.0407129	0.285352	-0.000242664	0.846938	1.8476	1.86323	1.88503	0.198903
754	76.0635	0.067634	0.367788	0.00765817	0.752587	2.0669	2.06224	2.04929	0.16204
755	126.014	0.0699033	0.373907	0.010954	0.749947	1.57324	1.57244	1.56724	0.0516916
756	66.5096	0.0506149	0.318166	-0.0104248	0.810254	1.87405	1.86506	1.84503	0.195804
757	12.1812	0.0500718	0.316455	0.0116787	0.816266	2.47463	2.48631	2.51631	0.177903
758	37.3801	0.0616864	0.351245	0.00687973	0.774991	1.52968	1.53133	1.5413	0.065597
759	84.0563	0.942687	1.37309	0.15312	0.0229016	1.98512	1.98057	1.98027	0.0577544
760	15.9565	0.172624	0.587579	-0.00802692	0.468816	1.50595	1.50112	1.4837	0.170721
761	10.5185	0.0271806	0.233155	-0.000750276	0.896286	1.56152	1.56122	1.55923	0.0270924
762	72.798	0.0363835	0.269753	0.00336171	0.861915	2.25616	2.26317	2.20157	0.152201
763	132.803	0.119274	0.488414	0.0226929	0.591544	1.5603	1.55685	1.55079	0.100663
764	1.72059	0.036261	0.269299	-0.00330694	0.864638	2.40836	2.42056	2.41019	0.152843
765	76.3678	0.102377	0.452497	-0.00377071	0.647161	1.63927	1.63773	1.63271	0.165321
766	113.122	0.0529751	0.3255	0.00705194	0.803669	1.9529	1.95363	1.95299	0.137614
767	82.7096	0.0770392	0.392528	-0.00790717	0.723454	1.69739	1.69533	1.69012	0.0619968
768	36.0436	0.113595	0.476645	0.00506594	0.616356	2.07879	2.05609	2.02437	0.180163
769	78.3999	0.0405075	0.284631	-0.01554	0.853066	2.01211	2.00351	1.98336	0.198186
770	127.79	0.0415923	0.288418	-0.00973794	0.844758	2.23172	2.23788	2.24354	0.166648
771	158.867	0.0540776	0.32887	-0.00824868	0.803644	2.45106	2.45136	2.44462	0.0256113
772	141.007	0.0546771	0.330687	-0.0121676	0.809152	2.17362	2.18409	2.18757	0.121165
773	81.3229	0.049629	0.315052	-0.00301178	0.815985	1.54097	1.53479	1.52485	0.124942
774	13.1941	0.0296447	0.243494	-0.00064999	0.887251	2.20209	2.20101	2.2027	0.0711392
775	95.0296	0.0413587	0.287606	0.00854823	0.844312	2.31683	2.31497	2.31721	0.0883746
776	129.986	0.0201862	0.200929	-0.000880544	0.921186	2.37297	2.36569	2.35079	0.127189
777	77.8855	0.0554767	0.333097	0.00844009	0.796681	2.39923	2.39743	2.37608	0.126431
778	168.292	0.068277	0.369532	-0.00735777	0.747985	1.72178	1.71511	1.71205	0.0640712
779	12.6356	0.380245	0.872061	0.106248	0.318475	2.11423	2.11601	2.10224	0.079523
780	36.4518	0.0480938	0.310141	0.00219999	0.822437	1.55678	1.55749	1.56275	0.0956129
781	132.313	0.107895	0.464532	0.0457074	0.619627	1.61	1.61049	1.61395	0.0109872
782	139.574	0.0787384	0.396833	-0.00414313	0.713515	1.56364	1.56822	1.58339	0.185991
783	3.06336	0.109452	0.467872	-0.0335315	0.622459	1.64928	1.65253	1.66137	0.0572591
784	98.512	0.766583	1.23821	0.0517373	0.106653	2.00259	1.99169	1.95567	0.153372
785	168.974	0.0385999	0.277849	-0.00502865	0.854985	2.1056	2.12503	2.16049	0.140146
786	138.274	0.129946	0.509796	0.017462	0.570175	1.87338	1.87513	1.85035	0.0458446
787	164.673	0.0525537	0.324203	0.0107652	0.803794	1.92493	1.93203	1.96761	0.101957
788	137.834	0.038943	0.279081	0.00298331	0.851992	2.45178	2.4561	2.47538	0.175337
789	117.659	0.0783422	0.395834	-0.0163225	0.71588	2.08005	2.08072	2.10636	0.134095
790	78.1623	0.0641545	0.358202	-0.0258294	0.770342	1.54888	1.54553	1.60904	0.139059
791	22.6167	0.1164	0.482493	0.0258754	0.595881	1.90281	1.89762	1.89387	0.157852
792	108.439	0.24287	0.696951	-0.0882115	0.416399	1.83791	1.83548	1.83057	0.178026
793	68.6492	0.0634481	0.356225	0.0105632	0.768359	1.69973	1.70058	1.70965	0.174466
794	52.1473	0.290975	0.762856	-0.220541	0.472819	2.17663	2.16726	2.1627	0.149304
795	74.1106	0.0441479	0.297146	-0.000202222	0.83478	2.33203	2.33142	2.34536	0.157732
796	111.845	0.0526587	0.324526	-0.007615	0.804257	1.6653	1.66432	1.67595	0.125656
797	25.4274	0.0457591	0.30252	-0.0103573	0.830473	1.50167	1.50182	1.48908	0.142179
798	172.048	0.0265796	0.230563	-0.00145945	0.897696	2.02024	2.01695	2.00769	0.0874788
799	115.246	0.0836282	0.40897	0.025548	0.711981	2.13369	2.13378	2.13673	0.0119433
800	31.5986	0.125522	0.501043	0.00311435	0.592645	2.37417	2.37445	2.37496	0.00705687
801	39.5231	0.145174	0.53884	0.0630078	0.513025	2.06324	2.07489	2.11406	0.180764
802	67.7589	0.0325908	0.255307	-0.0067125	0.875793	2.29936	2.29792	2.31786	0.18899
803	105.94	0.125895	0.501787	0.0137406	0.571839	2.44272	2.44242	2.44319	0.0138744
804	100.89	0.0449279	0.299759	-0.000528999	0.833879	1.7262	1.72471	1.71381	0.0343046
805	126.749	0.0512588	0.320184	0.00434376	0.807599	2.162	2.16571	2.18633	0.0925731
806	47.9321	0.0396815	0.281714	-0.00208211	0.850678	1.88667	1.88969	1.86718	0.179924
807	68.364	0.16983	0.582803	-0.0399197	0.473608	2.30895	2.30239	2.30679	0.100813
808	47.5179	0.062044	0.352261	-0.0056908	0.768061	2.11194	2.10329	2.09801	0.0852579
809	110.389	0.0650961	0.360822	-0.00306364	0.761048	1.60188	1.59504	1.58339	0.0967089
810	82.9917	0.0558587	0.334242	0.00436946	0.793456	2.27068	2.27224	2.27931	0.022363
811	22.4234	0.112766	0.474902	-0.0112089	0.617637	2.36867	2.36134	2.3342	0.113861
812	66.0823	0.0282289	0.237609	-0.00231	0.891799	2.00615	2.00639	2.0066	0.00209696
813	94.2838	0.0648403	0.360112	-0.0203556	0.763354	2.20377	2.19941	2.20564	0.106412
814	175.409	0.128866	0.507672	-0.0342861	0.574109	2.20968	2.20896	2.20632	0.0482317
815	94.3082	0.0608019	0.348717	-0.00639397	0.77481	2.21816	2.22354	2.23202	0.0871391
816	42.8115	0.463068	0.962359	0.284553	0.0112085	2.03124	2.01817	2.00979	0.169097
817	154.73	0.041504	0.288111	0.0153114	0.843979	2.33146	2.3334	2.33313	0.0457792
818	56.1833	0.0601687	0.346897	0.0148962	0.782061	1.89597	1.89306	1.88223	0.139682
819	124.392	0.0782465	0.395592	-0.0168773	0.721992	2.05329	2.03661	2.0052	0.116884
820	71.4156	0.0394319	0.280827	0.000613889	0.850725	2.28084	2.29343	2.31535	0.0891939
821	45.497	0.105766	0.459926	-0.0105687	0.631309	1.72507	1.72027	1.75805	0.187764
822	32.2634	0.0472754	0.307491	2.8346e-05	0.821447	2.4372	2.43559	2.43014	0.0343498
823	150.363	0.0534074	0.326825	-0.013066	0.803406	2.33786	2.32928	2.30157	0.152288
824	23.7768	0.285839	0.756094	0.0913329	0.2537	1.52168	1.52015	1.52042	0.0346038
825	169.154	0.09411	0.433843	0.0224252	0.671162	2.12882	2.12177	2.08165	0.184595
826	71.3013	0.146162	0.54067	0.0656263	0.539064	2.46797	2.47439	2.46381	0.0355714
827	75.122	0.430699	0.928116	-0.00475548	0.128953	1.94012	1.94467	1.92921	0.169219
828	9.18545	0.0428237	0.292656	0.00434587	0.838393	2.12564	2.12386	2.08071	0.0856453
829	116.123	0.0713594	0.377781	0.00699584	0.744514	2.41195	2.40678	2.3685	0.112924
830	127.817	0.0345945	0.263038	0.00297812	0.867967	2.03915	2.04735	2.06405	0.100483
831	153.57	0.0384065	0.277152	0.00640608	0.854264	1.89673	1.88992	1.87624	0.0649371
832	34.3379	0.436816	0.934683	0.0734937	0.061507	2.4814	2.48825	2.48105	0.128587
833	1.51071	0.0452097	0.300698	-0.00940255	0.83063	1.81746	1.8184	1.798	0.122106
834	129.112	0.0381583	0.276255	0.0032158	0.855556	2.12667	2.13039	2.12841	0.0723225
835	69.0463	0.0965376	0.439403	0.0324949	0.668411	2.27712	2.2627	2.2455	0.183412
836	18.7376	0.0495688	0.314861	-0.0016869	0.815406	1.82894	1.82879	1.8291	0.0316622
837	9.29214	0.0673943	0.367136	-0.0196099	0.757298	2.16546	2.15936	2.16372	0.0653623
838	106.305	0.0642506	0.358471	-0.00863595	0.765801	1.63691	1.63554	1.61815	0.175332
839	11.8193	0.049611	0.314995	0.00456167	0.813781	2.03382	2.0366	2.04265	0.0598411
840	19.6343	0.402732	0.897476	-0.0493111	0.0677717	2.15101	2.14823	2.14976	0.0960161
841	85.4404	0.0343229	0.262004	-0.00614925	0.869044	2.27034	2.27077	2.27411	0.0232253
842	88.9148	0.0611593	0.349741	-0.00734178	0.773702	1.69409	1.69995	1.70045	0.0407691
843	52.9721	0.152391	0.552071	0.0302072	0.523353	2.24052	2.23928	2.22925	0.0581579
844	44.791	0.0373229	0.273214	0.00185015	0.858157	2.07734	2.08098	2.08197	0.0373078
845	29.2736	0.0439578	0.296506	0.00623218	0.833875	2.18856	2.18625	2.17024	0.0575403
846	85.3436	0.0648475	0.360132	0.00319731	0.764314	1.95879	1.9624	1.9813	0.11933
847	16.0828	0.0937841	0.433091	-0.00601735	0.669018	2.20665	2.20386	2.20824	0.0851193
848	42.6813	0.0447627	0.299208	0.00302991	0.833455	2.49329	2.49325	2.49325	0.00277919
849	101.402	0.040163	0.283418	-0.00463455	0.847497	1.77019	1.77797	1.80473	0.113961
850	19.1485	0.183211	0.605328	0.00863808	0.397697	2.06925	2.07647	2.08906	0.0911508
851	20.9388	0.0669067	0.365805	0.0104402	0.753814	2.46258	2.47395	2.49053	0.0746805
852	129.741	0.0381705	0.276299	0.00228587	0.854152	2.31418	2.31357	2.31333	0.0136285
853	129.122	0.258865	0.719534	0.068655	0.280784	2.22251	2.21981	2.22149	0.0724427
854	97.8108	0.0299898	0.244907	0.00427789	0.885713	2.26417	2.26382	2.26311	0.0117706
855	18.677	0.945063	1.37482	0.00169585	0.0655272	2.49978	2.49949	2.5098	0.0946356
856	64.8715	0.0367133	0.270973	0.00133454	0.860844	2.17717	2.17699	2.15927	0.162751
857	96.0108	0.0944184	0.434554	-0.00141824	0.664064	1.79547	1.79506	1.78487	0.0745115
858	129.658	0.0834686	0.40858	-0.00120537	0.701752	2.27096	2.27458	2.27486	0.0936742
859	3.80161	0.0387549	0.278406	0.00279767	0.852265	1.83508	1.8364	1.83782	0.0660025
860	167.008	0.134461	0.518577	-0.00833082	0.55659	1.57654	1.57479	1.60866	0.114531
861	128.866	0.0872239	0.41767	-0.011145	0.693485	2.01017	1.99436	1.96302	0.130109
862	25.9303	0.305624	0.781824	0.0350974	0.203122	2.27924	2.27456	2.2688	0.0542064
863	19.2987	0.553335	1.05198	-0.0689594	0.0529666	2.16898	2.19331	2.22576	0.136874
864	119.548	0.0959475	0.438058	0.010734	0.665777	2.09712	2.09443	2.08527	0.0592137
865	120.005	0.259349	0.720207	-0.0920047	0.35372	2.29869	2.29908	2.29023	0.13589
866	173.263	0.0587562	0.342801	0.0152661	0.786122	1.59569	1.60132	1.59746	0.142067
867	41.8076	0.122711	0.495401	-0.000305425	0.581136	1.78656	1.78801	1.79452	0.046421
868	61.5469	0.0684782	0.370076	0.0115162	0.75533	2.41957	2.41879	2.38928	0.17192
869	25.9057	0.163304	0.571495	-0.00699909	0.468805	2.41141	2.42067	2.43549	0.0405336
870	17.7424	0.0264811	0.230135	0.00234023	0.898027	1.93573	1.9386	1.93772	0.179801
871	96.2755	0.0441457	0.297139	0.00649323	0.836429	1.72356	1.71588	1.69761	0.0954231
872	52.2773	0.049111	0.313404	0.00486633	0.815065	2.28398	2.27845	2.29541	0.0947743
873	56.0488	0.0897231	0.423611	-0.0101253	0.681012	1.99263	1.99258	1.99214	0.0072983
874	162.009	0.0564518	0.336011	-0.00812005	0.789502	1.97558	1.97642	1.98654	0.0241513
875	121.922	0.0348996	0.264195	5.3425e-05	0.86827	1.76808	1.76788	1.77337	0.133059
876	2.94164	0.597826	1.09346	-0.114222	0.161148	2.02504	2.02594	2.02545	0.157975
877	176.134	0.0483028	0.310814	0.00628359	0.819767	2.03442	2.03221	2.03122	0.0387369
878	175.006	0.136846	0.523155	0.0678115	0.561727	2.30977	2.2822	2.24937	0.141894
879	7.47305	0.0412173	0.287114	0.00856621	0.845404	2.49685	2.50164	2.49232	0.16302
880	37.7036	0.394901	0.888708	-0.0287866	0.215961	2.25958	2.25761	2.25305	0.0401237
881	71.0776	0.234603	0.684985	-0.00134666	0.324429	1.97005	1.97707	2.00066	0.192988
882	58.2492	0.0439789	0.296577	0.000785755	0.834484	1.76382	1.76312	1.76261	0.072198
883	141.642	0.110088	0.469229	-0.0223242	0.624751	1.93599	1.93623	1.93685	0.00420003
884	19.6114	0.228781	0.676433	-0.0712937	0.411505	1.88332	1.87106	1.84313	0.121346
885	178.333	0.0364058	0.269836	-0.00644222	0.861991	2.41363	2.40834	2.40498	0.0903199
886	150.292	0.628612	1.12126	-0.00985085	0.0131965	2.43491	2.42871	2.43716	0.100674
887	34.64	0.0455452	0.301812	0.00362343	0.830499	1.82793	1.82718	1.82567	0.023627
888	133.229	0.0227536	0.213324	0.00166353	0.912047	1.75094	1.74893	1.74377	0.0512626
889	25.9063	0.0298282	0.244247	0.00376557	0.885361	1.73398	1.72401	1.7129	0.133526
890	135.22	0.0388367	0.278699	-0.00100363	0.853828	1.87698	1.8767	1.88603	0.0260671
891	144.615	0.914831	1.35265	0.0156944	-0.055121	2.06077	2.06255	2.07417	0.0806968
892	171.094	0.0360258	0.268424	0.00321349	0.865267	1.71545	1.71184	1.7089	0.0597947
893	124.757	0.0491619	0.313566	0.0098855	0.81534	2.42874	2.4205	2.43102	0.162675
894	127.577	0.226707	0.673361	-0.0405282	0.336133	2.33272	2.35046	2.37916	0.155843
895	23.5116	0.0376158	0.274284	0.00483641	0.857806	2.49313	2.51289	2.51304	0.147696
896	5.77112	0.0959567	0.438079	0.0182722	0.677483	2.41966	2.43281	2.46208	0.196221
897	158.188	0.268073	0.73222	0.0756715	0.31183	1.6501	1.65563	1.65067	0.142052
898	104.404	0.0625817	0.353784	0.00271206	0.771219	2.39112	2.39371	2.40145	0.0599842
899	174.309	0.0365353	0.270316	-0.00298357	0.860483	1.49701	1.50043	1.51677	0.163328
900	167.393	0.0346576	0.263278	-0.00224448	0.86749	1.63286	1.63185	1.63513	0.0255094
901	17.7775	0.0398195	0.282204	-0.00266691	0.850654	1.64806	1.64655	1.64011	0.181193
902	149.063	0.0593871	0.344636	-0.0193285	0.781317	1.90858	1.915	1.87533	0.16343
903	43.6048	0.0546724	0.330673	-0.00112013	0.79576	2.48962	2.48314	2.46573	0.125134
904	9.92324	0.0287683	0.239868	0.00575113	0.890168	1.8692	1.87019	1.87113	0.0183017
905	142.45	0.0964965	0.43931	8.94893e-05	0.661547	2.0355	2.03495	2.0366	0.0194303
906	133.982	0.578863	1.07598	0.128385	-0.191477	1.78697	1.78558	1.78485	0.02572
907	121.761	0.0333321	0.258194	-0.00156974	0.872047	2.23718	2.23033	2.23519	0.146165
908	166.04	0.0246796	0.222169	-0.000335332	0.904309	1.98706	1.98654	1.98482	0.00909827
909	169.606	0.112386	0.474102	0.0133155	0.62493	2.35402	2.36385	2.37478	0.083874
910	19.012	0.051609	0.321276	0.00151656	0.80584	1.65543	1.65599	1.64762	0.0702805
911	99.7396	0.160558	0.56667	0.0141707	0.490316	2.10018	2.0894	2.06973	0.179448
912	70.4493	0.0575953	0.339398	-0.0109657	0.79353	1.64613	1.64678	1.63903	0.0683893
913	55.9455	0.0448627	0.299542	-0.00805256	0.833632	2.32102	2.3072	2.25047	0.15613
914	124.025	0.0337871	0.25995	0.0134973	0.875609	2.35078	2.35175	2.35491	0.0159018
915	115.306	0.0389501	0.279106	0.00430029	0.853378	1.54333	1.5472	1.55924	0.165846
916	140.509	0.23941	0.691968	0.0349382	0.303168	2.09765	2.09496	2.1544	0.196943
917	130.718	0.0437246	0.295718	0.0135582	0.836115	2.34691	2.33532	2.32719	0.081393
918	156.461	0.0441093	0.297016	-0.00756498	0.833591	2.45463	2.45481	2.46118	0.0506634
919	162.026	0.0778059	0.394477	0.0228291	0.721933	1.9369	1.94401	1.94083	0.104669
920	162.017	0.0443196	0.297723	-0.000335857	0.83783	1.56818	1.58396	1.6357	0.193595
921	18.2965	0.108827	0.466535	-0.0313916	0.633615	1.85665	1.85438	1.86197	0.122109
922	23.6242	0.0471194	0.306983	-0.00878426	0.822745	1.92534	1.92578	1.928	0.0263125
923	36.49	0.0540922	0.328914	0.00601834	0.799733	2.25256	2.25633	2.26937	0.124472
924	30.8525	0.0312436	0.249974	0.00716442	0.88134	1.97873	1.98439	1.99187	0.152762
925	96.3453	0.0351779	0.265247	-7.23419e-05	0.867481	1.48515	1.46889	1.41865	0.170382
926	12.978	0.0627629	0.354296	0.0023184	0.770769	1.63058	1.63175	1.62645	0.134269
927	2.39556	0.0425762	0.291809	-0.00530643	0.838918	2.24266	2.23949	2.22453	0.136881
928	69.9295	0.0453898	0.301297	0.00601259	0.829753	2.3512	2.35251	2.38464	0.111019
929	169.77	0.0672335	0.366697	0.00946725	0.756557	1.996	1.99706	1.99936	0.0133741
930	123.851	0.0351239	0.265043	-0.00392399	0.8666	2.07404	2.06393	2.04526	0.0959943
931	23.4408	0.15104	0.549618	0.0845063	0.527542	2.05819	2.03184	2.00941	0.143672
932	115.381	0.0384066	0.277152	-0.00304339	0.85342	1.67746	1.6856	1.70457	0.0672028
933	28.9539	0.0286715	0.239464	0.00481186	0.889798	1.76455	1.76788	1.77328	0.0985953
934	76.3636	0.0716562	0.378566	0.0030276	0.737271	1.91083	1.91068	1.90968	0.00894164
935	14.0549	0.205532	0.641143	0.00995744	0.378416	1.953	1.94963	1.94936	0.141897
936	154.062	0.0889812	0.421856	-0.0131275	0.688032	1.60969	1.60475	1.61008	0.15489
937	171.995	0.0694068	0.372577	0.0013994	0.750629	2.1218	2.12584	2.12766	0.121594
938	62.4807	0.133598	0.51691	0.0061181	0.537943	2.28016	2.26425	2.25882	0.0909116
939	20.1494	0.79409	1.26023	0.0433345	0.0122116	2.27374	2.27889	2.29164	0.0543724
940	80.5788	0.037918	0.275384	-0.0069427	0.856153	2.47149	2.47168	2.47188	0.00179007
941	121.388	0.403652	0.898501	0.0335284	0.0441166	2.33237	2.34486	2.37597	0.189536
942	135.128	0.0609846	0.349241	-0.00960913	0.774049	2.00074	2.01407	2.04128	0.215833
943	141.324	0.0828433	0.407046	-0.0103804	0.709167	2.16919	2.16906	2.1684	0.00714221
944	89.0022	0.0533394	0.326617	-0.00274786	0.804835	1.56575	1.56427	1.55179	0.155042
945	124.691	0.0839987	0.409875	0.0322984	0.704359	1.91663	1.91971	1.93077	0.0463473
946	133.975	0.046233	0.304082	-0.00176379	0.825866	1.99468	1.99338	1.99981	0.131985
947	116.334	0.0592154	0.344138	-0.0134978	0.783794	2.45112	2.4631	2.49086	0.156468
948	97.7841	0.0502679	0.317074	-0.0108218	0.813496	2.1627	2.15914	2.14767	0.0482736
949	24.7349	0.166571	0.577184	-0.0818246	0.493197	2.44466	2.43945	2.42908	0.0754622
950	94.2491	0.194442	0.623606	-0.0603683	0.448185	2.10178	2.10569	2.14326	0.1099
951	78.6682	0.0538295	0.328114	-0.00451097	0.802179	2.11633	2.11969	2.07526	0.113593
952	118.907	0.0733354	0.382976	-0.015029	0.736194	2.38104	2.36646	2.35835	0.101332
953	4.68162	0.0279195	0.236303	0.000261852	0.891802	1.91984	1.91974	1.9198	0.00434576
954	17.0269	0.0559443	0.334498	-0.00449545	0.796114	1.82555	1.81902	1.8009	0.082021
955	170.123	0.0374878	0.273817	0.00769065	0.858498	1.54314	1.5413	1.53686	0.0462153
956	133.665	0.0769638	0.392336	0.00573107	0.722983	1.80765	1.80871	1.8506	0.0977216
957	111.32	0.142303	0.533484	-0.00914484	0.540137	1.56794	1.56776	1.56836	0.0263655
958	22.3955	0.0338652	0.260251	-0.00746047	0.872416	2.50537	2.49021	2.47388	0.126753
959	7.93675	0.0423761	0.291122	-0.00167003	0.840128	1.59864	1.60503	1.62828	0.0996628
960	67.5728	0.868819	1.3182	0.0259331	0.262673	2.45347	2.42614	2.39383	0.156143
961	154.736	0.0463957	0.304617	-0.00357038	0.825691	1.91154	1.91188	1.91068	0.0116389
962	148.995	0.0378643	0.275188	0.00856423	0.859167	1.54832	1.54968	1.54632	0.0499449
963	13.4395	0.0275967	0.234933	-0.00106002	0.894652	2.33595	2.32886	2.30912	0.0717953
964	147.524	0.0265876	0.230598	0.0015553	0.898181	1.51588	1.51943	1.46738	0.116614
965	27.6097	0.0373639	0.273364	0.00100136	0.858592	1.93616	1.93201	1.93395	0.0606901
966	142.039	0.0974098	0.441384	-0.00769129	0.665751	1.55501	1.56161	1.58573	0.0662038
967	137.243	0.174772	0.591222	-0.0142418	0.44591	2.14514	2.14652	2.13473	0.0816043
968	77.5992	0.0317409	0.251956	-0.0126979	0.881765	1.98271	1.97076	1.92613	0.176166
969	44.6335	0.109044	0.466998	-0.013872	0.635892	2.07078	2.07873	2.13874	0.15447
970	142.923	0.0438606	0.296178	-0.00978741	0.835691	1.49277	1.47885	1.42536	0.200569
971	140.495	0.155088	0.556934	-0.0600725	0.478261	1.54751	1.5478	1.54972	0.0151418
972	141.962	0.0919389	0.42881	0.000634344	0.672947	2.01219	2.01092	2.03498	0.13531
973	49.1913	0.510493	1.01044	0.0377006	0.096962	2.17948	2.18507	2.22771	0.180867
974	169.294	0.180297	0.600495	0.0128375	0.445373	2.34278	2.34641	2.3863	0.0881386
975	147.218	0.0538597	0.328206	-0.00605632	0.804486	1.80237	1.80249	1.80239	0.00316531
976	95.9498	0.0924967	0.430108	-0.0210577	0.677289	1.97343	1.97367	1.97487	0.0119329
977	53.6583	0.0646221	0.359505	-0.00859119	0.766036	2.18119	2.18109	2.17768	0.17392
978	47.3634	0.0816547	0.404116	-0.0106942	0.710096	2.06504	2.07089	2.07453	0.0546988
979	103.136	0.0317235	0.251887	-0.00214105	0.878793	1.81456	1.82245	1.82526	0.0851483
980	96.7728	0.0549238	0.331433	0.00471304	0.797567	1.78872	1.81842	1.85408	0.195547
981	10.532	0.0326965	0.255721	0.00364042	0.876295	1.7416	1.74136	1.74589	0.0388008
982	86.0855	0.0856552	0.413897	-0.00750837	0.697939	2.33799	2.33578	2.3284	0.03134
983	13.8441	0.858388	1.31026	0.0121221	-0.0494647	1.74756	1.75141	1.7502	0.0812008
984	8.79076	0.0738838	0.384405	-0.00859555	0.732003	2.15294	2.15227	2.14952	0.0640751
985	24.8081	0.258884	0.719561	-0.00523769	0.355759	2.12069	2.11815	2.11317	0.167659
986	159.283	0.103091	0.454073	-0.00835991	0.641232	2.31493	2.31578	2.31617	0.0164085
987	163.217	0.104541	0.457255	-0.0052777	0.636093	1.53791	1.53246	1.48449	0.195287
988	118.883	0.0434221	0.294693	0.00829702	0.836307	2.13505	2.13593	2.13894	0.00889754
989	98.8633	0.0463013	0.304307	0.00299599	0.827071	1.70751	1.70952	1.7251	0.121678
990	43.9192	0.0446747	0.298914	-0.00770428	0.832535	1.66055	1.65976	1.65937	0.0193352
991	58.4998	0.0357333	0.267332	-0.00507612	0.864368	1.8095	1.8278	1.85332	0.187994
992	132.876	0.117584	0.48494	0.00179154	0.611555	1.81521	1.81323	1.79838	0.148515
993	81.0279	0.0359753	0.268236	0.000778005	0.863526	2.18979	2.18913	2.19188	0.159157
994	133.185	0.102832	0.453503	-0.0165483	0.645229	2.08812	2.10877	2.14292	0.160963
995	48.1123	0.0412468	0.287217	-0.000794998	0.843477	2.25018	2.25314	2.2581	0.0615727
996	103.731	0.202019	0.63564	-0.0307959	0.395173	2.34743	2.34391	2.29	0.199131
997	68.6239	0.0348627	0.264056	-0.00511442	0.867579	1.5717	1.57476	1.58457	0.0642833
998	45.8654	0.0449392	0.299797	0.000520892	0.831316	1.7903	1.78557	1.75412	0.144995
999	107.725	0.561492	1.05971	0.0478065	0.0867992	1.61226	1.61333	1.60262	0.180444
1000	55.5887	0.190234	0.616821	-0.0741009	0.391336	1.53714	1.52737	1.50618	0.153415

## Sheet: Sensitivity - Resolution
Resolution parameter: 1
Image	Mean direction	Circ. var	Angular std	Circ. skewness	Circ. kurtosis	Mean (um)	Median (um)	Mode (um)	Std (um)
1	29.3471	0.157343	0.560968	-0.00371443	0.47845	2.40377	2.32522	2.29049	0.365192
2	101.529	0.237298	0.688909	0.0105017	0.27751	2.53724	2.18428	1.97788	0.764442
3	7.95797	0.132493	0.514769	0.010271	0.545551	2.75061	2.61646	1.56841	0.921161
4	122.742	0.22523	0.671162	0.00383411	0.307781	1.95389	1.97053	2.00125	0.148764
5	70.8363	0.187358	0.612141	-0.00282681	0.399465	2.40133	2.41006	2.41807	0.185522
6	82.2979	0.0903572	0.425105	0.0022687	0.675288	2.0952	2.01795	1.97854	0.303171
7	130.043	0.13565	0.520865	0.0013953	0.540884	2.05918	2.0086	1.97788	0.242925
8	87.429	0.392973	0.886535	-0.00117113	0.0218316	2.29052	2.34059	1.56841	0.501687
9	32.6137	0.0846989	0.41158	0.000489212	0.69464	1.78035	1.7521	1.74074	0.160883
10	90.0887	0.0558607	0.334248	-0.00919528	0.789345	2.15169	2.00793	1.97854	0.468707
11	157.116	0.000553888	0.0332833	7.54202e-07	0.997783	1.08188	1.07744	1.03069	0.121919
12	74.1714	0.181867	0.603103	0.000991875	0.414538	2.45141	2.42074	2.4174	0.282283
13	49.1575	0.107166	0.46296	-0.00699106	0.623511	1.59693	1.59379	1.59713	0.0880796
14	44.5984	0.142047	0.533005	0.000287247	0.522126	2.25693	2.24173	2.23171	0.201847
15	138.729	0.0629882	0.354932	0.0044157	0.766337	2.28276	2.05202	1.62719	0.696922
16	157.908	0.0445717	0.298569	-0.00204548	0.831126	2.42089	2.08809	2.00125	0.783415
17	141.31	0.140851	0.530756	-0.0046781	0.520185	2.13159	1.91843	1.79485	0.499242
18	162.485	0.0994791	0.446047	0.00529989	0.645805	2.49579	2.15823	1.93446	0.800512
19	179.114	0.0876741	0.418746	-0.00195761	0.684363	2.05462	1.92778	1.89171	0.386943
20	31.4137	0.354537	0.842065	-0.0766961	0.084014	3.30309	3.24102	3.05399	0.981523
21	78.215	0.148346	0.544695	0.00060567	0.504881	1.98365	1.96719	1.95583	0.175938
22	92.1986	0.134089	0.517859	-0.00556209	0.545928	2.28641	2.1609	2.12283	0.403838
23	3.98914	0.121394	0.492736	-0.00542709	0.581576	1.77122	1.75678	1.75811	0.138244
24	119.831	0.124043	0.498082	0.00894432	0.571959	1.96805	1.95516	1.95583	0.141188
25	2.3928	0.147964	0.543992	0.00293989	0.508182	2.29497	2.25709	2.23171	0.274812
26	155.061	0.0660888	0.363562	-0.00198734	0.755567	2.02824	1.8376	1.74074	0.472618
27	46.7249	0.167211	0.578293	-0.00822578	0.454978	1.85191	1.81422	1.79485	0.200714
28	103.817	0.0987893	0.444498	0.00225121	0.644658	2.56752	2.4154	1.67395	0.841482
29	111.873	0.0452925	0.300973	0.00198602	0.828652	2.57782	2.21033	2.12283	0.819482
30	127.275	0.18772	0.612731	-0.0118405	0.40272	2.50456	2.34259	2.2611	0.526141
31	71.0691	0.0436639	0.295513	0.00166321	0.834114	2.23265	1.96786	1.91308	0.642287
32	11.5548	0.0941914	0.434031	-0.0223699	0.663373	2.56376	2.48287	2.45214	0.395929
33	153	0.0611642	0.349755	0.00285224	0.773566	2.80903	2.58039	2.48687	0.72805
34	105.722	0.132553	0.514884	0.00180729	0.548807	2.46515	2.43811	2.41807	0.241678
35	49.8653	0.1084	0.465618	0.00013934	0.620993	2.51885	2.34459	2.29049	0.561611
36	90.3728	0.0414672	0.287983	0.00178308	0.84161	2.20089	1.81422	1.72404	0.727415
37
38	94.9008	0.0654124	0.361697	0.000616061	0.758469	1.94166	1.74008	1.62652	0.455231
39	170.792	0.314336	0.792889	-0.0418901	0.143714	1.82239	1.82224	1.83292	0.181521
40	20.6795	0.15594	0.558462	-0.001465	0.480445	2.16978	2.17092	2.17626	0.16628
41	9.2371	0.110932	0.471025	-0.00139525	0.605149	2.81712	2.44346	1.89171	1.06088
42	144.712	0.0967577	0.439904	0.0023988	0.656309	1.75478	1.66459	1.56841	0.282772
43	172.865	0.186197	0.610241	0.0111227	0.390436	3.16541	2.93241	1.54035	1.21665
44	69.1871	0.0761636	0.390291	-0.00199465	0.722264	2.22219	2.09945	2.07206	0.430829
45	58.4916	0.0591087	0.343828	-0.0028242	0.779902	2.67298	2.35328	2.2611	0.831949
46	139.421	0.0471171	0.306976	0.000876733	0.821514	1.99021	1.70668	1.62719	0.557355
47	131.344	0.0445914	0.298635	0.000978593	0.831258	2.43001	2.1108	2.04801	0.757929
48	79.7019	0.0802476	0.400619	-0.00429022	0.707905	2.42416	1.96585	1.72338	0.932519
49	37.6813	0.0815973	0.403973	-0.00472517	0.703268	2.17046	2.11214	2.09744	0.278284
50	108.064	0.0618127	0.351604	0.00377046	0.770337	2.46504	2.1776	2.07273	0.749561
51	0.605793	0.306496	0.782939	-0.0807887	0.135432	3.50025	3.26373	2.55968	1.30584
52	105.009	0.110532	0.470175	-0.00521854	0.613305	2.07065	1.91175	1.83226	0.422728
53	67.2867	0.0894674	0.423007	0.00341828	0.676885	1.74975	1.56573	1.5143	0.388478
54	81.9893	0.115681	0.481002	0.015319	0.59831	2.03003	1.79752	1.72404	0.515773
55	85.3725	0.229686	0.67777	0.0172095	0.294355	2.22678	2.24173	2.29049	0.193229
56	111.551	0.149803	0.547363	-0.00385347	0.501971	2.31457	2.27179	2.26043	0.283838
57	160.205	0.0986546	0.444195	0.00627692	0.64919	3.06311	2.54499	2.38467	1.22481
58	126.743	0.145661	0.539742	-0.00703935	0.511591	2.30214	2.28448	2.2611	0.22131
59	90.5532	0.183684	0.60611	0.000710145	0.407644	2.24816	2.25041	2.26043	0.187152
60	153.774	0.0800082	0.40002	0.00135963	0.709577	1.93387	1.68731	1.62719	0.495389
61	158.568	0.0561966	0.335251	-0.000427413	0.789755	2.38115	2.26444	2.23171	0.457695
62	125.852	0.0604667	0.347755	-0.0104784	0.77601	2.62975	2.40538	2.35261	0.762159
63	153.824	0.0765548	0.391292	0.00356775	0.720194	2.15094	1.95182	1.65791	0.574768
64	96.3576	0.163451	0.571753	0.0178602	0.46455	2.66031	2.43744	2.35261	0.615663
65	164.64	0.113983	0.477458	-0.000240352	0.603255	2.04447	2.01595	2.00125	0.196714
66	107.929	0.101482	0.450514	0.00530436	0.634823	2.77239	2.30385	2.00125	0.998033
67	95.8457	0.159421	0.56466	0.00161028	0.477983	2.79815	2.41674	2.32055	0.870471
68	49.1321	0.631372	1.12372	-0.351165	0.39837	2.88217	2.63249	2.14888	0.949431
69	65.8146	0.16712	0.578135	-0.0383058	0.456231	2.62329	2.36931	2.29049	0.645002
70	162.716	0.189178	0.615107	0.000386467	0.394122	2.23005	2.23905	2.26043	0.168105
71	110.083	0.155032	0.556833	0.000491338	0.487054	2.30367	2.28848	2.2611	0.234409
72	167.859	0.156287	0.559084	-0.0278097	0.482726	1.61043	1.56373	1.55371	0.174448
73	74.3663	0.125723	0.501444	-0.00839538	0.569097	2.04987	1.93713	1.91241	0.340396
74	9.21514	0.0512179	0.320056	0.00022005	0.8069	2.28664	1.91108	1.74074	0.735453
75	139.484	0.14976	0.547285	0.0197644	0.495995	4.1048	3.56098	2.63717	2.04934
76	86.9225	0.0459664	0.303204	-0.00105536	0.826099	2.3905	2.12483	2.07273	0.723331
77	79.1691	0.0433668	0.294506	0.00217338	0.835046	2.40241	2.0233	1.62719	0.924155
78	106.881	0.0569185	0.337398	-0.00143413	0.787001	2.38775	1.99992	1.81355	0.834754
79	178.704	0.0781486	0.395344	-0.000136043	0.715832	1.66429	1.6145	1.59646	0.184142
80	144.607	0.0901533	0.424625	-0.05431	0.704665	5.39582	5.43465	6.21752	1.91089
81	178.333	0.0616427	0.35112	-0.00149647	0.769285	2.33046	1.97053	1.74074	0.749364
82	90.1381	0.0501449	0.316686	-0.00443236	0.811568	2.10078	1.89505	1.83226	0.513214
83	0.622237	0.0700183	0.374215	-0.00205014	0.741856	1.79227	1.63988	1.61182	0.374983
84	142.402	0.0849571	0.412207	-0.0062404	0.694062	2.24653	2.03198	1.9565	0.58413
85	172.444	0.0855924	0.413745	-0.00864453	0.688295	3.27449	3.01057	1.59713	1.53826
86	33.5563	0.0723994	0.380524	-0.00309419	0.733395	2.53234	2.09744	1.97788	0.805233
87	57.7828	0.0428853	0.292866	0.000294307	0.837209	2.53728	2.19163	2.12283	0.901678
88	105.376	0.0509003	0.319062	-0.0039877	0.808166	1.91531	1.67461	1.55438	0.483093
89	63.5279	0.0367281	0.271028	-0.00110847	0.859446	2.46841	2.0567	1.97788	0.911164
90	10.7307	0.137366	0.524149	0.0278851	0.546219	2.6614	2.15021	2.07206	1.14184
91	3.96749	0.0763574	0.390787	0.00182856	0.721113	2.11699	2.02063	1.97854	0.355131
92	175.426	0.0712384	0.377461	-0.00288929	0.736455	2.54686	2.29917	2.23171	0.697464
93	62.0869	0.108043	0.46485	-0.00249507	0.621723	1.81748	1.77882	1.75878	0.187272
94	3.67738	0.167111	0.57812	-0.00664909	0.452909	2.99019	2.89902	1.72338	0.988429
95	4.79121	0.101963	0.451581	0.00472201	0.636554	3.54781	3.11878	1.64188	1.72606
96	146.215	0.0838431	0.409495	0.0139253	0.698623	2.4219	2.16357	2.07273	0.658708
97	130.501	0.0585852	0.342302	0.00428629	0.780966	2.47032	2.1963	1.61182	0.908523
98	176.756	0.0828516	0.407067	0.00753068	0.698925	2.42795	2.19964	2.12283	0.610532
99	91.9753	0.0338555	0.260214	-0.00104489	0.869943	2.53995	2.13485	1.83292	0.928766
100	172.197	0.166157	0.576466	0.00464001	0.45437	2.75078	2.38601	2.2611	0.899171
101	76.5119	0.0790863	0.397709	-3.62139e-05	0.711663	2.45148	2.09544	1.97788	0.764828
102	59.2603	0.117961	0.485718	-0.00806363	0.58813	2.24819	1.90039	1.77615	0.662296
103	72.9687	0.0494118	0.314362	-0.000693588	0.812995	2.57712	2.26644	2.20365	0.851155
104	179.448	0.0759911	0.389849	-0.00278828	0.71985	2.13065	1.85964	1.79485	0.565058
105	124.118	0.141943	0.532809	-0.0243693	0.534014	2.32183	2.32856	2.35194	0.170306
106	5.97131	0.110087	0.469226	0.00348459	0.611494	2.63519	2.47485	2.41807	0.582061
107	110.994	0.106241	0.460957	-0.00238284	0.626826	1.96995	1.89037	1.85163	0.286629
108	91.4486	0.172374	0.587153	0.00803242	0.431273	2.22548	2.16291	1.54035	0.618256
109	170.577	0.117201	0.484151	0.00202551	0.593198	2.22516	2.21568	2.20365	0.173478
110	163.306	0.0769187	0.392221	0.00357789	0.719855	2.21127	1.96118	1.89237	0.589803
111	38.4815	0.0864985	0.415929	0.00319716	0.688841	1.77663	1.64255	1.54102	0.342621
112	163.112	0.096599	0.439543	-0.00036349	0.656504	2.17258	2.14888	2.12349	0.195036
113	20.5454	0.0975723	0.441752	0.00464197	0.648811	2.71962	2.44479	1.72338	1.04808
114	0.382342	0.242432	0.696322	-0.0274201	0.277901	2.93681	2.84558	1.91308	0.894971
115	146.035	0.036516	0.270244	-0.00207851	0.86078	2.43685	2.16825	2.12283	0.792332
116	2.53181	0.25087	0.708336	-0.101759	0.223402	2.34922	1.90907	1.62719	0.923379
117	4.55943	0.103994	0.456058	0.0030113	0.630678	2.58233	2.15289	1.93446	0.886163
118	107.603	0.0996265	0.446378	0.0100924	0.644889	3.26236	3.01858	1.55438	1.40537
119	175.808	0.109428	0.467821	-0.000480741	0.615007	2.32132	2.27846	2.26043	0.255636
120	72.4128	0.220872	0.664639	0.0137315	0.331558	2.08496	2.09277	2.09744	0.172128
121	78.0917	0.150183	0.548056	-0.00132916	0.500499	2.91234	2.50558	2.09744	1.03437
122	170.384	0.152905	0.553001	-0.0107091	0.490588	2.09879	1.86632	1.69065	0.534559
123	90.8596	0.081891	0.4047	-0.00232489	0.701909	2.49262	2.05002	1.87234	0.817038
124	130.191	0.180624	0.601039	-0.0208838	0.421058	2.37546	2.10613	2.02397	0.624255
125	67.0793	0.0499299	0.316006	0.000147556	0.81203	2.49631	2.18294	2.09744	0.807701
126	57.3303	0.0745635	0.38617	-0.000794592	0.72809	1.86351	1.76479	1.72338	0.304092
127	22.2447	0.0700144	0.374204	-0.00375776	0.744416	2.3702	2.32522	2.32055	0.280168
128	118.604	0.324094	0.805101	-0.026577	0.119337	2.29624	2.14687	1.74074	0.564998
129	63.0735	0.0981023	0.44295	0.000417646	0.651379	2.31495	2.09143	2.02397	0.559801
130	31.4274	0.0651182	0.360883	-0.00722485	0.75966	2.66689	2.4655	2.41807	0.644477
131	133.407	0.0454755	0.301581	0.00230943	0.828354	2.48494	2.23571	2.17626	0.753285
132	154.364	0.0554407	0.332989	0.0124285	0.793683	2.37339	2.11949	2.07206	0.699857
133	18.9424	0.056855	0.337209	-0.00352469	0.787357	2.73343	2.43344	1.87167	0.988434
134	17.3416	0.0921111	0.429211	0.000989556	0.66832	2.30912	2.19898	2.14955	0.399659
135	151.75	0.0833325	0.408246	0.00874536	0.696581	2.76694	2.48821	2.41807	0.847236
136	127.176	0.0574914	0.339091	0.00317177	0.785811	2.59653	2.42342	2.38467	0.658489
137	73.3626	0.102659	0.453121	-0.00388897	0.634684	2.80559	2.33324	2.09744	0.987085
138	106.04	0.165388	0.575132	-0.00579917	0.455492	2.334	2.33524	2.35194	0.170993
139	93.8152	0.144666	0.537896	0.00651284	0.51101	1.96636	1.95049	1.93446	0.172695
140	92.9096	0.0613192	0.350198	0.00121793	0.771957	2.37565	2.13418	1.67395	0.816722
141	157.517	0.132651	0.515075	-0.0100043	0.549391	2.30963	2.27513	2.26043	0.241381
142	8.74897	0.138188	0.525715	0.0132635	0.525528	3.20736	2.98852	1.93446	1.22562
143	95.4803	0.0624628	0.353448	0.00158204	0.768328	2.60933	2.26644	2.1756	0.87222
144	74.5767	0.236454	0.687683	-0.0416407	0.287336	2.8907	2.60911	2.41807	0.767974
145	23.2283	0.140189	0.529507	0.00710653	0.521209	2.41955	2.40805	2.38467	0.217684
146	84.3037	0.178305	0.597168	-0.00518618	0.428872	2.16326	2.15556	2.14888	0.187801
147	124.367	0.0922088	0.429439	-0.00632504	0.670616	2.07363	1.96919	1.93446	0.352383
148	93.8552	0.0489456	0.312876	0.00335619	0.815533	1.83983	1.66593	1.62719	0.427717
149	36.3037	0.0700434	0.374282	-0.00177106	0.741993	2.79484	2.50023	1.79485	1.06752
150	42.3806	0.146146	0.54064	-0.00432594	0.509591	2.46672	2.39402	2.35261	0.369982
151	49.5803	0.0396954	0.281764	0.00177508	0.848265	2.43447	2.08475	1.85163	0.830023
152	48.5322	0.048831	0.312509	0.0057086	0.815821	2.45792	2.05402	1.97788	0.873854
153	125.042	0.069505	0.37284	0.000113909	0.744451	2.24842	2.042	1.97854	0.559746
154	74.4593	0.336677	0.820582	0.0110835	0.0839509	2.40643	2.18695	1.79485	0.681843
155	67.4465	0.0692544	0.372168	-0.00254651	0.745517	2.79339	2.27112	1.93446	1.14373
156	105.515	0.0841819	0.410322	-0.00714946	0.696981	2.28655	2.21434	2.17626	0.331369
157	151.246	0.0667033	0.365249	-0.000751487	0.754024	2.64197	2.50558	2.48687	0.582272
158	6.82116	0.0932726	0.431909	0.000758964	0.666477	1.71444	1.6686	1.64255	0.190869
159	84.4733	0.159333	0.564504	0.0204891	0.468388	1.83503	1.84027	1.85163	0.10863
160	80.9578	0.054082	0.328883	0.00669677	0.796318	1.96853	1.65992	1.54035	0.562763
161	152.974	0.151391	0.550256	0.0298135	0.498555	2.78892	2.33057	2.12349	0.948134
162	26.0097	0.0540136	0.328675	-0.0014323	0.797888	2.67386	2.4134	2.35261	0.838643
163	49.2944	0.182859	0.604747	0.00304381	0.398094	2.96249	2.50758	2.35261	1.11692
164	13.6528	0.0431883	0.293899	0.00923778	0.83693	2.63961	2.4822	2.45147	0.627769
165	52.3862	0.164891	0.574266	-0.0329776	0.456215	2.18456	2.18161	2.17626	0.156515
166	106.107	0.0677997	0.368238	-0.0045776	0.750987	2.53506	2.35662	2.32122	0.632338
167	121.421	0.0720891	0.379708	0.00569631	0.736662	2.60115	2.1609	2.07206	0.917542
168	34.5672	0.220036	0.663379	-5.0147e-05	0.323767	1.76933	1.77281	1.77681	0.146372
169	107.937	0.320679	0.800848	0.00411279	0.118729	2.68022	2.62915	2.48687	0.652629
170	171.268	0.0954281	0.436871	8.38595e-05	0.660561	1.69413	1.65925	1.64255	0.164292
171	70.9675	0.131245	0.512338	-0.000144707	0.54952	1.7064	1.7	1.69065	0.127138
172	168.82	0.179199	0.598664	0.0186896	0.42642	2.45615	2.27713	2.20365	0.52955
173	85.7144	0.0835181	0.408701	-1.88927e-05	0.698803	2.13371	2.03666	2.00059	0.359784
174	12.7009	0.0860157	0.414767	-0.00160204	0.688485	2.41957	2.38467	2.35261	0.254333
175	15.6303	0.054867	0.331261	-0.00221902	0.794917	2.32349	2.16825	2.12283	0.507622
176	19.732	0.0597553	0.345703	0.000508397	0.778385	2.35294	2.14888	2.12283	0.626334
177	61.5631	0.0682334	0.369414	-0.000922626	0.748776	1.71003	1.62118	1.54102	0.294268
178	23.222	0.245116	0.700166	0.00617733	0.269148	2.54371	2.36664	2.26043	0.563009
179	108.555	0.191027	0.618105	-0.0199123	0.387652	2.77557	2.69194	1.51363	0.901927
180	14.1078	0.0841717	0.410297	0.00204646	0.696766	2.20069	2.10078	2.07273	0.362868
181	176.766	0.124563	0.499125	-0.0294262	0.568309	2.83954	2.72067	1.64255	1.02578
182	28.0588	0.0463786	0.304561	0.00155849	0.824175	2.56149	2.42809	2.38467	0.542211
183	71.5597	0.109437	0.46784	0.00444105	0.609429	2.99532	2.71198	1.64255	1.10564
184	32.6043	0.269095	0.733614	-0.0452916	0.211592	2.63062	2.19964	2.09744	0.933757
185	73.3684	0.0590007	0.343513	-0.000101186	0.780413	2.02719	1.93045	1.91308	0.362247
186	177.404	0.106055	0.460553	0.00392558	0.627913	2.40451	2.20632	2.14888	0.529807
187	35.5304	0.126887	0.50376	0.00506868	0.567508	1.53598	1.50628	1.50027	0.141939
188	139.242	0.0303584	0.246408	0.00175151	0.882931	2.4001	2.0253	1.81355	0.836789
189	176.031	0.126823	0.503634	0.0116741	0.56886	2.0555	2.02664	2.02397	0.206405
190	167.808	0.0758705	0.389539	-0.00209659	0.726524	2.55852	2.37733	2.32122	0.597022
191	166.305	0.0507007	0.318436	0.00255171	0.809047	1.91546	1.66393	1.61182	0.516562
192	79.8284	0.109939	0.468912	0.00490341	0.615843	2.1129	1.99992	1.97788	0.354528
193	178.403	0.0742085	0.385249	0.00564772	0.727824	2.24642	2.11481	2.07273	0.456827
194	174.916	0.0494525	0.314492	0.00319789	0.812898	2.28039	1.94047	1.87167	0.698537
195	120.315	0.0486363	0.311886	-0.00160169	0.816652	2.35172	1.96986	1.89237	0.800759
196	107.966	0.0425809	0.291825	0.00205057	0.837643	2.11338	1.87234	1.83226	0.59881
197	144.654	0.0995303	0.446162	1.37358e-05	0.647165	1.64724	1.57108	1.55371	0.230004
198	9.8344	0.0777814	0.394415	0.00314327	0.716617	1.74491	1.70467	1.68998	0.185131
199	13.2428	0.059734	0.345641	0.0012061	0.777605	2.6211	2.41874	2.38467	0.67246
200	48.6748	0.0954433	0.436906	-0.000251261	0.659581	1.60932	1.58377	1.56841	0.135941
201	178.94	0.199573	0.63178	0.00842179	0.373398	1.95763	1.96452	1.97854	0.162
202	146.107	0.111732	0.47272	-0.0102482	0.609994	2.1865	1.96118	1.87167	0.515777
203	162.369	0.209202	0.646842	0.0021387	0.341538	2.26884	2.28514	2.32122	0.174137
204	54.461	0.156314	0.559132	-0.00132269	0.485721	2.47854	2.43945	2.41807	0.309006
205	24.8374	0.0611311	0.34966	-0.000130441	0.772697	2.29638	2.01729	1.93446	0.676166
206	102.778	0.235501	0.686295	-0.0317601	0.290726	3.14793	2.96982	1.91308	1.10587
207	149.052	0.100639	0.44864	-0.0123636	0.643453	2.74987	2.28715	2.14888	1.01905
208	23.9699	0.0613458	0.350274	0.000110609	0.772306	2.51567	2.39336	2.35261	0.489466
209	56.5902	0.0875843	0.418532	0.00444903	0.684676	1.9927	1.81556	1.72338	0.433572
210	88.1415	0.106076	0.460599	0.00253248	0.627341	2.0026	1.99124	1.97854	0.141571
211	108.555	0.112843	0.475064	-0.00456415	0.607379	2.06224	2.00994	2.00059	0.248808
212	23.487	0.131958	0.513728	-0.00400975	0.541297	2.43124	2.36864	1.54035	0.746088
213	171.435	0.140536	0.530162	-0.00334112	0.521283	3.08392	2.61847	2.1756	1.23882
214	125.999	0.191273	0.618503	0.0605691	0.393082	2.48596	2.21768	2.14955	0.675404
215	176.569	0.087341	0.41795	-0.000691443	0.685586	2.01182	1.93713	1.91308	0.288467
216	139.824	0.189791	0.616102	-0.00111476	0.393315	1.89228	1.90239	1.91308	0.124912
217	124.732	0.07542	0.388381	0.00610911	0.727776	2.39816	2.33124	2.29049	0.335809
218	53.1755	0.103192	0.454296	0.00635989	0.636119	1.95467	1.82958	1.75878	0.34881
219	82.5009	0.0511057	0.319705	-0.00249686	0.807591	2.04684	1.77214	1.64255	0.587167
220	13.472	0.0768008	0.39192	-0.000920833	0.718504	2.16568	1.95049	1.91308	0.546563
221	126.779	0.0817431	0.404334	-0.00372305	0.702513	2.13279	1.97186	1.54035	0.61565
222	15.8635	0.109988	0.469016	-0.000441447	0.615337	1.66877	1.5998	1.58243	0.220348
223	169.192	0.250016	0.707129	-0.00897839	0.240846	2.357	2.37198	2.38467	0.202308
224	10.3025	0.200325	0.632969	0.00281797	0.368487	2.00532	2.00927	2.02397	0.175964
225	155.343	0.0937528	0.433019	-0.00443507	0.664106	1.87221	1.66459	1.61182	0.434753
226	92.0406	0.175241	0.592015	-0.00116044	0.431683	1.9104	1.89772	1.89237	0.181273
227	39.0543	0.0601679	0.346895	0.0013322	0.776573	2.60718	2.40404	2.35261	0.695849
228	75.4497	0.0793662	0.398412	0.0101462	0.711142	2.88013	2.5363	2.45214	0.983731
229	33.226	0.0786667	0.396653	0.00363532	0.714277	2.43653	2.34192	2.32055	0.407493
230	167.418	0.0803732	0.400932	-0.00190983	0.707546	2.27468	1.94314	1.79418	0.721205
231	103.417	0.0459429	0.303127	-0.00134516	0.825909	2.38313	2.10746	2.00125	0.722949
232	152.899	0.08856	0.420856	0.00133097	0.68171	2.40873	2.37465	2.35261	0.247478
233	174.643	0.129159	0.508249	0.00735172	0.558053	2.33919	2.10212	2.04801	0.594667
234	60.5656	0.0797702	0.399425	-0.00200454	0.710072	2.56029	2.49021	2.45214	0.382016
235	130.579	0.207623	0.644395	-0.00086844	0.35398	2.31627	2.32522	2.35194	0.180528
236	64.1824	0.130687	0.511248	0.00456784	0.549114	3.1535	2.91972	1.67328	1.23882
237	160.95	0.0811604	0.402891	0.00811845	0.706025	2.17761	1.94514	1.74074	0.609963
238	140.929	0.0816013	0.403983	0.00567439	0.701221	2.15353	1.94715	1.59713	0.61512
239	171.272	0.0931849	0.431706	0.00693223	0.665566	3.0056	2.83957	1.58243	1.23381
240	83.1079	0.0964206	0.439137	-0.0144609	0.656613	2.66577	2.27579	2.00125	0.938531
241	12.0148	0.138124	0.525592	-0.00371854	0.532838	2.45944	2.43811	2.41807	0.244721
242	78.0353	0.10846	0.465746	-0.00171572	0.620194	2.26401	2.25108	2.23171	0.173102
243	20.7087	0.293466	0.766115	-0.0408674	0.191904	2.57309	2.3112	1.95583	0.724298
244	69.5769	0.17019	0.583421	-0.012473	0.434702	3.22488	3.17155	1.74074	1.12033
245	73.067	0.112177	0.473659	-0.000301688	0.608945	2.2406	2.22235	2.20365	0.1959
246	15.3218	0.102066	0.451809	-0.00293619	0.639483	2.25782	2.1943	2.1756	0.311328
247	80.1364	0.320886	0.801107	0.0182563	0.116591	2.30344	2.10947	2.02397	0.516106
248	12.2061	0.170983	0.584779	-0.0156411	0.440789	2.6296	2.29249	2.14888	0.814053
249	70.3336	0.179955	0.599924	0.00182489	0.428273	2.58105	2.43477	2.35261	0.537376
250	135.023	0.0910754	0.426791	0.000724771	0.672939	1.81093	1.75277	1.72404	0.219221
251	145.06	0.175578	0.592583	0.0173935	0.426612	2.0674	2.00326	1.97788	0.271352
252	136.615	0.104916	0.458075	0.00961918	0.636937	2.28149	2.26377	2.26043	0.207361
253
254	160.24	0.0719055	0.379224	0.00178948	0.736556	2.44555	2.38067	2.35261	0.340359
255	127.82	0.0745932	0.386247	0.00630693	0.729116	2.49289	2.39603	2.35261	0.428779
256	178.824	0.0664926	0.364671	0.00587323	0.754743	2.44225	2.36864	2.35194	0.383837
257	16.6879	0.0598123	0.345868	-0.000688417	0.777103	2.29984	1.99858	1.85163	0.684965
258	100.05	0.104792	0.457803	-0.00492068	0.629913	2.30123	2.0941	2.04801	0.538958
259	37.9176	0.289609	0.761064	0.0494671	0.164269	2.03433	1.95182	1.55371	0.471378
260	27.6921	0.100216	0.447696	-0.00609991	0.640834	2.53454	2.09678	1.97788	0.840744
261	131.433	0.101176	0.449835	0.00237007	0.639481	2.77158	2.44813	1.89171	1.02876
262	10.1238	0.0832989	0.408164	0.00980643	0.6974	2.81604	2.4822	2.38467	0.895164
263	63.4906	0.060159	0.346869	0.00469859	0.776945	1.80052	1.69065	1.65791	0.310678
264	23.6887	0.129544	0.509007	-0.0018951	0.55886	2.37859	2.35395	2.32122	0.232635
265	167.579	0.178479	0.597459	-0.0264938	0.424361	2.1852	1.94648	1.61182	0.643315
266	99.1511	0.0704222	0.375293	-0.0113134	0.740953	2.41073	2.22235	2.17626	0.620602
267	140.61	0.170048	0.583178	0.0100696	0.439472	3.029	2.97249	1.55438	1.05798
268	120.186	0.102001	0.451665	-0.00487788	0.64127	2.15871	2.10212	2.07273	0.276619
269	7.2172	0.129177	0.508286	-0.00249183	0.559853	2.66177	2.36998	2.29049	0.714792
270	34.3365	0.137992	0.525343	-0.0217994	0.531401	2.36064	2.01595	1.89237	0.691795
271	10.8563	0.15801	0.562156	-0.0146639	0.470694	3.26229	3.233	3.3479	0.932276
272	31.0293	0.086629	0.416243	0.00734775	0.686464	2.16932	1.89237	1.77615	0.618403
273	2.52576	0.108912	0.466716	0.00356342	0.619254	1.69509	1.65992	1.64255	0.170352
274	17.3528	0.0923252	0.42971	0.00280206	0.667563	2.62047	2.25976	2.09678	0.847032
275	91.9243	0.216073	0.657378	0.0151361	0.321493	2.14585	2.15756	2.17626	0.172933
276	43.1528	0.0684107	0.369894	0.0015193	0.748532	2.04907	1.86566	1.77681	0.46691
277	77.566	0.108237	0.465269	-6.04613e-05	0.621254	1.86528	1.78216	1.72338	0.280285
278	55.9368	0.0391773	0.279919	0.00281875	0.850397	2.3596	2.03265	1.97788	0.769138
279	35.971	0.102222	0.452154	-0.00505371	0.639796	2.29273	2.21167	2.17626	0.344859
280	32.5112	0.0490277	0.313138	-1.8909e-05	0.815278	2.0432	1.93579	1.91308	0.370003
281	162.107	0.1305	0.510881	0.0051169	0.555424	1.94037	1.80487	1.74074	0.364277
282	177.229	0.114578	0.478702	0.00385296	0.600869	1.69529	1.64122	1.56841	0.20114
283	168.638	0.189097	0.614975	0.000434988	0.395044	1.86028	1.85564	1.85163	0.162169
284	104.507	0.18067	0.601116	0.0116396	0.416427	1.65968	1.61383	1.56841	0.18621
285	89.8423	0.0836276	0.408968	0.0102478	0.695379	3.38999	3.21363	2.02397	1.33858
286	115.523	0.129126	0.508186	-0.0107299	0.55282	2.69762	2.55634	2.29049	0.674448
287	43.7654	0.201828	0.63534	-0.0246432	0.3628	1.75522	1.62184	1.56841	0.312339
288	160.52	0.0440487	0.296812	-0.00239211	0.833321	2.47473	2.33658	2.32055	0.563178
289	5.96953	0.0730433	0.382213	0.000405573	0.732446	1.94842	1.80086	1.74074	0.395596
290	60.7772	0.0799395	0.399849	-0.000498251	0.709455	1.89701	1.75344	1.65791	0.367564
291	156.893	0.140575	0.530236	-0.00206373	0.520838	2.79408	2.41473	2.00059	0.969035
292	165.227	0.31627	0.795324	0.0255571	0.105737	3.54685	3.41937	2.41807	1.12952
293	98.7724	0.0997862	0.446735	0.0126375	0.645837	2.56081	2.30585	2.26043	0.712398
294	49.231	0.052778	0.324894	-0.00283071	0.80214	2.07776	1.82157	1.74074	0.589161
295	95.3103	0.109417	0.467796	0.00716372	0.617651	1.9108	1.85697	1.83226	0.233758
296	155.828	0.102429	0.452613	0.00031057	0.638621	2.23351	2.18896	2.14955	0.267901
297	137.359	0.0573845	0.338776	0.00678521	0.788378	2.48589	2.43678	2.41807	0.306192
298	175.623	0.179899	0.599831	0.00156072	0.417354	2.07723	2.08609	2.09744	0.145368
299	127.138	0.0808681	0.402164	0.00302118	0.707341	2.75366	2.52027	2.45147	0.808578
300	171.232	0.102868	0.453581	0.00665316	0.636084	2.56123	2.18562	2.07206	0.802555
301	114.483	0.235884	0.686854	-0.041566	0.303465	3.22825	2.85894	2.26043	1.14973
302	60.7824	0.112892	0.475168	-0.0145553	0.602065	2.6425	2.18161	2.02397	0.966159
303	9.68136	0.0626937	0.354101	-0.00117708	0.767338	2.33601	2.23438	2.20365	0.425777
304	131.426	0.0919525	0.428842	0.00678081	0.669492	1.98294	1.92043	1.89237	0.256041
305	140.41	0.0891408	0.422234	0.000559773	0.68044	1.95106	1.86165	1.83226	0.304011
306	45.5197	0.0570724	0.337853	-0.00110803	0.785767	2.31765	1.96852	1.85163	0.737239
307	28.3148	0.28114	0.749853	0.0206819	0.210746	2.07334	1.94782	1.89237	0.347386
308	8.61755	0.0677069	0.367986	0.0011981	0.748069	2.13449	1.99725	1.52699	0.640945
309	43.0514	0.130512	0.510906	-0.0013422	0.55043	2.1661	1.98255	1.93446	0.47543
310	80.3861	0.221287	0.665263	0.0160197	0.314735	3.49895	3.3499	1.70668	1.23932
311	19.3362	0.0837092	0.409168	0.00166161	0.695615	2.35697	2.25509	1.5143	0.744354
312	89.1698	0.0670776	0.366272	0.00524085	0.751871	2.1301	1.82624	1.74074	0.616188
313	42.9362	0.000214381	0.0207066	5.65887e-07	0.99914	1.12072	1.11819	1.09481	0.133385
314	141.118	0.0726832	0.381269	0.000724156	0.734273	2.45559	2.32723	2.29049	0.483509
315	32.3041	0.0712884	0.377593	-0.000370765	0.736879	2.48786	2.35862	2.32122	0.511098
316	29.4317	0.200488	0.633227	-0.0332349	0.364492	1.7836	1.64122	1.59713	0.33288
317	43.492	0.0704093	0.375258	0.00013959	0.740884	1.99752	1.73473	1.62719	0.540138
318	39.8142	0.212522	0.651954	0.058391	0.345921	2.82418	2.46283	2.12283	0.92586
319	172.139	0.0962315	0.438706	0.000479139	0.657633	1.91938	1.86699	1.85163	0.226948
320	57.553	0.0810059	0.402507	-0.0119711	0.704709	2.73642	2.72067	2.90169	0.688798
321	3.73329	0.100294	0.44787	0.0197053	0.645429	1.80287	1.73607	1.70668	0.23517
322	119.921	0.0430798	0.29353	-0.000401131	0.836285	2.38378	1.94648	1.74074	0.872865
323	50.6183	0.139141	0.527525	0.0146939	0.527417	1.70874	1.6833	1.65791	0.168726
324	151.998	0.0974134	0.441392	-0.00415275	0.65484	2.16262	2.09878	2.07273	0.284604
325	158.527	0.0602379	0.347096	0.000461958	0.776255	2.60729	2.48487	2.45147	0.511513
326	154.756	0.193001	0.621291	0.0105867	0.383648	2.68017	2.42742	2.35261	0.683623
327	3.38676	0.104301	0.456731	-0.00123928	0.631091	1.52181	1.50628	1.48825	0.111076
328	17.573	0.0667848	0.365472	0.00315764	0.753146	2.75748	2.50558	1.67395	1.13248
329	172.447	0.133817	0.517334	0.00861867	0.547066	1.91192	1.83092	1.79485	0.283009
330	172.615	0.0593204	0.344443	0.00372697	0.781423	2.54969	2.47685	2.45147	0.38796
331	64.1246	0.152238	0.551793	-0.00437105	0.486015	2.16679	2.15355	2.14888	0.178771
332	19.6011	0.0920092	0.428974	0.000813995	0.670788	1.57806	1.56774	1.56774	0.0950084
333	94.038	0.0685721	0.37033	0.0029524	0.748524	2.53256	2.4321	2.4174	0.455976
334	164.593	0.210652	0.649079	-0.00984973	0.335125	2.16965	2.11815	1.51363	0.578644
335	157.991	0.124393	0.498784	0.00947813	0.570209	2.38091	2.07273	1.97788	0.653976
336	24.899	0.194306	0.623387	-0.00055156	0.378686	1.88407	1.87835	1.89171	0.168438
337	85.1919	0.151928	0.551231	-0.0211246	0.498445	2.20974	2.10145	2.07273	0.376089
338	131.085	0.116012	0.481688	0.00117281	0.596881	2.18989	2.17426	2.1756	0.178623
339	143.766	0.0801282	0.40032	0.00382172	0.708442	2.42018	2.27245	2.23171	0.54712
340	137.813	0.106952	0.462498	-0.00411193	0.62333	1.84629	1.83894	1.83226	0.123764
341	92.3048	0.1359	0.521344	-0.00402807	0.529054	3.37849	3.23835	1.59713	1.35541
342	161.63	0.0441573	0.297178	-0.00159898	0.833545	2.3962	2.28715	2.2611	0.443939
343	78.0549	0.0618882	0.351819	-0.00013928	0.769536	2.23906	1.86699	1.75811	0.718174
344	76.9445	0.118434	0.486691	-0.00234518	0.59159	2.07261	1.93846	1.87167	0.394582
345	20.8637	0.527659	1.02729	-0.144214	0.18805	3.67106	3.45277	2.12283	1.34274
346	173.718	0.160742	0.566996	2.76354e-05	0.466473	1.92045	1.92243	1.93379	0.133916
347	34.6673	0.112552	0.47445	0.00274618	0.608782	2.79979	2.40471	2.26043	0.895552
348	174.637	0.225749	0.671936	0.00206721	0.30932	2.36722	2.37666	2.38467	0.205879
349	0.565096	0.154567	0.555997	-0.00742097	0.487441	1.85662	1.65791	1.56841	0.403535
350	138.915	0.10675	0.462061	-0.00262363	0.624765	1.73516	1.55772	1.48758	0.36791
351	17.722	0.0565926	0.33643	0.00421274	0.789717	2.59432	2.2297	2.1756	0.888394
352	56.5399	0.0942215	0.4341	-0.00269911	0.664916	2.44515	2.39069	2.35261	0.316355
353	162.654	0.362588	0.851572	0.0926447	0.443906	2.54363	2.59642	2.56035	0.55879
354	89.2662	0.0625377	0.35366	-0.0023597	0.769374	1.74094	1.64856	1.62652	0.272362
355	156.865	0.159951	0.565599	-0.00286194	0.472002	2.52687	2.41941	2.35261	0.440707
356	133.251	0.205931	0.641764	-0.00427091	0.356056	2.11047	2.12349	2.12349	0.152209
357	126.846	0.196666	0.627161	-0.0461969	0.358966	2.71974	2.28448	2.1756	0.898135
358	8.50325	0.03626	0.269296	-0.000750303	0.861312	2.50894	2.26644	2.20365	0.747477
359	94.0232	0.0755696	0.388766	-0.000634633	0.723053	2.42779	2.05002	1.93446	0.794023
360	134.951	0.0544124	0.329886	-0.00250128	0.795352	2.15172	1.87634	1.77615	0.610323
361	146.09	0.0991085	0.445216	-0.00119491	0.647783	1.67353	1.64255	1.62719	0.157465
362	67.2802	0.0581565	0.341047	0.000726387	0.782262	2.62883	2.39536	2.35261	0.784338
363	66.644	0.142322	0.53352	-0.00575221	0.518726	1.90946	1.9064	1.91308	0.131361
364	173.624	0.149564	0.546926	0.000797496	0.5008	2.23103	2.22837	2.23171	0.163997
365	33.7144	0.119486	0.488847	-0.00906161	0.586134	2.09068	2.07607	2.07206	0.166272
366	167.587	0.0801715	0.400428	0.00883949	0.71114	2.34469	2.2985	2.29049	0.269765
367	155.7	0.0502955	0.317161	-0.00249149	0.810074	2.35789	1.95984	1.85163	0.823299
368	67.7401	0.135234	0.520065	-0.00140302	0.538245	1.69741	1.70334	1.70668	0.092563
369	118.133	0.082347	0.405825	-0.00549917	0.702395	1.9859	1.94381	1.91308	0.216712
370	26.1327	0.0882409	0.420097	-0.00131462	0.684141	1.66875	1.5978	1.58243	0.231977
371	14.9568	0.124547	0.499093	-0.00178301	0.568355	1.6653	1.65391	1.64188	0.11851
372	88.9341	0.135805	0.521163	-0.00645072	0.538429	1.83725	1.75544	1.70668	0.262523
373	37.6599	0.126274	0.502541	-0.000618938	0.558019	3.00451	2.8389	1.59713	1.12424
374	80.893	0.0889833	0.421861	0.00109356	0.680814	1.7242	1.6833	1.67395	0.181941
375	68.5238	0.0880386	0.419615	-0.00306751	0.681705	2.75473	2.52428	1.81289	0.986184
376	179.402	0.183058	0.605076	-0.00354863	0.413077	2.08942	2.07273	2.07206	0.215496
377	28.9421	0.124461	0.498921	0.00203684	0.570487	2.29655	2.26043	2.23171	0.242301
378	87.2029	0.102988	0.453847	-0.00517419	0.6342	2.04632	1.81155	1.72338	0.505841
379	51.5068	0.0475773	0.308471	0.00108942	0.820672	2.27962	2.12082	2.07273	0.500324
380	75.0806	0.102652	0.453106	-0.0041662	0.637886	1.64059	1.57308	1.52699	0.224246
381	74.3095	0.205172	0.640582	0.0263193	0.3521	1.97228	1.95182	1.95583	0.215514
382	127.13	0.0740966	0.384959	-0.000228185	0.729262	2.32598	2.21167	2.14888	0.431148
383	105.902	0.180158	0.600264	-0.00852181	0.42337	2.38074	2.38133	2.38467	0.194466
384	56.7045	0.153066	0.553293	0.00516972	0.479501	3.22271	2.97784	1.54035	1.19196
385	93.2022	0.0521022	0.322807	-0.000898494	0.804319	2.31877	2.11949	2.07273	0.59134
386	161.897	0.222397	0.666929	-0.0304448	0.314647	3.14947	2.68593	2.4174	1.12196
387	45.6761	0.162001	0.569211	-0.0124697	0.46686	2.33282	2.12617	1.91308	0.572856
388	40.2289	0.0582922	0.341445	0.00190334	0.783337	2.41261	2.16023	2.12283	0.696415
389	80.4731	0.146668	0.541606	-0.00150077	0.51342	2.2634	2.25575	2.26043	0.181334
390	143.289	0.0527902	0.324931	0.00127012	0.801442	2.40282	2.10412	1.67395	0.852767
391	106.582	0.260166	0.72134	-0.00993054	0.242168	3.23054	3.14149	2.59843	1.01173
392	82.7693	0.162917	0.570818	0.00363628	0.464239	2.33339	2.32856	2.32122	0.203869
393	35.2651	0.129272	0.508473	0.00696889	0.556936	2.74523	2.39402	2.29049	0.807748
394	146.594	0.127733	0.505437	0.00836173	0.564151	2.01506	1.86699	1.79418	0.387524
395	71.1244	0.110137	0.469333	-0.0026169	0.615063	2.31272	2.28848	2.2611	0.217628
396	100.585	0.155591	0.557837	0.00165297	0.48492	2.51121	2.36196	2.32055	0.525163
397	66.1943	0.055489	0.333134	-0.00111553	0.792192	2.16962	2.01996	1.97854	0.492081
398	142.85	0.128164	0.506289	0.00398543	0.565041	1.98562	1.98188	1.97854	0.146473
399	95.5932	0.104402	0.45695	-0.0105448	0.628156	3.05752	2.80082	1.62719	1.17439
400	92.4139	0.10044	0.448196	0.00228089	0.644008	2.41188	2.31053	2.29049	0.404748
401	33.7504	0.0671813	0.366555	0.000698198	0.752338	1.96153	1.8209	1.77615	0.393104
402	84.7524	0.0700032	0.374174	0.00418329	0.743341	2.54704	2.37065	2.32122	0.615336
403	157.056	0.0680692	0.368969	0.000176514	0.749395	2.05539	1.87434	1.81355	0.474574
404	48.1446	0.141032	0.531098	-0.0144122	0.526854	2.23827	2.07674	2.04735	0.465871
405	111.017	0.104588	0.457358	-0.00945512	0.627049	2.54035	2.32255	1.65791	0.891156
406	59.6474	0.0541268	0.329019	-0.00211193	0.797443	2.74387	2.49489	2.45147	0.805077
407	74.6459	0.0655687	0.362129	-0.00399515	0.756734	2.14401	1.79953	1.65791	0.659152
408	91.0347	0.157925	0.562006	0.00463176	0.478258	2.08602	2.08275	2.09678	0.153246
409	1.40948	0.0648239	0.360066	-0.000959509	0.760774	2.36378	2.18161	2.12283	0.549117
410	75.1473	0.0349757	0.264483	0.00199651	0.865664	2.31271	1.94247	1.67395	0.814429
411	38.0015	0.0950859	0.436087	-0.0105589	0.660295	1.67246	1.55905	1.51363	0.27949
412	117.248	0.101451	0.450446	-0.00648291	0.642262	1.95912	1.76613	1.72338	0.452275
413	54.8992	0.0733123	0.382916	-0.000918175	0.733724	1.72353	1.61383	1.56841	0.291621
414	53.2688	0.309307	0.78652	-0.0187741	0.147861	2.18624	1.94848	1.87167	0.512118
415	47.1432	0.0571378	0.338047	-0.00129481	0.787077	2.68222	2.38133	2.32122	0.864483
416	47.0969	0.0787236	0.396796	-0.00413776	0.714759	2.54694	2.45281	2.41807	0.422793
417	81.009	0.0686906	0.37065	-0.0059925	0.748615	2.39224	2.18161	2.12283	0.605757
418	37.4307	0.224907	0.670682	0.0103446	0.310922	2.26917	2.27379	2.29049	0.188066
419	98.2427	0.134917	0.519455	0.0239304	0.54314	2.73553	2.50491	2.45147	0.707985
420	27.1818	0.566457	1.06438	0.145242	-0.0226876	3.32534	3.12613	1.87234	1.33453
421	152.407	0.0645489	0.359302	0.00570496	0.760758	2.35402	2.19029	2.14888	0.54308
422	47.139	0.0820311	0.405046	-0.000726554	0.701451	2.57252	2.12884	2.02397	0.906175
423	109.605	0.0501852	0.316813	-0.00282122	0.810667	2.35887	2.00727	1.91308	0.779337
424	48.3533	0.0790828	0.3977	0.00253172	0.712201	2.61608	2.18695	2.04801	0.910346
425	89.1182	0.0891835	0.422335	0.0123325	0.679417	2.4778	2.32656	2.29049	0.521792
426	10.2918	0.100067	0.447363	-0.00353993	0.647385	1.886	1.83827	1.81355	0.210345
427	30.7998	0.0740112	0.384737	-0.000239958	0.727725	2.04325	1.77949	1.72338	0.547452
428	30.7507	0.0598539	0.345988	0.000246002	0.777819	1.9313	1.82224	1.77681	0.337283
429	23.7586	0.120103	0.490108	-0.00545016	0.58193	2.97196	2.88833	1.59713	1.03254
430	107.528	0.0534796	0.327046	0.000389736	0.800083	1.72846	1.56974	1.54035	0.376898
431	93.0632	0.100656	0.448679	0.000973064	0.644089	2.42625	2.40204	2.38467	0.228013
432	59.2723	0.108413	0.465647	0.00184969	0.62072	2.38281	2.34994	2.32122	0.255778
433	35.0669	0.04004	0.282984	-0.00227247	0.847313	2.30155	1.85096	1.68998	0.813038
434	93.0484	0.168768	0.580978	-0.00944591	0.454436	2.38615	2.24907	1.58243	0.792712
435	4.83319	0.14131	0.531621	0.00907861	0.524531	2.02885	1.99858	1.97854	0.223039
436	45.4751	0.213619	0.653635	0.181581	0.417582	4.68489	4.04192	2.09744	2.67793
437	8.50748	0.163102	0.571143	-0.0237014	0.460603	2.03234	1.85898	1.55438	0.521637
438	5.93026	0.0807158	0.401785	0.000799036	0.706622	2.52497	2.1068	1.93446	0.901971
439	33.596	0.500928	1.00093	-0.330105	0.00510346	3.71601	3.00723	1.62719	1.74305
440	57.6743	0.0552011	0.332268	0.000548585	0.793447	1.75303	1.59913	1.56841	0.365934
441	123.631	0.0725748	0.380985	-0.000273865	0.733565	2.18482	2.0921	2.07206	0.359845
442	37.1789	0.0765539	0.39129	-0.00498008	0.720564	2.4902	2.17493	2.12283	0.787264
443	112.254	0.153052	0.553266	0.00097758	0.491507	2.03137	1.91976	1.89171	0.329212
444	118.024	0.110921	0.471001	0.0091218	0.603736	2.34533	2.22102	1.67395	0.683893
445	137.676	0.167183	0.578244	0.00833177	0.451597	2.19439	2.18762	2.17626	0.182352
446	164.845	0.0498058	0.315613	-0.000256382	0.812396	2.60784	2.47752	2.45147	0.538451
447	5.70434	0.0713699	0.377809	0.000546902	0.737876	2.09035	1.82157	1.58243	0.630153
448	71.7049	0.0734989	0.383403	0.000476484	0.729663	2.32727	2.16825	2.12283	0.485232
449	53.6657	0.0722596	0.380157	0.000564	0.736316	2.35212	2.25241	2.20365	0.400628
450	49.0631	0.15626	0.559034	0.0132881	0.477762	1.99428	1.88302	1.54035	0.471755
451	138.656	0.225015	0.670843	-0.0174269	0.29853	2.7656	2.50558	1.89237	0.942703
452	64.0542	0.0719762	0.379411	0.000655058	0.736716	2.63464	2.28982	2.20365	0.808278
453	87.5256	0.0612632	0.350038	0.00447259	0.772972	3.14444	2.47619	2.35261	1.55598
454	39.7341	0.0546298	0.330544	0.000332833	0.795815	2.28315	2.14153	2.09744	0.479359
455	47.5887	0.0458408	0.30279	-4.88721e-05	0.826599	2.29352	2.14888	2.12283	0.497538
456	111.226	0.0380272	0.27578	-0.000953527	0.854164	2.0932	1.7501	1.67395	0.621371
457	116.123	0.00946105	0.137558	-0.000181325	0.9627	2.72544	2.90369	1.67395	0.791511
458	61.6533	0.27828	0.746029	-0.00494728	0.195114	2.2872	2.31186	2.35261	0.209815
459	150.968	0.0442808	0.297593	0.0013308	0.832304	2.60929	2.29116	2.23171	0.885598
460	46.2328	0.0725622	0.380952	-0.00186627	0.733026	3.10237	2.81485	1.61182	1.43196
461	93.4006	0.105831	0.460068	0.00402964	0.629073	2.37954	2.24841	2.17626	0.447439
462	178.122	0.0511681	0.3199	-0.00199429	0.807563	2.56922	2.38133	2.35194	0.656391
463	144.178	0.00216041	0.0657329	2.08999e-05	0.991379	3.62124	3.47815	3.22365	1.03476
464	3.29641	0.0790798	0.397693	-0.000459168	0.712979	1.95026	1.89171	1.87167	0.24566
465	163.685	0.00500988	0.100099	-0.000164544	0.980091	4.39089	4.31913	2.20298	1.62456
466	5.03708	0.0415677	0.288332	-0.00208098	0.841844	2.74027	2.3279	2.26043	1.16253
467	56.7512	0.144752	0.538056	-0.0202963	0.514153	1.9764	1.94982	1.93446	0.194407
468	62.8117	0.0945515	0.43486	-0.00410914	0.659658	2.71478	2.52294	1.50094	1.03867
469	142.413	0.040745	0.285464	0.00164429	0.844397	2.03399	1.82892	1.79485	0.534708
470	155.852	0.0382577	0.276614	0.00152119	0.853495	2.31112	1.9378	1.87167	0.769518
471	22.6273	0.0860749	0.414909	-0.00684857	0.689004	2.5216	2.30852	2.23237	0.64601
472	43.6263	0.215881	0.657086	-0.00158898	0.323838	2.37221	2.38534	2.4174	0.187154
473	57.9603	0.106851	0.462279	0.00935795	0.622662	2.65136	2.36864	1.70668	1.00861
474	136.938	0.172211	0.586875	0.00190957	0.438882	1.93101	1.91642	1.89237	0.17671
475	72.4657	0.0796673	0.399167	-0.00284814	0.711288	2.06538	1.99057	1.97788	0.307336
476	6.08611	0.136029	0.521591	-0.0075865	0.53827	3.04411	2.49021	2.32122	1.20949
477	78.7512	0.242826	0.696887	-0.0547297	0.254046	3.45457	3.35925	2.63784	1.07471
478	127.881	0.168439	0.580412	0.00475615	0.441678	2.0863	2.08809	2.09744	0.153489
479	139.847	0.164258	0.573163	-0.00203064	0.461767	2.41159	2.41473	2.41807	0.178244
480	77.2735	0.114373	0.478273	0.0179298	0.601594	2.39579	2.14287	2.07273	0.658001
481	144.89	0.050824	0.318823	-0.00289551	0.808689	2.18729	1.93045	1.89237	0.644326
482	20.8312	0.118337	0.486491	-0.001815	0.58798	1.6224	1.58644	1.54035	0.167882
483	78.3687	0.0981091	0.442965	0.0106069	0.65016	2.0636	1.94114	1.91308	0.3917
484	147.269	0.144827	0.538195	0.000244458	0.511545	2.01046	2.01328	2.02397	0.128114
485	117.343	0.164324	0.573279	0.0464316	0.4656	2.65727	2.25509	2.02397	0.886742
486	39.4309	0.0882165	0.420039	0.00342376	0.681394	2.12806	1.86699	1.81355	0.579309
487	139.686	0.11752	0.484809	0.00496023	0.592935	1.85277	1.69599	1.64255	0.393095
488	88.7933	0.217592	0.659685	-0.011694	0.341241	2.22626	2.23839	1.69065	0.429724
489	135.507	0.1644	0.573411	-0.00376122	0.460598	2.45312	2.43143	2.4174	0.227135
490	10.3908	0.102718	0.45325	-0.00668569	0.636222	3.35301	2.98251	1.58243	1.65965
491	139.763	0.196579	0.627022	0.000625152	0.380249	1.69984	1.70267	1.70668	0.111833
492	58.7787	0.161123	0.567667	0.000361588	0.46668	2.06268	2.06939	2.07273	0.134038
493	68.1697	0.0475039	0.308233	0.00412001	0.821414	2.48892	2.41941	2.38467	0.379506
494	169.312	0.0835393	0.408753	0.00134189	0.698157	2.12349	1.99925	1.9565	0.402642
495	69.6262	0.493195	0.993172	0.0166612	0.170646	3.57575	3.60774	2.12283	1.17612
496	19.419	0.142852	0.534513	-0.00498765	0.52001	2.36961	2.33858	2.32122	0.255804
497	18.6025	0.0816204	0.404031	0.000188654	0.704282	1.85554	1.72404	1.68998	0.350391
498	16.2007	0.139118	0.52748	-0.00148857	0.533186	1.68551	1.67996	1.67395	0.106884
499	30.0629	0.113154	0.475719	-0.000944303	0.606992	2.35324	2.33591	2.32122	0.193385
500	177.669	0.179468	0.599113	0.0124334	0.424581	2.15631	1.95583	1.87234	0.467678
501	22.7111	0.0558218	0.334131	0.000432254	0.791502	2.22205	2.08074	2.04801	0.50157
502	111.922	0.0560288	0.33475	0.00141617	0.790982	2.23772	2.11548	2.09678	0.450109
503	171.73	0.0418307	0.289243	0.0028702	0.841092	2.36104	2.04801	1.97854	0.830403
504	156.945	0.0722086	0.380023	-0.000671172	0.73465	2.45637	2.1589	2.09744	0.716866
505	5.90449	0.186822	0.611264	0.0132159	0.392819	2.22448	2.2297	2.23171	0.162124
506	121.554	0.261256	0.72285	0.000571326	0.225028	2.33302	2.34793	2.38467	0.22082
507	26.9172	0.216105	0.657426	0.0115432	0.32852	2.5835	2.55634	1.61182	0.789654
508	33.4717	0.235902	0.68688	0.0202942	0.296317	2.65848	2.44012	2.29049	0.645225
509	127.176	0.215794	0.656953	0.00161506	0.334317	2.0591	2.07139	2.09744	0.161164
510	142.494	0.0800025	0.400006	0.0107517	0.707601	2.96385	2.80483	2.09744	0.986447
511	99.2124	0.138405	0.526127	0.0484267	0.546038	2.40289	1.95917	1.91241	0.803065
512	12.2787	0.119318	0.488504	0.0091998	0.585007	2.57317	2.23772	2.12283	0.772381
513	155.827	0.133511	0.516741	0.0026049	0.545671	2.17436	2.01528	1.97788	0.457691
514	54.4974	0.0386637	0.278078	-0.000748507	0.851967	2.39905	1.94448	1.83226	0.838638
515	137.545	0.235765	0.68668	-0.000454153	0.28503	2.13376	2.14821	2.1756	0.17739
516	127.855	0.0483144	0.310852	-0.000293151	0.817706	2.27988	1.95984	1.85163	0.698521
517	128.488	0.134138	0.517953	0.0131112	0.538463	2.16823	1.9418	1.70668	0.560895
518	65.1388	0.0626448	0.353963	0.00414554	0.768901	2.33194	2.19831	2.1756	0.488662
519	111.491	0.0972738	0.441076	-0.00496207	0.649693	2.39685	2.21835	1.74074	0.719033
520	94.2837	0.131192	0.512235	0.00634828	0.557036	1.8921	1.88703	1.89237	0.136219
521	32.8759	0.105153	0.458592	0.00321709	0.627384	3.10431	2.83155	1.55438	1.32999
522	161.719	0.101368	0.450262	0.00491081	0.639995	2.06215	1.91041	1.55438	0.54526
523	156.177	0.143951	0.536565	-0.000432729	0.512395	1.79801	1.79953	1.81289	0.11632
524	136.38	0.073014	0.382136	-0.00149943	0.733117	1.99674	1.85363	1.81355	0.401031
525	130.751	0.158659	0.56331	0.000497448	0.471766	2.48511	2.29316	2.23171	0.573754
526	74.5541	0.0571822	0.338178	-0.00092047	0.786237	2.24425	1.84628	1.74074	0.734383
527	166.373	0.17423	0.590305	0.00308803	0.432526	2.356	2.35061	2.35261	0.206768
528	101.851	0.051413	0.320665	-0.00329792	0.806696	2.24617	2.03532	2.00059	0.568286
529	130.432	0.137424	0.52426	-0.005759	0.535011	1.87383	1.84896	1.83226	0.17792
530	66.6111	0.170788	0.584445	0.00958707	0.446604	3.34431	3.14349	1.69065	1.34271
531	158.74	0.125484	0.500967	0.00459786	0.565325	2.3644	2.13552	2.07273	0.575523
532	4.49926	0.0582584	0.341346	-0.000955379	0.781987	2.36012	1.97988	1.89237	0.834658
533	125.836	0.101802	0.451225	0.001112	0.640407	1.7253	1.68063	1.65791	0.183773
534	116.631	0.162963	0.570899	-0.00148426	0.463813	2.11602	2.06338	2.02397	0.269743
535	66.1954	0.184118	0.606825	0.0277509	0.412995	2.0215	1.87835	1.61182	0.454354
536	174.298	0.283795	0.753385	0.0201281	0.211871	3.67656	3.51289	3.22365	1.19065
537	16.3072	0.0803349	0.400836	-0.0111046	0.711253	4.43494	3.83819	3.48149	2.04801
538	33.1334	0.204244	0.639131	0.000823867	0.359906	2.24757	2.25108	2.26043	0.17983
539	58.7045	0.050532	0.317906	0.00214108	0.809937	2.20305	1.99858	1.95583	0.558982
540	109.618	0.106393	0.461287	0.00112022	0.628115	2.24081	2.16892	2.14888	0.320571
541	87.3888	0.0850336	0.412392	-0.00243768	0.691754	1.78124	1.56173	1.50094	0.410312
542	83.437	0.0703207	0.375022	0.00251422	0.742075	3.05895	2.34526	2.02463	1.53475
543	80.1684	0.0372988	0.273126	0.00218437	0.858405	2.43513	2.26845	2.23171	0.55679
544	65.8309	0.0776494	0.39408	0.0072548	0.717094	2.2622	2.18695	2.14955	0.32349
545	134.028	0.186791	0.611214	0.031031	0.406512	1.82278	1.71336	1.65791	0.295344
546	140.556	0.0566889	0.336716	-0.00455982	0.789448	2.25415	2.14353	2.12283	0.430321
547	3.62106	0.0564931	0.336134	0.00303896	0.78968	2.37501	2.29049	2.2611	0.372731
548	84.369	0.146801	0.54185	0.0017346	0.511193	2.10562	2.08074	2.07206	0.205873
549	47.7373	0.209467	0.647251	0.000814028	0.34548	2.35441	2.36664	2.38467	0.204445
550	31.2388	0.200914	0.633899	0.00591108	0.367844	2.04054	1.90106	1.81355	0.397023
551	44.0749	0.0661995	0.363867	0.000814035	0.756005	1.91146	1.76212	1.70668	0.385046
552	177.468	0.0677092	0.367992	-0.00813147	0.751762	1.60969	1.57575	1.56841	0.157243
553	11.1216	0.212623	0.652108	-0.0140143	0.338059	2.27902	2.28982	2.32055	0.179618
554	48.1015	0.0581445	0.341012	0.00147686	0.783109	2.12702	1.81823	1.67395	0.646179
555	145.648	0.167449	0.578703	-0.00888916	0.451559	3.02085	2.80884	1.93379	1.08913
556	125.88	0.0920996	0.429184	0.00311261	0.668948	2.47408	2.19898	2.12349	0.682639
557	157.099	0.117317	0.48439	-0.00192053	0.590105	2.40423	2.2611	2.23171	0.489592
558	118.785	0.0553068	0.332586	-9.22987e-05	0.792936	2.58895	2.19296	2.07273	0.959871
559	177.228	0.25379	0.712446	0.000292761	0.258079	2.23929	2.22035	2.23171	0.259419
560	64.4309	0.132404	0.514595	-0.0101186	0.545831	2.98504	2.77878	2.32122	0.83174
561	37.5564	0.103052	0.453986	0.00690481	0.638373	1.82018	1.75277	1.74074	0.248426
562	85.1184	0.128321	0.506598	-0.0048542	0.559814	2.76694	2.48687	1.65791	1.14293
563	147.385	0.0706599	0.375925	0.000556561	0.741937	2.18421	2.08542	2.04801	0.361627
564	17.5378	0.083291	0.408145	-0.00153385	0.702111	2.37152	2.34994	2.32122	0.217499
565	113.492	0.0946044	0.434981	0.00511109	0.659277	3.81601	3.35591	1.50094	1.97091
566	14.3275	0.0431532	0.29378	0.000381813	0.836472	2.10158	1.96518	1.93446	0.402808
567	50.9977	0.977039	1.39788	-0.0411441	0.00343378	5.06721	3.86958	2.4174	2.92302
568	42.7797	0.121361	0.492668	0.000323872	0.581191	2.25709	2.2297	2.20365	0.233089
569	42.3099	0.1436	0.535911	0.0114125	0.516272	1.84272	1.84361	1.85163	0.102135
570	92.605	0.155046	0.556859	-0.0108627	0.487824	2.12022	2.10346	2.09744	0.210472
571	71.048	0.0169954	0.184366	0.00107038	0.933355	2.49104	2.25442	2.17626	0.636016
572	64.4132	0.0960131	0.438208	-0.000228601	0.655626	2.89363	2.54566	1.97788	1.08855
573	89.7629	0.0983379	0.443481	-0.000788929	0.648199	2.88607	2.73736	1.51363	1.13584
574	143.13	0.158629	0.563257	-0.0036358	0.477147	2.13557	2.13685	2.14888	0.153
575	81.4689	0.0970763	0.440627	0.00644584	0.655965	2.26529	2.20031	2.17626	0.29834
576	80.3705	0.0355195	0.266531	-0.000158938	0.863591	2.42303	2.1422	2.09744	0.841264
577	91.6735	0.0822751	0.405648	-0.00244591	0.702203	1.80498	1.64255	1.5831	0.378864
578	140.542	0.122945	0.495872	0.00108406	0.577614	2.36714	2.34393	2.32122	0.214754
579	85.1658	0.0901423	0.424599	-9.93947e-05	0.676689	2.38502	2.03799	1.81355	0.783001
580	172.52	0.143847	0.536371	0.0341945	0.517601	2.28337	2.2818	2.29049	0.181099
581	82.8004	0.113924	0.477334	-0.000766652	0.602339	1.52786	1.5163	1.50027	0.117279
582	146.931	0.0903372	0.425058	0.000580957	0.676468	1.96353	1.90974	1.89237	0.243036
583	37.3432	0.0431962	0.293926	-0.00257752	0.83573	2.27545	2.00593	1.95583	0.649519
584	73.1021	0.164811	0.574127	-0.0151613	0.45059	2.87744	2.70597	1.72338	1.01075
585	169.479	0.218675	0.661324	0.0393098	0.313584	2.63387	2.60711	1.50094	0.794427
586	103.136	0.114234	0.477984	-1.81922e-05	0.603007	1.58828	1.57175	1.56841	0.124484
587	112.611	0.110804	0.470752	0.00237103	0.613002	1.86196	1.83894	1.83226	0.182439
588	109.623	0.0611762	0.349789	0.0014843	0.772154	2.70618	2.35261	2.2611	0.913997
589	46.7956	0.00254837	0.0713914	3.4931e-05	0.989837	3.57058	3.51957	3.22365	0.981256
590	24.4414	0.079341	0.398349	-0.00234791	0.710463	2.44923	2.03399	1.93446	0.843392
591	67.4846	0.077223	0.392996	0.00603842	0.718107	1.98582	1.70868	1.59713	0.556027
592	101.307	0.117456	0.484677	-0.00671703	0.593374	2.02263	1.93045	1.91241	0.312161
593	100.673	0.102432	0.452618	0.00399969	0.640621	2.30839	2.16758	2.12283	0.475164
594	144.68	0.164711	0.573952	0.00364292	0.457378	2.68554	2.35528	2.26043	0.775208
595	14.8559	0.103651	0.455304	0.00324889	0.63204	2.17087	1.89772	1.79485	0.575201
596	87.6559	0.0630694	0.35516	-9.46498e-05	0.766818	2.64309	2.43945	2.38467	0.740142
597	24.5815	0.0414412	0.287893	-0.00252801	0.842828	2.23762	2.06471	2.02397	0.538411
598	48.1043	0.136622	0.522727	-0.0195867	0.541375	2.19573	2.16224	2.14888	0.243607
599	108.51	0.0664267	0.364491	0.0026882	0.75512	2.363	2.23505	2.20365	0.459756
600	65.5881	0.0628062	0.354418	-0.00307396	0.7674	2.1786	2.02998	2.00059	0.483621
601	161.503	0.232247	0.681538	0.00018692	0.287472	2.33688	2.35395	2.38467	0.196959
602	131.503	0.125996	0.501989	-0.000915261	0.565337	1.67459	1.67194	1.67395	0.105987
603	101.694	0.154904	0.556605	-0.00252472	0.482265	1.83299	1.82892	1.83226	0.134028
604	78.4487	0.167613	0.578988	0.00357602	0.442924	3.41916	3.03261	2.00059	1.38587
605	13.8963	0.0611724	0.349778	-0.00472541	0.772485	2.34185	2.01261	1.79485	0.735344
606	162.626	0.188167	0.61346	0.00593503	0.400348	2.18138	2.17894	2.17626	0.177292
607	171.663	0.155052	0.55687	0.00133812	0.484267	2.26611	2.26778	2.2611	0.172058
608	3.49992	0.0638497	0.35735	-0.0032886	0.76259	2.46266	2.03265	1.89237	0.838105
609	13.8816	0.0760432	0.389982	-0.00362673	0.722498	2.11304	1.83226	1.77615	0.58075
610	133.441	0.156305	0.559115	-0.00852139	0.486301	1.93369	1.76813	1.70668	0.370269
611	177.786	0.924351	1.35967	-0.144821	0.123194	6.64021	5.5068	2.23171	3.73098
612	30.519	0.222348	0.666856	0.0446167	0.327258	2.27924	2.26511	2.26043	0.207916
613	61.4712	0.0961453	0.438509	0.0054912	0.654965	2.62223	2.46617	1.72338	0.845308
614	84.3857	0.0697147	0.373403	-0.00566237	0.744755	2.63342	2.4842	2.45214	0.606205
615	153.004	0.0634674	0.356279	-0.00348825	0.76472	2.63525	2.30452	2.20365	0.855745
616	173.352	0.103095	0.454082	0.000619227	0.636397	2.32113	2.26845	2.23171	0.309652
617	143.436	0.0691476	0.371881	-0.00886485	0.746774	2.65414	2.46951	2.41807	0.626921
618	129.895	0.235771	0.686689	-0.00233434	0.27715	2.12098	2.13819	2.1756	0.174442
619	96.0392	0.122829	0.495638	0.00462901	0.578075	2.47964	2.38133	2.35261	0.416107
620	147.214	0.20545	0.641015	0.00430721	0.36475	2.36224	2.35395	2.35261	0.198885
621	101.037	0.175137	0.591839	-0.000656674	0.433123	2.80469	2.70998	1.58243	0.876239
622	0.666121	0.289306	0.760666	-0.0139198	0.197933	2.25575	2.27312	2.29049	0.203542
623	58.7659	0.0870447	0.41724	0.00304362	0.68633	2.40266	2.10746	2.02463	0.702984
624	125.513	0.0552498	0.332415	-0.000280493	0.793771	2.74806	2.51159	2.45214	0.73204
625	17.4166	0.148267	0.544549	-0.000891437	0.504515	2.06347	2.05803	2.04801	0.155614
626	77.0586	0.0646349	0.359541	-2.10978e-05	0.760613	1.79986	1.70534	1.68998	0.305446
627	78.4197	0.094651	0.435089	-0.00736378	0.659446	2.91207	2.71799	1.5831	1.20517
628	98.5791	0.0943205	0.434328	-0.00141303	0.663509	2.54059	2.41273	2.35261	0.515561
629	166.421	0.0756989	0.389099	-0.00502207	0.723057	2.27982	2.16291	2.12283	0.406048
630	116.124	0.10259	0.452967	0.000543739	0.633406	2.50897	2.26243	1.74074	0.827833
631	29.7513	0.088926	0.421725	0.00313356	0.679004	2.28969	1.98522	1.79485	0.636239
632	10.2367	0.0436431	0.295442	-0.0010729	0.833907	2.1723	1.83292	1.62719	0.708478
633	37.3009	0.0723503	0.380395	-0.00719727	0.735259	2.42449	2.37131	2.35261	0.312585
634	77.7867	0.0724293	0.380603	0.000745668	0.732584	2.96451	2.62915	1.52699	1.25104
635	10.0512	0.323937	0.804906	-0.0309108	0.0918766	3.46502	3.14015	2.63717	1.43859
636	28.3708	0.0865867	0.416141	-0.00464855	0.689034	2.97712	2.47886	2.38467	1.24685
637	78.6507	0.124971	0.499942	-0.00774882	0.568725	2.63351	2.42074	2.35261	0.670108
638	166.997	0.0587728	0.342849	0.000625275	0.781142	2.63957	2.4007	2.35261	0.745205
639	162.809	0.0899766	0.424209	0.00277847	0.675516	2.69794	2.35996	2.29049	0.903937
640	159.196	0.162219	0.569595	-0.00162289	0.455619	3.17827	3.05666	1.70668	1.16901
641	46.8677	0.0932149	0.431775	0.000431469	0.66638	1.98725	1.96518	1.95583	0.164281
642	36.8379	0.176009	0.59331	-0.0430368	0.429937	2.92732	2.75406	1.9565	0.913661
643	9.72856	0.179935	0.599892	-0.00279997	0.418676	2.43596	2.12149	1.93446	0.706357
644	169.626	0.0455885	0.301955	0.0103622	0.828003	2.10714	1.93646	1.91241	0.491718
645	26.7693	0.073499	0.383403	-0.000494522	0.730806	1.91202	1.73006	1.59646	0.45152
646	150.222	0.0362116	0.269116	-0.000102858	0.861196	2.32312	1.94581	1.75811	0.808186
647	63.5982	0.17007	0.583215	-0.019429	0.440793	2.65738	2.36731	1.87167	0.885116
648	2.32975	0.150571	0.548764	-0.00025291	0.497195	2.0193	2.0233	2.02463	0.130882
649	142.468	0.167347	0.578528	0.0174443	0.449208	3.37117	3.11945	1.74074	1.40659
650	81.1112	0.0866797	0.416365	0.00101391	0.688348	2.47787	2.44212	2.41807	0.281606
651	174.671	0.116956	0.483645	-0.00387242	0.595896	2.45177	2.34326	2.29049	0.419479
652	41.6035	0.0703913	0.37521	-0.000152473	0.741994	2.41642	2.3132	2.29049	0.43583
653	50.6127	0.0606973	0.348417	0.0041403	0.773123	2.34115	1.98656	1.70668	0.766501
654	148.967	0.000265813	0.023057	-3.6598e-07	0.998934	0.939214	0.941176	0.967227	0.0380001
655	135.882	0.152054	0.55146	-0.000880154	0.49614	1.99753	1.99591	2.00059	0.136348
656	69.1388	0.127884	0.505735	0.000182469	0.559247	1.75343	1.75477	1.75878	0.0982457
657	110.296	0.0554703	0.333077	0.00195111	0.793866	2.76212	2.37465	2.29049	0.983362
658	107.609	0.211661	0.650633	0.0108342	0.337868	1.87574	1.87634	1.89237	0.17517
659	142.159	0.0772455	0.393053	-0.0117787	0.743909	3.83511	3.77674	3.55296	0.975899
660	12.5854	0.0770006	0.39243	0.00419725	0.71755	2.47504	2.30919	1.51363	0.841605
661	149.621	0.037848	0.275129	0.00221838	0.855376	2.34876	1.98188	1.87167	0.827318
662	116.7	0.0539936	0.328614	9.7545e-05	0.797781	2.36986	2.20833	2.14888	0.505485
663	93.3272	0.113544	0.476538	0.000194982	0.60252	2.28566	2.25241	2.23171	0.243
664	11.3458	0.270744	0.735859	-0.0415452	0.216668	3.31591	3.22232	1.93379	1.09356
665	49.0472	0.197704	0.628814	0.0223571	0.375704	2.25764	2.07406	2.02397	0.465084
666	144.442	0.0619628	0.352031	0.000456556	0.769939	1.78825	1.6519	1.62652	0.362582
667	133.521	0.114069	0.477637	-0.00246779	0.604008	2.03672	1.9565	1.93446	0.303529
668	158.873	0.0879963	0.419515	-0.00677905	0.682029	2.84848	2.66122	1.62652	1.03052
669	88.6057	0.160167	0.565981	-0.0183687	0.477382	2.34381	2.13218	2.07273	0.549162
670	82.6048	0.174508	0.590775	-0.0201692	0.439096	2.00966	1.92577	1.91308	0.311709
671	123.387	0.114705	0.478967	0.00327006	0.596074	2.17906	1.82958	1.74074	0.644493
672	165.967	0.130147	0.51019	-0.00559994	0.544834	2.52831	2.39736	1.56841	0.871169
673	17.9366	0.0947415	0.435296	-0.00179862	0.661854	2.25063	1.96652	1.87234	0.665185
674	81.8506	0.145798	0.539997	-0.000349311	0.507259	1.56915	1.57575	1.58243	0.0839433
675	7.52623	0.0604648	0.347749	-0.00337589	0.774402	2.51821	2.22703	2.1756	0.776991
676	171.155	0.169996	0.583088	-0.000677735	0.442234	1.66697	1.66192	1.65791	0.129656
677	155.597	0.0629139	0.354722	0.0020434	0.766867	2.59558	2.13886	2.00059	0.92342
678	96.3208	0.0555064	0.333186	0.000617859	0.792087	2.5815	2.32923	2.29049	0.74896
679	126.049	0.11769	0.48516	-0.0031242	0.585775	2.39665	2.09744	2.02397	0.686356
680	177.688	0.0531186	0.325941	0.000373334	0.800926	2.19248	2.01127	1.97788	0.524039
681	125.872	0.0849054	0.412081	-0.000449668	0.694036	2.31058	2.15823	2.12283	0.465315
682	54.1892	0.108812	0.466501	0.0115936	0.614701	3.11666	2.84758	1.70668	1.25936
683	177.189	0.100909	0.449243	0.00550722	0.645023	1.99016	1.91308	1.89171	0.285351
684	61.7614	0.201935	0.635507	-0.0130909	0.367919	1.93201	1.88169	1.8523	0.237471
685	169.725	0.0702575	0.374853	0.00537447	0.740552	2.39435	1.98856	1.87167	0.812843
686	164.762	0.236595	0.687888	-0.0074078	0.292471	1.81741	1.8189	1.83226	0.145989
687	8.48367	0.0940262	0.43365	-0.0091541	0.666632	2.50227	2.35929	2.32122	0.528425
688	68.8704	0.162228	0.569611	0.00673602	0.46153	2.45053	2.15957	1.97788	0.658443
689	21.8236	0.137824	0.525021	0.00195272	0.535439	1.91021	1.85898	1.83226	0.228349
690	86.8814	0.114735	0.47903	0.00546434	0.602096	2.31788	2.30786	2.29049	0.191543
691	159.75	0.087462	0.418239	0.00235555	0.685461	2.09266	2.02196	2.00059	0.301924
692	61.9799	0.244258	0.698939	0.0243919	0.265228	3.02237	2.99921	1.52699	0.890632
693	109.096	0.126122	0.50224	0.00199189	0.566096	3.09471	2.86294	1.89237	1.13248
694	113.646	0.179141	0.598567	0.00208401	0.421174	2.32248	2.32856	2.32122	0.185935
695	137.421	0.0437893	0.295937	-0.000387153	0.834005	2.40527	2.00727	1.87234	0.849847
696	49.6042	0.0559638	0.334556	0.00162799	0.790738	2.04893	1.84294	1.77615	0.519579
697	78.5162	0.190852	0.617822	0.000938371	0.393405	3.10483	2.99053	1.67395	1.06971
698	80.8666	0.116626	0.482962	0.00931678	0.591416	2.22169	2.02463	1.97788	0.527679
699	76.0375	0.233149	0.682861	-0.0316165	0.280446	2.77512	2.63249	1.74074	0.871289
700	38.7728	0.117307	0.48437	0.00619801	0.586011	3.01017	2.91839	1.52699	1.13047
701	28.221	0.184521	0.607488	0.00333956	0.402879	2.7815	2.60978	1.67395	1.00877
702	3.62518	0.0935362	0.432519	-0.00389364	0.662873	3.00063	2.33992	2.1756	1.27695
703	56.5649	0.104133	0.456361	9.48047e-05	0.633352	2.46461	2.35061	2.29049	0.420606
704	84.6312	0.186101	0.610084	-0.00469356	0.408522	2.21831	2.23171	2.26043	0.182684
705	101.204	0.0603796	0.347504	-0.00819985	0.776079	2.6273	2.29049	2.23171	0.875967
706	127.079	0.231326	0.680185	0.0150613	0.312542	2.40586	2.27179	2.20365	0.455485
707	152.017	0.0692923	0.372269	0.00200835	0.745651	2.26704	2.18228	2.14955	0.34976
708	2.94013	0.0436997	0.295634	-0.00217417	0.834551	2.129	1.9418	1.91241	0.554098
709	126.261	0.268027	0.732157	-0.0634023	0.238483	2.37782	2.20966	1.83292	0.610893
710	62.3056	0.0514602	0.320812	0.00321536	0.80617	2.31169	1.99324	1.91308	0.709943
711	164.488	0.200725	0.633601	0.00740416	0.373382	2.98821	2.90302	1.74074	0.98739
712	154.615	0.0996078	0.446336	0.0134907	0.646178	2.44589	2.4154	2.38467	0.240173
713	97.3818	0.0997509	0.446656	-0.00109596	0.644054	2.71719	2.20566	1.93446	1.10159
714	26.151	0.0879561	0.419419	0.00392913	0.682092	2.26797	2.23972	2.23171	0.216922
715	160.547	0.12131	0.492565	-0.0086357	0.577489	2.42157	2.15289	1.91308	0.691052
716	41.2435	0.156554	0.55956	-0.00058677	0.491226	1.97932	1.96251	1.95583	0.184185
717	63.7696	0.0553311	0.332659	-0.00217563	0.793207	2.56623	2.31387	2.2611	0.749103
718	96.8556	0.0560152	0.334709	0.00262583	0.791302	2.15945	2.00727	1.9565	0.4795
719	17.7647	0.108649	0.466153	0.0016926	0.630245	5.97287	4.30177	2.32122	3.98668
720	59.4728	0.193511	0.622111	0.000325203	0.384697	2.05111	2.06004	2.07206	0.16052
721	83.7352	0.185951	0.609837	0.0183805	0.393268	2.8866	2.81552	1.65791	0.901684
722	32.8477	0.0864307	0.415766	-0.00303313	0.687042	1.90478	1.64322	1.58243	0.481246
723	28.0468	0.0730476	0.382224	-0.0012978	0.730571	2.2429	1.92043	1.87167	0.7072
724	163.887	0.151581	0.550602	-1.48133e-05	0.494468	2.41079	2.40271	2.38467	0.234478
725	76.8581	0.179236	0.598725	0.000360433	0.416175	2.27099	2.27713	2.29049	0.176163
726	67.8914	0.086782	0.41661	-0.00212732	0.688984	2.40596	2.31721	2.29049	0.392038
727	108.257	0.066659	0.365127	-0.00463682	0.753519	2.61171	2.27579	2.20365	0.869274
728	175.197	0.27851	0.746338	0.0229465	0.166444	2.54248	2.54833	1.97788	0.644574
729	159.716	0.214421	0.65486	-0.0120244	0.32764	2.90057	2.75406	1.70668	1.08541
730	128.132	0.1159	0.481456	-0.00587911	0.592014	2.72603	2.46683	1.87234	0.933786
731	2.48231	0.063018	0.355015	-0.00191003	0.766202	1.97528	1.7	1.58243	0.567863
732	118.579	0.118767	0.487374	7.30134e-05	0.589224	2.34351	2.3132	2.29049	0.250382
733	41.2761	0.0616061	0.351016	-0.000696747	0.770318	2.01962	1.77681	1.72338	0.559253
734	110.436	0.138254	0.52584	-0.00253784	0.533061	2.23824	2.23171	2.23171	0.18319
735	67.858	0.241841	0.695473	-0.0103483	0.280876	2.35379	2.36397	2.38467	0.189106
736	68.2816	0.0703948	0.375219	-0.00998888	0.741774	1.74276	1.70267	1.68998	0.183062
737	76.2779	0.164683	0.573904	-0.017308	0.458927	2.70498	2.37198	2.29049	0.795008
738	167.642	0.16595	0.576108	-0.00247677	0.441826	3.43269	3.22165	1.51363	1.28139
739	156.881	0.101743	0.451094	0.00151015	0.641474	2.20901	2.18294	2.1756	0.200623
740	56.9501	0.116171	0.482019	-0.00280391	0.596638	1.71338	1.70334	1.70668	0.118711
741	93.2654	0.0860569	0.414866	0.000205427	0.690607	2.03781	1.89772	1.8523	0.410863
742	162.252	0.092802	0.430818	-0.00167018	0.669019	1.71388	1.66259	1.65791	0.204066
743	141.529	0.0730228	0.382159	-0.00178033	0.732676	1.85272	1.72004	1.68998	0.367071
744	69.035	0.283233	0.752639	0.0463873	0.181347	3.15661	3.01791	2.85359	0.943513
745	70.4727	0.13756	0.524519	-0.000145517	0.536378	2.16473	2.13953	2.12283	0.201607
746	97.3389	0.0524433	0.323862	-0.000615052	0.802367	2.46044	2.0086	1.89171	0.913811
747	14.9864	0.150343	0.548349	-0.0229493	0.498494	3.3345	3.22833	2.56035	1.07774
748	169.788	0.0672371	0.366707	-0.00227985	0.752583	1.8798	1.74141	1.70668	0.376673
749	80.6842	0.0960262	0.438238	0.00268126	0.659431	2.72916	2.37399	2.29049	0.892988
750	136.513	0.0627684	0.354312	-0.00121755	0.767359	2.12274	1.87768	1.77615	0.574211
751	173.113	0.0950466	0.435997	0.00131576	0.661506	1.79974	1.7	1.65791	0.289516
752	179.632	0.0707857	0.37626	-0.00152729	0.738844	2.44188	2.26511	2.23171	0.56358
753	18.6349	0.0980913	0.442925	-5.66046e-05	0.651502	1.94917	1.88703	1.83292	0.252458
754	76.8884	0.0729221	0.381896	0.00247022	0.731382	2.68469	2.21968	2.04801	1.01074
755	125.939	0.102785	0.453399	0.00146435	0.632579	2.91489	2.72534	1.55438	1.17087
756	66.3747	0.0642422	0.358447	-0.00408683	0.762007	2.2614	1.96919	1.87167	0.689291
757	12.7715	0.174698	0.591097	-0.0214614	0.434773	2.39279	2.39803	2.4174	0.222642
758	37.157	0.0855291	0.413592	0.00732997	0.689485	1.73629	1.56507	1.51363	0.35942
759	97.1763	0.0133569	0.163444	0.000176327	0.947395	3.35592	3.40868	1.97788	0.99224
760	16.8981	0.209127	0.646725	-0.00620865	0.33723	3.71716	3.45945	2.48687	1.39965
761	10.7881	0.0506561	0.318296	-0.000615932	0.809527	1.69794	1.57175	1.55371	0.326503
762	72.8711	0.0530642	0.325773	3.66376e-06	0.801086	2.48449	2.29182	2.23171	0.638594
763	137.272	0.13882	0.526916	0.00805922	0.524	2.2996	2.17426	1.55371	0.711385
764	2.15319	0.0466082	0.305314	-0.00104545	0.825062	2.79641	2.43811	2.38467	1.0833
765	75.2389	0.119665	0.489214	-0.00196902	0.582482	2.08426	1.85697	1.64188	0.566424
766	112.091	0.0573657	0.33872	0.00166231	0.785982	2.34615	2.02664	1.95583	0.785606
767	83.053	0.0945052	0.434753	-0.00175975	0.662295	1.84291	1.71469	1.67395	0.337679
768	36.4813	0.167355	0.578541	0.00111359	0.452068	2.07208	2.05536	2.02463	0.192653
769	77.2757	0.0563415	0.335683	-0.000339457	0.789674	2.28333	2.0774	2.00125	0.563963
770	127.99	0.0638319	0.357301	-0.00519438	0.764179	2.38176	2.25843	2.23171	0.458614
771	158.797	0.0609359	0.349101	-0.00248057	0.774053	2.73668	2.48287	2.41807	0.771625
772	140.74	0.112849	0.475078	-0.00285801	0.607326	2.17204	2.14554	2.12283	0.210252
773	80.6936	0.0663257	0.364213	-0.000949471	0.755513	1.87599	1.65858	1.55438	0.488385
774	12.7454	0.0350145	0.26463	-0.0025698	0.866144	2.43768	2.22636	2.17626	0.669054
775	95.0446	0.0851411	0.412653	0.00049924	0.693972	2.33095	2.29383	2.29049	0.254182
776	130.295	0.038465	0.277363	-0.000937661	0.85317	2.55964	2.39269	2.35261	0.646944
777	77.5383	0.0686554	0.370555	0.000881154	0.746856	2.62003	2.4341	2.38467	0.631697
778	167.546	0.056173	0.335181	6.36507e-05	0.788681	2.25535	1.81957	1.72338	0.786359
779	13.4823	0.201366	0.634612	0.00617069	0.371761	2.25928	2.11815	2.07206	0.448562
780	36.8225	0.0982111	0.443195	0.00434291	0.650549	2.78274	2.69528	1.55438	1.06473
781	131.886	0.113698	0.476861	0.00212544	0.603557	3.01387	2.79548	1.61182	1.36066
782	140.297	0.121754	0.493466	0.00243385	0.576108	2.52542	2.4508	1.61182	0.794602
783	2.00672	0.086487	0.415901	-0.00358932	0.685858	2.28078	2.05135	1.64188	0.724737
784	114.631	0.168485	0.580491	0.122384	0.451481	2.68867	2.09878	1.95583	1.01934
785	167.947	0.043385	0.294567	0.000384632	0.835548	2.51869	2.17894	2.09744	0.81816
786	139.372	0.106504	0.461528	0.00104926	0.627478	2.43391	2.05269	1.8523	0.835193
787	165.181	0.0641428	0.35817	0.0023979	0.76256	2.11857	1.95182	1.91308	0.496391
788	137.788	0.123075	0.496134	0.019684	0.575861	2.42632	2.40672	2.38467	0.24176
789	118.659	0.0856913	0.413984	-0.00132898	0.68933	2.80771	2.34059	2.04801	1.1341
790	77.4431	0.115563	0.480755	-0.00659811	0.592863	3.60643	3.22298	1.55438	1.5815
791	21.4647	0.145829	0.540053	0.00461015	0.512663	2.01503	1.91375	1.87167	0.32195
792	107.37	0.141085	0.531197	0.00977306	0.516823	3.30013	3.09273	1.83226	1.28042
793	68.63	0.0761429	0.390238	0.00511759	0.722893	2.34033	2.07607	1.68998	0.765228
794	40.166	0.229808	0.67795	-0.101038	0.290022	2.6011	2.16892	2.12283	1.05851
795	73.5402	0.0834021	0.408417	-0.0137061	0.699022	2.40022	2.32322	2.29049	0.373554
796	111.353	0.0727718	0.381502	0.00126226	0.732191	2.95485	2.62782	1.65791	1.23721
797	25.115	0.0847238	0.41164	-0.00234726	0.695287	1.67634	1.56306	1.50094	0.289469
798	172.277	0.125736	0.50147	0.00263738	0.568722	1.98879	1.98122	1.97854	0.149043
799	114.835	0.12621	0.502414	0.00808576	0.568583	2.142	2.11013	2.09744	0.21317
800	31.632	0.144805	0.538154	0.0012745	0.515677	2.34307	2.32856	2.32122	0.208967
801	40.5121	0.160447	0.566475	0.036403	0.473881	2.24464	2.09277	2.04801	0.465011
802	66.91	0.0556547	0.333631	-0.00164607	0.792137	2.5052	2.32456	2.29049	0.587333
803	105.582	0.129937	0.509779	0.00844315	0.557829	2.47927	2.41674	2.38467	0.348466
804	99.6097	0.0466761	0.305536	-0.000633865	0.823143	2.12728	1.7875	1.72338	0.647828
805	126.16	0.0596993	0.345541	-0.000266509	0.77889	2.45574	2.19831	2.14888	0.709464
806	47.1792	0.126031	0.502059	-0.00903219	0.565904	1.89223	1.871	1.8523	0.173904
807	67.1554	0.166383	0.576859	-0.0144932	0.459112	2.5188	2.31454	2.26043	0.568924
808	47.2587	0.0777213	0.394262	0.00110939	0.715893	2.53183	2.18495	2.07273	0.767158
809	110.296	0.139257	0.527745	0.000207402	0.526889	1.57052	1.57108	1.56841	0.0929754
810	83.8679	0.117868	0.485527	0.0254878	0.595258	2.24695	2.23505	2.23171	0.187354
811	22.224	0.217838	0.660057	-0.0224403	0.315784	2.25691	2.2631	2.29049	0.18712
812	65.8253	0.0458254	0.302739	0.00194748	0.826582	2.23382	2.02597	1.97854	0.616834
813	93.7013	0.0751407	0.387661	-0.0052217	0.726078	2.51245	2.24106	2.17626	0.753322
814	175.663	0.124864	0.499727	-0.00367932	0.572281	2.19372	2.17359	2.1756	0.205784
815	95.3405	0.0848624	0.411977	0.000922857	0.694417	2.31557	2.22503	2.20365	0.374211
816	127.129	0.909752	1.34889	0.162004	-0.0265979	7.75897	8.80059	2.02463	4.64023
817	155.466	0.0503082	0.317201	0.00353109	0.810864	2.65046	2.35261	2.29049	0.890643
818	56.1309	0.114346	0.478217	0.00280117	0.602719	1.92828	1.8897	1.87167	0.204699
819	123.188	0.0978474	0.442374	-0.00857932	0.654355	2.18889	2.06137	2.02397	0.414823
820	71.2477	0.0927057	0.430594	0.000478333	0.669097	2.28553	2.25509	2.23237	0.227725
821	46.8831	0.12363	0.497252	0.00260774	0.571538	2.22778	1.95249	1.72338	0.648246
822	32.114	0.0928837	0.431008	-0.00093495	0.66872	2.41858	2.4007	2.38467	0.203471
823	149.899	0.146418	0.541143	-0.000398696	0.511135	2.31564	2.29516	2.29049	0.226502
824	29.8288	0.230753	0.679343	-0.00978464	0.273469	3.21591	3.16554	3.16487	0.99436
825	169.212	0.157209	0.560731	0.010865	0.482842	2.12878	2.10947	2.09744	0.215041
826	71.6103	0.110511	0.470129	0.0209424	0.616158	2.91378	2.50825	2.41807	1.07952
827	71.8258	0.315019	0.793749	0.0569416	0.108224	3.16734	3.10074	1.93446	0.985444
828	10.2027	0.0784532	0.396114	0.0050349	0.715232	2.3034	2.13552	2.09678	0.515772
829	115.795	0.0906756	0.425853	-0.000886404	0.67417	2.61271	2.43611	2.38467	0.611928
830	127.759	0.0523452	0.323559	0.00142419	0.803882	2.23313	2.06538	2.02397	0.532979
831	153.764	0.0734268	0.383215	0.00420601	0.731585	2.00486	1.89571	1.87167	0.359878
832	32.8132	0.380837	0.872739	0.0348265	0.061924	2.5829	2.4822	2.41807	0.470367
833	1.24398	0.0671877	0.366572	-0.00381077	0.752057	1.9759	1.84228	1.81289	0.385756
834	129.235	0.0524734	0.323955	8.30241e-05	0.8031	2.30438	2.14353	2.09744	0.536827
835	70.1335	0.0950475	0.435999	0.00766902	0.661296	2.69122	2.35528	2.26043	0.84281
836	18.3974	0.132764	0.515295	0.00480327	0.547955	1.78985	1.78884	1.79418	0.106873
837	9.57517	0.0683932	0.369846	0.00215852	0.750085	2.47087	2.19697	2.14888	0.715716
838	104.982	0.0806172	0.40154	-0.00343237	0.705304	2.74326	2.50491	1.69065	1.01915
839	11.7394	0.0581391	0.340996	0.00436521	0.782514	2.40379	2.09678	2.02397	0.723801
840	16.8665	0.337311	0.821354	-0.0114477	0.0470161	3.28325	3.08672	2.12283	1.11278
841	85.7577	0.0475562	0.308403	-0.00167801	0.820557	2.59456	2.31186	2.26043	0.779531
842	88.579	0.0582652	0.341366	-0.000710637	0.781607	2.41807	2.0607	1.68998	0.891926
843	54.1853	0.119025	0.487904	0.0138106	0.589002	2.79868	2.33658	2.20365	0.948755
844	44.4967	0.0579093	0.340321	-0.00496659	0.784884	2.21946	2.08208	2.04801	0.477338
845	29.0174	0.0654856	0.3619	-0.00281931	0.757837	2.37294	2.1963	2.14955	0.577403
846	84.9112	0.127708	0.505387	-0.0086193	0.56301	1.95299	1.93112	1.91308	0.170005
847	14.9249	0.143545	0.535809	-0.00947435	0.51212	2.19379	2.17359	2.1756	0.198108
848	42.8048	0.15546	0.557602	0.000324853	0.484406	2.41883	2.41874	2.41807	0.190332
849	100.819	0.130448	0.510779	-0.00154277	0.552423	1.75133	1.73941	1.74074	0.132496
850	17.5633	0.17731	0.5955	-0.0218715	0.4145	2.51609	2.16291	2.04801	0.779343
851	21.6825	0.092685	0.430546	0.00261741	0.66868	2.50323	2.4468	2.41807	0.337044
852	129.593	0.116282	0.482248	0.00113186	0.596159	2.27453	2.26577	2.26043	0.164814
853	131.079	0.207048	0.643503	0.000767461	0.350987	2.43314	2.25308	2.17626	0.53665
854	96.9259	0.0993058	0.445659	-0.00792309	0.644596	2.26789	2.22903	2.20365	0.238502
855	99.2763	0.892316	1.3359	-0.28584	0.293489	3.49563	3.18291	2.41807	1.30638
856	64.5233	0.187778	0.612826	-0.00972941	0.400045	2.09268	2.10279	2.12283	0.165593
857	96.282	0.107056	0.462722	-0.000903059	0.621729	1.99159	1.81556	1.77615	0.456063
858	129.013	0.0951906	0.436327	-0.00955978	0.659254	2.68843	2.34593	2.23171	0.805943
859	3.91973	0.0829093	0.407208	-0.00124762	0.699106	1.87996	1.82558	1.81289	0.22807
860	167.858	0.160299	0.566214	0.0155851	0.472391	1.54491	1.54569	1.55371	0.0952326
861	128.874	0.110975	0.471115	-0.00513543	0.613481	2.08712	2.01261	1.97854	0.297497
862	28.3247	0.257276	0.717323	0.072531	0.241185	3.2162	2.98986	2.23171	1.05999
863	15.3027	0.326714	0.808349	0.0055593	0.0799575	3.37941	3.17623	2.12283	1.13149
864	119.308	0.17143	0.585542	-0.0120804	0.448422	2.03323	2.03733	2.04801	0.137341
865	121.028	0.1577	0.561604	0.00289442	0.483905	2.47996	2.33725	2.2611	0.48526
866	173.949	0.0934556	0.432332	0.00285584	0.666515	1.76108	1.64856	1.59713	0.297183
867	42.4849	0.127081	0.504146	0.00422655	0.562672	2.02928	1.81355	1.75878	0.481223
868	60.2993	0.203174	0.637454	-0.0364989	0.357371	2.3226	2.32923	2.35194	0.20568
869	25.0615	0.184051	0.606713	-0.00702159	0.414098	2.38411	2.3653	2.35261	0.2305
870	17.5907	0.0941499	0.433935	-0.00214301	0.662239	2.04889	1.9565	1.91308	0.323047
871	96.3651	0.0726839	0.381271	0.00244389	0.733928	1.86532	1.73807	1.70668	0.362483
872	52.8281	0.0614846	0.35067	0.001552	0.770881	2.64646	2.32322	2.2611	0.869279
873	54.845	0.12756	0.505094	-0.0223082	0.560541	2.03987	1.97788	1.95583	0.257175
874	161.333	0.0821866	0.40543	-0.0029941	0.702335	2.08369	1.97587	1.95583	0.380767
875	121.7	0.0589197	0.343277	-0.000436288	0.780805	2.05067	1.82758	1.75811	0.543016
876	179.99	0.217975	0.660265	0.00297091	0.306868	2.95645	2.69194	2.00125	1.04884
877	176.21	0.0696998	0.373363	0.0026562	0.744052	2.15009	2.03532	2.00125	0.406978
878	174.273	0.13272	0.515209	0.0263416	0.548555	2.70588	2.36263	2.2611	0.796459
879	9.61136	0.0738426	0.384298	0.00606224	0.730769	2.61045	2.49021	2.45147	0.495648
880	35.5486	0.224752	0.670451	0.00135824	0.314508	2.62453	2.3299	2.20365	0.678405
881	71.7974	0.182186	0.603633	0.00110084	0.418262	2.11085	2.01328	1.95583	0.347077
882	58.5488	0.0857505	0.414127	0.000880829	0.691065	1.83315	1.75945	1.74074	0.260057
883	141.9	0.14674	0.541737	-0.00518844	0.509619	1.91904	1.90573	1.89237	0.147241
884	18.5554	0.169265	0.581834	-0.011135	0.448954	1.84877	1.84762	1.85163	0.141106
885	177.896	0.113106	0.475617	0.000306987	0.605749	2.37568	2.36129	2.35261	0.203967
886	151.066	0.218072	0.660412	0.009488	0.338824	3.3643	3.0119	2.38467	1.22061
887	34.5434	0.0853315	0.413114	0.00130988	0.692352	1.8546	1.81222	1.79485	0.204557
888	133.016	0.0724386	0.380627	-0.000274191	0.734848	1.77225	1.73874	1.72338	0.16691
889	25.9205	0.0385867	0.277801	0.0026758	0.852174	2.32823	1.97186	1.72338	0.793556
890	134.756	0.0369806	0.271958	0.00103871	0.858764	2.23059	1.92644	1.87167	0.70657
891	171.9	0.0378557	0.275157	0.00464901	0.854967	3.17173	3.23835	2.00125	0.864915
892	171.824	0.0433351	0.294398	0.00130852	0.835425	2.01317	1.76012	1.70668	0.558503
893	125.471	0.0630877	0.355212	0.00201315	0.765756	2.74035	2.45949	2.38467	0.827524
894	124.507	0.188563	0.614107	-0.000983428	0.402581	2.27542	2.27913	2.29049	0.216235
895	24.1626	0.151669	0.550761	-0.00120103	0.49598	2.42216	2.42141	2.41807	0.204573
896	5.14386	0.151414	0.550298	-0.00346558	0.498751	2.39238	2.37332	2.38467	0.264212
897	159.039	0.175432	0.592338	0.0124475	0.431285	1.63489	1.63186	1.62652	0.114757
898	103.718	0.187664	0.612641	0.0158208	0.410489	2.28441	2.30585	2.32122	0.179129
899	174.464	0.0751391	0.387657	-0.00473017	0.72243	2.50602	2.41206	1.5143	0.84803
900	166.864	0.0688698	0.371133	0.00193544	0.745611	3.30433	2.79815	1.62719	1.66476
901	17.7958	0.11184	0.472947	0.00712893	0.60463	1.7078	1.67194	1.62719	0.179771
902	147.962	0.0656638	0.362392	0.000404074	0.75706	2.2034	1.97454	1.91308	0.562051
903	43.7576	0.120637	0.491197	-0.000339662	0.58306	2.45658	2.43945	2.41807	0.224802
904	10.6399	0.0920257	0.429012	-0.000379191	0.670476	1.8628	1.84495	1.83292	0.142872
905	142.608	0.105281	0.458871	0.000394929	0.627654	2.36262	2.07072	2.00125	0.66488
906	168.632	0.198899	0.630713	0.132177	0.385539	6.84803	5.21823	1.77615	4.07946
907	121.736	0.0776435	0.394065	0.00169381	0.718018	2.32768	2.2464	2.20365	0.363873
908	165.841	0.0555119	0.333202	0.000504671	0.791841	2.12146	1.99458	1.9565	0.423228
909	169.968	0.11323	0.475879	-0.00373284	0.601694	3.0036	2.47552	2.32055	1.12473
910	18.432	0.059352	0.344534	-0.00176879	0.778236	2.2458	1.90507	1.64255	0.75073
911	96.9807	0.162972	0.570915	0.000948057	0.459217	2.90374	2.54699	2.07273	0.981769
912	69.9585	0.0873117	0.41788	-0.00269538	0.6852	3.07981	2.69795	1.64255	1.4114
913	56.1994	0.0662373	0.363971	0.000174499	0.755794	2.52013	2.34994	2.29049	0.582092
914	123.974	0.0530268	0.325659	0.00012439	0.801526	2.5124	2.36063	2.32122	0.567135
915	115.401	0.0574945	0.3391	0.00117324	0.785143	2.34555	2.11882	1.55438	0.796828
916	140.246	0.215335	0.656254	0.0195932	0.334829	2.19118	2.11147	2.04801	0.330421
917	130.12	0.253795	0.712453	-0.00255127	0.241699	2.19843	2.22102	2.2611	0.186948
918	156.551	0.209292	0.646981	-0.000719835	0.343142	2.33902	2.35127	2.38467	0.185135
919	163.182	0.0802467	0.400616	0.00965584	0.706203	2.75287	2.39002	1.91308	1.00607
920	162.307	0.0743704	0.385669	-0.0013045	0.725951	2.99413	2.69729	1.59713	1.28107
921	18.717	0.0980025	0.442724	-0.00517089	0.648744	2.5183	2.1943	1.85163	0.829539
922	24.2052	0.0515867	0.321206	-0.00336743	0.805466	2.36611	1.99324	1.91308	0.78404
923	36.4179	0.120271	0.490451	-0.00126351	0.585847	2.24167	2.21367	2.20365	0.21871
924	30.7903	0.0567847	0.337	-0.000233026	0.787096	2.14745	2.00393	1.95583	0.440457
925	97.7612	0.0771011	0.392686	-0.00516258	0.71782	2.80538	2.62648	1.52699	1.07403
926	12.3694	0.0805149	0.401285	-0.000652237	0.70681	1.9137	1.7187	1.62652	0.423526
927	2.97759	0.0848211	0.411876	-0.00224021	0.693199	2.32573	2.23171	2.20365	0.391887
928	70.6202	0.05181	0.321901	0.00301438	0.806071	2.42816	2.3466	2.32122	0.37146
929	169.503	0.0657289	0.362571	0.00267351	0.756487	2.227	2.01996	1.97788	0.540305
930	123.784	0.0742901	0.385461	-0.00280909	0.72883	2.14584	2.07006	2.04801	0.312192
931	23.82	0.14062	0.530321	0.0235889	0.517792	3.42298	2.83289	2.04801	1.72167
932	114.932	0.0608284	0.348793	-0.000408626	0.773735	1.83943	1.69599	1.65791	0.382347
933	29.829	0.0330258	0.257005	-4.8356e-05	0.872865	2.17308	1.83493	1.75811	0.689848
934	76.6278	0.070486	0.375462	0.00195521	0.73964	2.13929	1.93379	1.89237	0.550299
935	14.3773	0.194205	0.623225	-0.00503143	0.376657	2.76091	2.53497	1.93446	0.888437
936	153.714	0.127025	0.504033	0.000674583	0.563068	1.64542	1.62118	1.61182	0.155992
937	171.775	0.0724533	0.380666	-9.31146e-06	0.734165	2.56161	2.19163	2.09744	0.833585
938	61.2961	0.1476	0.543323	0.00580876	0.489829	2.68283	2.33992	2.26043	0.821468
939	15.2356	0.298942	0.773229	-0.00871506	0.176545	2.15482	2.1776	2.20365	0.18591
940	80.5646	0.0755804	0.388794	-0.000263184	0.724087	2.55474	2.46082	2.41807	0.436726
941	126.647	0.144961	0.538444	0.0152907	0.506156	2.95829	2.67992	2.2611	0.903523
942	133.502	0.0749561	0.387185	-0.00630532	0.725615	2.71709	2.18896	2.00125	1.12043
943	141.375	0.117596	0.484967	-0.00356218	0.593087	2.18283	2.1442	2.12283	0.233104
944	89.8228	0.105465	0.459272	-0.00198682	0.627275	1.64831	1.58778	1.55438	0.211255
945	124.966	0.102345	0.452427	0.00617882	0.639203	1.99274	1.91241	1.89237	0.300208
946	134.167	0.09154	0.427878	0.00082338	0.672607	2.04176	1.98656	1.9565	0.254863
947	115.841	0.20115	0.634272	-0.0013842	0.365474	2.3475	2.35528	2.35261	0.207817
948	98.2508	0.0936471	0.432775	-0.00385014	0.662806	2.22595	2.15422	2.12283	0.316869
949	23.8229	0.152967	0.553113	-0.0267047	0.495383	2.54603	2.44145	2.38467	0.425703
950	93.3078	0.140399	0.529904	-0.000189795	0.526408	2.88867	2.48621	2.07273	1.0514
951	79.377	0.0659517	0.363185	-0.00283725	0.756436	2.43455	2.1609	2.09744	0.70137
952	118.052	0.118478	0.486781	-3.318e-05	0.590374	2.38216	2.35461	2.35194	0.24301
953	4.31818	0.0653212	0.361445	-0.0051895	0.758632	1.9737	1.91108	1.89237	0.257047
954	16.6543	0.13807	0.525491	0.00185267	0.530193	1.79417	1.78951	1.79418	0.123814
955	170.132	0.102272	0.452265	0.00604193	0.638624	1.51982	1.51898	1.5143	0.0815399
956	134.292	0.079364	0.398407	0.00351228	0.710028	2.38736	1.97788	1.79485	0.821255
957	111.423	0.138774	0.526827	-0.00163673	0.532195	1.63849	1.56841	1.55371	0.216969
958	22.4777	0.0502835	0.317123	-0.00217472	0.810791	2.64922	2.51092	2.48687	0.575821
959	7.92944	0.0756294	0.38892	-0.000127979	0.723424	1.85397	1.64589	1.5831	0.435709
960	71.2669	0.0503629	0.317373	0.000586929	0.811317	6.42088	5.2563	2.38467	4.01639
961	153.193	0.0409681	0.286245	-0.00154907	0.84391	2.37697	1.97854	1.89237	0.838724
962	150.258	0.0845352	0.411182	-0.00112346	0.692219	3.48008	3.12078	1.54102	1.62395
963	13.0026	0.0332385	0.257831	-0.00196538	0.872692	2.55999	2.36196	2.32122	0.669281
964	146.068	0.0445705	0.298565	-0.00157011	0.830889	2.40318	2.10279	1.52699	0.93106
965	28.7323	0.117503	0.484773	0.0160838	0.599989	1.90022	1.89839	1.89237	0.126608
966	142.776	0.154078	0.555119	-0.00221251	0.483808	2.9006	2.84558	1.55371	0.943728
967	136.976	0.171881	0.586312	-0.000312415	0.435698	3.21893	2.89501	2.12283	1.19397
968	77.0893	0.0475259	0.308305	-0.00181036	0.820735	2.29611	2.04801	1.97788	0.645354
969	44.5966	0.0866805	0.416366	0.000646129	0.688444	2.53862	2.18829	2.07206	0.792273
970	142.426	0.0984668	0.443772	-0.015301	0.649973	3.83987	3.58235	2.63784	1.56726
971	141.215	0.187733	0.612753	-0.00818909	0.399397	1.51655	1.51898	1.52699	0.0829633
972	142.519	0.0881499	0.419881	-0.00518938	0.682254	2.63356	2.21701	2.00125	0.927039
973	48.753	0.333155	0.816278	-0.0303415	0.105873	2.46215	2.27112	2.12349	0.552714
974	170.341	0.19001	0.616458	0.03567	0.402179	2.2796	2.27713	2.29049	0.216827
975	146.911	0.0659808	0.363265	-0.000604185	0.756314	2.01559	1.82291	1.77681	0.482189
976	95.7364	0.177793	0.59631	0.000728847	0.422328	1.90132	1.90974	1.93379	0.127023
977	54.1134	0.0683552	0.369744	-0.006253	0.748763	2.57349	2.25442	2.1756	0.809997
978	46.7972	0.125025	0.50005	-0.00183086	0.572237	2.05323	2.03332	2.02397	0.171852
979	102.764	0.0572281	0.338314	-0.000206818	0.786613	1.93185	1.82958	1.81289	0.325389
980	96.9407	0.0650331	0.360647	0.00243582	0.759006	2.67233	2.29383	1.79485	1.02264
981	10.2784	0.042078	0.290096	0.00349751	0.840033	2.02308	1.78149	1.72404	0.545826
982	85.1569	0.093848	0.433239	-0.00937099	0.663904	2.47746	2.33524	2.29049	0.506288
983	161.05	0.00242224	0.0696023	-1.94526e-05	0.990338	3.49612	3.47615	3.22365	1.02191
984	8.61155	0.222209	0.666647	-0.0012564	0.312922	2.04716	2.06204	2.07273	0.158573
985	23.9029	0.177227	0.595361	-0.0346349	0.428896	2.46108	2.23171	2.09678	0.584951
986	159.496	0.169196	0.581715	0.0320742	0.450186	2.2843	2.25909	2.23237	0.219194
987	162.79	0.139788	0.52875	-0.00460328	0.522844	2.35985	2.31253	1.55371	0.658876
988	118.817	0.0522312	0.323207	0.00197365	0.803964	2.41001	2.1609	2.12283	0.732191
989	98.8756	0.112143	0.473588	0.00582677	0.609557	1.7295	1.70401	1.68998	0.160745
990	43.7418	0.0487739	0.312326	-0.00326004	0.815302	2.26546	1.94314	1.65791	0.730969
991	58.5183	0.0470135	0.306638	0.00265408	0.822541	2.28235	1.98456	1.79485	0.693773
992	132.079	0.103436	0.454832	-0.00864234	0.630973	2.41622	2.16825	1.77615	0.730754
993	81.62	0.0679721	0.368706	0.00472667	0.75	2.29637	2.19697	2.1756	0.383556
994	134.198	0.204537	0.63959	-0.00386762	0.358727	2.03624	2.03532	2.04801	0.180058
995	48.0441	0.0596115	0.345287	0.00089899	0.778414	2.38783	2.25375	2.23171	0.505343
996	102.527	0.150214	0.548113	-0.011397	0.500407	2.45273	2.34994	2.29049	0.429498
997	68.3919	0.0655411	0.362053	-0.00148612	0.75794	1.69761	1.59245	1.56774	0.283872
998	44.8249	0.0955083	0.437054	0.00263197	0.659571	1.92527	1.82624	1.77681	0.323697
999	109.165	0.167737	0.579201	0.000787032	0.448489	2.88724	2.85292	2.72	0.741149
1000	50.3531	0.188315	0.613702	-0.00902063	0.389263	3.12062	3.05866	2.52294	0.986224
Resolution parameter: 2
Image	Mean direction	Circ. var	Angular std	Circ. skewness	Circ. kurtosis	Mean (um)	Median (um)	Mode (um)	Std (um)
1	27.7129	0.14338	0.5355	-0.00753879	0.518067	2.39584	2.32456	2.32055	0.350059
2	100.985	0.24553	0.700757	-0.00277022	0.261889	2.56083	2.20766	1.97854	0.784061
3	7.4257	0.127228	0.504437	0.0099349	0.560377	2.65925	2.57705	1.56841	0.82143
4	122.724	0.219672	0.662831	0.0056844	0.318424	1.96192	1.97921	2.00125	0.144675
5	70.5057	0.178474	0.597452	-0.00397742	0.420327	2.40781	2.41874	2.45147	0.177356
6	81.7371	0.0872899	0.417828	0.00153538	0.68593	2.09592	2.01595	1.97854	0.311181
7	130.992	0.136384	0.522272	0.00399847	0.538665	2.05298	2.00459	1.97854	0.236102
8	84.0139	0.527606	1.02723	0.0413249	-0.0596493	2.34304	2.36597	1.56841	0.537418
9	32.4484	0.0847645	0.411739	0.000306416	0.694391	1.77224	1.75076	1.74074	0.141141
10	90.2553	0.0558346	0.33417	-0.00964226	0.789259	2.13682	2.00125	1.97854	0.459378
11	64.0486	0.0751791	0.38776	0.00357632	0.723684	3.144	2.77945	1.62652	1.54291
12	73.9156	0.172658	0.587635	-0.00152826	0.442548	2.45081	2.42475	2.41807	0.265935
13	49.1375	0.105786	0.459969	-0.006476	0.627541	1.59728	1.59446	1.59713	0.0855992
14	44.7492	0.141037	0.531106	0.00105069	0.524921	2.26299	2.24907	2.23237	0.198054
15	138.706	0.0638841	0.357447	0.00422353	0.763028	2.24607	2.03131	1.64188	0.636952
16	158.045	0.0422645	0.290739	-0.0014447	0.839383	2.39767	2.0774	2.02397	0.771406
17	141.515	0.133993	0.517674	-0.000144269	0.540691	2.10366	1.89772	1.81289	0.469809
18	161.151	0.0894554	0.422978	0.00183893	0.676776	2.48419	2.12283	1.93379	0.826091
19	178.041	0.0881756	0.419942	-0.0050548	0.682301	2.04623	1.9211	1.89171	0.3841
20	32.4867	0.360433	0.849038	-0.0854921	0.082098	3.26703	3.18825	3.16487	0.979772
21	78.7575	0.143962	0.536585	-0.000125803	0.516331	1.97821	1.96919	1.97788	0.155593
22	92.3465	0.121443	0.492834	-0.00638753	0.583179	2.28595	2.15556	2.12283	0.417237
23	4.18289	0.117385	0.484531	-0.00431302	0.593651	1.77406	1.75744	1.75811	0.141958
24	120.043	0.120028	0.489955	0.00893561	0.584722	1.97012	1.95583	1.95583	0.140839
25	3.82845	0.144915	0.538358	0.00275758	0.515481	2.2839	2.25108	2.23171	0.256449
26	155.335	0.0643828	0.358839	-0.000783689	0.761522	2.02131	1.82491	1.74074	0.466503
27	46.9522	0.166637	0.577299	-0.00678193	0.456124	1.85763	1.82424	1.81289	0.191208
28	102.738	0.0928847	0.43101	-0.0037	0.663328	2.52257	2.31721	1.67395	0.86263
29	111.834	0.0355655	0.266704	0.000538442	0.863804	2.52753	2.19831	2.12349	0.785179
30	126.459	0.19211	0.619856	-0.00318712	0.38873	2.53001	2.33257	2.2611	0.564048
31	70.8337	0.0445596	0.298528	0.00169751	0.830947	2.25376	1.97253	1.91308	0.660675
32	10.9749	0.0833832	0.40837	-0.0214675	0.698958	2.5754	2.48687	2.45214	0.413571
33	151.946	0.0646407	0.359557	-0.000619074	0.76154	2.80523	2.56035	2.48687	0.75045
34	104.736	0.131616	0.513062	0.0013717	0.550925	2.45639	2.43611	2.41807	0.22056
35	49.7144	0.112289	0.473897	0.00525023	0.608922	2.50543	2.33658	2.29049	0.539467
36	90.8807	0.0402644	0.283776	0.00150745	0.845839	2.2154	1.81021	1.72338	0.726683
37
38	95.0881	0.0637965	0.357202	0.000823768	0.763718	2.00989	1.75878	1.59713	0.533822
39	170.077	0.338674	0.823011	-0.0617921	0.10473	1.85744	1.83226	1.85163	0.259726
40	20.9931	0.155138	0.557024	-0.0011792	0.482751	2.16749	2.16958	2.17626	0.160021
41	10.1323	0.121439	0.492827	-0.00183435	0.569258	2.8005	2.4822	1.87234	1.02981
42	145.198	0.0994924	0.446077	0.00165717	0.647941	1.75737	1.66459	1.58243	0.284777
43	171.891	0.157133	0.560594	0.0070389	0.469185	3.06683	2.86695	1.54102	1.16283
44	69.9315	0.0806785	0.401693	-0.00307912	0.70673	2.24115	2.09544	2.07206	0.464047
45	57.7297	0.0589505	0.343367	-0.00427867	0.780559	2.68753	2.34994	2.2611	0.850196
46	139.487	0.0454886	0.301624	-0.000289826	0.82716	2.00255	1.70534	1.62719	0.561205
47	130.839	0.047127	0.307008	0.00244696	0.822141	2.45484	2.10546	2.04801	0.774679
48	80.4104	0.0869697	0.417061	-0.00112241	0.685324	2.48029	2.01328	1.70668	0.959684
49	37.7406	0.0784187	0.396027	-0.00587149	0.713226	2.15669	2.10145	2.09678	0.265392
50	107.089	0.0584991	0.34205	0.00310359	0.781683	2.46143	2.15823	2.07273	0.751063
51	178.102	0.274525	0.740979	-0.0805734	0.205097	3.71371	3.42672	2.48687	1.45757
52	105.584	0.10747	0.463615	-0.00367497	0.621737	2.05363	1.89839	1.83226	0.404372
53	66.5859	0.0841849	0.410329	0.0011178	0.694139	1.77199	1.56573	1.5143	0.420394
54	82.3344	0.104015	0.456104	0.0130902	0.634046	2.03753	1.79418	1.72404	0.529163
55	85.2555	0.234382	0.684663	0.0162574	0.288532	2.22602	2.24306	2.29049	0.187378
56	113.216	0.148862	0.545641	-0.00327566	0.50351	2.32779	2.27713	2.2611	0.297058
57	160.198	0.109592	0.468171	0.00542483	0.616108	3.13579	2.54165	2.35194	1.3302
58	126.667	0.144297	0.53721	-0.00604668	0.516666	2.30236	2.28581	2.29049	0.219196
59	90.9102	0.187158	0.611814	0.00112781	0.399554	2.26236	2.2611	2.2611	0.200452
60	154.058	0.0740276	0.384779	0.000408655	0.729325	1.90841	1.67261	1.62719	0.472301
61	158.045	0.0561161	0.335011	-0.000421188	0.789953	2.36633	2.26377	2.23171	0.41851
62	125.302	0.0567603	0.336928	-0.0119722	0.789192	2.60784	2.40271	2.35261	0.698689
63	154.642	0.0708827	0.376517	0.00390732	0.739132	2.13886	1.92577	1.65791	0.576444
64	97.217	0.167168	0.578218	0.0198112	0.451008	2.73702	2.44813	2.35261	0.703463
65	164.796	0.113331	0.476091	-0.000800468	0.60518	2.04888	2.02129	2.02397	0.19464
66	108.016	0.097218	0.440949	0.00457445	0.648849	2.76432	2.29116	2.00059	1.02191
67	95.4858	0.159592	0.564963	0.0169239	0.479652	2.73974	2.39069	2.32122	0.778724
68	42.8972	0.0802127	0.400531	0.00331671	0.707081	2.85282	2.61646	2.14955	0.875497
69	65.3428	0.173543	0.58914	-0.0350157	0.440455	2.59835	2.35528	2.29049	0.637126
70	163.416	0.186957	0.611486	-0.00156907	0.399441	2.22782	2.24239	2.2611	0.154585
71	110.642	0.152307	0.551919	0.000596709	0.494149	2.29585	2.28715	2.29049	0.212863
72	169.427	0.162263	0.569672	-0.0267271	0.466042	1.61416	1.56707	1.55438	0.176568
73	74.7135	0.128382	0.506718	-0.00666155	0.561639	2.07732	1.94314	1.91308	0.37377
74	9.15073	0.0441505	0.297155	-7.744e-05	0.832062	2.15424	1.82424	1.74074	0.648451
75	139.869	0.137851	0.525073	0.0248027	0.53198	4.00351	3.35791	1.61182	2.15949
76	86.6688	0.042447	0.291366	-0.000114545	0.838804	2.38915	2.11949	2.07273	0.714371
77	80.402	0.0414027	0.287759	0.00185848	0.842385	2.34884	1.96318	1.61182	0.909059
78	105.457	0.0547543	0.330921	0.00170327	0.793953	2.46127	2.04534	1.81355	0.89118
79	179.091	0.0773574	0.393338	-0.000427373	0.718308	1.6678	1.61383	1.59713	0.186268
80	56.2343	0.149811	0.547378	0.0110847	0.509202	2.39839	2.36597	2.38467	0.364027
81	178.859	0.0600933	0.346679	-0.00249708	0.774559	2.2912	1.9231	1.74074	0.726587
82	90.4794	0.0492507	0.313849	-0.0033792	0.814544	2.07829	1.88235	1.81355	0.494944
83	179.761	0.0700428	0.37428	-0.00617793	0.741206	1.77167	1.63253	1.61182	0.350194
84	142.81	0.0835517	0.408783	-0.00741537	0.698664	2.20132	2.02931	1.9565	0.506355
85	171.691	0.0807596	0.401895	-0.000789393	0.705702	3.56679	3.07135	1.59713	1.9535
86	33.4583	0.0681333	0.369143	0.000684916	0.747869	2.53222	2.09544	1.97788	0.816898
87	57.7286	0.0439328	0.296421	0.000553769	0.833423	2.55524	2.18962	2.12349	0.922883
88	104.356	0.0504482	0.317642	-0.00298089	0.809537	1.92772	1.66927	1.55438	0.498468
89	64.3886	0.0381534	0.276237	-0.000815657	0.854172	2.40551	2.04	1.97854	0.815169
90	10.9464	0.137432	0.524275	0.0235098	0.544799	2.58053	2.13819	2.07273	1.06276
91	4.11557	0.0735795	0.383613	0.0014268	0.731186	2.12649	2.01328	1.97854	0.374726
92	175.902	0.0704914	0.375477	-0.00350428	0.73824	2.50577	2.29116	2.23237	0.618515
93	61.9215	0.107028	0.462662	-0.000501448	0.624825	1.83593	1.78283	1.77615	0.218909
94	2.88744	0.198248	0.629679	-0.0115752	0.368284	3.0008	2.893	1.72404	0.981607
95	5.05572	0.112458	0.474254	0.00498624	0.60386	3.50244	3.13949	1.64188	1.65002
96	146.632	0.0739311	0.384529	0.0134767	0.731208	2.49726	2.1756	2.07273	0.800581
97	130.488	0.0554827	0.333115	0.00406465	0.791704	2.43154	2.16224	1.61182	0.882093
98	176.872	0.0841045	0.410133	0.00751307	0.694645	2.42066	2.20298	2.14888	0.586917
99	92.2508	0.0363196	0.269517	-0.00283327	0.860997	2.54149	2.13552	1.85163	0.910502
100	170.502	0.156318	0.559139	0.00374028	0.481517	2.85742	2.42342	2.29049	0.979876
101	76.2325	0.0773953	0.393434	0.0015323	0.716753	2.42438	2.07874	1.97788	0.716937
102	58.6613	0.122691	0.495361	-0.0043118	0.576213	2.25397	1.9064	1.77681	0.653471
103	72.2732	0.0505042	0.317818	-0.00199206	0.808632	2.49298	2.24573	2.20365	0.726246
104	179.148	0.0691487	0.371884	-0.00795815	0.743379	2.0902	1.84628	1.79485	0.52191
105	123.945	0.139318	0.52786	-0.0266816	0.541232	2.3246	2.33524	2.35261	0.164345
106	6.68591	0.111853	0.472975	0.00664252	0.606148	2.67159	2.48487	2.45147	0.646195
107	112.125	0.10724	0.46312	-0.00228036	0.623911	1.994	1.90841	1.8523	0.290144
108	92.5792	0.173795	0.589568	-4.04544e-06	0.428134	2.21952	2.14821	1.54035	0.628486
109	170.131	0.118376	0.486572	0.00273833	0.58952	2.22688	2.21968	2.20365	0.164681
110	163.935	0.0843764	0.410795	0.00584209	0.696394	2.2103	1.96318	1.89237	0.566308
111	37.8799	0.086258	0.41535	0.00202783	0.689053	1.81343	1.65591	1.55438	0.38485
112	163.068	0.0988485	0.444631	-0.000513035	0.649644	2.16795	2.14019	2.12283	0.196147
113	20.9039	0.0944459	0.434617	0.00557643	0.658449	2.57423	2.36397	1.72338	0.927005
114	0.254931	0.211978	0.651119	-0.0170749	0.347836	2.98538	2.87964	1.91308	0.956948
115	146.298	0.0347027	0.263449	-0.00265368	0.867148	2.39407	2.1609	2.12283	0.726873
116	3.11421	0.253615	0.7122	-0.0920702	0.217387	2.31769	1.87835	1.64188	0.91583
117	4.79851	0.107198	0.463029	0.00124712	0.621303	2.50883	2.11147	1.95583	0.816648
118	110.631	0.0888583	0.421564	0.0185814	0.68074	4.61259	3.54228	1.55438	3.15766
119	175.541	0.105836	0.460077	-0.00058474	0.625473	2.31948	2.2798	2.26043	0.246459
120	71.75	0.217698	0.659846	0.00779699	0.33803	2.08167	2.09076	2.09744	0.16478
121	78.5144	0.14253	0.53391	-0.0135413	0.521416	2.93368	2.52161	2.09744	1.05568
122	170.198	0.150481	0.5486	-0.0151957	0.497215	2.11995	1.88235	1.72338	0.544774
123	90.7084	0.0850975	0.412547	-0.00362817	0.690808	2.51219	2.05603	1.89171	0.846962
124	129.828	0.175177	0.591907	-0.0173529	0.433437	2.33011	2.08609	2.02397	0.59487
125	67.091	0.0454795	0.301594	-1.87061e-05	0.827736	2.47117	2.17025	2.07273	0.787164
126	57.1858	0.0755434	0.388699	0.000307021	0.724823	1.87476	1.76813	1.72404	0.309036
127	22.4678	0.070669	0.37595	-0.00526436	0.742216	2.36506	2.32856	2.32055	0.250853
128	121.335	0.289832	0.761357	-0.00111624	0.179332	2.20883	2.05336	1.74074	0.545133
129	63.6116	0.106207	0.460883	-0.00314093	0.626865	2.31338	2.08809	2.02397	0.550684
130	31.4546	0.0658864	0.363005	-0.00984822	0.757323	2.67301	2.46884	2.41807	0.62956
131	132.915	0.0414644	0.287973	0.0032742	0.842795	2.43673	2.23438	2.17626	0.661939
132	154.78	0.0446522	0.298838	0.00923323	0.831665	2.34603	2.11414	2.07206	0.670739
133	18.059	0.063897	0.357483	-0.00221977	0.763209	2.78358	2.53296	1.87167	0.989409
134	17.2128	0.0871926	0.417595	-0.00143558	0.68415	2.29852	2.19831	2.14955	0.373341
135	150.868	0.0756764	0.389041	0.00837397	0.721957	2.76296	2.47351	2.41807	0.897161
136	126.804	0.0540904	0.328909	0.00271653	0.797591	2.58303	2.4174	2.38467	0.619245
137	72.3986	0.107789	0.464304	-0.00609978	0.617612	2.77604	2.32856	2.09744	0.949222
138	105.946	0.16585	0.575934	-0.00404217	0.456113	2.33133	2.33658	2.35261	0.160279
139	93.5916	0.144389	0.537381	0.0112777	0.512436	1.96208	1.95249	1.95583	0.162132
140	92.8379	0.0515492	0.32109	0.000684656	0.805832	2.23258	1.97186	1.67395	0.710852
141	158.075	0.138117	0.52558	-0.0145557	0.534306	2.33281	2.28848	2.2611	0.26994
142	8.49429	0.120334	0.490579	0.00975335	0.577242	3.11711	2.85092	1.93446	1.21656
143	94.9425	0.0612591	0.350026	0.00110878	0.772214	2.59397	2.25241	2.1756	0.854219
144	69.9206	0.241552	0.695057	-0.0348414	0.265476	2.95562	2.5864	2.41807	0.862017
145	23.0263	0.136173	0.521867	0.00209106	0.534058	2.42458	2.41473	2.4174	0.212813
146	83.0566	0.176944	0.594885	-0.00986295	0.431704	2.15899	2.15422	2.14955	0.179622
147	124.527	0.0913509	0.427436	-0.00567686	0.673292	2.1176	1.97988	1.95583	0.412098
148	94.3783	0.0463252	0.304385	0.00334882	0.824897	1.82956	1.66326	1.64188	0.415191
149	35.8363	0.0632036	0.355538	0.00339775	0.765078	2.69981	2.44613	1.83226	0.936806
150	43.5015	0.149464	0.546743	0.00383475	0.499586	2.45521	2.38735	2.35261	0.344109
151	49.8539	0.0392922	0.280329	0.00203903	0.84962	2.40262	2.09744	1.85163	0.766541
152	47.3838	0.0510952	0.319672	0.00725496	0.807716	2.49943	2.06605	1.97854	0.910639
153	124.929	0.0647287	0.359802	-0.000751341	0.760686	2.27418	2.04067	1.97788	0.609545
154	74.5258	0.354061	0.8415	-0.0279648	0.0442347	2.42777	2.22102	1.81289	0.702421
155	66.99	0.0649239	0.360344	-2.35041e-05	0.759821	2.6163	2.15222	1.93446	0.973515
156	105.093	0.077776	0.394401	-0.00803773	0.717535	2.29572	2.21968	2.20365	0.343194
157	151.712	0.0641205	0.358107	-0.000637179	0.762628	2.6299	2.49489	2.48687	0.583909
158	5.48421	0.0953444	0.436679	0.00102006	0.659994	1.71935	1.66927	1.65791	0.199605
159	84.1965	0.157137	0.560601	0.0207238	0.475668	1.83519	1.84161	1.85163	0.106415
160	81.7067	0.055023	0.331732	0.00649183	0.793037	2.11078	1.8523	1.54035	0.685971
161	152.569	0.14375	0.536191	0.0318125	0.518631	2.74745	2.29316	2.12283	0.912706
162	26.1141	0.0484908	0.311419	-0.00135554	0.817314	2.56182	2.39135	2.35261	0.634953
163	52.0422	0.171827	0.58622	-0.0024424	0.432499	2.8346	2.4341	2.38467	1.044
164	13.9394	0.0408387	0.285793	0.00935983	0.845636	2.62422	2.48086	2.45214	0.582799
165	51.7166	0.157794	0.561772	-0.0340454	0.477818	2.18645	2.18428	2.17626	0.153876
166	106.46	0.0643975	0.35888	-0.000286548	0.762707	2.49185	2.34727	2.32122	0.563413
167	120.178	0.067355	0.367029	0.00546942	0.753147	2.47494	2.12617	2.07206	0.791383
168	35.0625	0.220396	0.663922	0.00142326	0.323498	1.76683	1.76813	1.77615	0.148208
169	109.503	0.322491	0.803108	0.0341733	0.122587	2.73663	2.67524	2.48687	0.687091
170	171.223	0.097018	0.440495	-0.000452108	0.655761	1.69762	1.65992	1.64255	0.168249
171	70.626	0.128297	0.50655	-0.000604847	0.557582	1.70393	1.70067	1.70668	0.120567
172	170.404	0.171326	0.585365	0.02304	0.448561	2.44242	2.2631	2.20365	0.51585
173	86.7977	0.0849881	0.412282	0.00100807	0.694032	2.12539	2.03599	2.00125	0.338846
174	13.0631	0.0836146	0.408937	-0.000732138	0.696026	2.41204	2.38267	2.38467	0.234725
175	15.5038	0.0530703	0.325792	-0.00290733	0.801092	2.30689	2.15556	2.09744	0.490409
176	19.2754	0.0596262	0.345329	-2.89439e-05	0.778626	2.37742	2.14888	2.12283	0.649418
177	61.0604	0.0693197	0.372343	-0.000749822	0.745199	1.71616	1.61249	1.55438	0.302702
178	23.2752	0.263841	0.726418	-0.00286334	0.226372	2.54023	2.35328	2.2611	0.576191
179	110.413	0.191406	0.618719	-0.0289875	0.383574	2.65081	2.59175	1.51363	0.814522
180	14.1485	0.081484	0.403693	0.00208451	0.705553	2.21116	2.10479	2.07273	0.37045
181	176.512	0.124018	0.498032	-0.0266259	0.570525	2.82808	2.71332	1.65791	1.01627
182	28.5072	0.0453787	0.30126	0.0028524	0.827883	2.50961	2.41874	2.38467	0.433118
183	72.605	0.105399	0.459127	0.00327472	0.623093	3.08805	2.70931	1.64255	1.25198
184	30.2952	0.213439	0.65336	-0.060178	0.331828	2.99622	2.49422	2.09744	1.12974
185	73.419	0.0577569	0.339873	0.00014236	0.784642	2.02979	1.92911	1.91308	0.359512
186	177.439	0.106808	0.462186	0.00646401	0.624811	2.4341	2.20165	2.14888	0.586206
187	36.6649	0.135641	0.520848	0.00146346	0.543077	1.55827	1.50695	1.48825	0.183757
188	139.289	0.0295474	0.243094	0.000160425	0.885932	2.48704	2.08275	1.81289	0.923036
189	177.526	0.135332	0.520254	0.00323926	0.544	2.05122	2.02397	2.02397	0.201977
190	167.982	0.0757776	0.389301	-0.000956977	0.726631	2.50136	2.36998	2.35194	0.466959
191	165.026	0.0499882	0.31619	0.000864759	0.811536	1.9361	1.66526	1.61182	0.531434
192	78.6553	0.100004	0.447222	0.00205245	0.646512	2.09792	1.99524	1.97788	0.337325
193	178.72	0.0666139	0.365004	0.00452983	0.753706	2.25926	2.11414	2.09678	0.495042
194	174.733	0.0488327	0.312515	0.00257315	0.815024	2.30066	1.93846	1.87167	0.720198
195	120.776	0.0437216	0.295708	-0.00246533	0.834407	2.31912	1.9585	1.89237	0.75277
196	107.975	0.0408657	0.285887	0.00175843	0.843878	2.08293	1.85831	1.81355	0.551722
197	145.049	0.100759	0.448908	-1.98613e-06	0.643267	1.65751	1.56707	1.55371	0.246419
198	10.2888	0.0745603	0.386161	0.00393215	0.727104	1.7512	1.70467	1.68998	0.201015
199	12.3682	0.061415	0.350471	0.000110757	0.771643	2.6354	2.41406	2.38467	0.681696
200	48.2991	0.0945	0.434741	-0.000219672	0.662429	1.61174	1.58511	1.56841	0.137856
201	178.055	0.201438	0.634726	0.00514877	0.371313	1.95788	1.96786	2.00059	0.160215
202	146.028	0.111106	0.471395	-0.00982079	0.613142	2.17413	1.9565	1.87234	0.506755
203	162.19	0.20569	0.64139	0.00193429	0.348947	2.27436	2.29249	2.32122	0.169205
204	54.4439	0.143243	0.535244	-0.00178448	0.519769	2.47101	2.44012	2.45147	0.283858
205	25.1545	0.0626153	0.353879	-0.000371633	0.767926	2.24043	2.00793	1.95583	0.595381
206	107.142	0.220506	0.664087	-0.0108461	0.31243	3.07461	2.89434	1.91308	1.09085
207	149.844	0.0978094	0.442288	-0.000809825	0.651492	2.71905	2.2611	2.14888	1.00087
208	24.4192	0.0583969	0.341751	-0.000182875	0.782531	2.52475	2.38735	2.35261	0.521238
209	56.7942	0.0852375	0.412886	0.00457667	0.692481	2.00815	1.81422	1.74074	0.454072
210	88.5528	0.106652	0.461848	0.00196493	0.625129	2.00132	1.99257	2.00059	0.13592
211	109.574	0.108192	0.46517	-0.00331634	0.621742	2.03974	2.00192	2.00059	0.207634
212	21.6798	0.166964	0.577865	0.00311018	0.441316	2.56742	2.51693	1.54035	0.813739
213	173.105	0.137216	0.523862	-0.0039604	0.530046	3.01674	2.53096	2.17626	1.1939
214	126.231	0.204345	0.639289	0.0695603	0.364154	2.48609	2.213	2.14955	0.685324
215	177.262	0.0881407	0.419859	-0.00370933	0.683777	2.01069	1.93312	1.91308	0.291761
216	140.304	0.190147	0.61668	-0.000513902	0.392517	1.89395	1.90707	1.93379	0.121446
217	124.664	0.0745916	0.386242	0.00534359	0.730466	2.39715	2.3319	2.32122	0.336258
218	53.2518	0.100764	0.448918	0.0076954	0.643727	1.95684	1.82892	1.75878	0.355279
219	82.5147	0.0490719	0.313279	-0.0018578	0.814909	2.04109	1.76813	1.65791	0.577893
220	13.8334	0.0775309	0.393779	-0.000518166	0.716135	2.15136	1.94247	1.91308	0.52214
221	127.733	0.0929515	0.431165	-0.00577921	0.665532	2.27106	2.12416	1.52699	0.71988
222	15.928	0.108227	0.465246	0.00116226	0.621492	1.6558	1.59513	1.58243	0.200865
223	169.661	0.253238	0.711671	-0.00199153	0.22759	2.35724	2.37599	2.4174	0.190005
224	10.8078	0.197437	0.62839	0.00102427	0.37527	2.00417	2.00927	2.02397	0.173328
225	153.964	0.0949533	0.435783	-0.00736859	0.660978	1.87713	1.66393	1.61182	0.437599
226	91.656	0.174885	0.591414	-0.00149244	0.433457	1.90056	1.89171	1.89237	0.172615
227	38.79	0.0582296	0.341261	0.00101356	0.783333	2.59971	2.39135	2.35194	0.699943
228	78.1391	0.0707008	0.376034	0.0101359	0.741437	3.0498	2.57571	2.45147	1.22096
229	32.8592	0.0767955	0.391907	0.0033821	0.720621	2.41441	2.33725	2.32055	0.344637
230	167.694	0.074332	0.38557	0.000390239	0.727382	2.21623	1.91308	1.77615	0.674098
231	102.841	0.0474343	0.308008	-0.00205582	0.820886	2.35616	2.0774	2.00059	0.693687
232	152.757	0.0877101	0.418832	0.000557015	0.684516	2.40356	2.37131	2.35261	0.236387
233	174.845	0.116549	0.482803	0.00508812	0.595551	2.33902	2.10012	2.04801	0.601452
234	61.5528	0.078733	0.39682	0.000578475	0.713484	2.56152	2.49155	2.48687	0.3893
235	130.388	0.210703	0.649158	0.000232151	0.348231	2.31493	2.32856	2.35261	0.173523
236	63.7613	0.124267	0.498531	0.00486354	0.570153	3.33344	3.04263	1.64255	1.445
237	159.876	0.0951447	0.436222	0.0117448	0.661356	2.1771	1.96251	1.64255	0.599062
238	140.643	0.0773909	0.393423	0.00403378	0.715975	2.21818	1.9919	1.59713	0.707756
239	171	0.0765839	0.391367	0.00312687	0.719456	2.9457	2.83623	1.5831	1.178
240	83.4891	0.095664	0.437411	-0.0163021	0.658392	2.63708	2.25843	2.02463	0.891994
241	12.6238	0.133356	0.516442	-0.000940379	0.545789	2.46152	2.44279	2.41807	0.238215
242	77.7633	0.107681	0.464072	-0.0013716	0.622316	2.27053	2.25375	2.26043	0.180776
243	20.5279	0.291806	0.763944	-0.0525755	0.195326	2.56396	2.27646	1.95583	0.75478
244	70.024	0.145626	0.539678	-0.00988989	0.505322	3.10621	3.05799	1.74074	1.1214
245	73.7561	0.111637	0.472519	0.000866583	0.610582	2.23618	2.22035	2.20365	0.185716
246	14.724	0.0987535	0.444418	-0.00245056	0.649914	2.2514	2.18228	2.1756	0.324554
247	82.4068	0.307112	0.783724	0.02734	0.150156	2.29702	2.10813	2.02397	0.495342
248	12.7357	0.17412	0.590119	-0.00325847	0.43341	2.68107	2.29249	2.14888	0.898487
249	73.474	0.218683	0.661337	-0.00679874	0.333001	2.63444	2.44145	2.35261	0.600634
250	135.304	0.0901432	0.424601	0.000492894	0.675624	1.80877	1.74542	1.72404	0.222995
251	144.891	0.168393	0.580333	0.0190188	0.444131	2.06665	1.99458	1.9565	0.280595
252	136.752	0.108381	0.465578	0.00801434	0.626215	2.28492	2.26511	2.26043	0.209353
253
254	160.181	0.07431	0.385513	0.00212669	0.728514	2.51405	2.40939	2.35261	0.437593
255	128.599	0.0696288	0.373172	0.00487176	0.745773	2.48319	2.39402	2.38467	0.398299
256	179.717	0.0645084	0.359189	0.00795504	0.761321	2.43958	2.36664	2.35261	0.388167
257	16.7754	0.0607922	0.34869	-0.00022897	0.77383	2.2721	1.9879	1.87167	0.648792
258	99.493	0.104449	0.457053	-0.00880762	0.632092	2.28061	2.08943	2.04801	0.5014
259	39.0983	0.245947	0.701351	0.0323914	0.265333	2.00485	1.90306	1.54102	0.460153
260	27.0768	0.0899123	0.424057	-0.00525501	0.675282	2.50132	2.07206	1.97854	0.856514
261	131.951	0.0912621	0.427229	0.00353835	0.669969	2.68971	2.33791	1.89171	0.986545
262	9.34386	0.0807633	0.401904	0.00976537	0.705553	2.78813	2.45882	2.38467	0.895514
263	63.4328	0.0559704	0.334576	0.00385878	0.791659	1.8157	1.69065	1.67395	0.354454
264	23.7341	0.129327	0.508581	0.00109357	0.559277	2.38403	2.35528	2.35194	0.248493
265	165.703	0.164731	0.573989	-0.0242955	0.459195	2.14064	1.88369	1.61182	0.622077
266	99.07	0.0625175	0.353603	-0.00800774	0.768486	2.34806	2.21634	2.20298	0.486614
267	139.942	0.171456	0.585586	0.0136165	0.439	2.94664	2.88232	1.55438	1.01647
268	119.898	0.100574	0.448494	-0.00489011	0.645412	2.1701	2.10746	2.09678	0.288818
269	6.19342	0.137705	0.524796	-0.00531278	0.533804	2.62613	2.35795	2.29049	0.648419
270	34.7002	0.129325	0.508577	-0.0108776	0.555765	2.34764	2.01061	1.89237	0.680225
271	9.03009	0.144023	0.536699	0.00910089	0.507179	3.35312	3.3165	3.55296	0.988855
272	30.5684	0.0902187	0.424779	0.00574575	0.675631	2.17252	1.88436	1.77615	0.623579
273	2.57752	0.115579	0.48079	0.00292657	0.598751	1.69484	1.65791	1.65725	0.170876
274	17.571	0.0958004	0.437722	0.00980678	0.657376	2.73921	2.31854	2.04801	0.997462
275	91.7552	0.2123	0.651613	0.0115987	0.329895	2.15109	2.16157	2.17626	0.176471
276	43.7046	0.0695412	0.372938	0.00113593	0.744476	2.04531	1.86098	1.79485	0.463958
277	77.8265	0.107078	0.462769	4.31207e-05	0.624877	1.86351	1.77347	1.69065	0.286115
278	56.2016	0.0442434	0.297467	0.0040733	0.832072	2.37297	2.0253	1.97788	0.766659
279	36.1386	0.105846	0.4601	-0.00453477	0.628586	2.28082	2.20632	2.20298	0.327966
280	32.7682	0.0485139	0.311493	0.00026061	0.817136	2.03649	1.93179	1.91308	0.363573
281	161.967	0.127583	0.50514	0.00608172	0.563187	1.95805	1.80821	1.75811	0.377083
282	176.83	0.113002	0.475398	0.0035634	0.605376	1.72647	1.6519	1.56841	0.235843
283	169.888	0.206045	0.641942	-0.000952523	0.353498	1.9908	1.88837	1.8523	0.382199
284	103.919	0.180785	0.601307	0.0106213	0.4161	1.65529	1.61049	1.56841	0.180422
285	91.0983	0.10322	0.454357	0.0275644	0.636956	2.91618	2.50424	2.00125	1.05992
286	113.164	0.0620385	0.352246	0.00328073	0.768681	2.69411	2.57304	2.2611	0.645821
287	43.1772	0.188796	0.614484	-0.0261333	0.398628	1.75213	1.61717	1.56841	0.308034
288	160.505	0.0401402	0.283338	-0.00149643	0.847649	2.49667	2.33725	2.32122	0.616224
289	5.92467	0.0703762	0.37517	0.000640202	0.741508	1.94294	1.7875	1.74074	0.411905
290	60.4564	0.0779289	0.394788	0.000410397	0.716079	1.88996	1.74342	1.64255	0.371262
291	158.473	0.156319	0.55914	-0.0177878	0.475622	2.80689	2.44412	2.00059	0.960422
292	163.329	0.365548	0.855041	0.0158457	0.0195475	3.70979	3.47281	3.48149	1.42337
293	99.45	0.0899435	0.424131	0.0133458	0.678027	2.50973	2.29784	2.2611	0.634219
294	49.2552	0.0565713	0.336367	-0.0034012	0.788707	2.06818	1.81623	1.74074	0.582888
295	94.934	0.108142	0.465063	0.00654972	0.621691	1.9315	1.86232	1.85163	0.266766
296	155.867	0.106439	0.461386	-0.00427195	0.62479	2.23835	2.18562	2.14955	0.272371
297	137.202	0.0579057	0.340311	0.00852463	0.787359	2.47417	2.4341	2.41807	0.279194
298	175.421	0.178138	0.596888	0.00156471	0.421787	2.07305	2.08609	2.09744	0.134852
299	127.619	0.0774472	0.393566	0.00294447	0.718056	2.75517	2.51359	2.45147	0.817743
300	169.845	0.108224	0.46524	0.00181328	0.619832	2.60268	2.19964	2.07206	0.820324
301	113.354	0.20298	0.63715	0.000880086	0.36064	3.33729	2.95245	2.29049	1.26582
302	61.5457	0.11965	0.489182	-0.0166076	0.581907	2.73982	2.26644	2.02397	1.02234
303	9.89647	0.0627691	0.354314	-0.0016458	0.767211	2.32997	2.23304	2.20365	0.41502
304	131.377	0.0933009	0.431974	0.00517049	0.665079	1.97585	1.91776	1.89237	0.242889
305	140.12	0.0879023	0.419291	-0.00081661	0.684399	1.93794	1.85497	1.83226	0.289274
306	44.536	0.0591715	0.34401	-0.00195879	0.778653	2.31754	1.96986	1.8523	0.747413
307	28.2051	0.286286	0.756685	0.0170342	0.204687	2.08503	1.94982	1.89237	0.359432
308	8.73864	0.0669078	0.365808	-0.000902188	0.750595	2.10102	1.96585	1.52699	0.608974
309	43.0861	0.129625	0.509166	-0.00258623	0.55221	2.19406	1.98389	1.93446	0.506892
310	80.02	0.217357	0.659328	0.0244878	0.320936	3.55349	3.36459	1.68998	1.33218
311	19.6417	0.0802039	0.400509	-1.63755e-05	0.706801	2.31797	2.1923	1.52699	0.717545
312	88.7852	0.0675695	0.367613	0.00360707	0.749915	2.10359	1.81222	1.74074	0.578943
313	93.2322	0.176283	0.593773	0.00212549	0.42497	3.6033	3.30848	2.14888	1.66901
314	141.276	0.074327	0.385557	0.000689125	0.728727	2.46185	2.32522	2.29049	0.508533
315	31.6542	0.0656589	0.362378	-0.00123196	0.75606	2.45196	2.35127	2.32122	0.442636
316	30.4042	0.185961	0.609854	-0.0189968	0.4039	1.75985	1.62852	1.59713	0.33295
317	43.917	0.0678429	0.368355	0.00199827	0.749669	1.97953	1.71603	1.62719	0.519027
318	39.3032	0.220713	0.664399	0.0544587	0.323888	2.84491	2.43143	2.12283	0.973492
319	172.169	0.0970468	0.440561	0.000583478	0.655146	1.90837	1.86566	1.8523	0.204961
320	54.614	0.123515	0.497021	-0.0222335	0.576191	2.66178	2.61045	2.45214	0.67007
321	2.86804	0.110596	0.47031	0.0228594	0.6134	1.79062	1.72939	1.70668	0.223852
322	120.244	0.0447823	0.299273	0.000306914	0.829894	2.26131	1.89905	1.75811	0.75193
323	50.1633	0.140267	0.529654	0.0185915	0.522829	1.71177	1.68463	1.65791	0.168935
324	152.948	0.101336	0.450191	-0.00474384	0.64255	2.18094	2.09878	2.07273	0.3264
325	158.536	0.059611	0.345285	0.000814981	0.778315	2.6119	2.48019	2.45147	0.534172
326	156.056	0.180545	0.600908	0.0173386	0.418603	2.66925	2.41406	2.35261	0.687892
327	3.4857	0.101012	0.449471	-0.000251888	0.641008	1.53295	1.51096	1.50094	0.122515
328	16.3269	0.0506725	0.318347	0.000154547	0.808547	2.49395	2.1796	1.68998	0.903142
329	172.823	0.140258	0.529637	0.00678924	0.529081	1.89882	1.82558	1.81289	0.265313
330	172.108	0.0631146	0.355287	0.00134633	0.768152	2.54378	2.47418	2.45147	0.368923
331	63.1697	0.146657	0.541585	-0.00526258	0.500507	2.1662	2.15489	2.14888	0.170801
332	19.9308	0.0897975	0.423786	0.000600616	0.677654	1.58009	1.56974	1.56841	0.0951624
333	93.5343	0.0677682	0.368153	0.00153061	0.751177	2.49241	2.42408	2.4174	0.347915
334	162.948	0.190516	0.617278	-0.0167655	0.384767	2.15207	2.08742	1.51363	0.584259
335	156.579	0.124507	0.499012	0.00619503	0.566702	2.40409	2.07406	1.97854	0.695451
336	24.6633	0.190731	0.617625	-0.00123273	0.387004	1.89178	1.88569	1.89237	0.170887
337	85.1789	0.148868	0.545652	-0.0148648	0.505858	2.19548	2.09678	2.07273	0.350334
338	131.08	0.115993	0.481649	0.000835039	0.596784	2.18725	2.17493	2.1756	0.16761
339	143.696	0.0823213	0.405762	0.00366714	0.700722	2.42665	2.27045	2.23237	0.567149
340	137.897	0.109251	0.467443	-0.00373148	0.617497	1.84679	1.8396	1.83292	0.126667
341	157.742	0.00109782	0.0468577	-1.65596e-05	0.995612	1.1376	1.12821	1.12287	0.150848
342	161.072	0.0454654	0.301547	-0.0020235	0.828794	2.39925	2.27713	2.26043	0.459011
343	79.277	0.0639604	0.35766	0.00106506	0.762228	2.29035	1.88035	1.75878	0.778676
344	77.4031	0.12203	0.494025	0.00246936	0.580751	2.09309	1.94247	1.89171	0.428091
345	20.0154	0.557135	1.05559	-0.117261	0.144115	3.55931	3.38931	2.12283	1.25932
346	173.817	0.162151	0.569475	-0.000674702	0.463185	1.92017	1.92377	1.93446	0.130516
347	35.4995	0.101492	0.450537	0.00858601	0.64318	2.74818	2.37733	2.2611	0.818896
348	175.38	0.223369	0.668384	0.00264568	0.314729	2.36777	2.38401	2.4174	0.195176
349	1.41185	0.150905	0.549372	-0.00742237	0.496881	1.81417	1.63721	1.56841	0.365141
350	139.229	0.103653	0.45531	-0.000100886	0.634186	1.72636	1.55237	1.48758	0.360621
351	18.398	0.0514623	0.320819	0.00136043	0.807912	2.5732	2.21501	2.14955	0.867344
352	56.5116	0.0898914	0.424008	-0.00233357	0.678792	2.44581	2.38935	2.35261	0.310942
353	87.7234	0.404549	0.899498	-0.0424683	-0.00572317	1.71367	1.62719	1.59713	0.282097
354	88.9835	0.0679265	0.368582	-6.60231e-06	0.751781	1.73652	1.64589	1.62719	0.269682
355	157.908	0.152272	0.551854	-0.0022026	0.492148	2.53125	2.4174	2.38467	0.46233
356	133.284	0.208712	0.646083	-0.00659673	0.350009	2.11094	2.12483	2.12349	0.150173
357	128.058	0.20708	0.643553	-0.0376071	0.326948	2.75149	2.27312	2.17626	0.963871
358	8.44031	0.0368487	0.271473	-0.00103309	0.859197	2.57893	2.26778	2.20365	0.874348
359	94.6048	0.0710705	0.377016	-0.00159843	0.737732	2.35413	2.01862	1.95583	0.723092
360	135.329	0.0547799	0.330998	-0.00212229	0.793927	2.10811	1.84628	1.77615	0.562662
361	146.282	0.0997566	0.446669	-0.00044857	0.645927	1.67009	1.63854	1.62719	0.15434
362	66.962	0.0542335	0.329343	0.00241942	0.795837	2.59979	2.39202	2.35261	0.729407
363	65.884	0.145194	0.538877	-0.00223648	0.511602	1.91361	1.91375	1.91308	0.128919
364	173.101	0.148748	0.545431	-0.000583456	0.502968	2.23274	2.23037	2.23171	0.162818
365	33.8218	0.117233	0.484217	-0.0107695	0.592449	2.09687	2.08141	2.07273	0.164876
366	166.968	0.0849962	0.412301	0.00147597	0.694964	2.35305	2.29516	2.2611	0.294726
367	156.486	0.0559584	0.33454	-0.00278655	0.789929	2.34206	1.93245	1.85163	0.808696
368	67.9264	0.135318	0.520228	-0.000584351	0.537989	1.69769	1.70401	1.70668	0.0903799
369	118.214	0.0845559	0.411232	-0.00554465	0.694984	2.01102	1.94915	1.91308	0.270254
370	25.6909	0.0889888	0.421874	-0.00438371	0.681616	1.6754	1.59713	1.58243	0.241764
371	15.5446	0.121384	0.492715	-0.00583014	0.577279	1.66011	1.6479	1.62719	0.114627
372	89.1068	0.137105	0.523651	-0.00517045	0.534371	1.83058	1.74475	1.70668	0.259748
373	38.6539	0.123441	0.496871	0.008085	0.568496	3.10016	2.92507	1.58243	1.19798
374	81.1687	0.089205	0.422386	0.000725331	0.679995	1.7153	1.68129	1.67395	0.164349
375	68.9814	0.102613	0.453019	-0.00916448	0.633311	2.81785	2.60511	1.81289	0.983714
376	0.116851	0.177833	0.596378	-0.00394348	0.426349	2.07562	2.06471	2.04801	0.204834
377	28.9745	0.11785	0.48549	0.0037513	0.59036	2.28039	2.24841	2.23171	0.227014
378	86.9554	0.108025	0.464811	-0.00264395	0.619298	2.07806	1.82624	1.72338	0.537412
379	51.4385	0.0455465	0.301816	0.00204837	0.828079	2.24649	2.11281	2.09678	0.450427
380	75.0522	0.103097	0.454087	-0.00588851	0.635862	1.65404	1.57509	1.52699	0.238077
381	73.968	0.20557	0.641203	0.0158972	0.347349	1.9479	1.94314	1.95583	0.180982
382	126.83	0.0702105	0.374728	0.000637406	0.742375	2.29451	2.20365	2.14888	0.378957
383	105.561	0.179825	0.599709	-0.00869994	0.427997	2.38717	2.39336	2.4174	0.191065
384	56.8785	0.151167	0.54985	0.0129362	0.484187	3.24427	2.96514	1.52699	1.21545
385	93.2777	0.0525663	0.324242	-0.00136658	0.802625	2.32548	2.12082	2.09744	0.589401
386	160.05	0.183204	0.605316	-0.0483603	0.413788	3.14328	2.65053	2.4174	1.15448
387	47.0242	0.155315	0.557342	-0.00245166	0.48267	2.36118	2.12951	1.91308	0.608751
388	40.2939	0.0636854	0.356891	0.0022252	0.76429	2.38073	2.15957	2.12283	0.606334
389	80.9029	0.149019	0.545928	-0.00477723	0.507338	2.26259	2.25909	2.2611	0.17043
390	143.588	0.0529883	0.32554	7.07188e-05	0.800728	2.35147	2.04267	1.67395	0.828578
391	106.973	0.225766	0.671961	-0.0207644	0.315691	3.22806	3.14349	1.59713	1.02899
392	82.2991	0.159467	0.564742	0.0033949	0.472669	2.33325	2.32923	2.32122	0.19824
393	34.9351	0.132551	0.514881	0.00469386	0.547796	2.7805	2.39069	2.29049	0.857798
394	146.895	0.129162	0.508256	0.00994569	0.559053	2.01525	1.86298	1.79485	0.380713
395	70.7294	0.10779	0.464305	-0.00312482	0.622634	2.3175	2.29049	2.29049	0.224955
396	99.7176	0.151324	0.550135	0.00242197	0.496779	2.49261	2.36063	2.32122	0.498563
397	65.7354	0.0530804	0.325823	-0.00166403	0.800543	2.13961	2.01127	1.97854	0.441769
398	142.952	0.125909	0.501815	0.00399997	0.571064	1.99023	1.98456	2.00059	0.148173
399	93.7131	0.111832	0.472931	-0.016937	0.605494	3.22011	2.95513	1.62652	1.23793
400	92.9887	0.0900617	0.42441	0.00191114	0.677098	2.41161	2.31053	2.29049	0.40346
401	33.7697	0.0667523	0.365383	0.000404592	0.753793	1.96353	1.81355	1.77615	0.400709
402	84.8676	0.0661046	0.363606	0.00437359	0.756853	2.53796	2.3633	2.32122	0.615081
403	157.635	0.0691137	0.371789	-8.42294e-05	0.745755	2.02387	1.86298	1.81355	0.431074
404	48.5172	0.149355	0.546544	-0.0177275	0.502978	2.24381	2.07406	2.04801	0.467581
405	110.951	0.087487	0.418299	-0.00232915	0.681981	2.32283	2.19831	1.65791	0.674624
406	60.0068	0.0561956	0.335248	-4.91304e-05	0.78989	2.74887	2.48153	2.45147	0.824506
407	74.4327	0.0606272	0.348216	-0.00292998	0.77353	2.10816	1.75477	1.64255	0.629067
408	91.647	0.1586	0.563206	0.00475334	0.47632	2.0899	2.08809	2.09744	0.149315
409	0.993246	0.0668045	0.365526	-0.00226042	0.753991	2.36372	2.1796	2.09744	0.542697
410	74.3441	0.032943	0.256683	0.00172358	0.873239	2.19139	1.80821	1.67395	0.700135
411	37.5509	0.0925305	0.430187	-0.00896013	0.668171	1.67137	1.55438	1.51363	0.27743
412	117.801	0.104904	0.458048	-0.00726066	0.632108	1.94937	1.76078	1.72338	0.436213
413	54.7731	0.0735568	0.383554	-0.000568066	0.732193	1.72025	1.60915	1.58243	0.284322
414	49.3152	0.308912	0.786017	-0.0486241	0.147739	2.1706	1.93446	1.87167	0.505616
415	47.6425	0.0520779	0.322732	-0.00263696	0.804734	2.63603	2.37866	2.32122	0.754313
416	47.1316	0.0781884	0.395445	-0.00267478	0.716348	2.53388	2.44746	2.41807	0.411553
417	80.9825	0.0594187	0.344728	-0.0056617	0.779564	2.35417	2.17159	2.12349	0.543453
418	38.6237	0.217668	0.6598	0.00953655	0.327546	2.27445	2.27713	2.29049	0.19192
419	98.525	0.145089	0.538681	0.0198387	0.51144	2.73755	2.51426	2.48687	0.697843
420	36.8463	0.28181	0.750747	0.0278955	0.204351	3.21403	3.07402	1.87167	1.21785
421	152.301	0.0619009	0.351855	0.00558386	0.770654	2.32201	2.18027	2.14888	0.488412
422	46.1167	0.0725687	0.380969	-0.00370903	0.733268	2.57084	2.11414	2.02397	0.947963
423	110.478	0.0503923	0.317466	-0.00498929	0.809681	2.32689	1.99992	1.89237	0.706137
424	47.7201	0.073277	0.382824	0.00180958	0.732219	2.54098	2.16157	2.07273	0.837389
425	89.9481	0.0841191	0.410169	0.0100039	0.696972	2.48509	2.33391	2.29049	0.513995
426	11.0995	0.105087	0.458446	-0.0027257	0.630307	1.88494	1.83693	1.83226	0.209605
427	31.8058	0.0708698	0.376483	0.000667074	0.738574	2.09087	1.78817	1.72338	0.588008
428	30.5077	0.061907	0.351872	0.000361173	0.770765	1.92589	1.81689	1.77615	0.327437
429	24.5253	0.126045	0.502085	-0.0104617	0.564541	3.00805	2.83155	1.59713	1.13272
430	107.97	0.0523061	0.323438	0.000571543	0.804221	1.69291	1.56239	1.54035	0.327923
431	93.1425	0.0994808	0.446051	0.00131898	0.647384	2.42495	2.40004	2.38467	0.225804
432	59.69	0.106981	0.462561	0.00336269	0.625334	2.37925	2.3466	2.35194	0.256782
433	33.7593	0.0369405	0.27181	-0.0015073	0.858502	2.29511	1.85831	1.68998	0.795041
434	95.8215	0.195818	0.625809	-0.0263334	0.3869	2.24887	2.19029	1.59713	0.569698
435	5.00114	0.14515	0.538795	0.0106355	0.511702	2.01976	1.99458	1.97854	0.208172
436	51.0013	0.00815363	0.1277	0.000174324	0.967694	7.10355	6.32774	2.09744	3.66948
437	7.82566	0.130992	0.511843	-0.0173849	0.550455	1.91593	1.69532	1.56774	0.463072
438	5.33042	0.0818729	0.404655	0.00240032	0.703108	2.56399	2.10813	1.93446	0.952246
439	69.3018	0.312303	0.79032	-0.0121135	0.128655	2.37798	2.36797	1.61249	0.560632
440	57.6637	0.0547731	0.330978	0.00151138	0.794632	1.73739	1.59112	1.56841	0.350238
441	123.439	0.072661	0.381211	-0.00233423	0.733536	2.19513	2.09143	2.07206	0.399154
442	37.1139	0.0753495	0.3882	-0.0011544	0.723806	2.4521	2.16291	2.12283	0.764249
443	112.648	0.148581	0.545125	0.002159	0.503809	2.02938	1.91642	1.89171	0.327352
444	118.007	0.107878	0.464496	0.00893296	0.613858	2.3199	2.16958	1.67395	0.671776
445	138.217	0.165653	0.575592	0.00992285	0.455886	2.18701	2.18027	2.17626	0.180015
446	164.196	0.0495038	0.314655	-0.000110397	0.813311	2.61837	2.48487	2.45214	0.557616
447	5.816	0.0690543	0.37163	-0.00127208	0.745094	2.06527	1.80019	1.58243	0.613193
448	71.7321	0.0671298	0.366415	0.000402497	0.751079	2.3788	2.17359	2.12283	0.571755
449	53.8869	0.0718826	0.379164	0.00151815	0.737117	2.33368	2.23237	2.20298	0.392971
450	47.3611	0.147901	0.543877	0.00762665	0.499539	2.01293	1.92911	1.48758	0.483155
451	137.334	0.23194	0.681087	-0.0202183	0.280907	2.67188	2.39736	1.89237	0.905233
452	64.5762	0.0822392	0.405559	-0.000563631	0.703145	2.64875	2.29116	2.23171	0.811381
453	88.3379	0.0595913	0.345228	0.000440276	0.778432	3.01171	2.46416	2.38467	1.25764
454	39.4391	0.0566907	0.336722	0.00115598	0.788295	2.2843	2.15489	2.12283	0.449049
455	48.2389	0.0465742	0.305202	-0.000160087	0.823957	2.30531	2.14821	2.12283	0.518773
456	111.646	0.0366483	0.270734	-0.000242262	0.859216	2.0515	1.7334	1.67395	0.581864
457	112.075	0.119081	0.488019	0.0145736	0.593647	2.0543	1.76546	1.65791	0.626594
458	61.7695	0.277837	0.745436	-0.00611473	0.197141	2.2895	2.31921	2.38467	0.204411
459	150.936	0.0424141	0.291253	8.15647e-05	0.838812	2.55959	2.27245	2.23171	0.814718
460	47.3583	0.0584309	0.341851	-0.00131692	0.781325	2.87242	2.56035	1.61182	1.28289
461	94.9883	0.0993412	0.445738	0.00473702	0.649855	2.39197	2.24974	2.20298	0.465794
462	178.816	0.0542167	0.329292	-0.000615532	0.796694	2.59504	2.38067	2.35194	0.708811
463	144.566	0.00309688	0.0787004	1.9665e-05	0.987665	3.74283	3.71194	3.16487	1.04574
464	3.2608	0.0787417	0.396842	-0.000601457	0.713904	1.9495	1.89171	1.87167	0.237875
465	162.991	0.00393646	0.0887295	-7.08716e-05	0.984331	4.55253	4.4033	4.35186	1.72189
466	4.90457	0.0402014	0.283554	-0.00160819	0.847009	2.66516	2.30852	2.2611	1.05666
467	56.278	0.139978	0.529108	-0.0214819	0.526678	1.96799	1.94848	1.93446	0.172584
468	64.0682	0.102594	0.452977	7.26774e-05	0.634602	2.85024	2.58841	1.50094	1.15949
469	142.45	0.0394551	0.28091	0.00177499	0.849026	2.01891	1.82224	1.79485	0.502861
470	155.076	0.038342	0.276919	0.00175807	0.852868	2.297	1.92778	1.87167	0.753307
471	22.6832	0.0790539	0.397628	-0.00838229	0.712006	2.46004	2.29984	2.26043	0.540606
472	44.0042	0.215449	0.656429	-0.00245474	0.325142	2.37039	2.38601	2.4174	0.179174
473	56.145	0.0926868	0.43055	0.000267028	0.666174	2.51144	2.27446	1.72338	0.878301
474	137.17	0.171224	0.585191	0.00132618	0.441708	1.93455	1.92043	1.91308	0.174607
475	72.591	0.0853755	0.41322	-0.00412291	0.692536	2.06858	1.99124	1.97788	0.304411
476	82.5282	0.0008586	0.0414391	1.17982e-05	0.996567	1.11867	1.11084	1.12287	0.141801
477	76.4779	0.214671	0.655241	-0.0344141	0.325261	3.46798	3.2831	2.59843	1.15887
478	127.837	0.167508	0.578805	0.00594966	0.443792	2.08598	2.08876	2.09744	0.150518
479	139.444	0.161978	0.569172	-0.00283703	0.467495	2.41432	2.42074	2.41807	0.17124
480	76.5515	0.108667	0.46619	0.0186812	0.620047	2.36018	2.12416	2.09678	0.605427
481	144.31	0.0461118	0.303683	-0.00427958	0.825559	2.15658	1.92644	1.89237	0.58307
482	20.9766	0.113893	0.477269	-0.00401301	0.601349	1.62023	1.58644	1.54035	0.161559
483	77.2712	0.099754	0.446663	0.00901217	0.644444	2.04767	1.93179	1.91241	0.364718
484	147.26	0.145655	0.539732	-0.000897421	0.50984	2.00936	2.01461	2.02397	0.121632
485	118.367	0.136116	0.521758	0.0274084	0.542807	2.65845	2.25041	2.04801	0.894682
486	38.6741	0.0815567	0.403873	9.31144e-06	0.702587	2.14746	1.86365	1.81355	0.613326
487	139.255	0.114978	0.479536	0.00622685	0.600043	1.8638	1.68397	1.64188	0.427532
488	90.4183	0.181174	0.601953	-0.0233917	0.419052	2.26735	2.26711	1.68998	0.467406
489	135.33	0.159568	0.564922	-0.00456248	0.474761	2.45954	2.43277	2.4174	0.237529
490	10.1445	0.0926736	0.43052	-0.00661431	0.669434	3.34107	2.93776	1.5831	1.77455
491	139.474	0.195291	0.624966	0.000876024	0.382935	1.70116	1.70735	1.72338	0.105763
492	58.8846	0.15896	0.563844	-0.00106898	0.472644	2.0635	2.07139	2.07273	0.132372
493	68.1752	0.0459881	0.303276	0.00431265	0.826648	2.50188	2.42008	2.4174	0.40747
494	168.795	0.0842593	0.41051	0.000682294	0.695643	2.13624	1.99725	1.97788	0.423444
495	65.7096	0.292707	0.765124	-0.0335623	0.185251	4.03398	4.07332	2.09744	1.26809
496	18.1758	0.142251	0.533388	-0.00570502	0.521766	2.37903	2.34459	2.32122	0.265437
497	18.8635	0.0818145	0.404511	0.00141285	0.703689	1.8735	1.72404	1.69065	0.382912
498	15.8549	0.140752	0.53057	-0.00452138	0.52939	1.6858	1.68196	1.68998	0.101457
499	29.6697	0.112611	0.474575	-0.00198867	0.608596	2.35443	2.33725	2.32122	0.18804
500	176.688	0.172796	0.58787	0.0137242	0.440361	2.163	1.95049	1.89171	0.463923
501	23.0048	0.0585748	0.342271	0.000328881	0.781906	2.25176	2.09878	2.07206	0.520743
502	112.3	0.0535322	0.327207	0.00116492	0.799626	2.24252	2.12283	2.09744	0.445107
503	171.287	0.0413935	0.287727	0.00356532	0.842614	2.36039	2.03599	1.97854	0.856733
504	157.09	0.0815939	0.403965	-0.00389543	0.70338	2.42108	2.14019	2.09744	0.682417
505	6.09566	0.185778	0.609554	0.0162228	0.396243	2.22179	2.23237	2.23237	0.149095
506	121.472	0.261616	0.723348	-2.54643e-05	0.224388	2.33071	2.35528	2.4174	0.208772
507	30.0152	0.203961	0.638687	0.0149583	0.353645	2.58454	2.51226	1.61182	0.821072
508	34.8878	0.177991	0.596643	-0.00173049	0.428634	2.6576	2.41206	2.29049	0.658341
509	127.201	0.213249	0.653069	0.0013766	0.339887	2.05822	2.07674	2.12283	0.151829
510	132.63	0.288217	0.759232	0.0597043	0.168435	3.24208	3.0079	2.09744	1.04798
511	100.229	0.133535	0.516787	0.0400802	0.55997	2.44228	1.9585	1.91308	0.852232
512	11.804	0.12513	0.500259	0.0103905	0.567189	2.57107	2.22703	2.12349	0.784323
513	156.391	0.139806	0.528784	0.00452937	0.525943	2.19136	2.01662	1.97788	0.476277
514	53.6773	0.0370434	0.272189	0.000900856	0.857889	2.37202	1.92043	1.83226	0.825239
515	137.519	0.236094	0.68716	0.000710422	0.284759	2.13067	2.15222	2.17626	0.170118
516	127.664	0.0494506	0.314485	-0.00113551	0.813492	2.31095	1.95984	1.8523	0.740469
517	130.125	0.128762	0.507469	0.017463	0.5551	2.18692	1.9565	1.70668	0.579654
518	65.1331	0.065429	0.361743	0.00258733	0.758983	2.34108	2.19764	2.1756	0.492765
519	112.869	0.093273	0.43191	0.000597843	0.662918	2.4566	2.28314	1.75811	0.801572
520	94.2254	0.132391	0.514569	0.0160826	0.552117	1.88131	1.88369	1.89237	0.116631
521	32.2643	0.113808	0.477091	-0.00113469	0.599961	3.21148	2.94177	1.55438	1.38729
522	161.534	0.101329	0.450176	0.00650408	0.640072	2.06948	1.92243	1.54035	0.551449
523	155.642	0.142436	0.533735	-0.000213475	0.516275	1.80479	1.80554	1.81355	0.116412
524	136.382	0.0712599	0.377518	-0.00180584	0.739045	1.97926	1.84695	1.81355	0.376884
525	130.39	0.13901	0.527276	0.00636129	0.529388	2.45337	2.26177	2.20365	0.554611
526	73.662	0.0556506	0.333618	0.000340984	0.791582	2.19257	1.82691	1.74074	0.706519
527	165.696	0.17501	0.591625	0.00585788	0.429712	2.35428	2.35261	2.35261	0.194969
528	102.638	0.0548672	0.331262	-0.00352312	0.794271	2.27476	2.042	2.00125	0.604058
529	130.293	0.135272	0.520139	-0.00546153	0.540678	1.86692	1.84896	1.83226	0.163006
530	67.2885	0.171827	0.586221	0.0233742	0.44801	3.56322	3.29045	1.67395	1.60691
531	159.299	0.119092	0.48804	0.00829003	0.582418	2.38751	2.13685	2.07273	0.608866
532	4.30289	0.058429	0.341845	0.000492244	0.780919	2.31716	1.96452	1.89237	0.784675
533	126.075	0.102457	0.452675	0.000727729	0.638379	1.73073	1.6853	1.65791	0.183812
534	117.158	0.16125	0.56789	0.00124778	0.469396	2.10548	2.06538	2.04801	0.242811
535	64.8724	0.170109	0.583282	0.0288598	0.448319	2.04872	1.88903	1.61182	0.48273
536	171.052	0.194223	0.623255	0.0417119	0.377641	3.7245	3.58903	2.12283	1.28226
537	17.2665	0.0763684	0.390816	-0.0253247	0.725264	5.23423	4.3699	3.48149	2.82381
538	33.8797	0.20233	0.63613	0.000989111	0.364005	2.24912	2.25642	2.2611	0.172441
539	58.7562	0.0511005	0.319689	0.0013531	0.807917	2.19286	1.99925	1.95583	0.539702
540	110.334	0.101333	0.450184	0.00205948	0.643288	2.2302	2.16424	2.14888	0.307577
541	87.6976	0.0971805	0.440864	-0.00368901	0.651831	1.81316	1.56774	1.50094	0.431257
542	82.8775	0.0545648	0.330348	-0.000985273	0.795825	2.70114	2.20766	2.04801	1.11412
543	79.9365	0.0348834	0.264134	0.0027019	0.867081	2.43911	2.25442	2.20365	0.622181
544	66.0072	0.0773681	0.393365	0.00867879	0.718483	2.25511	2.18228	2.14955	0.312643
545	135.127	0.159489	0.564781	0.0168289	0.475788	1.82778	1.70534	1.65791	0.323155
546	140.021	0.0535562	0.32728	-0.00286685	0.800543	2.21366	2.13552	2.12283	0.342106
547	2.93107	0.0542934	0.329525	0.00430142	0.797706	2.3564	2.28381	2.2611	0.336262
548	84.2756	0.145928	0.540237	0.00118767	0.512494	2.09879	2.07406	2.07206	0.201016
549	47.9725	0.20911	0.646699	0.00108908	0.346101	2.35487	2.36797	2.38467	0.20567
550	32.9581	0.188111	0.613369	0.00634001	0.396228	2.04312	1.88436	1.81355	0.416269
551	44.1973	0.0658398	0.362877	0.00104389	0.757115	1.8947	1.75277	1.70668	0.373126
552	178.167	0.0731647	0.38253	-0.00619923	0.732992	1.61004	1.57442	1.56841	0.160023
553	10.6629	0.210504	0.648851	-0.0162461	0.34073	2.28114	2.29516	2.32122	0.171899
554	48.0893	0.060822	0.348775	0.00193476	0.774144	2.08899	1.80754	1.67395	0.603358
555	145.356	0.138895	0.527059	-0.00451414	0.530054	2.93516	2.70797	1.93379	1.07178
556	125.838	0.0963159	0.438898	0.00510999	0.655322	2.53928	2.20432	2.14888	0.760433
557	157.241	0.11881	0.487463	-0.00107494	0.584598	2.44424	2.25776	2.23171	0.585191
558	118.999	0.0534941	0.327091	0.000906729	0.799184	2.59837	2.16892	2.07206	0.987313
559	177.912	0.212323	0.651648	-0.00402466	0.341963	2.19567	2.20499	2.23171	0.212488
560	60.8603	0.311749	0.789618	-0.00639519	0.123431	3.15182	2.9912	2.29049	0.92407
561	37.7538	0.0963277	0.438925	0.00690472	0.660108	1.79895	1.7501	1.74074	0.20298
562	85.7987	0.152169	0.551668	-0.0163504	0.49252	2.99218	2.84291	1.65791	1.24109
563	148.208	0.0638499	0.357351	0.00108277	0.764171	2.16048	2.07206	2.02463	0.332333
564	17.399	0.0856406	0.413861	-0.00281132	0.693002	2.37612	2.35061	2.35194	0.227195
565	113.145	0.103125	0.454148	0.00528487	0.631141	3.6162	3.29379	1.50094	1.72914
566	14.7112	0.0408808	0.28594	-1.8152e-05	0.844807	2.13503	1.96452	1.93446	0.484501
567	33.1229	0.581423	1.07835	0.0775978	-0.016664	3.743	3.06801	2.4174	1.74756
568	42.8555	0.119136	0.488131	-4.83012e-05	0.58804	2.25487	2.23037	2.20365	0.221967
569	41.9527	0.143698	0.536094	0.0120658	0.515647	1.8469	1.84695	1.85163	0.103381
570	93.2083	0.152997	0.553167	-0.0111333	0.494873	2.11247	2.10412	2.09744	0.189592
571	71.2722	0.0170877	0.184866	0.000983701	0.93298	2.45274	2.23705	2.17626	0.5944
572	64.7349	0.101053	0.449562	-0.00393486	0.640989	2.91918	2.59041	1.97788	1.10624
573	90.7982	0.0977947	0.442255	0.000830634	0.649119	2.7686	2.62648	1.51363	1.0904
574	142.967	0.156996	0.560351	-0.00301476	0.481392	2.13483	2.14153	2.14955	0.137195
575	80.0308	0.0959174	0.437989	0.00482921	0.659442	2.24358	2.19096	2.17626	0.269536
576	80.7498	0.0374085	0.273527	0.000393031	0.856401	2.45476	2.14086	2.09744	0.880176
577	91.5761	0.0819727	0.404902	-0.00303784	0.703401	1.79808	1.64723	1.59713	0.355219
578	140.558	0.121917	0.493796	0.0026357	0.580328	2.37224	2.3466	2.35194	0.22531
579	84.7386	0.0864202	0.415741	-0.00412912	0.687727	2.34217	2.00793	1.83226	0.74079
580	173.53	0.161247	0.567885	0.0388619	0.4665	2.27915	2.28247	2.29049	0.17159
581	82.8537	0.113349	0.476129	3.62414e-05	0.603979	1.53322	1.52098	1.50094	0.11916
582	147.024	0.0899529	0.424153	0.00126663	0.677706	1.96401	1.91108	1.89237	0.237896
583	37.0313	0.0403634	0.284125	-0.00243999	0.845964	2.24592	1.99791	1.95583	0.617353
584	74.8176	0.172944	0.588122	-0.00502286	0.428315	2.98392	2.82821	1.70668	1.04235
585	169.667	0.238939	0.691288	0.0207465	0.267567	2.56213	2.58106	1.51363	0.712979
586	102.185	0.120727	0.49138	0.000989647	0.584138	1.60502	1.57776	1.56841	0.148562
587	112.676	0.109051	0.467014	0.00296789	0.619255	1.86822	1.83693	1.81355	0.19449
588	109.598	0.0574618	0.339004	0.00290739	0.785036	2.72995	2.35061	2.2611	0.94479
589	44.4593	0.0269814	0.232299	0.0161338	0.899522	3.61934	3.63245	3.10876	1.1259
590	24.812	0.0868902	0.41687	0.00246342	0.684836	2.53356	2.04801	1.93446	0.953143
591	67.3378	0.0767704	0.391843	0.0084454	0.719528	1.96124	1.70267	1.59713	0.525629
592	100.509	0.113385	0.476203	-0.00994372	0.605738	2.00606	1.92711	1.91308	0.283462
593	100.569	0.0987459	0.4444	0.00194528	0.651788	2.31498	2.15689	2.12283	0.512924
594	145.851	0.176374	0.593926	-0.00464881	0.426187	2.69653	2.34593	2.26043	0.788942
595	14.4831	0.106167	0.460797	0.00160439	0.62443	2.1582	1.8897	1.79485	0.545209
596	86.6792	0.0614559	0.350588	0.000878734	0.771882	2.65898	2.43611	2.38467	0.817606
597	24.5937	0.041839	0.289271	-0.00226325	0.841488	2.25679	2.06471	2.02397	0.565475
598	49.0289	0.134499	0.51865	-0.0146655	0.544399	2.19865	2.16291	2.14888	0.248994
599	108.015	0.0739436	0.384561	0.00334317	0.729856	2.38962	2.23839	2.20365	0.48512
600	65.526	0.0585407	0.342172	-0.00134666	0.781799	2.17978	2.02597	2.00059	0.483142
601	161.008	0.23034	0.678734	-0.00041097	0.291397	2.33741	2.35929	2.38467	0.189567
602	131.235	0.124453	0.498904	-0.00128475	0.570058	1.67542	1.67395	1.67395	0.10076
603	101.121	0.156807	0.560012	-0.00228777	0.478301	1.82838	1.82558	1.83226	0.128375
604	78.5593	0.158504	0.563034	0.00207819	0.467225	3.41691	3.01658	2.00059	1.42148
605	13.3461	0.0617621	0.35146	-0.00547624	0.769946	2.37731	2.01061	1.81289	0.791945
606	161.693	0.191968	0.619626	0.00463324	0.391501	2.19685	2.19096	2.17626	0.185141
607	171.908	0.152402	0.55209	0.00224579	0.491014	2.26398	2.26778	2.29049	0.15953
608	3.06871	0.0627763	0.354334	-0.0048625	0.766152	2.4495	2.01461	1.89237	0.820796
609	14.2677	0.065368	0.361574	-0.00306982	0.757823	2.05186	1.81355	1.77615	0.524423
610	134.245	0.150727	0.549049	-0.00405611	0.499881	1.91677	1.76012	1.70668	0.346936
611	37.8247	0.904562	1.34504	0.136591	-0.135687	6.61064	5.5088	2.23171	3.81258
612	31.9156	0.19546	0.625236	0.0306226	0.389341	2.26987	2.2611	2.2611	0.193148
613	60.1057	0.0857358	0.414091	0.00224782	0.688529	2.58962	2.43678	1.68998	0.837433
614	84.1455	0.0738383	0.384287	-0.00660961	0.730906	2.63654	2.4822	2.45214	0.594068
615	153.073	0.0635718	0.356572	-0.0015304	0.764396	2.59896	2.2818	2.20365	0.82202
616	173.68	0.103645	0.455292	0.00185061	0.634695	2.32847	2.25642	2.23171	0.346123
617	143.536	0.0621378	0.352527	-0.00767592	0.770895	2.64168	2.46617	2.41807	0.629101
618	130.127	0.237834	0.689687	-0.00198441	0.27242	2.11845	2.14019	2.17626	0.167117
619	96.0394	0.120965	0.491863	0.00727879	0.58357	2.48635	2.37733	2.35261	0.434765
620	147.615	0.203099	0.637337	0.00694313	0.3689	2.36135	2.35528	2.35261	0.194344
621	102.352	0.163294	0.571478	-0.00337036	0.464616	2.7188	2.60911	1.58243	0.867902
622	1.4233	0.288923	0.760162	-0.00732357	0.20276	2.25149	2.27112	2.29049	0.196128
623	58.2322	0.0779492	0.39484	0.000237028	0.715983	2.40616	2.10346	2.04801	0.715336
624	126.767	0.0509345	0.319169	0.000230319	0.808637	2.75397	2.51359	2.45214	0.756813
625	17.9501	0.148097	0.544237	-0.000892628	0.504573	2.05485	2.05469	2.07206	0.141701
626	77.2478	0.0618484	0.351705	0.000196686	0.770052	1.77725	1.69933	1.68998	0.268197
627	78.3205	0.0996605	0.446454	-0.00682485	0.642546	3.01761	2.79013	1.5831	1.30092
628	98.8414	0.092453	0.430007	0.00144806	0.669297	2.53451	2.4154	2.38467	0.512784
629	165.551	0.0732327	0.382708	-0.00623502	0.730726	2.2961	2.1609	2.12349	0.454856
630	115.406	0.103213	0.454342	-0.00732248	0.630701	2.51088	2.24106	1.74074	0.838063
631	29.3461	0.081411	0.403512	-0.000587397	0.703654	2.264	1.94715	1.81355	0.640012
632	10.5022	0.046676	0.305535	-0.00194705	0.822825	2.23408	1.92511	1.62652	0.740824
633	37.0489	0.0739618	0.384608	-0.00860021	0.729999	2.41074	2.36797	2.35261	0.286483
634	77.3307	0.0716593	0.378575	-8.65205e-07	0.734957	2.99021	2.60377	1.52699	1.29706
635	1.82217	0.29773	0.771661	-0.112404	0.128467	4.20102	3.32585	2.63784	2.47258
636	29.0481	0.0771156	0.392723	-0.00261641	0.719704	2.96244	2.46817	2.38467	1.25284
637	78.9268	0.133329	0.51639	-0.0060853	0.543075	2.71082	2.4488	2.38467	0.758165
638	167.626	0.0589181	0.343273	0.000743526	0.780186	2.65037	2.39536	2.35261	0.775094
639	162.227	0.0947835	0.435393	0.00584287	0.658974	2.73278	2.36664	2.32055	0.975735
640	157.616	0.177526	0.595862	-0.00373649	0.415743	3.16378	3.06133	1.72338	1.15079
641	46.9455	0.0934653	0.432355	-0.000249789	0.66554	1.98651	1.96452	1.95583	0.159568
642	36.7298	0.184365	0.607232	-0.0559999	0.412187	2.91297	2.79949	1.95583	0.884503
643	9.81214	0.178132	0.596879	-0.000968056	0.420131	2.40566	2.0901	1.93379	0.690365
644	169.926	0.0426104	0.291926	0.00919589	0.83901	2.09813	1.93245	1.91241	0.485045
645	26.51	0.0687469	0.370802	-0.000487013	0.74632	1.91161	1.72271	1.59713	0.452117
646	150.483	0.0340473	0.26095	-0.000321757	0.869027	2.23968	1.90707	1.74074	0.720882
647	64.5655	0.145958	0.540293	-0.0102722	0.505697	2.62816	2.25509	1.87167	0.896948
648	2.66585	0.147433	0.543016	0.000732349	0.505247	2.01875	2.02463	2.04801	0.123686
649	144.02	0.185254	0.608693	0.00999116	0.404088	3.50306	3.18291	1.75878	1.50468
650	81.6263	0.0843645	0.410766	0.00122864	0.695663	2.47293	2.43811	2.41807	0.28595
651	174.607	0.117786	0.485358	-0.00599357	0.593956	2.47472	2.34459	2.29049	0.451003
652	41.7492	0.0668019	0.365518	0.000171386	0.754125	2.40598	2.30919	2.29049	0.422155
653	50.5225	0.0557091	0.333794	0.00308094	0.79044	2.29946	1.91976	1.70668	0.763151
654	59.6249	0.0826341	0.406532	-6.12674e-05	0.699722	2.65572	2.42008	2.35261	0.646062
655	136.382	0.147965	0.543994	-0.002676	0.506181	2.00205	1.99925	2.00125	0.13677
656	69.4575	0.130297	0.510484	-0.000617801	0.55292	1.75503	1.75744	1.77615	0.0989777
657	109.638	0.0590544	0.34367	0.00467418	0.781292	2.7532	2.34727	2.2611	1.01046
658	107.195	0.208988	0.646511	0.010568	0.346778	1.86642	1.87768	1.89237	0.154131
659	143.792	0.0612421	0.349977	-0.0243953	0.77628	3.86003	3.83485	3.48149	0.910054
660	12.1526	0.0772473	0.393058	0.00235936	0.716573	2.56448	2.34059	1.51363	0.943294
661	149.871	0.0396862	0.281731	0.00281817	0.848504	2.35351	1.9899	1.83226	0.794512
662	115.819	0.0536644	0.327611	-0.000225879	0.798688	2.36814	2.19296	2.12349	0.505924
663	93.2206	0.115185	0.47997	0.00490477	0.596406	2.2861	2.25308	2.23171	0.240829
664	10.236	0.265927	0.729284	-0.0459049	0.226143	3.42695	3.30982	1.91308	1.16286
665	48.9648	0.205682	0.641376	0.0261887	0.355113	2.26227	2.07206	2.02397	0.467625
666	143.907	0.0622036	0.352714	0.000514799	0.769151	1.78723	1.64923	1.62652	0.361401
667	133.58	0.113226	0.475869	-0.00197662	0.606836	2.01964	1.95116	1.93446	0.276306
668	159.158	0.0781751	0.395411	-0.00272404	0.713707	3.02227	2.61579	1.65791	1.34409
669	89.4737	0.174533	0.590819	-0.0173675	0.43971	2.32494	2.12416	2.07273	0.522638
670	82.45	0.176537	0.5942	-0.0170691	0.432586	1.99931	1.9231	1.91308	0.298877
671	124.015	0.116043	0.481753	0.00518595	0.591717	2.17304	1.82691	1.74074	0.631803
672	166.97	0.126113	0.50222	-0.00811788	0.556352	2.52996	2.41674	1.56841	0.864764
673	18.5812	0.097785	0.442233	-0.00319562	0.653126	2.27352	1.95984	1.89171	0.730936
674	82.0799	0.145356	0.539176	-0.0003019	0.508508	1.56866	1.57642	1.59713	0.0812652
675	7.662	0.0581211	0.340943	-0.00216778	0.782528	2.53939	2.22369	2.1756	0.799909
676	171.407	0.170362	0.583715	0.000264298	0.441284	1.65844	1.65925	1.67328	0.117626
677	155.618	0.0637731	0.357136	0.00107326	0.763723	2.49562	2.10746	2.00059	0.788226
678	96.3667	0.0565779	0.336386	5.05206e-05	0.788167	2.60783	2.33524	2.29049	0.778371
679	126.171	0.11526	0.480125	-0.00262455	0.59373	2.35963	2.07807	2.02397	0.657348
680	177.87	0.0531803	0.32613	0.000418514	0.800711	2.19559	2.01061	1.97788	0.517325
681	127.014	0.0810518	0.402621	0.000822664	0.706564	2.30826	2.16224	2.12283	0.453945
682	54.5859	0.100854	0.449118	0.00934472	0.639398	2.99213	2.78212	1.70668	1.18029
683	177.629	0.094663	0.435116	0.00484928	0.664428	2.00364	1.91509	1.89237	0.312559
684	61.6122	0.195028	0.624545	-0.0125896	0.383551	1.93681	1.88169	1.8523	0.241001
685	169.857	0.0695199	0.37288	0.00599908	0.742851	2.42761	1.99858	1.87167	0.812336
686	162.717	0.218661	0.661303	-0.00523308	0.329745	1.80895	1.81556	1.83226	0.130618
687	7.89474	0.093274	0.431912	-0.00663716	0.669435	2.48633	2.35528	2.32122	0.47081
688	69.7012	0.166005	0.576203	0.0130537	0.450049	2.4311	2.14687	1.97788	0.643929
689	22.6667	0.137216	0.523863	0.00274181	0.536637	1.90738	1.85831	1.83226	0.2219
690	87.5819	0.112937	0.475262	0.00228114	0.608182	2.31579	2.30986	2.32055	0.181958
691	159.482	0.0870661	0.417291	0.00169213	0.68692	2.10495	2.02463	2.00059	0.316353
692	61.7171	0.247091	0.702981	0.0211589	0.246037	3.06433	3.04397	1.52699	0.940321
693	108.756	0.121204	0.492349	0.0030892	0.579923	3.03836	2.76876	1.87234	1.1196
694	113.155	0.177757	0.596249	0.00198335	0.424378	2.32513	2.33391	2.35261	0.182134
695	137.488	0.046457	0.304818	-0.000398189	0.824028	2.4712	2.02463	1.89237	0.901973
696	49.3485	0.0567704	0.336958	0.00161327	0.787682	2.03372	1.83626	1.77615	0.488113
697	77.5489	0.189459	0.615563	0.00753821	0.396341	2.98247	2.89902	1.67395	0.984446
698	78.7202	0.107003	0.462608	0.002702	0.620773	2.25267	2.03131	1.97854	0.577177
699	74.6324	0.184239	0.607024	0.00529141	0.400136	2.67877	2.53964	1.74141	0.832492
700	39.71	0.119413	0.488699	0.0085434	0.579943	3.09576	2.98518	1.52699	1.19036
701	27.978	0.192624	0.620683	0.00742443	0.376848	2.79627	2.67324	1.67395	0.97557
702	2.98799	0.0966352	0.439625	-0.00404618	0.652039	2.96148	2.31053	2.1756	1.19276
703	55.5935	0.0987692	0.444453	0.000948541	0.649884	2.45058	2.34125	2.29049	0.421536
704	84.5238	0.196026	0.62614	0.00199302	0.382246	2.2153	2.23304	2.26043	0.181075
705	101.274	0.0523434	0.323553	-0.0065116	0.803897	2.56013	2.28514	2.23171	0.757966
706	128.699	0.232085	0.681301	-0.0011215	0.308288	2.39164	2.25843	2.23171	0.46418
707	151.598	0.0683726	0.369791	0.00305628	0.748843	2.26157	2.18027	2.14955	0.333856
708	3.24771	0.0476832	0.308814	-0.00271328	0.820192	2.17306	1.94448	1.91308	0.597881
709	126.476	0.254652	0.713655	-0.0650461	0.255061	2.51919	2.30385	1.85163	0.760953
710	62.3337	0.049731	0.315376	0.0014614	0.812161	2.30441	1.98856	1.91308	0.71303
711	164.261	0.292501	0.764855	0.0550293	0.183892	2.99881	2.8723	1.74074	0.990995
712	154.654	0.103661	0.455326	0.0163645	0.633213	2.44178	2.4154	2.4174	0.226835
713	98.5791	0.0931406	0.431603	-0.00181398	0.665986	2.6039	2.15088	1.93379	0.967554
714	26.5181	0.0875146	0.418365	0.00546378	0.683709	2.27404	2.24106	2.23171	0.230259
715	159.483	0.113485	0.476414	-0.0103638	0.602305	2.39566	2.13552	1.91308	0.646634
716	41.6168	0.159864	0.565445	0.0035465	0.485899	1.97746	1.95984	1.95583	0.180395
717	63.0564	0.0566249	0.336526	-0.00155031	0.788947	2.59356	2.31053	2.2611	0.823213
718	97.3546	0.0552546	0.332429	0.00327307	0.79379	2.15248	2.00326	1.9565	0.464888
719	13.6388	0.108383	0.465581	0.0155903	0.625912	5.03289	3.54361	2.35261	3.55384
720	58.5282	0.191137	0.618283	0.00126708	0.390673	2.05237	2.06404	2.09678	0.15918
721	83.4655	0.189253	0.615229	-0.00232054	0.379194	3.00539	2.92173	1.65791	0.982988
722	32.6378	0.0837162	0.409185	-0.00278548	0.696393	1.89068	1.6332	1.58243	0.476914
723	28.0254	0.0764129	0.390929	-0.000135825	0.719458	2.23083	1.91709	1.87167	0.7045
724	163.915	0.150589	0.548797	-0.000367684	0.497157	2.41333	2.41006	2.41807	0.231254
725	76.9038	0.177095	0.595139	0.000280985	0.421489	2.26979	2.27913	2.29049	0.166102
726	68.1178	0.078811	0.397016	-4.49234e-05	0.714711	2.42373	2.31721	2.29049	0.435184
727	107.994	0.0649867	0.360518	-0.00356286	0.759452	2.65029	2.26778	2.20365	0.96104
728	178.262	0.32913	0.811332	0.0175836	0.0731163	2.50189	2.50491	1.95583	0.601835
729	158.196	0.197918	0.629155	-0.0215063	0.361381	2.94211	2.87029	1.70668	1.07456
730	127.269	0.114254	0.478025	-0.00875441	0.597471	2.66153	2.37465	1.87167	0.887808
731	2.04563	0.0568056	0.337063	-0.00159612	0.787801	1.97872	1.68998	1.59646	0.573486
732	118.249	0.117411	0.484585	0.000393403	0.59314	2.34767	2.31854	2.29049	0.244662
733	40.772	0.0601247	0.34677	-0.00045568	0.775608	1.9695	1.76813	1.72338	0.49277
734	110.215	0.133571	0.516858	-0.00169176	0.546604	2.23752	2.23371	2.23171	0.172775
735	67.5521	0.227376	0.674353	-0.00591165	0.31073	2.35705	2.36998	2.38467	0.181093
736	68.2377	0.0609315	0.349089	-0.0055174	0.774182	1.75072	1.70401	1.69065	0.194792
737	76.1574	0.157192	0.560699	-0.0146528	0.478802	2.72589	2.36664	2.29049	0.829941
738	167.964	0.17288	0.588013	-0.00165113	0.423602	3.51227	3.30581	1.51363	1.31295
739	157.015	0.100381	0.448064	0.000745743	0.645417	2.20248	2.18228	2.17626	0.180884
740	56.6585	0.118609	0.48705	-0.00207392	0.590913	1.71352	1.70267	1.70668	0.120669
741	93.3443	0.0861606	0.415116	-0.000771757	0.690191	2.01469	1.8877	1.8523	0.385696
742	161.43	0.0912529	0.427207	-0.00143725	0.673849	1.70987	1.66059	1.65791	0.198733
743	141.695	0.0693192	0.372342	-0.00111963	0.745157	1.83114	1.71469	1.68998	0.335331
744	69.4622	0.271819	0.737318	0.0312483	0.205624	3.17302	3.02459	2.95045	0.984383
745	69.4609	0.138069	0.525488	-0.00127816	0.535293	2.15826	2.13819	2.12283	0.184068
746	97.9968	0.0521665	0.323006	-0.000329456	0.803184	2.52073	2.02664	1.89171	0.958955
747	15.9935	0.157045	0.560437	-0.0127195	0.477723	3.44831	3.32585	2.59843	1.17768
748	169.689	0.0617368	0.351388	-0.00113198	0.771177	1.86195	1.73607	1.72338	0.353568
749	81.1107	0.0887847	0.42139	0.00410641	0.681656	2.72645	2.36263	2.2611	0.874302
750	136.376	0.0637486	0.357067	-0.00158423	0.763958	2.10287	1.869	1.79485	0.546429
751	172.088	0.0909754	0.426557	0.000900573	0.67464	1.78427	1.69866	1.67395	0.262946
752	179.449	0.0721799	0.379947	-0.00178859	0.733081	2.42763	2.25709	2.23171	0.544114
753	18.0611	0.0980603	0.442855	0.00102221	0.651541	1.96579	1.88169	1.83226	0.286446
754	75.9623	0.0745146	0.386043	0.00380965	0.726007	2.72727	2.21434	2.04801	1.09341
755	125.634	0.105521	0.459393	-0.000741784	0.623589	3.01686	2.80216	1.56774	1.23392
756	67.2936	0.0727328	0.3814	-0.00281261	0.73318	2.28467	1.98856	1.87234	0.731308
757	12.6155	0.185957	0.609848	-0.0139084	0.400776	2.38455	2.38801	2.38467	0.20989
758	38.0776	0.0822966	0.405701	0.00465919	0.699771	1.74032	1.56173	1.51363	0.361124
759	98.6156	0.00723773	0.120314	0.000277371	0.971311	3.49425	3.52958	1.97788	1.00322
760	15.3988	0.197648	0.628725	-0.0116871	0.369544	3.66105	3.36526	2.45147	1.42321
761	11.0318	0.048849	0.312567	-0.000676864	0.815905	1.70007	1.56974	1.55438	0.34004
762	72.4672	0.0509037	0.319073	-0.000714114	0.80869	2.47896	2.28915	2.23237	0.631361
763	136.549	0.140086	0.529313	0.00844716	0.520797	2.29012	2.16424	1.55438	0.712007
764	1.44944	0.0414357	0.287874	-0.0038787	0.843373	2.68327	2.43344	2.38467	0.831593
765	74.9964	0.115497	0.480618	-0.00443024	0.594306	2.0848	1.85296	1.65725	0.572922
766	112.361	0.0613384	0.350252	0.00298147	0.772672	2.33326	2.00793	1.95583	0.787647
767	82.7898	0.0954408	0.4369	-0.00263135	0.659222	1.83915	1.71069	1.67395	0.333649
768	36.1124	0.167678	0.579099	0.00180264	0.45129	2.05483	2.03799	2.02397	0.187373
769	77.8132	0.0619958	0.352124	-0.000877889	0.770329	2.29535	2.06805	2.00059	0.603148
770	127.738	0.0612304	0.349944	-0.00406514	0.772899	2.36713	2.25375	2.23171	0.422313
771	158.252	0.0548605	0.331242	-0.00356316	0.795009	2.78902	2.47685	2.41807	0.89239
772	140.482	0.111009	0.471187	-0.00356137	0.613062	2.17335	2.14754	2.12349	0.206188
773	80.4388	0.0730576	0.38225	0.00150496	0.73221	1.93229	1.66727	1.54102	0.547859
774	12.0191	0.0326926	0.255705	-0.00281191	0.874617	2.42557	2.22569	2.20298	0.631774
775	94.8932	0.0857588	0.414147	0.00114286	0.692176	2.33136	2.29383	2.29049	0.253562
776	129.656	0.0373279	0.273232	-0.00133808	0.857381	2.55484	2.38668	2.35261	0.648788
777	79.3452	0.0706796	0.375978	0.00279946	0.740274	2.56907	2.42141	2.38467	0.544653
778	168.391	0.0631274	0.355323	0.000995855	0.764192	2.28286	1.81957	1.72338	0.822166
779	16.2685	0.205087	0.640448	0.0104708	0.356392	2.28702	2.13084	2.09744	0.491899
780	37.5241	0.107301	0.463252	-0.00183816	0.621234	2.72962	2.6886	1.55438	0.965064
781	131.38	0.122785	0.49555	0.00555496	0.578051	3.06668	2.83623	1.61182	1.40782
782	139.077	0.116686	0.483085	0.000804471	0.591823	2.51516	2.40271	1.65791	0.807712
783	1.24569	0.0747966	0.386773	-5.94425e-05	0.724525	2.21753	1.91909	1.64255	0.686191
784	116.338	0.145124	0.538747	0.102768	0.514846	2.78344	2.17426	1.95583	1.05999
785	167.706	0.0443501	0.297826	0.00159808	0.832189	2.53127	2.17626	2.09744	0.850903
786	138.99	0.11337	0.476173	-0.00386084	0.606044	2.45463	2.07206	1.8523	0.845095
787	165.397	0.0626448	0.353963	0.00235878	0.767349	2.11901	1.94915	1.91308	0.492531
788	137.849	0.122094	0.494154	0.0186552	0.578811	2.4334	2.41406	2.38467	0.239121
789	118.406	0.0801482	0.40037	-0.00464374	0.707439	2.80538	2.3299	2.07273	1.11269
790	78.3896	0.11185	0.472969	-0.00505614	0.604057	3.71686	3.3352	1.55438	1.64682
791	21.7272	0.138881	0.52703	0.00319781	0.532419	2.01653	1.91108	1.87167	0.317639
792	108.737	0.169695	0.582572	0.00869465	0.442017	3.33982	3.17088	1.81289	1.23536
793	68.5756	0.0727543	0.381456	0.00545373	0.733886	2.33236	2.07941	1.68998	0.745269
794	40.2397	0.226009	0.672323	-0.098438	0.297542	2.61098	2.15823	2.09744	1.09805
795	73.8811	0.0812211	0.403041	-0.0092506	0.706051	2.40851	2.33324	2.32122	0.369214
796	111.731	0.0746788	0.386468	-0.00232898	0.725636	2.87694	2.57705	1.65791	1.13861
797	25.4353	0.0868104	0.416678	-0.00166982	0.688145	1.67727	1.55972	1.50094	0.286986
798	172.391	0.125633	0.501264	0.00258368	0.568189	1.98789	1.98322	1.97854	0.144142
799	115.068	0.122992	0.495968	0.00785206	0.577841	2.16679	2.11548	2.09744	0.258434
800	32.0793	0.146798	0.541846	0.00063742	0.510134	2.35247	2.3319	2.32122	0.223732
801	39.8634	0.167536	0.578854	0.0365526	0.451547	2.2458	2.0901	2.04801	0.468211
802	67.244	0.0523713	0.32364	-0.00135336	0.80367	2.51022	2.31654	2.2611	0.591028
803	105.742	0.136625	0.522733	0.0109111	0.538588	2.4912	2.4174	2.4174	0.375784
804	99.4442	0.0424761	0.291466	-0.0013066	0.83823	2.12343	1.77414	1.72338	0.654343
805	125.733	0.0571448	0.338068	-0.00124861	0.787674	2.46854	2.19764	2.14888	0.726306
806	47.4702	0.115074	0.479737	-0.00688098	0.599672	1.89884	1.87768	1.8523	0.169809
807	67.5919	0.152773	0.552762	-0.0167784	0.49355	2.50337	2.30986	2.2611	0.554576
808	45.6901	0.0835053	0.408669	-0.00766991	0.695821	2.6203	2.19964	2.09744	0.8473
809	109.656	0.1388	0.526878	-0.000694382	0.528504	1.56766	1.56974	1.56841	0.0885513
810	82.9671	0.125983	0.501962	0.0125097	0.570528	2.24003	2.23037	2.23171	0.180756
811	22.7836	0.213499	0.653451	-0.0120223	0.326555	2.25753	2.26711	2.29049	0.181892
812	66.0012	0.0448234	0.299411	0.00233252	0.830241	2.19545	2.01662	1.97854	0.553808
813	94.3597	0.0761152	0.390167	-0.00484478	0.723751	2.49455	2.23304	2.17626	0.737702
814	174.922	0.128258	0.506475	-0.00183611	0.562583	2.19572	2.1756	2.17626	0.209264
815	94.3868	0.0798945	0.399736	-0.00193375	0.710525	2.32506	2.21701	2.20298	0.421844
816	43.2226	0.303611	0.779245	0.146292	0.184809	2.98035	2.62448	2.02397	1.09237
817	155.181	0.0538383	0.328141	0.00477038	0.79835	2.74954	2.36998	2.29116	1.05003
818	56.0434	0.113206	0.475828	0.00238866	0.605912	1.93394	1.89705	1.87167	0.202997
819	123.8	0.100822	0.449047	-0.00679188	0.644899	2.23429	2.06271	2.02397	0.499869
820	70.8276	0.0929013	0.431048	0.000341271	0.668396	2.28277	2.25375	2.23237	0.217788
821	46.7859	0.11913	0.488119	-0.00168694	0.584763	2.21777	1.91642	1.74074	0.64685
822	31.6723	0.0909054	0.426393	-0.000886978	0.674962	2.42823	2.40471	2.38467	0.214398
823	150.645	0.150472	0.548583	-0.00121697	0.500151	2.303	2.28114	2.2611	0.21849
824	27.7173	0.239545	0.692163	-0.0179719	0.251584	3.39032	3.24837	3.28444	1.15626
825	168.595	0.162173	0.569513	0.00584218	0.46598	2.13232	2.11281	2.12283	0.215039
826	73.7286	0.098508	0.443865	0.0137869	0.653411	2.89092	2.50491	2.45147	1.02078
827	71.4761	0.284157	0.753865	0.0439463	0.183784	3.26791	3.18558	1.93446	1.07433
828	9.75253	0.0750207	0.387352	0.00653174	0.727134	2.2885	2.13151	2.09744	0.483565
829	116.142	0.0888714	0.421596	-0.000407831	0.679502	2.62742	2.43076	2.38467	0.64083
830	128.175	0.0527559	0.324826	0.00209309	0.802513	2.21657	2.05069	2.02397	0.532063
831	153.808	0.0706634	0.375935	0.00441227	0.74101	2.00519	1.89972	1.87234	0.352796
832	37.2168	0.307195	0.78383	0.0617784	0.167413	2.59063	2.47619	2.41807	0.470376
833	1.95018	0.0731198	0.382413	-0.00431879	0.732328	1.97526	1.84094	1.81355	0.384507
834	129.11	0.0543125	0.329583	-0.000629265	0.797038	2.33573	2.1422	2.12283	0.612318
835	69.038	0.0958005	0.437722	0.00767001	0.657368	2.71695	2.3653	2.2611	0.861223
836	18.5022	0.134913	0.519449	0.0050065	0.542322	1.78819	1.78817	1.79418	0.103278
837	9.14992	0.0681271	0.369126	0.000691426	0.750479	2.48975	2.20098	2.14888	0.728553
838	104.816	0.0732114	0.382652	-0.002855	0.729382	2.54994	2.32589	1.72338	0.898421
839	12.5774	0.0525737	0.324264	0.00313365	0.802114	2.41853	2.08809	2.02397	0.766611
840	15.1175	0.284152	0.753859	-0.0193259	0.16392	3.18941	2.99721	2.12283	1.066
841	85.064	0.0462372	0.304096	-0.00200953	0.825269	2.63849	2.30919	2.26043	0.88793
842	90.8089	0.0611429	0.349694	0.00277465	0.771713	2.37774	2.05269	1.68998	0.814322
843	53.3561	0.149178	0.54622	0.017002	0.502355	2.83362	2.32856	2.20365	0.967485
844	44.5946	0.0593081	0.344407	-0.00649654	0.780354	2.18387	2.0774	2.04801	0.394338
845	29.1653	0.0637427	0.357051	-0.00236848	0.763722	2.39796	2.20298	2.1756	0.609729
846	84.3997	0.131027	0.511913	-0.00660625	0.553137	1.95993	1.93513	1.93379	0.176324
847	15.158	0.142003	0.532923	-0.0173132	0.514564	2.1886	2.17426	2.17626	0.180458
848	42.7522	0.154369	0.555642	0.00212874	0.487332	2.41763	2.42141	2.41807	0.183411
849	100.528	0.12937	0.508665	-0.00069434	0.555165	1.75765	1.74408	1.74074	0.134196
850	17.8378	0.168065	0.579768	-0.013113	0.441294	2.5017	2.14153	2.04801	0.763742
851	21.0266	0.092664	0.430497	0.00164409	0.668697	2.51978	2.44746	2.41807	0.386025
852	129.476	0.115795	0.481238	0.00134369	0.597789	2.27541	2.26778	2.2611	0.158192
853	129.731	0.214085	0.654346	0.0151327	0.336512	2.42161	2.24039	2.20298	0.518571
854	97.1122	0.0925282	0.430182	-0.00793359	0.668046	2.26573	2.23304	2.23171	0.223716
855	104.299	0.843635	1.29895	-0.266496	0.198221	3.44964	3.20762	2.45147	1.22813
856	64.6434	0.179796	0.599661	-0.0114511	0.420962	2.09941	2.1108	2.14888	0.160832
857	96.6487	0.111703	0.472659	0.00365131	0.607512	2.00012	1.81623	1.77681	0.466891
858	130.155	0.104335	0.456803	-0.00695237	0.628457	2.71291	2.34059	2.26043	0.849939
859	3.85573	0.0814944	0.403719	-0.00074871	0.703543	1.87658	1.82291	1.81355	0.224205
860	167.442	0.165821	0.575883	0.0175319	0.455909	1.53995	1.54235	1.55438	0.089341
861	128.608	0.107098	0.462814	-0.00562599	0.626086	2.08013	2.00727	1.97854	0.286692
862	23.4765	0.285865	0.756128	0.0518755	0.16449	3.21194	3.01658	2.23171	1.01042
863	15.9246	0.292957	0.76545	0.00776732	0.151397	3.35754	3.17088	2.14888	1.11413
864	120.045	0.166258	0.576642	-0.0169226	0.46021	2.03244	2.03866	2.04801	0.129885
865	121.243	0.170791	0.584451	-0.00157498	0.448826	2.53133	2.34259	2.29049	0.575521
866	174.669	0.0939766	0.433536	0.0056565	0.664779	1.75848	1.64322	1.58243	0.29354
867	42.1059	0.121627	0.493208	0.00108247	0.577149	2.00072	1.80487	1.75878	0.440491
868	59.8895	0.198008	0.629298	-0.0352311	0.373461	2.32718	2.33524	2.35261	0.198871
869	26.7502	0.182927	0.604859	-0.00396447	0.418103	2.38968	2.36998	2.35261	0.22874
870	17.4818	0.0881819	0.419957	-0.00230617	0.683195	2.07194	1.96852	1.93446	0.354485
871	96.1779	0.0728174	0.381621	0.00153955	0.733442	1.87263	1.74074	1.70668	0.371958
872	52.5724	0.0549738	0.331584	0.0031019	0.793742	2.69435	2.33057	2.2611	0.962338
873	54.2965	0.126307	0.502606	-0.0247059	0.563948	2.03149	1.97387	1.95583	0.245573
874	161.445	0.0764102	0.390923	-0.00205445	0.721496	2.07532	1.97387	1.95583	0.354115
875	121.856	0.0580187	0.340643	-0.000655547	0.784423	2.02574	1.8189	1.75878	0.519913
876	178.619	0.218193	0.660595	-0.00541001	0.302373	3.12875	2.7888	2.02397	1.20743
877	176.563	0.066861	0.36568	0.00176556	0.75366	2.13807	2.03198	2.02397	0.383548
878	175.957	0.14404	0.536732	0.027037	0.511904	2.74959	2.37666	2.2611	0.838315
879	9.00483	0.0765612	0.391309	0.011633	0.72285	2.61155	2.49556	2.45214	0.484403
880	37.5228	0.224084	0.669454	0.0104161	0.31475	2.72895	2.3633	2.23171	0.759117
881	71.9056	0.18605	0.61	-0.000184981	0.407676	2.12667	2.02597	1.95583	0.357211
882	58.6087	0.0860905	0.414947	0.000309681	0.689915	1.8338	1.76012	1.74074	0.261492
883	141.069	0.137634	0.52466	-0.00412486	0.53368	1.91686	1.90507	1.91241	0.138609
884	19.2471	0.174083	0.590057	-0.015608	0.437064	1.85069	1.84762	1.85163	0.142452
885	177.317	0.111448	0.472119	1.86236e-05	0.610588	2.38006	2.36597	2.35261	0.201905
886	151.754	0.168953	0.581296	0.0192626	0.451002	3.33927	2.94177	2.38467	1.20377
887	34.8706	0.0855309	0.413596	0.00100097	0.691828	1.86345	1.81355	1.81289	0.218241
888	133.039	0.0717731	0.378875	8.9997e-05	0.737098	1.77548	1.74008	1.72404	0.166334
889	25.9152	0.0373028	0.27314	0.000424444	0.856964	2.32521	1.96986	1.72404	0.776018
890	134.555	0.0374295	0.273604	0.00179642	0.857112	2.16575	1.90841	1.87167	0.61823
891	167.307	0.075393	0.388312	0.0170446	0.726256	3.08442	3.07937	2.02463	0.894487
892	170.864	0.0469633	0.306474	0.00206486	0.822564	2.04922	1.76279	1.70668	0.595721
893	125.22	0.0609642	0.349182	0.00181198	0.773262	2.71006	2.44613	2.38467	0.759771
894	124.365	0.18028	0.600466	0.000410399	0.42156	2.28237	2.28381	2.29049	0.222163
895	24.2038	0.15143	0.550326	-0.00174389	0.496449	2.43099	2.4301	2.41807	0.200459
896	4.63384	0.156156	0.558848	-0.00162804	0.487736	2.40797	2.38935	2.38467	0.261689
897	159.647	0.169012	0.581399	0.0116236	0.448173	1.62641	1.62118	1.61182	0.110193
898	104.008	0.186372	0.610527	0.0125994	0.418697	2.29121	2.31387	2.35261	0.189624
899	174.1	0.0746218	0.386321	-0.00588001	0.723921	2.50833	2.42676	1.52699	0.851936
900	167.46	0.0454217	0.301403	6.52131e-05	0.827639	2.46693	2.07807	1.62719	1.0264
901	17.8647	0.105327	0.458971	0.00795648	0.625569	1.71838	1.66259	1.61182	0.207403
902	148.444	0.0642228	0.358393	0.00168281	0.762012	2.19661	1.96318	1.89237	0.565999
903	43.2506	0.120575	0.491071	1.65682e-05	0.583806	2.45088	2.4341	2.41807	0.214152
904	10.4684	0.0923657	0.429804	0.000333736	0.669637	1.85656	1.84428	1.85163	0.126751
905	142.457	0.0994819	0.446054	-0.00254894	0.647298	2.33957	2.06004	2.00125	0.648029
906	175.111	0.112385	0.4741	0.0615982	0.617444	7.95685	9.15795	1.77615	4.32586
907	122.001	0.0781039	0.395231	0.00198636	0.716397	2.30742	2.23505	2.20365	0.331541
908	165.775	0.0538458	0.328164	-0.000414703	0.797423	2.10066	1.98723	1.9565	0.396937
909	170.115	0.108168	0.465119	-0.00256399	0.616343	2.95635	2.44279	2.32122	1.08088
910	18.6577	0.0569859	0.337597	-0.00096932	0.786327	2.20009	1.87768	1.65791	0.702473
911	96.9679	0.140096	0.529331	-0.0100389	0.522776	2.88727	2.52628	2.07273	0.972883
912	69.3686	0.0799076	0.399769	-0.00275305	0.708749	3.0897	2.59843	1.64255	1.47477
913	55.9367	0.0663859	0.364379	-0.000319445	0.755326	2.50854	2.34259	2.29049	0.570883
914	123.603	0.0566864	0.336709	0.000529691	0.788701	2.57225	2.37131	2.32122	0.656766
915	114.946	0.0566096	0.336481	0.00102988	0.788134	2.4081	2.16624	1.56841	0.861879
916	140.181	0.214566	0.655082	0.00685837	0.338999	2.20158	2.11815	2.04801	0.325634
917	129.797	0.254286	0.713142	-0.00141744	0.240744	2.20291	2.23104	2.29049	0.180776
918	156.58	0.20753	0.644251	-0.000369884	0.347073	2.33798	2.35662	2.38467	0.173324
919	162.423	0.0786674	0.396654	0.00797054	0.71083	2.70874	2.34192	1.93379	0.955865
920	162.321	0.0623836	0.353224	-0.00284424	0.767583	2.77275	2.47017	1.59713	1.15244
921	19.3013	0.0930667	0.431432	-0.00120041	0.664154	2.58748	2.25442	1.85163	0.908803
922	23.9937	0.0455628	0.30187	-0.00173589	0.826812	2.31968	1.97387	1.91308	0.731022
923	36.5698	0.12187	0.493701	-0.00229109	0.581356	2.24043	2.21367	2.20365	0.212737
924	30.7944	0.0549937	0.331643	-0.000545337	0.793284	2.12998	1.99524	1.95583	0.412766
925	96.8158	0.0724843	0.380747	-0.00431017	0.732332	2.70401	2.50691	1.55438	1.01069
926	12.5805	0.0846293	0.41141	0.00105243	0.693335	1.92014	1.72738	1.62652	0.419791
927	1.98595	0.0815108	0.403759	-0.00222683	0.704117	2.31074	2.23438	2.20365	0.336964
928	69.5411	0.0545253	0.330228	0.0024822	0.796498	2.42482	2.34459	2.32122	0.357986
929	169.465	0.070572	0.375691	0.00501295	0.739516	2.23237	2.01795	1.97788	0.547693
930	123.729	0.0751679	0.387732	-0.00311076	0.725429	2.15097	2.07072	2.04801	0.316551
931	24.0383	0.12011	0.490122	0.0213083	0.579912	3.05402	2.48621	2.04801	1.3324
932	114.242	0.0628567	0.354561	-0.00298113	0.767028	1.8604	1.69332	1.65791	0.420186
933	29.6836	0.0339817	0.260698	0.000356124	0.869421	2.22545	1.8523	1.75878	0.747983
934	76.0594	0.0691277	0.371827	0.00250235	0.744153	2.1397	1.92711	1.89237	0.549196
935	14.7027	0.191576	0.618993	0.00653131	0.384496	2.76778	2.4842	1.93446	0.919826
936	153.89	0.125759	0.501516	-0.000825905	0.567283	1.63687	1.61316	1.59713	0.150485
937	171.631	0.0747271	0.386593	0.000402257	0.726825	2.56284	2.19564	2.09744	0.803316
938	63.9126	0.138091	0.525529	0.021919	0.518974	2.65586	2.31988	2.26043	0.819367
939	17.1324	0.344678	0.830274	-0.00486295	0.114946	2.14853	2.17626	2.20365	0.178126
940	80.8656	0.0730862	0.382325	0.000166537	0.731888	2.54441	2.45882	2.41807	0.419204
941	121.895	0.318058	0.797569	0.0301571	0.117302	3.56343	3.12279	2.29049	1.52798
942	133.889	0.0665627	0.364864	-3.52437e-05	0.754162	2.61468	2.15823	2.00125	0.99754
943	141.507	0.114802	0.479169	-0.00429364	0.601324	2.18208	2.14487	2.12349	0.22605
944	90.2417	0.105366	0.459056	0.000186857	0.62707	1.65262	1.59112	1.55438	0.210738
945	124.419	0.0980611	0.442857	0.00435264	0.652368	1.99314	1.90907	1.89237	0.305508
946	134.132	0.090031	0.424337	0.00029978	0.677486	2.02986	1.98522	1.97788	0.228787
947	115.933	0.196597	0.627052	-0.000714921	0.37575	2.35003	2.35929	2.38467	0.197768
948	96.9814	0.0893878	0.422819	-0.00516494	0.677903	2.21524	2.14955	2.12283	0.288674
949	24.8501	0.14843	0.544849	-0.0230228	0.505292	2.56994	2.43611	2.38467	0.495875
950	92.2914	0.162235	0.569622	-0.00612163	0.464985	2.96234	2.60911	2.07273	1.11409
951	78.1645	0.0619627	0.35203	-0.00491683	0.77091	2.37883	2.14487	2.09744	0.621962
952	117.981	0.118318	0.486453	0.000420671	0.590371	2.36962	2.34192	2.32122	0.239206
953	4.35105	0.0651375	0.360936	-0.00566139	0.75867	1.97096	1.90907	1.89237	0.253733
954	16.1988	0.138972	0.527203	0.00176396	0.527664	1.80042	1.79285	1.79418	0.12921
955	170.317	0.0982586	0.443303	0.00546022	0.652622	1.52021	1.52165	1.52699	0.0758327
956	134.339	0.0709325	0.37665	0.000872012	0.738055	2.28956	1.90106	1.81289	0.761796
957	111.226	0.132685	0.51514	-0.00124186	0.548614	1.61064	1.56173	1.55438	0.178593
958	21.993	0.049203	0.313697	-0.00208619	0.815118	2.65104	2.51159	2.48687	0.585492
959	7.93503	0.0719818	0.379425	-0.000572753	0.735365	1.85486	1.64723	1.59713	0.440135
960	69.9697	0.075698	0.389096	0.0132831	0.727346	5.80486	3.99116	2.38467	3.76712
961	154.309	0.0445546	0.298512	-0.000367769	0.830949	2.41627	1.9712	1.91241	0.905451
962	150.199	0.0941635	0.433967	0.0030857	0.659296	3.34074	3.04664	1.54102	1.50059
963	12.6101	0.0277694	0.235667	-0.00151397	0.892969	2.51558	2.35528	2.32122	0.588018
964	145.878	0.0444459	0.298147	-4.00063e-06	0.831129	2.67746	2.22102	1.54035	1.24893
965	28.7874	0.115713	0.481067	0.0183229	0.606317	1.90294	1.90239	1.91308	0.122363
966	142.401	0.148582	0.545128	-0.00620757	0.495135	2.83925	2.76876	1.54102	0.934611
967	135.333	0.136336	0.522181	0.00525735	0.534243	3.07157	2.71131	2.12283	1.14213
968	78.048	0.0468617	0.306143	-0.00104721	0.822915	2.33557	2.06271	1.97854	0.681963
969	43.391	0.088134	0.419843	-0.000709699	0.683423	2.49574	2.15689	2.04801	0.751442
970	142.169	0.10064	0.448642	-0.0174722	0.642634	3.85659	3.58035	2.63784	1.53947
971	140.815	0.19344	0.621996	-0.0111176	0.387533	1.51572	1.51964	1.52699	0.0780938
972	142.235	0.0926324	0.430424	-0.0120061	0.668321	2.69582	2.2798	2.00125	0.9548
973	47.3708	0.27462	0.741107	-0.0207783	0.205889	2.47139	2.26511	2.14888	0.565809
974	169.549	0.186042	0.609987	0.024035	0.411904	2.25847	2.27379	2.29049	0.172396
975	147.313	0.0646613	0.359615	0.000580192	0.760832	2.02133	1.82023	1.79418	0.494771
976	94.8054	0.17735	0.595568	0.000228151	0.423106	1.89939	1.91241	1.93446	0.119092
977	53.7948	0.0693982	0.372554	-0.00178122	0.744717	2.57345	2.23638	2.14955	0.819057
978	46.8657	0.126246	0.502486	-0.00190538	0.568017	2.05664	2.03599	2.02463	0.170118
979	103.38	0.0595862	0.345214	-0.00136307	0.778145	1.93431	1.82624	1.81289	0.330852
980	96.5022	0.0608339	0.348809	0.00156773	0.772854	2.63077	2.3112	1.79485	0.962221
981	10.2405	0.0408848	0.285954	0.00343025	0.844525	2.01227	1.7708	1.72404	0.539759
982	85.3642	0.0941904	0.434029	-0.00636001	0.662729	2.48069	2.33524	2.32055	0.501109
983	160.914	0.00316915	0.0796135	-5.57579e-05	0.987374	3.53814	3.57434	3.16487	1.02662
984	8.62963	0.223647	0.6688	-7.90744e-05	0.310682	2.04186	2.06137	2.09744	0.152445
985	23.4167	0.179524	0.599207	-0.0346477	0.427628	2.43794	2.22903	2.09744	0.550135
986	158.37	0.161425	0.568198	0.0272319	0.467585	2.28214	2.25909	2.26043	0.204838
987	162.588	0.134537	0.518723	-0.00741312	0.53809	2.37049	2.31988	1.54102	0.677196
988	119.073	0.0511867	0.319959	0.00200275	0.807652	2.3977	2.15623	2.12283	0.711343
989	98.7827	0.111026	0.471223	0.00242423	0.612513	1.72538	1.70267	1.69065	0.152651
990	43.0133	0.049563	0.314843	-0.0035541	0.812365	2.22356	1.93112	1.65791	0.683885
991	58.3669	0.051719	0.321618	0.00292669	0.806068	2.24377	1.96318	1.79485	0.647335
992	131.675	0.114836	0.479241	-0.0092615	0.594596	2.48425	2.24106	1.77681	0.780647
993	81.3521	0.0649974	0.360548	0.0041333	0.760343	2.28867	2.19831	2.17626	0.360614
994	133.999	0.206815	0.643141	-0.00586239	0.354851	2.02383	2.02731	2.04801	0.167663
995	48.3526	0.0582681	0.341374	0.000421018	0.783168	2.38801	2.25375	2.23171	0.504086
996	103.452	0.161124	0.567669	-0.0137265	0.474078	2.43723	2.34326	2.29049	0.399732
[truncated: 3,010 more rows]

## Sheet: Sensitivity - Segment length
Segment length: 0.02
Image	Mean direction	Circ. var	Angular std	Circ. skewness	Circ. kurtosis	Mean (um)	Median (um)	Mode (um)	Std (um)
1	28.5983	0.142855	0.534519	-0.00543357	0.51873	2.4254	2.33124	2.32122	0.401822
2	100.269	0.246205	0.701719	0.00562413	0.260378	2.61174	2.20298	2.00059	0.87679
3	7.32867	0.120765	0.491458	0.0119889	0.579631	2.95298	2.74738	1.55438	1.07779
4	122.12	0.228443	0.675933	0.00869293	0.302876	1.95372	1.97654	2.00125	0.143632
5	70.5458	0.18471	0.607799	-0.00172325	0.406545	2.4045	2.42141	2.45214	0.17818
6	82.1336	0.0830922	0.407657	0.000762594	0.699433	2.09759	2.0233	2.00125	0.300466
7	131.149	0.136692	0.522862	0.00600387	0.537464	2.05573	2.0066	2.00059	0.235982
8	79.5257	0.195058	0.624592	-0.0185451	0.379665	2.30142	2.26711	1.58243	0.608008
9	32.2655	0.0863209	0.415502	-0.000213573	0.689507	1.78351	1.75344	1.74074	0.163015
10	90.4152	0.0538387	0.328142	-0.00599288	0.796359	2.16448	2.00393	1.97854	0.491962
11	63.636	0.0814559	0.403623	0.003337	0.703013	3.29155	2.99988	1.61182	1.60472
12	72.3743	0.170208	0.583452	0.00302233	0.446525	2.45363	2.41874	2.41807	0.290736
13	49.0895	0.106113	0.460681	-0.00615098	0.626569	1.60799	1.5978	1.59713	0.109686
14	44.7739	0.140602	0.530287	0.000256278	0.526303	2.26598	2.24907	2.26043	0.204119
15	138.427	0.0636633	0.356829	0.0050757	0.763769	2.23872	2.0086	1.62652	0.654196
16	157.579	0.0445522	0.298503	-0.00034076	0.831235	2.41877	2.07139	2.00125	0.805593
17	141.085	0.126165	0.502324	-0.00204888	0.561596	2.13609	1.89705	1.81289	0.519936
18	160.719	0.0744572	0.385894	0.00169701	0.726707	2.51139	2.10947	1.93379	0.889379
19	178.258	0.081764	0.404386	-0.00460827	0.702192	2.05693	1.9211	1.89171	0.401875
20	31.9948	0.33239	0.815341	-0.0579112	0.110954	3.26672	3.20829	3.05399	0.959615
21	77.9614	0.14194	0.532804	0.000790883	0.522949	1.96978	1.96986	1.97854	0.141057
22	93.4411	0.13064	0.511156	-0.000956463	0.554426	2.34323	2.15756	2.12283	0.530078
23	3.25155	0.117464	0.484694	-0.0042343	0.593518	1.78377	1.76078	1.75811	0.163625
24	120.299	0.119447	0.488768	0.0115298	0.584684	1.96786	1.95583	1.95583	0.133292
25	3.82013	0.149215	0.546287	0.00541842	0.504678	2.28568	2.25843	2.26043	0.250011
26	155.128	0.0664423	0.364533	-0.00161145	0.75375	2.0291	1.81823	1.74074	0.48281
27	45.8186	0.148849	0.545618	-0.00524891	0.503623	1.84668	1.81355	1.79485	0.196968
28	102.959	0.111907	0.47309	-0.00771825	0.60291	2.74784	2.57104	1.67395	0.997312
29	112.029	0.0352048	0.265348	0.000772118	0.865071	2.50795	2.18495	2.14888	0.814395
30	127.946	0.175103	0.591782	-0.00468535	0.430662	2.6153	2.34259	2.2611	0.710756
31	70.9265	0.043547	0.295117	0.0011695	0.834522	2.2554	1.97253	1.91308	0.676161
32	12.7982	0.0909039	0.426389	-0.0183391	0.672638	2.60271	2.48554	2.45214	0.4822
33	151.393	0.0632891	0.355778	-0.00147576	0.765481	2.85084	2.56302	2.48687	0.846163
34	104.814	0.127163	0.504307	0.001797	0.563797	2.45514	2.43744	2.45147	0.215525
35	49.8469	0.110246	0.469566	0.0028843	0.614897	2.51224	2.32522	2.32055	0.58581
36	90.6706	0.0400772	0.283115	0.00243456	0.846793	2.16884	1.7855	1.72404	0.693443
37	84.5838	0.0473122	0.307611	-6.66637e-05	0.821673	2.99099	2.21033	1.79485	1.77113
38	95.4613	0.0580802	0.340823	-0.000313663	0.783341	1.96563	1.72872	1.56841	0.510346
39	166.101	0.285081	0.755091	-0.0695183	0.186639	1.89327	1.84228	1.8523	0.312933
40	20.8115	0.156602	0.559646	-0.000679519	0.479137	2.16465	2.17159	2.17626	0.163226
41	10.4298	0.103858	0.455759	0.000506601	0.626319	2.67949	2.31988	1.89171	0.987309
42	145.484	0.0985862	0.444041	-0.00118361	0.649789	1.77919	1.67261	1.58243	0.317598
43	174.608	0.182307	0.603833	0.0156188	0.400093	3.29062	2.96982	1.55438	1.35527
44	68.888	0.0724681	0.380705	-0.00157366	0.734248	2.23151	2.0921	2.04801	0.452276
45	58.3828	0.0608455	0.348842	-0.0041157	0.773871	2.64541	2.32188	2.26043	0.794572
46	138.655	0.0462898	0.304269	-0.000174179	0.824198	2.03349	1.70467	1.62719	0.59486
47	131.62	0.0429196	0.292983	0.00218779	0.837226	2.55175	2.11281	2.04801	0.925625
48	79.3006	0.0727124	0.381346	-0.00120057	0.732843	2.47362	2.05937	1.70668	0.941025
49	37.3348	0.073808	0.384208	-0.00607549	0.729419	2.13222	2.10279	2.09744	0.190788
50	107.06	0.0556958	0.333754	0.00348324	0.790817	2.46346	2.15689	2.04801	0.768359
51	0.480188	0.287175	0.757859	-0.0532368	0.16642	3.54882	3.37461	2.45214	1.1913
52	104.025	0.112224	0.473759	-0.00697325	0.60756	2.08709	1.9044	1.85163	0.452092
53	67.0003	0.089139	0.42223	0.00356214	0.678669	1.74167	1.55371	1.51363	0.385502
54	82.1297	0.0971074	0.440698	0.0107642	0.654537	2.00904	1.77281	1.72338	0.512745
55	84.9532	0.223829	0.669072	0.0115305	0.312716	2.2265	2.24974	2.29049	0.174375
56	113.087	0.143624	0.535954	-0.00426627	0.517542	2.30884	2.27179	2.2611	0.275378
57	159.174	0.103368	0.454683	0.0070927	0.633927	3.08692	2.5343	2.38467	1.2636
58	126.616	0.150337	0.548338	-0.0124735	0.499744	2.29731	2.28448	2.29049	0.212696
59	90.049	0.180112	0.600186	-0.00126508	0.415899	2.24205	2.25575	2.29049	0.174977
60	153.271	0.0784413	0.396084	0.000779219	0.714382	1.91242	1.67461	1.62719	0.471633
61	157.465	0.0533716	0.326716	-0.000996187	0.799887	2.38873	2.26177	2.23171	0.476047
62	126.143	0.0565548	0.336318	-0.00679158	0.788991	2.62798	2.3967	2.35261	0.777815
63	153.981	0.0687485	0.370806	0.00360555	0.746009	2.17434	1.97253	1.64255	0.604684
64	95.9959	0.112648	0.474654	0.00509102	0.606513	2.66822	2.40939	2.38467	0.677502
65	164.171	0.112163	0.473631	-0.000208044	0.608729	2.04667	2.02063	2.02397	0.190764
66	108.219	0.0971783	0.440859	0.0161296	0.649381	2.80647	2.41006	2.00125	1.00349
67	95.934	0.155463	0.557608	0.0253548	0.485777	2.84347	2.40204	2.32122	0.892581
68	31.1847	0.0785613	0.396387	-0.0341068	0.714641	6.68865	6.1053	2.14888	4.01533
69	68.1931	0.199864	0.632241	-0.0417522	0.367912	2.63409	2.3466	2.29049	0.692341
70	162.829	0.185168	0.608553	-0.00136565	0.403395	2.2282	2.2464	2.2611	0.149598
71	111.021	0.147354	0.542871	-0.000262303	0.506678	2.29293	2.28782	2.29049	0.20632
72	168.24	0.166002	0.576198	-0.0272634	0.457357	1.61435	1.56373	1.55438	0.182664
73	74.3409	0.12204	0.494044	-0.00610639	0.578967	2.07343	1.93513	1.91308	0.387937
74	9.30293	0.0521441	0.322937	-0.0013403	0.803522	2.23338	1.90373	1.74074	0.669357
75	138.708	0.119849	0.48959	0.0282051	0.587056	4.60824	3.63646	2.72	2.82131
76	87.4214	0.0473788	0.307827	0.000257612	0.821187	2.4236	2.12149	2.07273	0.761502
77	81.516	0.0415148	0.288148	0.00116915	0.841978	2.93693	2.35862	1.61182	1.55642
78	105.021	0.0528424	0.325092	3.29451e-05	0.800715	2.43247	2.02263	1.81355	0.885622
79	179.124	0.0774804	0.393651	0.000144823	0.717994	1.68671	1.61583	1.59713	0.223652
80	61.7785	0.13165	0.513128	0.0172371	0.552434	2.45338	2.38601	2.38467	0.472841
81	178.669	0.0588555	0.34309	-0.00325252	0.778812	2.32963	1.94047	1.74074	0.766561
82	90.0159	0.0461474	0.303801	-0.00379257	0.825538	2.11208	1.89037	1.83226	0.542012
83	0.290066	0.0700054	0.37418	-0.000770642	0.741708	1.7724	1.63253	1.61182	0.346463
84	143.383	0.0878779	0.419232	-0.00894213	0.684648	2.21977	2.0253	1.97788	0.537981
85	172.662	0.0849045	0.412079	0.000312462	0.691966	3.57341	3.08338	1.59713	1.91193
86	33.4571	0.0682711	0.369516	-0.000538325	0.747085	2.61827	2.10813	1.97788	0.916021
87	57.5276	0.0388675	0.27881	0.000137849	0.85165	2.50407	2.17827	2.14888	0.870008
88	104.332	0.0489018	0.312736	-0.0046307	0.815362	1.92237	1.65725	1.55371	0.498995
89	64.231	0.0340389	0.260917	-1.52818e-05	0.869372	2.41441	2.03799	1.97788	0.842122
90	10.7729	0.138069	0.525489	0.0239131	0.541147	2.55454	2.13285	2.09744	1.05021
91	5.26637	0.0667646	0.365417	0.00719387	0.754579	2.08622	2.00994	1.97854	0.289139
92	177.09	0.0683902	0.369838	0.00205411	0.74577	2.50799	2.28648	2.23171	0.625612
93	62.0325	0.100936	0.449302	-0.00302923	0.643775	1.83002	1.77949	1.77615	0.21595
94	4.67128	0.163611	0.572032	-0.00533834	0.461377	3.05287	2.84825	1.72338	1.07772
95	4.84568	0.0997541	0.446663	0.00597711	0.643056	3.38838	3.00255	1.64188	1.63844
96	146.925	0.0736901	0.383901	0.0132528	0.731826	2.45223	2.16758	2.12283	0.735935
97	130.09	0.0568649	0.337238	0.00422945	0.786722	2.55461	2.27112	1.61182	0.980584
98	177.161	0.0798423	0.399605	0.00535346	0.708343	2.48154	2.19898	2.12283	0.694628
99	92.7949	0.0348799	0.264121	-0.00240626	0.866313	2.51947	2.11481	1.83292	0.924095
100	172.429	0.13453	0.518709	-0.00440345	0.53759	2.8416	2.40939	2.29049	0.996828
101	75.7758	0.0644017	0.358892	0.00258986	0.760554	2.46587	2.07072	1.97854	0.809561
102	59.5973	0.112811	0.474997	0.00272192	0.602751	2.26054	1.88903	1.79418	0.659658
103	72.7049	0.0508291	0.318839	-0.000323638	0.807705	2.49781	2.23772	2.20365	0.763111
104	0.0674176	0.0712337	0.377449	-0.00535784	0.736008	2.14296	1.84695	1.79485	0.612856
105	124.07	0.137001	0.523453	-0.0286191	0.54742	2.32939	2.34192	2.35261	0.169346
106	5.67111	0.111999	0.473285	0.00208418	0.604752	2.65946	2.48821	2.45147	0.613443
107	111.079	0.104746	0.457703	-0.00155958	0.631879	1.95258	1.89705	1.87167	0.226507
108	92.8229	0.181349	0.602244	-0.000823286	0.407205	2.37595	2.31721	1.54035	0.749355
109	170.552	0.11568	0.480998	0.00195445	0.597403	2.23095	2.22035	2.23171	0.178753
110	163.067	0.0865233	0.415989	0.00441445	0.688728	2.2592	1.96051	1.89237	0.644344
111	38.2886	0.0845286	0.411166	0.00345999	0.693987	1.81192	1.63186	1.55438	0.405774
112	163.886	0.0954903	0.437013	-0.000535604	0.659454	2.18777	2.1442	2.14888	0.246315
113	20.6851	0.0915802	0.427972	0.00672439	0.66732	2.69577	2.51226	1.72404	0.989415
114	177.93	0.172909	0.588063	-0.0119092	0.434637	3.03131	2.90302	1.93379	1.03723
115	146.366	0.035212	0.265375	-0.0031467	0.865236	2.36297	2.14955	2.12283	0.63213
116	10.3186	0.217002	0.65879	-0.00154445	0.322979	1.87624	1.74342	1.64188	0.4131
117	6.54269	0.103076	0.454041	0.00405399	0.633977	2.53737	2.10746	1.93446	0.864929
118	109.513	0.0908873	0.42635	0.0134778	0.673838	4.30837	3.38597	1.55438	3.16418
119	175.229	0.104429	0.45701	-0.000121076	0.630993	2.33857	2.28114	2.26043	0.289127
120	69.4045	0.200915	0.6339	0.0137172	0.370109	2.08421	2.09544	2.12283	0.159262
121	78.5498	0.124398	0.498794	-0.0140294	0.57115	2.99871	2.56636	2.09744	1.13662
122	169.979	0.160128	0.565911	-0.0179935	0.472366	2.06215	1.84762	1.70668	0.493217
123	91.6872	0.0712942	0.377609	-0.00193233	0.736754	2.5322	2.03198	1.89171	0.891495
124	129.054	0.152582	0.552416	-0.0118841	0.493264	2.36403	2.08275	2.02397	0.640251
125	66.921	0.0470045	0.306609	-0.000356334	0.822266	2.55879	2.18161	2.09678	0.916045
126	57.4273	0.073309	0.382907	-0.000135079	0.732127	1.87918	1.76212	1.72404	0.329007
127	22.7533	0.0713252	0.377691	-0.00681336	0.739458	2.38623	2.32656	2.32122	0.31913
128	120.822	0.327883	0.809794	-0.0252718	0.104999	2.25641	2.07607	1.74074	0.59562
129	61.671	0.0889814	0.421856	0.00336445	0.680093	2.27383	2.06939	2.02397	0.523244
130	31.7183	0.056403	0.335866	-0.00383967	0.789667	2.70894	2.47218	2.41807	0.705025
131	133.052	0.0443055	0.297676	0.00275027	0.832639	2.4822	2.23772	2.20298	0.746917
132	155.053	0.0467606	0.305812	0.0119302	0.824482	2.33372	2.1088	2.07273	0.633004
133	19.0671	0.0565056	0.336171	-0.000476773	0.788645	2.72877	2.41607	1.87167	0.991368
134	17.4618	0.0833526	0.408296	0.000400749	0.69744	2.30757	2.19764	2.14955	0.385562
135	150.014	0.0730417	0.382209	0.00407906	0.729595	2.85141	2.49021	2.45147	1.0024
136	127.767	0.0544584	0.330025	0.00307687	0.796418	2.6232	2.41674	2.38467	0.712589
137	72.6765	0.103683	0.455375	-0.0144244	0.631237	2.88354	2.44546	2.09744	1.08163
138	105.716	0.164397	0.573406	-0.00392224	0.458079	2.33139	2.34059	2.35261	0.154241
139	92.3037	0.144084	0.536813	0.0034614	0.512448	1.95098	1.94982	1.95583	0.146632
140	93.6191	0.053937	0.328442	0.00261614	0.797278	2.23709	1.99391	1.67395	0.710675
141	157.988	0.138503	0.526314	-0.015495	0.531968	2.30513	2.2778	2.2611	0.218372
142	8.23567	0.12536	0.50072	0.0133468	0.561911	3.2377	2.98852	1.95583	1.29555
143	94.8299	0.0562945	0.335543	0.00137491	0.788959	2.57659	2.24573	2.17626	0.845271
144	74.9565	0.279927	0.748234	-0.0257874	0.198626	2.95932	2.56235	2.45147	0.900334
145	22.9598	0.147885	0.543848	0.0143101	0.497326	2.4068	2.40271	2.4174	0.204971
146	83.5847	0.176305	0.59381	-0.00657536	0.433285	2.16522	2.15957	2.14955	0.179712
147	124.848	0.0848922	0.412049	-0.00435105	0.693431	2.10363	1.96786	1.93446	0.409377
148	94.0206	0.0463777	0.304558	0.002592	0.82463	1.81347	1.66125	1.64188	0.386375
149	36.5894	0.0577987	0.339996	0.00238879	0.78441	2.72313	2.42408	1.81355	1.01611
150	43.1411	0.136361	0.522228	-0.000945829	0.535029	2.49817	2.39336	2.35261	0.42804
151	49.4996	0.0403581	0.284106	0.00218258	0.845763	2.4771	2.13685	1.83226	0.858307
152	47.1542	0.0502131	0.316901	0.00595298	0.810616	2.55054	2.08475	1.97788	0.954374
153	125.005	0.0660746	0.363523	-0.000610391	0.755738	2.23784	2.02797	1.97788	0.544969
154	75.9615	0.308172	0.785076	-0.018634	0.134301	2.49505	2.26778	1.81355	0.777773
155	67.8422	0.0729037	0.381847	-0.000247268	0.733328	2.85318	2.33858	1.93446	1.2032
156	105.314	0.0779115	0.394744	-0.00584553	0.716762	2.30179	2.21234	2.20298	0.371799
157	151.327	0.0639303	0.357576	-0.00231046	0.763127	2.64388	2.49155	2.45214	0.60985
158	6.48691	0.0932159	0.431778	0.00153883	0.66688	1.70635	1.66259	1.65791	0.186141
159	84.7382	0.160249	0.566126	0.0137013	0.467849	1.83468	1.84361	1.85163	0.104648
160	81.7557	0.0561417	0.335087	0.00787045	0.789197	2.07377	1.77681	1.54035	0.666914
161	152.268	0.127073	0.50413	0.0284509	0.563577	2.78194	2.29249	2.12283	0.978672
162	26.771	0.048441	0.311259	-0.00113307	0.817509	2.54216	2.39002	2.38467	0.596346
163	51.147	0.18783	0.612912	-0.00122055	0.385888	2.8066	2.41807	2.38467	1.01727
164	13.5246	0.0471591	0.307113	0.0133414	0.823038	2.68481	2.47953	2.45214	0.73967
165	51.9781	0.155629	0.557905	-0.0309912	0.485189	2.19	2.18829	2.20365	0.158897
166	105.856	0.0634356	0.35619	-0.00342787	0.766711	2.51409	2.34459	2.32122	0.618185
167	121.656	0.0655943	0.3622	0.00363449	0.758144	2.52409	2.1275	2.07206	0.838134
168	34.6741	0.213837	0.653968	-0.0031802	0.335911	1.75921	1.7688	1.79485	0.126492
169	111.448	0.22403	0.669373	0.0244619	0.315244	2.78895	2.70463	2.59843	0.800095
170	172.513	0.0988598	0.444657	0.00233156	0.649828	1.74754	1.66593	1.64255	0.263366
171	70.4166	0.131289	0.512424	-0.000959992	0.549299	1.70675	1.70267	1.70668	0.129609
172	169.005	0.149066	0.546014	0.0262718	0.503768	2.47288	2.26778	2.23171	0.524903
173	85.9936	0.0798655	0.399664	0.000145086	0.710547	2.13432	2.04	2.02397	0.344313
174	13.9042	0.0807178	0.401791	0.00268306	0.705923	2.43869	2.39069	2.38467	0.285391
175	16.0273	0.0518581	0.32205	-0.00107809	0.804893	2.31696	2.15823	2.09744	0.509886
176	19.1654	0.0542539	0.329405	-0.00106856	0.797624	2.40267	2.14019	2.12283	0.76408
177	61.753	0.0639137	0.35753	0.000542662	0.763639	1.69053	1.60247	1.55438	0.281762
178	25.3871	0.249118	0.705859	0.0119862	0.257147	2.56202	2.3653	2.29049	0.584921
179	109.553	0.180202	0.600337	-0.0149905	0.417383	2.84788	2.73135	1.51363	0.974109
180	15.1958	0.0810072	0.40251	0.00340622	0.706881	2.22358	2.10078	2.07273	0.40732
181	177.74	0.113897	0.477278	-0.0207702	0.600413	3.17125	2.93843	1.65791	1.37037
182	28.1328	0.0474059	0.307915	0.00280665	0.820282	2.5646	2.42275	2.38467	0.560781
183	72.7621	0.106634	0.46181	0.00190911	0.620124	3.1848	2.76342	1.64255	1.36058
184	38.3885	0.157483	0.561217	-0.00806606	0.466058	3.12812	2.54031	2.12283	1.27512
185	73.4036	0.0580614	0.340768	0.000366119	0.783734	2.04936	1.93245	1.91308	0.392188
186	176.376	0.0978755	0.442438	0.00568373	0.651729	2.44012	2.1963	2.14888	0.582926
187	35.8317	0.122601	0.495179	0.0023203	0.58057	1.55972	1.50762	1.50027	0.187678
188	139.295	0.0287985	0.239994	0.00165593	0.888716	2.47956	2.07807	1.81355	0.916768
189	176.186	0.121157	0.492254	0.00583877	0.587036	2.05	2.02797	2.02397	0.190018
190	166.818	0.0697736	0.37356	-0.000536146	0.746013	2.5269	2.36597	2.35261	0.551679
191	164.415	0.0498714	0.315821	0.000956436	0.812056	1.93059	1.65791	1.61182	0.518737
192	79.4784	0.111477	0.47218	0.000841448	0.609449	2.13005	2.00059	1.97788	0.382174
193	178.943	0.0731378	0.38246	0.00400024	0.730157	2.27294	2.1108	2.07273	0.503517
194	174.387	0.0475771	0.308471	0.00045381	0.819763	2.27191	1.92911	1.87167	0.685553
195	120.383	0.043037	0.293384	-0.0019366	0.836694	2.30983	1.94514	1.89237	0.759882
196	108.359	0.0407414	0.285452	0.00179139	0.844427	2.07703	1.85764	1.83226	0.539483
197	145.148	0.0995007	0.446096	-0.000563924	0.647301	1.66241	1.56974	1.55438	0.250675
198	10.0989	0.0775378	0.393796	0.00398153	0.716911	1.76427	1.70668	1.70668	0.21993
199	13.3544	0.057426	0.338898	0.00245129	0.785305	2.66501	2.40605	2.38467	0.833477
200	48.1349	0.0946912	0.435181	-0.000992665	0.66183	1.61472	1.58511	1.56841	0.145415
201	177.611	0.210239	0.648443	-0.00703152	0.355835	1.90979	1.93446	1.95583	0.143204
202	146.727	0.110533	0.470177	-0.00714471	0.612373	2.29151	1.97253	1.87234	0.662279
203	162.072	0.206176	0.642146	0.00146422	0.348049	2.26761	2.2965	2.35194	0.160584
204	53.8953	0.144022	0.536697	-0.00398347	0.515933	2.48425	2.44613	2.45214	0.311746
205	25.4105	0.0556962	0.333755	-0.000415606	0.791519	2.27897	2.0066	1.95583	0.657582
206	105.929	0.247616	0.703727	-0.0230091	0.256663	3.20381	3.00389	1.91308	1.2203
207	147.899	0.0771372	0.392778	-0.00296643	0.718856	2.70125	2.24841	2.14888	0.969904
208	23.8973	0.0579542	0.340453	-0.000425748	0.784089	2.51558	2.37866	2.35261	0.52757
209	56.5109	0.0870028	0.41714	0.0047086	0.686753	1.95401	1.80621	1.74074	0.382758
210	87.8623	0.104586	0.457354	0.00263972	0.631597	2.00271	1.99458	2.00125	0.134494
211	108.904	0.108605	0.466057	-0.00324301	0.620254	2.05687	2.0066	2.00059	0.245809
212	22.8713	0.151396	0.550266	0.00426442	0.48278	2.58525	2.53831	1.54102	0.850451
213	171.824	0.140356	0.529823	-0.0115623	0.522771	3.15196	2.62715	2.17626	1.37088
214	128.596	0.160769	0.567044	0.0520257	0.475756	2.52807	2.21835	2.1756	0.745489
215	176.649	0.0841809	0.410319	-0.00218936	0.695974	2.01315	1.93446	1.91308	0.297664
216	140.112	0.188201	0.613516	-0.00201957	0.397055	1.89101	1.90707	1.93379	0.117465
217	124.877	0.0657509	0.362632	0.00295896	0.75957	2.39805	2.33458	2.32122	0.332887
218	52.5514	0.0891631	0.422287	0.00130089	0.678914	1.95999	1.82825	1.77615	0.357713
219	82.3844	0.0433489	0.294445	-0.00096639	0.835452	1.99379	1.74141	1.65791	0.523399
220	13.8348	0.076252	0.390518	7.55137e-05	0.720513	2.1608	1.93846	1.91308	0.539478
221	126.435	0.0794077	0.398516	-0.00464113	0.710662	2.14108	1.93245	1.52699	0.655519
222	16.2421	0.103392	0.454736	0.00161934	0.636311	1.65024	1.59045	1.58243	0.201405
223	168.787	0.242188	0.695972	-0.00411945	0.25231	2.35641	2.382	2.41807	0.181495
224	11.189	0.170298	0.583606	-0.00086221	0.439488	1.96079	1.98389	2.02397	0.131629
225	153.863	0.0917298	0.428322	-0.00637915	0.670855	1.87832	1.66192	1.61182	0.435684
226	91.1274	0.186181	0.610214	-0.0016255	0.403888	1.92578	1.91108	1.91241	0.18456
227	39.2634	0.0591976	0.344086	0.000850305	0.78003	2.56413	2.37131	2.32122	0.652461
228	74.8376	0.0872458	0.417722	0.00831749	0.684517	3.00822	2.53964	2.45214	1.21211
229	32.9898	0.0745576	0.386154	0.00442059	0.727351	2.42279	2.3319	2.32122	0.399484
230	167.946	0.0679677	0.368694	0.000302065	0.748684	2.33354	1.96919	1.77615	0.803413
231	102.856	0.0455755	0.301912	-0.00291138	0.827155	2.40616	2.09878	2.02397	0.737091
232	151.841	0.0848714	0.411999	0.000639115	0.693518	2.40308	2.37131	2.35261	0.233413
233	174.322	0.108074	0.464916	0.00902273	0.621611	2.31204	2.08475	2.02463	0.555313
234	61.5958	0.0786973	0.39673	0.00219429	0.713926	2.58681	2.50023	2.48687	0.445702
235	132.498	0.164866	0.574223	-0.0124822	0.46045	2.2987	2.31587	2.35261	0.146689
236	63.4073	0.13167	0.513166	0.00851033	0.547372	3.29139	3.02393	1.68998	1.41811
237	159.119	0.0905315	0.425515	0.0100464	0.674354	2.22521	2.01194	1.64255	0.659193
238	139.104	0.0842908	0.410587	0.00707311	0.692995	2.24213	1.96919	1.59713	0.743311
239	172.577	0.0930568	0.431409	-0.00163459	0.667609	3.23422	2.9264	1.5831	1.43518
240	83.85	0.0845432	0.411201	-0.0128348	0.693974	2.56943	2.20499	2.00125	0.82083
241	12.0556	0.129153	0.508238	-0.0034578	0.558261	2.46827	2.44546	2.45147	0.253897
242	77.3736	0.106136	0.460731	-0.00314593	0.626776	2.28293	2.25843	2.26043	0.205976
243	34.3444	0.478649	0.978416	0.0112042	-0.112691	3.04595	2.59175	1.93446	1.33201
244	68.4021	0.135889	0.521324	-7.14305e-05	0.530583	3.31136	3.14015	1.74074	1.39439
245	72.4433	0.11093	0.47102	-0.00124233	0.612592	2.23833	2.21835	2.20365	0.202997
246	16.3073	0.0984481	0.44373	-0.000154073	0.65103	2.23682	2.18094	2.1756	0.282653
247	81.0011	0.262361	0.724378	0.0213811	0.213628	2.34883	2.09277	2.02463	0.583835
248	14.6625	0.171403	0.585496	0.000885697	0.439272	2.68427	2.28648	2.14955	0.913772
249	72.0901	0.173987	0.589894	0.0199904	0.428853	2.68924	2.48687	2.35261	0.595407
250	135.147	0.091204	0.427092	0.00170399	0.673329	1.80484	1.73874	1.72338	0.235373
251	145.592	0.149855	0.547458	0.0155066	0.495044	2.07496	1.99925	1.97788	0.282567
252	136.398	0.104896	0.458031	0.0102653	0.636549	2.27269	2.26511	2.2611	0.179116
253	101.361	0.0375066	0.273885	-0.00110059	0.856236	2.77676	2.31788	2.26043	1.22581
254	159.519	0.0688293	0.371024	0.0019249	0.746381	2.53374	2.41473	2.38467	0.501125
255	128.296	0.0691966	0.372012	0.0063155	0.747134	2.51889	2.39469	2.38467	0.500697
256	179.101	0.0650655	0.360737	0.00580789	0.759049	2.45237	2.36463	2.35261	0.426271
257	17.0126	0.0529061	0.325288	0.00104109	0.800727	2.34084	1.98723	1.85163	0.7323
258	98.9388	0.0909474	0.426491	-0.00831387	0.674485	2.32309	2.08609	2.04801	0.604943
259	39.8707	0.232006	0.681184	0.0414281	0.29402	2.12268	1.98856	1.55371	0.585707
260	27.4011	0.0816638	0.404138	-0.00881684	0.702381	2.45598	2.05002	1.97788	0.83909
261	132.365	0.0872739	0.417789	-0.000584928	0.684124	2.9393	2.56302	1.89237	1.17352
262	8.88749	0.0781501	0.395348	0.00653467	0.713355	2.79169	2.46349	2.38467	0.877313
263	63.7174	0.0560969	0.334953	0.00438471	0.79125	1.82245	1.68864	1.67395	0.368289
264	23.3647	0.131697	0.513219	0.00329893	0.552418	2.39212	2.35595	2.35261	0.273637
265	168.593	0.175025	0.591651	-0.0200215	0.433632	2.24556	1.98188	1.61182	0.714877
266	100.631	0.0688138	0.370982	-0.00781128	0.745876	2.36743	2.213	2.20365	0.548207
267	139.631	0.177316	0.59551	0.00753422	0.420037	3.03825	2.93442	1.52699	1.1069
268	119.343	0.0942302	0.43412	-0.00377506	0.664858	2.16537	2.10746	2.09744	0.283502
269	8.11682	0.129371	0.508667	-0.00317266	0.558234	2.64318	2.34927	2.29049	0.69665
270	34.386	0.12242	0.494814	-0.011346	0.574573	2.40756	2.0086	1.89237	0.762049
271	9.31244	0.130898	0.51166	0.0149763	0.544345	3.38258	3.30247	3.16554	1.04457
272	30.8317	0.0894658	0.423003	0.00414611	0.678332	2.21579	1.89571	1.77615	0.692136
273	2.59206	0.110893	0.470941	0.00473009	0.613543	1.70095	1.65791	1.65791	0.188742
274	17.942	0.0768031	0.391926	0.00568111	0.71926	2.73871	2.29516	2.07273	1.00079
275	92.5324	0.206123	0.642064	0.0156957	0.34193	2.14907	2.16758	2.20365	0.160841
276	43.6451	0.0675627	0.367594	-2.74375e-05	0.751117	2.05885	1.86833	1.79485	0.474705
277	77.6169	0.10154	0.450645	-0.000154137	0.641522	1.86891	1.77481	1.72338	0.296643
278	56.1433	0.0365854	0.270501	0.00335192	0.8599	2.33966	2.01929	1.97854	0.769628
279	36.0379	0.105342	0.459004	-0.00679412	0.629421	2.2876	2.20966	2.20365	0.338342
280	32.7866	0.0454648	0.301545	-0.00030691	0.827928	2.04806	1.93045	1.91308	0.404905
281	163.534	0.131773	0.513368	0.00381539	0.55105	1.95507	1.80287	1.74074	0.390048
282	176.248	0.105022	0.458305	0.00240525	0.628913	1.71831	1.64322	1.55438	0.237535
283	168.225	0.153235	0.553597	0.00103446	0.484947	1.8333	1.84228	1.8523	0.114616
284	104.584	0.183818	0.60633	0.00945541	0.408954	1.65684	1.60715	1.58243	0.190073
285	39.4638	0.271657	0.737098	-0.156839	0.311419	2.85861	2.16624	2.02397	1.13699
286	120.199	0.0828654	0.4071	0.0031346	0.698965	2.81124	2.61045	2.56035	0.765873
287	43.6142	0.171926	0.586389	-0.0183466	0.440533	1.742	1.60915	1.56841	0.308138
288	160.469	0.0375006	0.273864	-0.00163343	0.857259	2.51637	2.33391	2.32122	0.656791
289	5.75381	0.0682984	0.36959	0.000962402	0.748577	1.92927	1.77681	1.72404	0.395895
290	60.5221	0.0798134	0.399533	-0.000514917	0.709777	1.90931	1.75811	1.68998	0.381181
291	157.742	0.129926	0.509756	-0.00686076	0.550985	2.86794	2.42141	2.00125	1.11003
292	166.286	0.248201	0.704558	0.0309851	0.236053	3.63689	3.45076	2.48687	1.27043
293	101.285	0.0736014	0.38367	0.00919376	0.731515	2.49405	2.29383	2.2611	0.614718
294	49.3105	0.0517024	0.321566	-0.00363038	0.805495	2.04059	1.80687	1.75811	0.554501
295	94.5526	0.114589	0.478726	0.00396568	0.601853	1.916	1.85163	1.83226	0.245839
296	155.998	0.102958	0.45378	-0.00494879	0.635867	2.24554	2.18628	2.14955	0.282224
297	137.107	0.0598767	0.346054	0.00931584	0.780554	2.48031	2.43611	2.41807	0.290125
298	175.335	0.176821	0.594678	0.00113805	0.425622	2.06837	2.08742	2.12283	0.125583
299	126.128	0.0791356	0.397833	0.00103231	0.711431	2.78367	2.52896	2.48687	0.85094
300	171.556	0.0996353	0.446397	-0.000291094	0.646258	2.66547	2.213	2.04801	0.924417
301	124.111	0.408082	0.903418	-0.133331	0.0296648	3.36458	2.94177	2.29049	1.33841
302	60.6264	0.108413	0.465645	-0.014187	0.615648	2.68968	2.22102	2.02397	0.976564
303	10.542	0.0619447	0.351979	-0.000838014	0.77011	2.32347	2.2277	2.20365	0.402231
304	131.025	0.08847	0.420642	0.00579756	0.681331	1.97835	1.91709	1.89237	0.247887
305	139.896	0.0868035	0.416662	0.000217954	0.68774	1.97721	1.8563	1.83226	0.364954
306	45.5978	0.0564248	0.335931	-0.00280663	0.78816	2.31052	1.94648	1.85163	0.753614
307	22.6219	0.334236	0.817601	0.00524703	0.129355	2.06655	1.93913	1.91241	0.35677
308	8.33328	0.120159	0.490222	0.00868835	0.574428	2.56064	2.37933	1.52699	0.924931
309	43.7594	0.118564	0.486958	0.000617092	0.584657	2.228	1.98456	1.95583	0.574903
310	78.3963	0.214907	0.655601	0.00618113	0.325859	3.51781	3.35725	1.68998	1.28977
311	19.5144	0.103125	0.454147	-0.000363777	0.630238	2.63659	2.55033	1.52699	0.926626
312	87.4844	0.0728622	0.381739	0.00352797	0.731519	2.07848	1.79485	1.74074	0.557313
313	93.4042	0.133469	0.516661	-0.0113687	0.54224	3.86781	3.4187	2.09744	2.05927
314	140.983	0.070403	0.375241	0.000411422	0.741833	2.46817	2.32456	2.29049	0.523301
315	31.9801	0.0679695	0.368699	-0.00151001	0.747974	2.49001	2.35261	2.32122	0.53313
316	29.6188	0.193931	0.622786	-0.0323172	0.381397	1.76857	1.62585	1.59713	0.347113
317	43.7486	0.0629104	0.354712	0.00162063	0.766528	2.00073	1.71803	1.64188	0.541213
318	38.9532	0.193192	0.621599	0.0592647	0.393707	2.83225	2.45949	2.12283	0.948048
319	171.122	0.0944241	0.434567	-0.00084683	0.663508	1.8982	1.86365	1.8523	0.176843
320	59.0574	0.126469	0.50293	-0.0283075	0.566261	2.64797	2.59041	2.48687	0.662915
321	3.3523	0.106638	0.461818	0.0240628	0.62683	1.79981	1.73273	1.72338	0.237361
322	119.517	0.049629	0.315052	0.000395665	0.812643	2.36764	1.98456	1.75811	0.851115
323	50.0751	0.137515	0.524434	0.0144004	0.530879	1.71896	1.69265	1.68998	0.180043
324	152.732	0.0936529	0.432788	-0.00498794	0.66641	2.18138	2.09544	2.07273	0.326736
325	158.48	0.0554943	0.333149	0.000481793	0.792506	2.58882	2.46817	2.45147	0.50759
326	153.655	0.168169	0.579946	0.0050466	0.453185	2.71367	2.41006	2.35261	0.755188
327	3.89827	0.104429	0.457011	-0.000304873	0.630251	1.53266	1.5123	1.51363	0.12555
328	16.5162	0.0524615	0.323918	0.000994358	0.802496	2.56185	2.16424	1.68998	0.986675
329	172.648	0.123853	0.497701	0.00958327	0.575771	1.92493	1.83159	1.81355	0.319004
330	172.634	0.0592876	0.344348	0.00189545	0.781361	2.55363	2.48153	2.45214	0.374636
331	62.8032	0.145996	0.540363	-0.00849451	0.503628	2.16236	2.15088	2.14888	0.173149
332	19.7556	0.0922748	0.429592	0.000252179	0.669935	1.58527	1.57175	1.56841	0.104538
333	92.0578	0.0637031	0.35694	0.00142339	0.765072	2.52459	2.42342	2.4174	0.457959
334	161.334	0.156715	0.559849	0.00164325	0.475775	2.07871	1.9712	1.51363	0.570546
335	156.175	0.106672	0.461893	0.0100538	0.620948	2.40916	2.0587	1.97854	0.760681
336	24.6743	0.183576	0.60593	-0.000340522	0.404418	1.88806	1.88503	1.89237	0.159247
337	84.8304	0.138497	0.526303	-0.0182984	0.534969	2.203	2.09544	2.07273	0.37717
338	130.892	0.10886	0.466605	0.0015169	0.618018	2.17361	2.17292	2.17626	0.138755
339	142.469	0.0708914	0.376541	0.00353992	0.738366	2.49557	2.27846	2.23237	0.707511
340	137.877	0.10822	0.465231	-0.00649251	0.620491	1.84764	1.8396	1.85163	0.133465
341	90.6258	0.099096	0.445188	-0.00651644	0.642346	3.11732	2.76074	1.58243	1.27048
342	161.003	0.0428317	0.292683	-0.00240184	0.838618	2.40468	2.2778	2.2611	0.492853
343	79.0646	0.0651502	0.360971	-0.000234592	0.758146	2.2426	1.8376	1.75878	0.733613
344	75.4288	0.111786	0.472833	0.00039609	0.610858	2.0762	1.93446	1.89237	0.410091
345	19.7627	0.249024	0.705726	-0.164317	0.318743	4.08988	3.76805	3.22365	1.44712
346	174.045	0.157754	0.561702	-0.00161463	0.474426	1.92038	1.92845	1.95583	0.119698
347	34.4627	0.0956305	0.437334	0.00336714	0.659316	2.73806	2.37399	2.29049	0.815956
348	173.999	0.225071	0.670927	0.00112313	0.310249	2.36724	2.38801	2.41807	0.197259
349	2.34954	0.136571	0.522629	-0.0117604	0.535835	1.82657	1.62986	1.56841	0.389471
350	139.298	0.0989708	0.444906	-0.00165466	0.648482	1.74294	1.55705	1.48758	0.376898
351	15.6947	0.0762689	0.390561	0.0161321	0.724791	2.60561	2.213	2.1756	0.927572
352	56.4948	0.0970577	0.440585	-0.00263717	0.656038	2.46102	2.39135	2.35261	0.348538
353	74.8181	0.241473	0.694943	-0.00584389	0.290044	1.568	1.57509	1.58243	0.124052
354	88.7387	0.0711915	0.377337	-0.000301707	0.741191	1.74215	1.64656	1.62719	0.276648
355	157.832	0.151036	0.54961	-0.00496473	0.493594	2.58003	2.41941	2.38467	0.532897
356	134.364	0.203819	0.638465	-0.00401094	0.360455	2.10523	2.1275	2.14888	0.142571
357	125.664	0.188058	0.613283	-0.0523314	0.384421	2.84528	2.26778	2.17626	1.11609
358	7.742	0.0308957	0.248579	-0.00056599	0.881171	2.53079	2.25642	2.23171	0.846883
359	95.604	0.0779897	0.394942	0.00013364	0.714403	2.43469	2.02129	1.95583	0.839993
360	135.839	0.0487019	0.312096	-0.00163999	0.815386	2.12658	1.85898	1.77615	0.590057
361	146.167	0.101153	0.449783	-0.00165446	0.642207	1.66583	1.63654	1.62719	0.153325
362	66.9745	0.0513085	0.320339	0.00229332	0.806079	2.53996	2.38067	2.35261	0.624144
363	65.638	0.144245	0.537113	-0.00182511	0.514004	1.91492	1.91776	1.93379	0.127564
364	173.504	0.14986	0.547467	0.00082766	0.500608	2.20471	2.22235	2.23171	0.126508
365	33.7999	0.115774	0.481195	-0.0140154	0.59544	2.0896	2.07941	2.07273	0.151713
366	168.011	0.0826166	0.406489	0.0034332	0.701293	2.35028	2.29249	2.29049	0.309928
367	157.627	0.0550128	0.331701	-0.00021939	0.792478	2.39584	1.95116	1.8523	0.826791
368	67.9994	0.137188	0.523809	-0.000666249	0.533246	1.69689	1.70668	1.72338	0.0907459
369	117.76	0.0839918	0.409858	-0.00782012	0.697044	1.99436	1.94314	1.89237	0.23136
370	24.9744	0.0853662	0.413198	-0.00123604	0.693072	1.67474	1.59646	1.58243	0.234438
371	14.6987	0.131458	0.512753	-0.00637663	0.548069	1.67128	1.65591	1.64188	0.127048
372	87.5186	0.132574	0.514924	-0.00679587	0.548115	1.83704	1.74542	1.70668	0.275313
373	39.0449	0.13114	0.512132	0.00994266	0.543095	3.17106	2.92573	1.5831	1.25385
374	81.2976	0.0921742	0.429358	0.00182635	0.670657	1.71149	1.68063	1.67395	0.155205
375	68.4327	0.0942409	0.434145	-0.00498307	0.662342	2.82336	2.54432	1.81355	1.08612
376	0.0865376	0.156035	0.558632	-0.000202681	0.479425	2.08341	2.07072	2.07273	0.206729
377	29.4302	0.113835	0.477148	0.00301404	0.602077	2.29476	2.26177	2.26043	0.235171
378	87.4859	0.100391	0.448087	-0.0031534	0.641961	2.0841	1.80554	1.72338	0.560228
379	52.0807	0.0446844	0.298946	0.00342675	0.831454	2.29063	2.11481	2.09678	0.530034
380	74.7385	0.101136	0.449746	-0.00704464	0.643764	1.66989	1.57776	1.52699	0.258478
381	73.5659	0.204416	0.6394	0.0294469	0.344682	1.93416	1.94047	1.9565	0.149538
382	126.158	0.0717461	0.378804	-0.000383834	0.737226	2.32832	2.21835	2.14955	0.421057
383	104.899	0.169643	0.582483	-0.00791161	0.449814	2.38812	2.39336	2.4174	0.165711
384	55.5989	0.140999	0.531035	0.00822588	0.512211	3.47143	3.09607	1.52699	1.41067
385	93.1741	0.0501683	0.31676	-0.00130048	0.811093	2.34612	2.11414	2.09744	0.648381
386	160.025	0.168313	0.580194	-0.0306436	0.451606	3.13185	2.64719	2.4174	1.15518
387	45.013	0.124393	0.498784	-0.0108672	0.567426	2.36005	2.11347	1.91308	0.630956
388	39.9545	0.0664969	0.364683	0.00486172	0.755442	2.48434	2.16624	2.12283	0.803395
389	79.8006	0.145481	0.539409	-0.00343761	0.516652	2.26254	2.26177	2.2611	0.173181
390	143.417	0.0533017	0.326502	0.00099262	0.799589	2.4763	2.16023	1.67395	0.93229
391	105.118	0.2404	0.693398	-0.00945952	0.289947	3.33225	3.21096	1.59713	1.15086
392	82.7272	0.155597	0.557848	0.00242453	0.482044	2.33143	2.33658	2.35261	0.189519
393	35.7246	0.123887	0.497769	-0.000949853	0.570753	2.78346	2.36463	2.29049	0.909274
394	147.118	0.112164	0.473632	0.0128285	0.607293	2.08071	1.87634	1.81289	0.47127
395	70.387	0.106787	0.462141	-0.00445952	0.62626	2.32374	2.29383	2.29049	0.234608
396	98.9935	0.163994	0.572702	-0.000223877	0.462263	2.49141	2.34593	2.32122	0.518439
397	65.8697	0.0516149	0.321294	-0.00239418	0.805851	2.17234	2.01461	2.00059	0.508707
398	143.081	0.126613	0.503215	0.00388646	0.569483	1.99405	1.98656	2.00059	0.159774
399	95.2049	0.105729	0.459845	-0.0124745	0.624098	3.18149	2.84825	1.65791	1.29755
400	92.9274	0.0937765	0.433074	0.00135978	0.664332	2.42433	2.30919	2.29049	0.43005
401	34.3404	0.0640938	0.358033	0.000969997	0.762964	1.96482	1.81556	1.79418	0.404035
402	84.7208	0.0675237	0.367488	0.00388729	0.751619	2.53631	2.36063	2.35194	0.624619
403	156.396	0.0641307	0.358136	-0.00134895	0.76251	2.01421	1.85697	1.81355	0.423909
404	47.8135	0.126106	0.502207	-0.0105888	0.567042	2.23213	2.06872	2.04801	0.466996
405	110.215	0.0815052	0.403745	-0.00478377	0.702127	2.64476	2.33057	1.65791	1.09312
406	60.5116	0.0515196	0.320997	-0.000671597	0.806211	2.72517	2.47285	2.45147	0.810098
407	74.8332	0.0603431	0.347399	-0.00301281	0.77438	2.13516	1.76078	1.65791	0.668883
408	91.6488	0.158421	0.562888	0.00585039	0.47725	2.08927	2.09076	2.09744	0.150707
409	1.01014	0.0629205	0.354741	-0.00246081	0.767049	2.34225	2.16424	2.09744	0.524073
410	75.3536	0.038896	0.278912	0.00252853	0.851643	2.60134	2.08676	1.67395	1.19215
411	37.1626	0.089449	0.422963	-0.0103771	0.678436	1.67986	1.55171	1.51363	0.296246
412	116.714	0.0890872	0.422107	-0.00498367	0.680642	1.90847	1.74742	1.72338	0.392587
413	54.6886	0.0669815	0.36601	-0.00165652	0.75409	1.73073	1.60982	1.58243	0.304048
414	48.4257	0.273964	0.740222	-0.0336178	0.212665	2.21102	1.93646	1.87234	0.553032
415	47.5096	0.0584944	0.342036	-0.00154897	0.782113	2.81983	2.38133	2.32122	1.12181
416	46.6812	0.0765487	0.391277	-0.00313015	0.721952	2.55867	2.45815	2.45147	0.446581
417	82.0874	0.058446	0.341895	-0.00416207	0.782615	2.39384	2.17159	2.14888	0.606703
418	36.6557	0.213777	0.653876	0.00391032	0.334739	2.26516	2.27579	2.29049	0.174977
419	99.3957	0.11825	0.486312	0.0135317	0.592326	2.70836	2.4989	2.45214	0.672153
420	36.1528	0.195463	0.625241	0.0211134	0.383382	3.44091	3.2477	1.87167	1.49685
421	152.269	0.06446	0.359054	0.00313874	0.761526	2.33194	2.18562	2.14888	0.499857
422	47.7214	0.0736139	0.383703	-0.00344875	0.729277	2.5912	2.09344	2.02397	1.01421
423	109.424	0.0525732	0.324263	-0.00272713	0.801749	2.43736	2.02797	1.89237	0.852677
424	47.8623	0.0754247	0.388393	0.00317993	0.724334	2.64539	2.16958	2.04801	0.96071
425	90.4603	0.0847274	0.411649	0.0145973	0.693854	2.5059	2.33057	2.29049	0.548123
426	10.4225	0.0996649	0.446464	-0.00322614	0.646268	1.87851	1.83359	1.83226	0.204577
427	31.452	0.073657	0.383815	0.00176733	0.728732	2.07338	1.77815	1.72338	0.566777
428	30.2835	0.0583203	0.341527	4.24259e-05	0.783027	1.9054	1.80687	1.77615	0.30879
429	24.1762	0.135741	0.52104	-0.00579992	0.534562	3.29777	3.062	1.59713	1.36843
430	107.799	0.0483265	0.310891	-0.000233774	0.818208	1.71546	1.56173	1.54035	0.367671
431	93.0516	0.097919	0.442536	0.00117113	0.652369	2.43012	2.40338	2.38467	0.233562
432	58.6173	0.104171	0.456444	0.00375561	0.633441	2.39447	2.35862	2.35261	0.26258
433	35.2904	0.0410991	0.286702	-0.00360788	0.843299	2.32885	1.90907	1.68998	0.822361
434	97.6504	0.156622	0.559682	-0.0128451	0.48446	2.25108	2.22703	1.58243	0.651852
435	5.25925	0.147084	0.542372	0.00727426	0.505832	1.99103	1.98856	2.00125	0.165884
436	50.9902	0.00668374	0.115618	5.45853e-05	0.973458	6.66509	6.06188	2.09744	3.33044
437	7.78289	0.147527	0.543188	-0.0223253	0.504143	1.90895	1.69933	1.56841	0.449923
438	5.64824	0.0795937	0.398983	0.00131557	0.710003	2.5074	2.08342	1.93446	0.9045
439	61.8329	0.274168	0.740497	-0.011355	0.205071	2.41532	2.40338	1.62719	0.583565
440	58.0461	0.0560247	0.334738	7.80899e-05	0.790617	1.74842	1.58778	1.56841	0.366457
441	123.471	0.0746336	0.386351	-0.000510276	0.726197	2.20575	2.08542	2.04801	0.426849
442	37.3996	0.0690811	0.371702	-0.00608048	0.745886	2.51767	2.15823	2.12283	0.90828
443	111.82	0.145501	0.539445	-0.00179667	0.509788	2.04214	1.91308	1.89237	0.361909
444	117.597	0.0949967	0.435882	0.00608321	0.656679	2.28414	2.08275	1.68998	0.680335
445	137.576	0.164071	0.572837	0.0106343	0.459163	2.18758	2.18829	2.20365	0.169953
446	164.627	0.0473819	0.307837	-8.56951e-05	0.820919	2.6103	2.47619	2.45214	0.549863
447	5.23883	0.0726411	0.381159	0.000531259	0.732901	2.03713	1.80821	1.58243	0.562755
448	72.0895	0.0677777	0.368179	0.00172908	0.748519	2.40668	2.15623	2.12283	0.657591
449	53.3135	0.0665555	0.364844	-1.22007e-05	0.75499	2.3575	2.21768	2.17626	0.481669
450	48.0477	0.155361	0.557425	0.00751838	0.479891	2.03639	1.95316	1.50027	0.500303
451	133.074	0.165297	0.574973	-0.0231427	0.461246	2.76361	2.4488	1.89237	1.0072
452	64.7593	0.0676996	0.367966	0.00126437	0.75119	2.57739	2.26711	2.23171	0.783084
453	87.8083	0.0574603	0.339	0.00558384	0.785543	2.97831	2.44078	2.35261	1.32398
454	39.4772	0.0552505	0.332417	0.00164638	0.79332	2.29694	2.14287	2.12283	0.502112
455	47.6101	0.0473112	0.307608	-0.000335744	0.82142	2.29792	2.14487	2.12283	0.508414
456	111.822	0.0323646	0.254419	-0.00100989	0.87521	2.02164	1.7187	1.67395	0.574533
457	116.822	0.00785695	0.125355	0.000140689	0.968971	2.84095	2.9618	1.69065	0.872972
458	61.7553	0.271882	0.737404	-0.00376564	0.206191	2.28946	2.33057	2.38467	0.193358
459	151.24	0.0394679	0.280955	0.000690678	0.849453	2.65466	2.2818	2.23237	1.01695
460	46.5554	0.0567402	0.336868	-0.00119985	0.787046	2.93951	2.52962	1.61182	1.38507
461	93.6411	0.0988577	0.444652	0.00299791	0.649483	2.4101	2.23772	2.17626	0.523686
462	178.465	0.0583302	0.341556	-0.00119127	0.782152	2.63644	2.38534	2.35261	0.768883
463	144.788	0.000907595	0.042605	2.50687e-07	0.996371	3.77985	3.73131	3.16487	1.02549
464	3.01906	0.0773992	0.393444	-0.000231242	0.718368	1.94452	1.89104	1.87234	0.22927
465	168.422	0.0443971	0.297984	-0.0138994	0.832491	3.34644	3.37929	2.20365	1.08534
466	4.00412	0.0383866	0.27708	-0.00101888	0.853376	2.68707	2.30919	2.2611	1.08195
467	56.3458	0.142291	0.533463	-0.0187342	0.520346	1.95386	1.94381	1.95583	0.150252
468	64.3883	0.0990139	0.445003	-0.000395189	0.644301	2.94644	2.62915	1.51363	1.2633
469	142.002	0.0383215	0.276845	0.000923499	0.853199	2.02823	1.82023	1.79485	0.532365
470	156.35	0.0364071	0.269841	0.00202209	0.860199	2.25972	1.90774	1.87167	0.720587
471	23.0451	0.0801248	0.400312	-0.00648542	0.708015	2.49079	2.29116	2.26043	0.620439
472	43.8243	0.211677	0.650656	-0.00596265	0.331419	2.37173	2.39002	2.41807	0.179308
473	57.1795	0.0898697	0.423957	-0.00059953	0.676062	2.48634	2.23905	1.72338	0.897045
474	137.11	0.169535	0.582297	0.00653137	0.446355	1.92307	1.91308	1.91308	0.167668
475	73.6143	0.0845877	0.411309	-0.00240847	0.695186	2.06188	1.98522	1.97788	0.30947
476	8.80338	0.122254	0.494478	-0.00588319	0.574611	3.14148	2.46416	2.35194	1.36271
477	79.1096	0.200228	0.632816	-0.020685	0.356801	3.60296	3.41402	2.76275	1.25529
478	127.996	0.164683	0.573904	0.0046766	0.451187	2.08601	2.08943	2.09744	0.143632
479	139.994	0.161002	0.567454	-0.00155116	0.469626	2.41153	2.42408	2.45147	0.167611
480	74.876	0.10534	0.459	0.0138713	0.628225	2.41194	2.12483	2.09678	0.690857
481	144.169	0.0423439	0.291012	-0.00149661	0.839164	2.16936	1.92377	1.89237	0.623391
482	21.3207	0.122161	0.49429	-0.00482828	0.577974	1.63095	1.5978	1.54102	0.174951
483	77.9566	0.0943946	0.434499	0.00962464	0.661209	2.07728	1.94247	1.91308	0.41158
484	146.898	0.144952	0.538427	0.00142573	0.511871	2.00902	2.01662	2.02397	0.123752
485	120.097	0.106355	0.461204	0.0168778	0.629305	2.58842	2.1756	2.04801	0.853385
486	39.1838	0.0838101	0.409414	-0.00176243	0.695082	2.15111	1.85898	1.81355	0.617336
487	139.246	0.104722	0.457651	0.00372403	0.63126	1.86988	1.68664	1.64255	0.433047
488	92.6229	0.219812	0.663042	-0.0176802	0.329684	2.27449	2.27045	1.70668	0.514987
489	135.173	0.151565	0.550573	-0.00138775	0.501408	2.46954	2.44279	2.41807	0.242824
490	11.3497	0.089946	0.424137	-0.00803817	0.676525	3.15191	2.81752	1.5831	1.54746
491	139.132	0.193398	0.621929	0.000678952	0.386991	1.6989	1.70334	1.70668	0.104817
492	58.7277	0.157358	0.560995	-0.00129229	0.476641	2.0623	2.07607	2.09744	0.124157
493	68.1338	0.0446673	0.298889	0.00503671	0.831799	2.50182	2.42008	2.4174	0.411215
494	167.85	0.0835682	0.408823	-0.000178153	0.69745	2.12406	1.99458	1.97788	0.409867
495	67.9329	0.44277	0.941031	-0.0152714	0.201424	3.91562	3.92436	2.12283	1.34755
496	20.9292	0.135192	0.519984	-0.00085025	0.541665	2.35992	2.33658	2.32122	0.228309
497	19.0086	0.0778933	0.394698	0.000703754	0.716502	1.85396	1.7187	1.69065	0.352511
498	16.4378	0.137621	0.524636	-0.00607148	0.535751	1.68681	1.68129	1.68998	0.10975
499	30.0268	0.11293	0.475248	-0.00217475	0.607705	2.35402	2.33791	2.35194	0.189063
500	176.188	0.169076	0.581508	0.0236081	0.450815	2.14815	1.93513	1.89171	0.458287
501	23.051	0.055186	0.332223	0.000187106	0.793773	2.23323	2.08742	2.04801	0.508543
502	112.118	0.051697	0.321549	0.000737112	0.806038	2.24515	2.11882	2.09744	0.459046
503	172.002	0.0403428	0.284052	0.00142904	0.846355	2.29125	2.02864	1.97854	0.726932
504	155.724	0.073046	0.38222	-0.000638992	0.732108	2.45001	2.13418	2.09744	0.76808
505	6.09313	0.178342	0.59723	0.00736317	0.415186	2.22358	2.23772	2.26043	0.136172
506	121.564	0.247309	0.703291	0.00238069	0.25372	2.33262	2.36397	2.41807	0.195473
507	28.1893	0.204423	0.639411	0.00731644	0.356725	2.56047	2.45748	1.61182	0.839332
508	33.939	0.215736	0.656865	0.0200244	0.340779	2.71484	2.4174	2.29049	0.741789
509	126.445	0.213775	0.653873	0.00115568	0.339323	2.05708	2.08141	2.12283	0.143908
510	133.208	0.0495691	0.314862	-0.00866928	0.813061	3.10074	3.00322	2.07206	1.04912
511	99.1807	0.143614	0.535937	0.0483961	0.531621	2.37503	1.93846	1.91308	0.812016
512	11.9203	0.124865	0.499729	0.00720162	0.568332	2.59005	2.21568	2.14888	0.814267
513	156.593	0.12877	0.507483	0.00131745	0.55887	2.17555	2.00793	1.97788	0.47148
514	53.3144	0.0343894	0.262257	-0.000891996	0.867778	2.34642	1.9064	1.83226	0.798405
515	137.653	0.219465	0.662518	-0.00133185	0.318894	2.14079	2.16023	2.20298	0.152527
516	127.961	0.0417642	0.289013	0.000393734	0.840925	2.21568	1.91175	1.83292	0.658348
517	131.612	0.103912	0.455876	0.012463	0.631336	2.14486	1.88436	1.70668	0.571159
518	64.3947	0.0629208	0.354742	0.00341117	0.767864	2.33742	2.19296	2.1756	0.503322
519	111.687	0.0924492	0.429998	-0.00284753	0.665639	2.4211	2.20031	1.75811	0.78439
520	94.4694	0.128475	0.506903	0.0131643	0.563594	1.88288	1.88903	1.89237	0.113026
521	31.0068	0.103945	0.45595	-0.00119248	0.629529	3.10201	2.77744	1.55438	1.36645
522	161.743	0.094193	0.434035	0.00667857	0.661971	2.02975	1.87367	1.54035	0.531256
523	155.801	0.144413	0.537424	-0.00047551	0.510688	1.80018	1.80287	1.81355	0.116925
524	136.497	0.0697845	0.373589	-0.00137352	0.743813	2.01591	1.84962	1.81355	0.43892
525	127.655	0.168569	0.580636	-0.0148098	0.444802	2.49259	2.28448	2.20298	0.594834
526	74.1032	0.0551071	0.331985	-0.000120905	0.793222	2.21905	1.83426	1.72404	0.723032
527	166.167	0.173658	0.589335	0.0109836	0.432393	2.35766	2.35461	2.35261	0.196083
528	103.182	0.050223	0.316932	-0.00420705	0.810782	2.27575	2.03399	2.00059	0.63684
529	130.839	0.133345	0.516421	-0.00603989	0.545284	1.86564	1.85029	1.85163	0.161239
530	64.0028	0.168123	0.579867	0.0233631	0.448373	3.70022	3.46746	1.65791	1.7056
531	156.854	0.110181	0.469427	-0.00144624	0.610973	2.38748	2.11949	2.07273	0.662437
532	3.39575	0.0583728	0.34168	-0.00108423	0.7811	2.31577	1.95984	1.89237	0.776436
533	126.131	0.103731	0.455481	0.000542691	0.634927	1.71759	1.67795	1.65791	0.169343
534	117.382	0.14804	0.544131	0.00298209	0.506465	2.11164	2.0734	2.07206	0.235523
535	62.9813	0.191636	0.61909	0.0439663	0.387726	2.16277	1.98322	1.61182	0.601887
536	170.388	0.204591	0.639673	0.0664006	0.345236	3.80795	3.65049	2.12283	1.39176
537	17.4007	0.0500306	0.316325	-0.0186978	0.812209	5.26704	4.21693	3.41336	2.98858
538	34.5437	0.194125	0.623097	-0.00176866	0.384015	2.21728	2.23705	2.29049	0.143741
539	59.5572	0.0475592	0.308413	0.000552451	0.820792	2.2135	1.99925	1.9565	0.594563
540	110.25	0.0971114	0.440707	-0.00155406	0.654313	2.23698	2.16825	2.14888	0.312704
541	86.7983	0.0796209	0.399051	-0.00354604	0.709181	1.77848	1.54302	1.50094	0.419235
542	82.5669	0.0437025	0.295643	-0.000176471	0.834201	2.64188	2.15756	2.02397	1.06827
543	79.7343	0.0329244	0.25661	0.00356587	0.874316	2.47899	2.26511	2.23171	0.657824
544	65.7357	0.0770256	0.392494	0.0109138	0.719197	2.28359	2.18562	2.1756	0.364761
545	132.85	0.189409	0.615482	0.0277423	0.399355	1.83714	1.70334	1.65791	0.332232
546	139.74	0.0528594	0.325144	-0.00146449	0.802409	2.2563	2.14086	2.12283	0.437388
547	3.62689	0.0560484	0.334809	0.00530561	0.791464	2.3754	2.2798	2.2611	0.393615
548	82.7385	0.146319	0.54096	-0.00194832	0.511147	2.11159	2.08342	2.07273	0.206936
549	47.9467	0.207075	0.643545	0.000880144	0.350841	2.37103	2.38735	2.41807	0.189915
550	33.1084	0.195921	0.625973	0.00959288	0.381039	2.03803	1.89104	1.81355	0.405889
551	44.6282	0.0662524	0.364012	0.00127542	0.755665	1.90586	1.75477	1.72338	0.384082
552	177.865	0.0714872	0.37812	-0.00979171	0.739468	1.61374	1.57375	1.56841	0.171378
553	10.3825	0.191406	0.618718	-0.0223283	0.383227	2.28988	2.30719	2.32122	0.154821
554	47.9495	0.0546082	0.330479	0.00183265	0.795437	2.13266	1.84228	1.67395	0.639468
555	148.177	0.122144	0.494255	-0.0161446	0.579315	2.99346	2.68927	1.93446	1.16344
556	126.472	0.0827435	0.406801	0.0016722	0.69843	2.50936	2.18829	2.14888	0.765894
557	156.09	0.120259	0.490426	-0.00670621	0.581653	2.45272	2.26577	2.23171	0.585246
558	118.809	0.0542363	0.329352	-0.00101372	0.796137	2.53805	2.15021	2.07273	0.889412
559	177.709	0.231025	0.679742	-0.00751049	0.303584	2.2115	2.21033	2.23171	0.229774
560	62.5149	0.244285	0.698977	-0.0248723	0.265268	3.20363	2.96114	2.29049	1.03949
561	37.4645	0.0921781	0.429367	0.00741103	0.67233	1.78914	1.74809	1.74074	0.18478
562	86.2395	0.151044	0.549625	-0.00862024	0.492128	2.86527	2.67725	1.65791	1.1832
563	147.783	0.0617837	0.351522	-0.00116145	0.771806	2.16924	2.07406	2.04801	0.346417
564	18.7089	0.081383	0.403443	0.000742995	0.708017	2.36978	2.35061	2.35261	0.210942
565	113.117	0.100219	0.447702	0.00165217	0.639335	3.74086	3.36994	1.50094	1.90589
566	14.2308	0.0383922	0.2771	0.000306096	0.853698	2.09948	1.95717	1.93446	0.428863
567	31.9531	0.624131	1.11726	0.0463142	-0.0250382	3.78552	3.18758	2.4174	1.77366
568	42.8352	0.115328	0.480266	1.24341e-05	0.598745	2.25191	2.2297	2.20365	0.213737
569	42.1399	0.144066	0.536779	0.0100332	0.513665	1.84483	1.84695	1.85163	0.100217
570	92.7629	0.151174	0.549861	-0.00708075	0.50174	2.11739	2.11214	2.12283	0.183371
571	78.4269	0.0876449	0.418676	-0.00500121	0.682105	2.97624	2.34459	2.17626	1.37303
572	64.4559	0.0926902	0.430558	-0.00451896	0.667139	2.95997	2.57438	2.00059	1.17866
573	90.584	0.104006	0.456084	-0.000568686	0.629035	2.86472	2.72	1.51363	1.12616
574	142.851	0.135837	0.521223	0.000990124	0.53875	2.12363	2.13485	2.14955	0.117611
575	81.1647	0.0943442	0.434383	0.00454179	0.664073	2.25506	2.1923	2.17626	0.290653
576	80.4785	0.0383314	0.27688	-0.000372504	0.852785	2.44865	2.13351	2.09744	0.890743
577	92.5404	0.0861796	0.415162	-0.00309034	0.690124	1.78449	1.64122	1.59713	0.34555
578	140.484	0.122938	0.49586	0.000963968	0.577573	2.38551	2.34927	2.35194	0.252796
579	84.1332	0.0903253	0.42503	-0.00228782	0.674921	2.43435	2.07206	1.83226	0.810423
580	170.405	0.153638	0.554325	0.0233568	0.486422	2.27667	2.27846	2.29049	0.170252
581	81.7068	0.113843	0.477164	0.000505418	0.602354	1.52578	1.5163	1.50094	0.120871
582	147.234	0.0915924	0.428001	0.00121944	0.672451	1.96821	1.90707	1.89171	0.25122
583	37.13	0.0400851	0.283143	-0.00334876	0.847019	2.26469	1.99524	1.95583	0.662673
584	72.7013	0.154742	0.556312	-0.00585479	0.47558	2.93669	2.77878	1.72338	1.05959
585	168.736	0.259162	0.719948	0.0377667	0.229379	2.71517	2.68927	1.51363	0.804711
586	101.608	0.120184	0.490273	0.00194443	0.585466	1.58797	1.56974	1.56841	0.135755
587	112.928	0.113113	0.475631	0.00259253	0.606168	1.85606	1.83359	1.85163	0.185642
588	109.813	0.0596544	0.345411	0.00312637	0.777124	2.73545	2.33257	2.2611	0.968626
589	46.8881	0.00236028	0.0687063	0.000105916	0.990591	3.74699	3.76137	3.16487	0.984209
590	24.6014	0.0702564	0.37485	-0.000119705	0.740628	2.40265	1.99992	1.93446	0.826742
591	66.8223	0.0748805	0.38699	0.00709204	0.725278	1.97648	1.69065	1.59713	0.557573
592	102.105	0.113667	0.476795	-0.00868793	0.604322	2.02501	1.92845	1.91308	0.322782
593	99.4473	0.0983753	0.443566	0.000645457	0.652655	2.33796	2.1589	2.12349	0.554612
594	146.512	0.168499	0.580515	0.00093683	0.447497	2.719	2.35127	2.26043	0.806717
595	14.2727	0.101313	0.45014	-0.000865806	0.638874	2.23005	1.90774	1.77681	0.632291
596	87.5614	0.0679444	0.368631	0.00438448	0.748662	2.64688	2.44479	2.38467	0.752261
597	24.6514	0.041883	0.289424	-0.00294835	0.841141	2.26465	2.05402	2.02397	0.617135
598	48.0588	0.105121	0.458521	-0.0181672	0.631602	2.17693	2.14353	2.14955	0.248349
599	107.971	0.06483	0.360083	0.00291376	0.760523	2.40137	2.22436	2.20365	0.565731
600	64.787	0.0558235	0.334136	-0.000356481	0.791246	2.19487	2.02731	2.00059	0.497308
601	161.488	0.205198	0.640621	0.0058556	0.349835	2.33502	2.36463	2.4174	0.166384
602	131.365	0.127803	0.505575	-0.00144006	0.560514	1.68155	1.67729	1.67395	0.113067
603	102.063	0.147464	0.543072	-0.00332874	0.502255	1.82531	1.82624	1.83226	0.124518
604	79.2049	0.149417	0.546656	-0.000530984	0.490656	3.40602	2.98919	2.00059	1.43146
605	14.5466	0.0648456	0.360127	-0.00615669	0.759313	2.32821	1.99524	1.79485	0.724284
606	161.69	0.187893	0.613014	0.00221231	0.401351	2.18086	2.18428	2.20365	0.174563
607	172.324	0.152215	0.551752	0.00205874	0.492065	2.26652	2.27446	2.29049	0.156247
608	2.51133	0.062233	0.352797	-0.00222547	0.767735	2.47257	2.01194	1.89237	0.862297
609	14.5845	0.0639124	0.357526	-0.00290036	0.762705	2.06928	1.81088	1.77615	0.547089
610	134.296	0.138979	0.527217	-0.00255468	0.531985	1.95878	1.75945	1.70668	0.421167
611	43.0549	0.877736	1.32494	0.226382	0.0238664	6.78199	5.88888	2.23171	3.84475
612	33.794	0.172666	0.58765	0.0187077	0.445865	2.27192	2.2631	2.2611	0.197638
613	62.0032	0.103625	0.455248	0.00176327	0.630488	2.87447	2.60978	1.69065	1.13638
614	84.2289	0.0785081	0.396253	0.000843954	0.715095	2.661	2.47886	2.45147	0.651938
615	154.412	0.0619924	0.352115	-0.000639532	0.769497	2.67767	2.29917	2.20365	0.941611
616	172.264	0.10074	0.448865	0.000166296	0.643667	2.31516	2.24774	2.23171	0.327663
617	142.999	0.0658298	0.362849	-0.0107103	0.757973	2.7197	2.46617	2.41807	0.779705
618	129.907	0.229574	0.677605	-0.00117521	0.289197	2.11887	2.14554	2.20365	0.16103
619	96.7838	0.108646	0.466146	0.00699823	0.620252	2.479	2.37399	2.35261	0.429527
620	148.318	0.207664	0.644459	0.00731006	0.35743	2.36522	2.35662	2.35261	0.203641
621	101.029	0.179152	0.598584	0.00197141	0.424884	2.80387	2.68326	1.59646	0.916294
622	1.27026	0.284726	0.75462	-0.0124234	0.205132	2.24981	2.27579	2.32122	0.179504
623	58.9526	0.0795002	0.398749	0.00290172	0.710555	2.41893	2.09611	2.04801	0.770909
624	126.699	0.0524	0.323728	0.000430556	0.802861	2.75649	2.51292	2.48621	0.754728
625	16.9434	0.150269	0.548213	-0.00107742	0.498792	2.05304	2.05803	2.07273	0.137672
626	77.4558	0.0614684	0.350623	3.20997e-05	0.771146	1.80079	1.7	1.68998	0.314904
627	78.5961	0.0918925	0.428701	-0.00661215	0.66769	3.04669	2.76542	1.58243	1.37767
628	99.7416	0.0957478	0.437602	0.000968491	0.658785	2.53224	2.40939	2.38467	0.515678
629	165.425	0.0677113	0.367998	-0.00548281	0.749831	2.3052	2.16157	2.12349	0.469751
630	117.075	0.0972639	0.441053	0.00114001	0.649043	2.54476	2.29116	1.75811	0.87165
631	29.4366	0.0730345	0.38219	-0.000852888	0.730661	2.24206	1.92711	1.79485	0.63449
632	10.9519	0.0426021	0.291898	-0.00211595	0.837682	2.11775	1.79752	1.62719	0.642123
633	37.2409	0.0720266	0.379543	-0.00787197	0.736158	2.41627	2.36664	2.35261	0.304585
634	78.3078	0.0710796	0.37704	0.00153345	0.736367	3.03134	2.62648	1.52699	1.33516
635	6.14951	0.288383	0.759451	-0.0203298	0.147662	3.62235	3.1996	2.55968	1.66049
636	29.2749	0.080534	0.401333	-0.00586903	0.707893	3.16703	2.47685	2.38467	1.55485
637	78.6398	0.111436	0.472093	-0.00916354	0.607754	2.66354	2.43277	2.38467	0.72255
638	166.75	0.0598578	0.345999	5.77256e-05	0.777312	2.6483	2.39002	2.35261	0.767122
639	160.481	0.076388	0.390866	-0.00471482	0.720548	2.71615	2.3466	2.29049	0.98918
640	158.09	0.147916	0.543904	-0.00644041	0.492868	3.29973	3.13882	1.74074	1.3307
641	47.0751	0.0910169	0.426654	-0.000785313	0.672925	1.98114	1.96318	1.95583	0.152368
642	38.7628	0.168955	0.581301	-0.0199893	0.444122	2.79971	2.65854	1.97854	0.830259
643	10.6002	0.163757	0.572288	-0.00224751	0.459239	2.46116	2.09678	1.93446	0.750106
644	169.75	0.0383001	0.276767	0.00713984	0.854984	2.08409	1.92911	1.91308	0.464073
645	26.794	0.068569	0.370322	-0.000695149	0.747111	1.94184	1.72137	1.59713	0.498108
646	150.373	0.0326039	0.255358	-0.00018038	0.874392	2.27622	1.92377	1.75811	0.780305
647	62.9852	0.140878	0.530808	0.00411002	0.521885	2.70187	2.32856	1.87167	0.97299
648	2.53949	0.148279	0.544571	0.00162118	0.502735	1.99533	2.01461	2.04801	0.0971921
649	142.938	0.142035	0.532983	0.00450877	0.51539	3.50371	3.13949	1.75811	1.58527
650	81.228	0.0836715	0.409076	0.00205851	0.697741	2.50083	2.45481	2.45214	0.329333
651	175.244	0.120826	0.491581	-0.00456637	0.584783	2.47657	2.34393	2.32122	0.476334
652	41.4358	0.0671528	0.366477	-9.36186e-05	0.75276	2.42211	2.3112	2.29049	0.456035
653	49.4645	0.0601431	0.346823	0.00303225	0.77499	2.28234	1.89972	1.70668	0.762477
654	60.9998	0.0785849	0.396446	0.00312435	0.712873	2.69784	2.40939	2.35261	0.759136
655	136.801	0.147868	0.543816	-0.00250131	0.506177	2.0009	2.00125	2.00125	0.138607
656	68.8078	0.130874	0.511613	-0.000578851	0.551405	1.74991	1.75744	1.77615	0.0901216
657	109.318	0.0467309	0.305715	0.00256917	0.824032	2.75884	2.33524	2.2611	1.07335
658	108.456	0.212873	0.652492	0.0301421	0.335068	1.90944	1.88569	1.91308	0.272228
659	140.794	0.219457	0.662506	0.0101259	0.615186	3.57109	3.61241	3.5523	0.977901
660	11.2041	0.0739067	0.384465	0.00205971	0.726939	2.67232	2.44947	1.50027	1.04693
661	148.416	0.0375338	0.273985	0.00275109	0.856351	2.31621	1.97921	1.85163	0.779982
662	116.693	0.0503306	0.317271	0.00100515	0.810435	2.46274	2.23104	2.17626	0.671919
663	93.4771	0.115606	0.480846	-0.00113061	0.595173	2.27957	2.25041	2.23171	0.227247
664	9.75741	0.222375	0.666896	-0.0199194	0.300315	3.48312	3.32986	1.91308	1.26696
665	49.1284	0.202102	0.635771	0.030647	0.360492	2.29685	2.06404	2.02397	0.521781
666	144.214	0.0577695	0.33991	0.000561292	0.78433	1.7851	1.64522	1.62652	0.363002
667	133.124	0.104711	0.457627	-0.000929527	0.631118	2.0588	1.95583	1.93446	0.35371
668	158.216	0.0887538	0.421316	-0.00968014	0.679961	3.22323	2.81017	1.67395	1.4691
669	88.4451	0.151797	0.550993	-0.0106514	0.4976	2.37104	2.12349	2.09744	0.599408
670	80.6358	0.15771	0.561623	-0.0123117	0.481019	2.01208	1.92778	1.91308	0.314393
671	121.695	0.116842	0.483409	0.000288349	0.586963	2.20209	1.81088	1.74074	0.706049
672	165.273	0.113108	0.475622	-0.00320494	0.598369	2.40477	2.26978	1.56841	0.790684
673	19.6461	0.0884758	0.420656	-0.00219719	0.680832	2.22912	1.95049	1.89171	0.646126
674	82.8195	0.14607	0.5405	-0.0004211	0.506588	1.56599	1.57709	1.59713	0.0773871
675	7.66743	0.0496331	0.315065	-0.00262167	0.812402	2.51886	2.213	2.1756	0.764427
676	170.273	0.171125	0.585022	-0.00271243	0.43986	1.64291	1.65257	1.67395	0.108861
677	155.756	0.0553083	0.332591	0.00125209	0.793577	2.58517	2.11147	2.00059	0.941819
678	97.0305	0.054902	0.331367	0.000608508	0.794089	2.65094	2.3319	2.29049	0.877755
679	127.319	0.109972	0.468981	0.00804717	0.608187	2.39943	2.07807	2.02463	0.742031
680	176.79	0.0526284	0.324433	0.00108567	0.802615	2.20203	2.00793	1.97788	0.534293
681	125.917	0.0781272	0.39529	-0.000429312	0.71595	2.33505	2.15623	2.12283	0.512806
682	54.3031	0.104022	0.456119	0.00190234	0.629656	3.19105	2.89835	1.70668	1.37513
683	177.183	0.0923731	0.429821	0.00298226	0.670924	2.0026	1.91776	1.91241	0.307066
684	60.8968	0.196704	0.627223	-0.00688733	0.381289	1.92019	1.873	1.8523	0.225459
685	170.858	0.0678563	0.368392	0.00697483	0.748528	2.42876	1.98589	1.87234	0.835314
686	161.673	0.207307	0.643905	-0.00416052	0.355345	1.80435	1.81355	1.83226	0.136157
687	8.6973	0.0884193	0.420522	-0.0091006	0.683734	2.52937	2.35395	2.32122	0.608862
688	71.4736	0.147709	0.543524	0.0219583	0.499598	2.3882	2.09544	1.95583	0.635359
689	22.2153	0.131341	0.512525	-0.000430072	0.552504	1.90217	1.85964	1.85163	0.212061
690	87.2685	0.110721	0.470576	0.00353406	0.615757	2.32065	2.31587	2.32122	0.177145
691	159.654	0.0828261	0.407004	0.00152049	0.700788	2.04757	2.01127	1.97854	0.204978
692	60.9643	0.274029	0.740309	0.043143	0.18508	3.31599	3.18758	3.16554	1.14504
693	109.123	0.113651	0.476762	0.0026303	0.600376	3.19811	2.89033	1.91308	1.28989
694	113.841	0.1312	0.51225	-0.0032321	0.545806	2.34471	2.34793	2.35261	0.114477
695	137.665	0.0456148	0.302042	0.000181384	0.82723	2.47545	2.01662	1.91308	0.899206
696	49.225	0.0579861	0.340547	0.00160994	0.783416	2.04603	1.83693	1.75878	0.506651
697	76.8903	0.204304	0.639224	0.00247043	0.360168	3.02881	2.96581	1.67395	1.02308
698	79.715	0.107719	0.464152	0.00701088	0.619265	2.26258	2.02263	1.97854	0.608569
699	77.3976	0.165202	0.574807	-0.00305486	0.447768	2.67896	2.52294	1.75811	0.855335
700	39.6262	0.0980131	0.442749	0.00716184	0.64664	2.94346	2.79949	1.52699	1.15458
701	29.1731	0.183993	0.606618	0.000964612	0.399768	2.90539	2.69061	1.67395	1.12492
702	4.62917	0.087315	0.417888	-0.00157854	0.682876	2.88419	2.25642	2.14888	1.19313
703	55.3152	0.0921736	0.429357	0.000327914	0.670256	2.47366	2.3299	2.29049	0.498593
704	86.6106	0.19651	0.626914	0.0148578	0.381331	2.21772	2.24239	2.29049	0.176388
705	101.154	0.0542583	0.329419	-0.00686049	0.79694	2.62374	2.28247	2.23237	0.874723
706	127.712	0.169397	0.582061	-0.00186502	0.451346	2.38215	2.24841	2.20365	0.44362
707	151.423	0.0688609	0.371109	0.00226461	0.747047	2.26318	2.16825	2.14888	0.36925
708	2.3534	0.04251	0.291582	-0.00215403	0.83872	2.18238	1.93713	1.91308	0.639957
709	126.604	0.227109	0.673957	-0.0636026	0.306103	2.54491	2.33524	1.85163	0.779671
710	61.5619	0.0541756	0.329167	0.000919911	0.79603	2.32485	1.98055	1.89237	0.726055
711	161.727	0.275538	0.742346	0.0233352	0.21148	3.05651	2.91638	1.74074	1.08171
712	153.578	0.102963	0.45379	0.0107313	0.634948	2.44723	2.4154	2.4174	0.242451
713	99.2364	0.0850743	0.412491	-0.00161994	0.691647	2.6613	2.18896	1.89237	1.06378
714	26.7046	0.0866491	0.416291	0.00823743	0.686235	2.27912	2.24239	2.23171	0.238323
715	160.33	0.110243	0.46956	-0.00595347	0.612022	2.35356	2.11882	1.93379	0.606715
716	41.0837	0.153913	0.55482	0.01448	0.496128	1.9682	1.95516	1.95583	0.171209
717	63.7923	0.0544099	0.329878	0.00113121	0.796637	2.54411	2.30518	2.2611	0.729437
718	97.8535	0.0529014	0.325273	0.00162574	0.801781	2.1534	1.99591	1.9565	0.471022
719	11.4896	0.111717	0.472689	0.00381995	0.611368	5.17295	3.61642	2.35261	3.80566
720	59.0943	0.189559	0.615725	0.000399568	0.394846	2.04755	2.06471	2.09744	0.156963
721	85.833	0.170779	0.58443	0.00746808	0.423341	3.11201	2.93909	1.65791	1.14983
722	32.812	0.0821046	0.405227	-0.00192677	0.701746	1.90109	1.6312	1.58243	0.485105
723	28.8745	0.0660358	0.363417	-0.00159502	0.75419	2.21977	1.90707	1.87167	0.70167
724	163.562	0.149245	0.546342	-0.000611122	0.500716	2.34672	2.37733	2.41807	0.167632
725	76.6457	0.173736	0.589467	-0.00177085	0.430763	2.26684	2.28314	2.29116	0.161769
726	66.3151	0.0758059	0.389374	-0.00124146	0.724223	2.44751	2.31654	2.29049	0.501638
727	108.506	0.0672009	0.366609	-0.00369781	0.751534	2.63236	2.26577	2.20365	0.914063
728	155.044	0.0853837	0.41324	-0.0127919	0.692729	2.60289	2.60444	3.00122	0.723756
729	155.693	0.145971	0.540316	-0.00837498	0.501362	3.01938	2.93575	1.68998	1.20309
730	127.2	0.10721	0.463054	-0.00744586	0.619502	2.69912	2.45414	1.87167	0.900169
731	2.88733	0.065179	0.361051	-0.00183522	0.758631	1.94391	1.67862	1.59713	0.541334
732	118.482	0.114893	0.47936	0.000306345	0.600611	2.35402	2.31186	2.29049	0.273481
733	41.0065	0.0569252	0.337417	-0.000612282	0.786671	1.9815	1.76012	1.72338	0.513877
734	110.913	0.129217	0.508364	-0.00244085	0.556898	2.24209	2.23705	2.23237	0.176935
735	66.6987	0.212308	0.651626	-0.00391527	0.343424	2.35176	2.37198	2.38467	0.172453
736	68.6244	0.0604518	0.347712	-0.00692474	0.775916	1.74395	1.70267	1.70668	0.18474
737	77.4379	0.147107	0.542415	-0.0159599	0.507539	2.70587	2.35061	2.29049	0.851746
738	166.687	0.171444	0.585566	0.000310514	0.426344	3.59713	3.32318	1.50094	1.43943
739	156.49	0.101851	0.451333	0.00141518	0.640582	2.21805	2.18695	2.17626	0.222097
740	56.8828	0.116677	0.483067	-0.00337593	0.595465	1.71213	1.70334	1.70668	0.115545
741	93.3414	0.0788469	0.397107	0.000939486	0.713752	2.01495	1.89037	1.87167	0.382635
742	161.354	0.0864948	0.41592	-0.00172275	0.689037	1.71928	1.66059	1.65791	0.224143
743	141.082	0.0686414	0.370517	-0.000770299	0.747567	1.81478	1.71536	1.70668	0.303987
744	72.0609	0.251184	0.70878	0.0467738	0.240691	3.22569	3.03194	2.80817	1.04682
745	70.4396	0.135228	0.520053	-0.00182126	0.542445	2.15291	2.12951	2.12283	0.190842
746	98.5287	0.0538782	0.328263	0.00104384	0.797052	2.52649	2.02263	1.89171	0.970884
747	15.2631	0.15121	0.549927	-0.0200287	0.49598	3.62608	3.39666	2.63717	1.3552
748	169.814	0.0647506	0.359863	-0.00254045	0.761275	1.86296	1.73473	1.72338	0.353486
749	80.334	0.0849182	0.412112	0.00345858	0.694107	2.78869	2.36731	2.29049	1.02933
750	136.035	0.0611658	0.349759	-0.00238657	0.772801	2.1057	1.86566	1.79485	0.553337
751	172.862	0.0919933	0.428937	-8.7009e-05	0.671246	1.80664	1.69933	1.67395	0.301658
752	179.941	0.0683056	0.36961	-0.00213706	0.746627	2.469	2.26177	2.23171	0.61139
753	18.5377	0.0924362	0.429968	-0.000288756	0.668309	1.96751	1.87501	1.83292	0.296004
754	75.3925	0.0574417	0.338944	0.000774153	0.784782	2.66834	2.16758	2.04801	1.07409
755	125.747	0.103606	0.455206	0.00113889	0.629503	2.947	2.65654	1.56774	1.22519
756	67.7399	0.0700904	0.374407	-0.00267265	0.741508	2.30178	1.97186	1.87167	0.741274
757	12.5864	0.167756	0.579233	-0.0313266	0.450245	2.34359	2.37131	2.41807	0.169609
758	38.0506	0.0762695	0.390563	0.00520256	0.720028	1.79098	1.56573	1.51363	0.4309
759	98.7929	0.00396765	0.0890803	0.000159529	0.98421	3.57443	3.63179	3.78408	1.00117
760	17.3955	0.20379	0.638421	-0.00782867	0.350611	3.87697	3.60373	2.55968	1.55835
761	10.8376	0.0498122	0.315633	-0.000739034	0.812517	1.71441	1.56774	1.55438	0.359009
762	72.7156	0.0494886	0.314606	0.000505577	0.813749	2.46798	2.28514	2.26043	0.63578
763	137.024	0.136455	0.522408	0.00812851	0.531588	2.35247	2.23505	1.54035	0.756151
764	1.8523	0.0494827	0.314588	-0.00206925	0.814364	2.75482	2.42742	2.38467	1.0284
765	74.8369	0.106088	0.460625	-0.00311983	0.62254	2.0749	1.83159	1.62719	0.569744
766	114.249	0.051437	0.32074	0.00122488	0.806886	2.29739	1.99524	1.93446	0.73819
767	83.6017	0.0948169	0.43547	-0.000830945	0.661406	1.83981	1.70467	1.67395	0.338211
768	36.1231	0.165296	0.574971	0.000853331	0.457877	2.06554	2.05135	2.02463	0.188047
769	77.8048	0.0538316	0.328121	-0.00109118	0.798445	2.35916	2.04735	2.00059	0.784378
770	127.246	0.0607507	0.348571	-0.00512708	0.774378	2.43406	2.25108	2.23171	0.586068
771	158.487	0.0539343	0.328434	-0.001534	0.798171	2.76437	2.46951	2.41807	0.886062
772	140.776	0.112347	0.474019	-0.00516787	0.609524	2.17295	2.14086	2.12283	0.212267
773	79.4955	0.0727609	0.381473	0.000159778	0.733348	1.93549	1.66459	1.55438	0.554358
774	12.3045	0.0320015	0.252988	-0.00178851	0.877453	2.40837	2.21434	2.20298	0.641102
775	94.1076	0.0882687	0.420164	0.00220791	0.684666	2.34329	2.29516	2.29049	0.289065
776	130.032	0.0367894	0.271254	-0.00038415	0.859237	2.58884	2.37532	2.32122	0.73136
777	78.1687	0.0627713	0.35432	0.00213594	0.766992	2.59564	2.41406	2.38467	0.606488
778	165.329	0.0559776	0.334597	-0.00293585	0.789243	2.15401	1.77815	1.72338	0.69851
779	12.2547	0.186557	0.61083	-0.00807949	0.403318	2.25873	2.11147	2.09678	0.440203
780	36.448	0.111583	0.472404	-0.0070053	0.606215	2.93871	2.84892	1.54102	1.13164
781	131.359	0.112599	0.47455	-0.00071097	0.606676	3.1216	2.85626	1.61182	1.52189
782	140.086	0.11579	0.481227	-0.000752026	0.594849	2.55301	2.41674	1.64255	0.865627
783	0.307186	0.0787475	0.396856	-0.0076242	0.711592	2.25549	1.94982	1.64188	0.737807
784	119.4	0.0875948	0.418557	0.0563327	0.68514	3.01721	3.0099	1.97788	1.03672
785	166.925	0.0429364	0.293041	0.000892836	0.837148	2.52927	2.15823	2.09744	0.872285
786	138.294	0.0972763	0.441081	-0.00593301	0.654692	2.45569	2.02397	1.87167	0.855347
787	165.438	0.0612186	0.34991	0.00188687	0.772304	2.12152	1.94448	1.91308	0.503848
788	137.613	0.117717	0.485215	0.0182518	0.591777	2.42453	2.40872	2.4174	0.23102
789	119.826	0.0818851	0.404685	0.00022295	0.701204	2.77239	2.3152	2.04801	1.09086
790	78.0808	0.10847	0.465768	-0.00128008	0.613385	3.6743	3.27041	1.55438	1.68934
791	24.0246	0.132703	0.515176	0.00323748	0.549549	2.01767	1.90573	1.87167	0.328008
792	110.197	0.120019	0.489937	0.011367	0.578574	3.25799	3.03127	1.81289	1.36621
793	68.2727	0.0775317	0.393781	0.00212726	0.717342	2.35475	2.10947	1.70668	0.761408
794	42.2626	0.236228	0.687354	-0.075091	0.271729	2.3632	2.14487	2.14955	0.707713
795	74.4382	0.0846233	0.411396	-0.0110554	0.695435	2.4251	2.3319	2.32122	0.404678
796	111.207	0.0635254	0.356442	0.00124205	0.763524	2.95055	2.53163	1.64255	1.34976
797	24.4536	0.0823043	0.40572	0.000580432	0.702478	1.68098	1.55438	1.51363	0.304839
798	172.554	0.125018	0.500036	0.00264772	0.570591	1.98188	1.97988	1.97854	0.141427
799	116.628	0.109458	0.467885	0.00335542	0.617512	2.15221	2.11214	2.09744	0.232914
800	32.0198	0.146818	0.541881	-0.000175338	0.510571	2.34777	2.33324	2.32122	0.20614
801	41.8552	0.144283	0.537183	0.0338306	0.516896	2.25739	2.0921	2.04801	0.483197
802	67.3216	0.0486671	0.311984	-0.000999209	0.816379	2.5222	2.32723	2.29049	0.601163
803	105.981	0.118689	0.487215	0.0118756	0.590056	2.46723	2.41607	2.4174	0.321837
804	100.133	0.0448647	0.299549	-2.01203e-05	0.829604	2.09881	1.76078	1.72338	0.631168
805	125.571	0.0614003	0.350429	0.00146663	0.772661	2.46577	2.19296	2.14888	0.71086
806	46.8621	0.116154	0.481983	-0.00852428	0.597341	1.90089	1.88169	1.89171	0.172631
807	66.8701	0.145614	0.539656	-0.0125779	0.514027	2.54524	2.31053	2.2611	0.632778
808	47.511	0.0745765	0.386203	-0.000674632	0.725868	2.50246	2.16224	2.09744	0.750407
809	110.355	0.140099	0.529337	-0.000148157	0.524455	1.57921	1.57642	1.58243	0.102956
810	83.7432	0.110108	0.469272	0.0193646	0.616603	2.23377	2.23638	2.23171	0.129141
811	22.4819	0.220888	0.664662	-0.0229922	0.304413	2.25846	2.26644	2.32055	0.178931
812	66.3035	0.0434495	0.294786	0.00245729	0.834988	2.1978	2.01328	2.00059	0.569506
813	94.2325	0.0747567	0.38667	-0.00440234	0.727676	2.54269	2.2297	2.20298	0.823233
814	174.156	0.123274	0.496537	-0.0024304	0.576374	2.19927	2.17693	2.17626	0.215255
815	93.5692	0.0834562	0.408549	-0.00217219	0.698957	2.32786	2.20432	2.17626	0.455442
816	51.9047	0.115534	0.480694	-0.00659462	0.594232	3.19074	2.96381	2.02397	1.20076
817	154.861	0.0579034	0.340304	0.00813915	0.78412	2.72367	2.36463	2.29049	0.988586
818	56.2748	0.114002	0.477499	0.00264533	0.603455	1.92921	1.8877	1.8523	0.208536
819	123.673	0.0853047	0.413049	-0.00645772	0.694294	2.19475	2.04868	2.02397	0.458972
820	71.5125	0.0910781	0.426798	0.000843407	0.674283	2.29018	2.25776	2.26043	0.230058
821	46.2203	0.110748	0.470633	-0.00946365	0.610504	2.21903	1.90507	1.75878	0.653961
822	32.7383	0.0947527	0.435322	0.000573708	0.662512	2.45248	2.41006	2.4174	0.274898
823	149.955	0.137498	0.524401	-0.00182373	0.535356	2.29502	2.2798	2.29049	0.207041
824	26.8315	0.22207	0.666439	-0.0088493	0.297994	3.38809	3.20762	3.16554	1.19291
825	169.45	0.153009	0.553189	0.0178582	0.491144	2.12245	2.10613	2.09744	0.204702
826	73.023	0.12407	0.498136	0.0277879	0.579179	2.90722	2.50558	2.45147	1.07163
827	71.6436	0.245724	0.701033	0.0145476	0.264366	3.14708	2.91839	1.93379	1.11342
828	10.1675	0.0760833	0.390085	0.00101184	0.720652	2.33563	2.13685	2.09678	0.585101
829	115.41	0.0806887	0.401718	-0.00234929	0.705936	2.62869	2.42074	2.38467	0.680583
830	127.898	0.0540417	0.32876	0.00120755	0.798257	2.25243	2.06004	2.02397	0.578522
831	154.204	0.0675679	0.367608	0.00480873	0.751905	2.01101	1.90106	1.89171	0.366334
832	34.5909	0.241686	0.695249	0.0372671	0.269843	2.65211	2.48554	2.45147	0.479096
833	1.75465	0.0793528	0.398379	-0.00428057	0.711025	2.06827	1.8523	1.81355	0.532909
834	129.008	0.0497052	0.315294	-0.0012722	0.813252	2.34149	2.14086	2.12283	0.638298
835	68.7129	0.086431	0.415767	0.00398567	0.68656	2.79998	2.35395	2.26043	0.994545
836	19.0744	0.135197	0.519995	0.00515209	0.541496	1.78905	1.79084	1.79485	0.0997318
837	9.86723	0.0765217	0.391208	-0.00176815	0.723066	2.47729	2.18762	2.14888	0.727953
838	104.84	0.0805721	0.401428	-0.000680788	0.704904	2.70538	2.45615	1.61182	1.03372
839	10.0938	0.0541867	0.329201	0.0020437	0.796241	2.41017	2.07807	2.02397	0.769255
840	19.85	0.282703	0.751935	0.012738	0.17097	3.26732	3.13281	2.12283	1.10118
841	84.4735	0.0457374	0.302448	-0.00259682	0.826941	2.57912	2.29249	2.26043	0.810904
842	89.1406	0.0622111	0.352735	-0.000358273	0.768064	2.52351	2.16357	1.68998	0.9899
843	54.3648	0.112906	0.475196	0.0100127	0.606394	2.87485	2.32456	2.23171	1.04193
844	44.895	0.0541695	0.329149	-0.00494012	0.797771	2.24428	2.07941	2.07206	0.549386
845	29.7115	0.0635246	0.35644	-0.00124402	0.764162	2.39003	2.19363	2.1756	0.607243
846	84.3691	0.129223	0.508375	-0.0132526	0.556981	1.92385	1.91843	1.91308	0.131386
847	17.5464	0.14939	0.546609	-0.00239136	0.497168	2.19163	2.17159	2.17626	0.197963
848	42.8481	0.154114	0.555183	0.000350039	0.487876	2.41897	2.42475	2.45147	0.189676
849	101.318	0.134957	0.519533	-0.00104284	0.539956	1.74786	1.74342	1.74074	0.121442
850	19.1136	0.154743	0.556314	-0.0010945	0.479314	2.53591	2.12617	2.04801	0.875279
851	21.1121	0.0871802	0.417565	0.00294656	0.685871	2.5022	2.44279	2.41807	0.336522
852	129.468	0.114132	0.477771	0.00126422	0.602621	2.27143	2.26845	2.2611	0.145041
853	130.005	0.209944	0.647987	0.0132533	0.340283	2.40459	2.23839	2.20365	0.499033
854	97.3858	0.0933057	0.431985	-0.0112417	0.664738	2.26533	2.23171	2.23171	0.223768
855	2.28599	0.233107	0.682799	0.0543357	0.328535	4.65537	4.18888	2.45147	2.64255
856	64.7818	0.181291	0.602147	-0.00888036	0.418087	2.0842	2.10012	2.14888	0.154406
857	96.2071	0.104603	0.45739	0.00213357	0.629763	2.02279	1.81556	1.79418	0.49935
858	131.321	0.0958465	0.437828	-0.00655589	0.655185	2.64257	2.31053	2.23171	0.808936
859	4.00693	0.0798123	0.399531	-0.000208372	0.709263	1.88419	1.82424	1.81355	0.233153
860	167.762	0.166015	0.57622	0.0130181	0.453548	1.53527	1.54302	1.55438	0.0916871
861	129.319	0.107682	0.464073	-0.00462323	0.623576	2.07735	2.00259	1.97788	0.288531
862	26.006	0.257806	0.718061	0.0713128	0.232544	3.35365	3.02593	2.23171	1.23029
863	18.5171	0.296207	0.769684	-0.0105086	0.139817	3.48098	3.22699	2.14888	1.21465
864	119.302	0.168812	0.581053	-0.0159118	0.453157	2.03193	2.04067	2.04801	0.129166
865	119.462	0.153193	0.553522	0.000401864	0.496979	2.50914	2.33057	2.29049	0.545817
866	173.389	0.0901793	0.424686	0.00267651	0.676937	1.75833	1.63921	1.59713	0.294602
867	42.2616	0.115993	0.48165	-0.00105174	0.594344	2.0229	1.8042	1.77615	0.473856
868	60.6263	0.200497	0.63324	-0.0309388	0.36125	2.32323	2.33858	2.38467	0.195252
869	26.1323	0.181781	0.602961	-0.0039182	0.418392	2.39635	2.37332	2.38467	0.240348
870	17.4389	0.0860191	0.414775	-0.00585228	0.688199	2.02414	1.95049	1.91308	0.286613
871	96.7445	0.0720687	0.379654	0.00211354	0.736052	1.85218	1.7334	1.70668	0.342691
872	52.7314	0.0613388	0.350253	0.00165424	0.7714	2.72904	2.33458	2.2611	0.984175
873	54.5158	0.130644	0.511163	-0.0233885	0.550957	2.04015	1.97253	1.95583	0.266337
874	161.796	0.0765798	0.391356	-0.00230807	0.720656	2.09016	1.9732	1.95583	0.392461
875	121.856	0.0510865	0.319645	0.000227403	0.808157	2.06272	1.82357	1.77615	0.560553
876	177.788	0.233974	0.684067	-0.000334638	0.266528	3.1661	2.79481	2.02463	1.25504
877	176.837	0.0632358	0.355628	0.0019314	0.765671	2.14196	2.03198	2.02397	0.391981
878	178.605	0.120222	0.490351	0.0202842	0.583052	2.84025	2.37933	2.2611	0.975179
879	9.35832	0.0696764	0.3733	0.01011	0.744736	2.60194	2.48888	2.45214	0.473594
880	37.2955	0.201432	0.634716	-0.00606939	0.361397	2.75865	2.3299	2.23171	0.856327
881	71.4334	0.168063	0.579764	0.000618048	0.451305	2.11262	2.01461	1.95583	0.347209
882	58.79	0.087728	0.418875	0.000281694	0.684805	1.85617	1.7668	1.75811	0.282539
883	141.479	0.14579	0.539981	-0.00433843	0.512119	1.92166	1.9064	1.91308	0.151707
884	18.6889	0.176289	0.593783	-0.0133068	0.432475	1.85164	1.85497	1.87167	0.143705
885	177.549	0.107904	0.464552	0.000124817	0.620916	2.37926	2.36797	2.38467	0.192102
886	150.863	0.211525	0.650423	0.0210609	0.352945	3.44268	3.05198	2.4174	1.24461
887	34.816	0.0846244	0.411399	0.000239735	0.694407	1.85284	1.81289	1.81355	0.195891
888	132.923	0.0729626	0.382002	0.000133773	0.733157	1.77838	1.73807	1.74074	0.179617
889	26.4354	0.0320933	0.253351	0.00152817	0.87618	2.30187	1.89772	1.72404	0.766453
890	135.023	0.0340549	0.260979	0.00119113	0.869509	2.17407	1.90573	1.87167	0.641391
891	103.843	0.141221	0.531453	-0.0648189	0.539034	3.23295	3.19292	2.07206	1.0637
892	170.512	0.0424729	0.291455	0.00174856	0.838636	2.02824	1.75143	1.70668	0.57546
893	125.003	0.0628316	0.35449	0.00218038	0.766478	2.74509	2.44279	2.38467	0.847469
894	124.025	0.182844	0.604722	-0.000910838	0.417008	2.28299	2.28915	2.32122	0.215211
895	24.2476	0.152081	0.551509	-0.00220092	0.494732	2.43993	2.43076	2.45147	0.230004
896	5.4428	0.140913	0.530873	-0.00217434	0.527049	2.40185	2.38401	2.38467	0.229794
897	160.975	0.164387	0.573388	0.00867531	0.460299	1.64716	1.63854	1.62719	0.132577
898	104.678	0.184278	0.607088	0.0128256	0.42201	2.29293	2.32122	2.35261	0.174412
899	173.752	0.0829362	0.407274	-0.00437981	0.696695	2.70976	2.59308	1.48825	0.995988
900	168.494	0.0550367	0.331773	0.000365012	0.793536	3.06158	2.51426	1.62719	1.60563
901	18.4949	0.106813	0.462198	0.00766247	0.622675	1.73085	1.66927	1.61182	0.226675
902	148.524	0.0644018	0.358892	-0.000153928	0.761739	2.21185	1.96385	1.89237	0.581496
903	43.9238	0.119818	0.489526	-0.00015925	0.585713	2.45086	2.43811	2.41807	0.209774
904	9.84229	0.0946839	0.435164	-9.27095e-05	0.662821	1.86884	1.84628	1.85163	0.163289
905	142.333	0.0990054	0.444984	-0.000824531	0.647968	2.33935	2.05202	2.02397	0.657102
906	176.165	0.0792506	0.398122	0.0438308	0.719182	8.58885	10.0891	1.77681	4.26868
907	121.692	0.0763746	0.390831	0.00196013	0.722023	2.31886	2.22569	2.20365	0.382407
908	165.785	0.0540332	0.328735	0.00116322	0.796504	2.07543	1.98389	1.9565	0.328007
909	169.285	0.103651	0.455305	-0.00456055	0.632003	2.93051	2.42542	2.32122	1.07686
910	18.275	0.0590155	0.343556	-0.00117604	0.778976	2.20959	1.90573	1.65791	0.695632
911	96.6807	0.137569	0.524536	-0.000519495	0.529896	2.84559	2.42275	2.07273	1.01037
912	73.0778	0.137805	0.524987	-0.023967	0.531041	3.40799	2.88966	1.64188	1.73828
913	55.9333	0.0653423	0.361503	9.67724e-06	0.758714	2.48162	2.32923	2.29049	0.526865
914	123.549	0.0535714	0.327327	0.000665536	0.799712	2.53896	2.36129	2.32122	0.617139
915	115.614	0.066947	0.365915	0.00443218	0.752549	2.62319	2.37666	1.56841	1.04473
916	138.968	0.20281	0.636882	0.0144736	0.362761	2.24642	2.11748	2.04801	0.41784
917	129.707	0.241402	0.694841	-0.00241513	0.266571	2.21362	2.24106	2.29049	0.171203
918	155.86	0.204113	0.638925	2.67327e-05	0.354808	2.3357	2.36263	2.38467	0.164777
919	162.312	0.0804353	0.401087	0.00968632	0.704341	2.70507	2.39402	1.91308	0.939482
920	162.782	0.0639297	0.357574	-0.00291615	0.761452	2.96129	2.62848	1.59713	1.3176
921	17.5984	0.0781059	0.395236	-0.00303715	0.713369	2.4916	2.13351	1.85163	0.857841
922	23.5368	0.0577033	0.339715	-0.00320347	0.784163	2.35152	1.9752	1.91308	0.744823
923	36.2667	0.125117	0.500234	0.000430688	0.57019	2.26194	2.21902	2.20365	0.243913
924	30.3552	0.0573514	0.338678	-0.000793953	0.785245	2.16605	1.99524	1.95583	0.484457
925	98.6628	0.0911385	0.426939	-0.00829779	0.670501	3.13254	2.88966	1.55438	1.31202
926	12.4586	0.0714727	0.378081	-0.000690872	0.736552	1.93269	1.71402	1.62652	0.460624
927	1.05132	0.0757803	0.389308	-0.00231875	0.722684	2.31442	2.22903	2.20365	0.365991
928	69.8675	0.0548561	0.331228	0.00361033	0.795014	2.44961	2.34994	2.32122	0.40894
929	169.462	0.0612749	0.350071	0.000981891	0.771641	2.26785	2.00994	1.97854	0.649192
930	123.772	0.0724057	0.380541	-0.00352673	0.734253	2.17878	2.07273	2.04801	0.389089
931	23.6511	0.117319	0.484395	0.00964025	0.58533	3.03575	2.49355	2.04801	1.29842
932	114.805	0.0600894	0.346668	-0.000751951	0.776519	1.87417	1.69799	1.67395	0.435242
933	29.1898	0.0327073	0.255763	-3.93724e-05	0.874033	2.17315	1.82558	1.75811	0.697418
934	76.4997	0.0798423	0.399606	0.00249177	0.70839	2.13721	1.92177	1.89237	0.549601
935	14.1779	0.172484	0.58734	-0.00674135	0.430635	2.80759	2.46817	1.93446	0.986446
936	152.69	0.127052	0.504086	0.00158664	0.562642	1.63277	1.61516	1.62652	0.15328
937	170.99	0.0644342	0.358982	0.000721627	0.761312	2.56831	2.18495	2.09744	0.833878
938	63.2315	0.143362	0.535466	0.0100476	0.500995	2.67384	2.32055	2.2611	0.829057
939	16.483	0.284083	0.753768	-0.0065859	0.201739	2.15551	2.18428	2.23171	0.161391
940	79.2589	0.0682209	0.36938	-0.00129693	0.748201	2.54312	2.45748	2.45147	0.432417
941	122.407	0.267949	0.73205	0.0278279	0.206954	3.69934	3.24903	2.29049	1.66702
942	133.872	0.0597481	0.345682	-0.00495107	0.777976	2.64629	2.1589	1.97788	1.06831
943	140.819	0.104835	0.457898	-0.0024342	0.631592	2.18808	2.14687	2.14888	0.24422
944	91.0677	0.110068	0.469186	0.000879249	0.612489	1.65262	1.59179	1.55438	0.212572
945	126.004	0.0909687	0.426541	0.00542437	0.674646	1.98832	1.90907	1.89237	0.301719
946	134.235	0.0895833	0.423281	0.000866125	0.678915	2.03373	1.98923	1.97854	0.233887
947	115.625	0.189076	0.61494	-1.98772e-05	0.394215	2.32762	2.35395	2.38467	0.183603
948	98.643	0.0872602	0.417756	0.00423803	0.684028	2.23853	2.15222	2.12283	0.352961
949	23.1466	0.143542	0.535803	-0.0273336	0.518633	2.56834	2.4321	2.4174	0.484198
950	93.0259	0.154708	0.556251	-0.0112545	0.486083	2.99196	2.6719	2.07273	1.1419
951	77.3381	0.0535028	0.327117	-0.00115084	0.800729	2.42595	2.14287	2.09744	0.743018
952	117.99	0.119993	0.489884	-0.00124187	0.585564	2.38317	2.35795	2.35261	0.235654
953	4.15548	0.0639245	0.35756	-0.00271893	0.763162	1.94993	1.90707	1.89237	0.198062
954	15.8498	0.135648	0.520861	0.000258259	0.536816	1.79539	1.79218	1.79485	0.123231
955	170.691	0.103575	0.455138	0.00315481	0.636673	1.52644	1.52165	1.52699	0.0932909
956	134.382	0.0749093	0.387064	0.00234871	0.724256	2.34669	1.91909	1.79485	0.806743
957	112.929	0.130266	0.510423	-0.00209818	0.555694	1.60808	1.56039	1.55438	0.179391
958	23.0368	0.0465331	0.305068	-0.00235338	0.823741	2.68051	2.50892	2.48687	0.630535
959	8.60623	0.0677203	0.368022	0.000254915	0.749978	1.85347	1.64122	1.5831	0.447081
960	71.0361	0.0523685	0.323631	0.00902372	0.805165	6.22479	4.09536	2.38467	4.08329
961	153.219	0.0462866	0.304259	-0.00133955	0.824724	2.34583	1.94915	1.91241	0.808284
962	149.588	0.0924765	0.430062	-0.00041718	0.664444	3.40762	3.07402	1.55371	1.58196
963	12.8554	0.0249704	0.223474	-0.00100803	0.903442	2.55456	2.3486	2.32122	0.720484
964	146.164	0.0452384	0.300794	-0.00024718	0.828471	2.68948	2.20632	1.54035	1.27411
965	28.8939	0.120103	0.490109	0.0153072	0.593276	1.8981	1.90239	1.91308	0.120147
966	141.653	0.134979	0.519575	-0.00156519	0.534417	2.89122	2.80884	1.54102	0.992651
967	133.947	0.130187	0.510268	0.00880077	0.546651	3.27175	2.82554	2.12349	1.40496
968	77.112	0.0443441	0.297806	-0.00108983	0.831964	2.32692	2.04735	1.97788	0.678161
969	44.1651	0.0836255	0.408963	-0.00064279	0.698764	2.47805	2.15422	2.04801	0.72899
970	142.628	0.103669	0.455344	-0.0165011	0.632571	4.05401	3.76738	2.63717	1.67844
971	139.568	0.190484	0.617225	-0.0160944	0.394276	1.51187	1.51964	1.52699	0.083767
972	142.196	0.091641	0.428114	-0.00512548	0.671412	2.65909	2.21902	2.00125	0.945022
973	47.4359	0.275253	0.741961	-0.0389728	0.189053	2.54275	2.28581	2.14888	0.630531
974	170.185	0.150591	0.5488	0.0187787	0.501498	2.26465	2.28715	2.32122	0.144763
975	146.84	0.0628563	0.35456	-0.00022859	0.766591	2.05525	1.81756	1.79418	0.56146
976	95.1143	0.175714	0.592814	0.000833024	0.427688	1.89824	1.91442	1.93446	0.120119
977	53.0848	0.0558416	0.33419	-0.00171329	0.791489	2.54052	2.22235	2.1756	0.821287
978	47.1048	0.124137	0.498271	-0.00144271	0.574123	2.05959	2.03666	2.02463	0.177204
979	102.789	0.0553632	0.332756	-0.00233189	0.792736	1.94229	1.82157	1.81289	0.370723
980	96.8589	0.054674	0.330678	0.00271446	0.794376	2.56015	2.22569	1.79485	0.913022
981	10.0156	0.0361815	0.269004	0.00295849	0.861644	1.99083	1.76145	1.72404	0.519906
982	84.6984	0.0872069	0.417629	-0.00902357	0.686776	2.48339	2.33591	2.32122	0.517617
983	161.295	0.00788921	0.125612	-0.00139189	0.969027	3.43183	3.44676	3.10876	1.09678
984	9.17017	0.228259	0.675661	-0.00108233	0.300322	2.04478	2.06872	2.09744	0.151628
985	22.9421	0.15976	0.565261	-0.0220248	0.474723	2.46404	2.21902	2.12283	0.604189
986	158.847	0.170959	0.584738	0.0313743	0.441007	2.29062	2.25642	2.23237	0.231622
987	162.028	0.134722	0.51908	-0.00574439	0.537798	2.34898	2.30385	1.55438	0.665196
988	119.274	0.0538007	0.328027	0.00412964	0.798308	2.41323	2.15355	2.12283	0.732443
989	98.5427	0.114448	0.478431	0.00510751	0.602773	1.71908	1.69933	1.68998	0.144869
990	43.2367	0.0432032	0.29395	-0.00255572	0.835144	2.10774	1.73139	1.65791	0.600643
991	58.0799	0.0451669	0.300556	0.00227234	0.8292	2.26204	1.95917	1.81355	0.682881
992	132.217	0.101062	0.449582	-0.00767092	0.637623	2.5125	2.26511	1.79418	0.813662
993	80.8346	0.0572748	0.338452	0.00396767	0.787893	2.29887	2.19363	2.17626	0.399451
994	132.851	0.198393	0.62991	-0.00499311	0.374285	2.02049	2.03065	2.04801	0.153163
995	48.1309	0.0578377	0.340111	0.000644937	0.784618	2.37912	2.25175	2.23171	0.485683
996	102.241	0.142451	0.533762	-0.0183587	0.520137	2.43963	2.33791	2.29049	0.412945
997	68.4349	0.0656462	0.362343	-0.00217198	0.757684	1.69612	1.57776	1.55438	0.303092
998	45.3346	0.0959402	0.438042	0.00242772	0.658355	1.93778	1.82424	1.79418	0.342786
999	109.886	0.183656	0.606063	0.00851005	0.411932	3.0242	2.89501	2.76342	0.892221
1000	48.9578	0.160317	0.566245	0.00321388	0.463468	3.30666	3.15285	1.56841	1.21547
Segment length: 0.04
Image	Mean direction	Circ. var	Angular std	Circ. skewness	Circ. kurtosis	Mean (um)	Median (um)	Mode (um)	Std (um)
1	28.6131	0.142839	0.534488	-0.00528821	0.519004	2.42223	2.33057	2.32122	0.397677
2	100.384	0.24669	0.702411	0.00358539	0.260287	2.59798	2.19163	2.00059	0.861346
3	6.45506	0.137909	0.525185	0.0167741	0.532102	2.62664	2.54632	1.54102	0.786127
4	122.091	0.228055	0.675359	0.00854853	0.303236	1.95579	1.97788	2.00125	0.143026
5	70.561	0.183941	0.606533	-0.00178981	0.408359	2.40413	2.42141	2.45214	0.179297
6	82.1129	0.0863015	0.415455	0.00118772	0.689556	2.09263	2.0233	2.00125	0.287043
7	131.138	0.138048	0.525449	0.00591425	0.533909	2.05204	2.00593	2.00059	0.232771
8	79.6443	0.168406	0.580354	-0.0222707	0.447092	2.29273	2.26978	1.58243	0.619793
9	32.3265	0.0867735	0.41659	7.15162e-05	0.687992	1.78863	1.7541	1.74074	0.176473
10	90.4472	0.053904	0.328341	-0.00610341	0.796119	2.16255	2.00393	1.97854	0.486964
11	63.5915	0.0794212	0.39855	0.00321538	0.709697	3.26429	2.98318	1.61182	1.58141
12	72.3662	0.170734	0.584352	0.00302318	0.445515	2.44672	2.4174	2.41807	0.277144
13	49.0282	0.105247	0.458797	-0.00582387	0.629155	1.60392	1.59713	1.59713	0.101539
14	44.7656	0.142065	0.533038	0.000276715	0.521892	2.27209	2.25108	2.26043	0.212616
15	138.561	0.0673533	0.367024	0.00512806	0.751248	2.26515	2.02864	1.62652	0.675631
16	157.577	0.0443241	0.297739	-0.000378222	0.832049	2.41518	2.07072	2.00125	0.798539
17	141.409	0.135492	0.520561	0.00104733	0.536698	2.07487	1.88837	1.81289	0.433783
18	160.694	0.0810969	0.402733	0.00206803	0.705116	2.52317	2.12216	1.91308	0.89339
19	178.203	0.0802228	0.400557	-0.00452594	0.707133	2.05352	1.91976	1.89171	0.399776
20	32.1195	0.349177	0.835676	-0.0648189	0.0856283	3.25046	3.18892	3.05399	0.948412
21	77.9311	0.143191	0.535147	-0.000219275	0.518739	1.99351	1.97654	1.97854	0.178211
22	93.4276	0.129312	0.508551	-0.00078794	0.558367	2.34654	2.1589	2.12283	0.524027
23	3.30357	0.1178	0.485386	-0.00456815	0.592612	1.77846	1.76012	1.75811	0.153112
24	120.296	0.119619	0.489119	0.0113927	0.584158	1.97022	1.9565	1.95583	0.139985
25	3.83487	0.150813	0.549205	0.00518969	0.500566	2.28866	2.25909	2.26043	0.251739
26	155.102	0.0656565	0.362371	-0.00170283	0.756408	2.0324	1.81823	1.74074	0.491026
27	45.8006	0.149996	0.547715	-0.00508994	0.500467	1.8469	1.81355	1.79485	0.195217
28	102.937	0.112662	0.474683	-0.00784921	0.600634	2.73261	2.55902	1.67395	0.981437
29	112.002	0.0361756	0.268982	0.000885009	0.861566	2.53064	2.18695	2.14888	0.844023
30	127.856	0.185662	0.609364	-0.00550461	0.405204	2.55373	2.33925	2.2611	0.584697
31	71.0039	0.0436714	0.295538	0.000948739	0.834079	2.25402	1.97253	1.91308	0.672322
32	12.8784	0.0897703	0.423722	-0.0189463	0.675825	2.59944	2.48621	2.45214	0.474177
33	151.388	0.0631655	0.355431	-0.00152804	0.765879	2.84481	2.56235	2.48687	0.83528
34	104.828	0.128126	0.506214	0.00146943	0.561164	2.4572	2.43811	2.45147	0.220444
35	49.7615	0.112169	0.473643	0.00386564	0.609485	2.50701	2.32589	2.32055	0.570808
36	90.6953	0.038313	0.276814	0.00206478	0.853146	2.16318	1.78416	1.72404	0.690207
37	84.2851	0.0401621	0.283415	-0.00121305	0.847223	2.71376	2.07607	1.79485	1.33716
38	95.3665	0.0593061	0.344401	-0.00010774	0.779132	1.95567	1.72672	1.56841	0.49538
39	165.962	0.286331	0.756745	-0.0678725	0.18392	1.8938	1.84228	1.8523	0.321631
40	20.7939	0.1553	0.557315	-0.000228715	0.482669	2.16801	2.17226	2.17626	0.157259
41	10.4055	0.10606	0.460565	0.000312505	0.619503	2.68129	2.32389	1.89171	0.98141
42	145.478	0.0953857	0.436774	-0.0012376	0.659846	1.76941	1.66793	1.58243	0.310262
43	174.833	0.180495	0.600825	0.0165522	0.404697	3.2482	2.94911	1.55438	1.32934
44	68.8974	0.0730778	0.382303	-0.00169345	0.73243	2.19183	2.08943	2.04801	0.360357
45	58.3912	0.0613184	0.350195	-0.00419794	0.772308	2.64556	2.32255	2.26043	0.794223
46	138.659	0.0464293	0.304727	9.30098e-05	0.823646	2.01075	1.70067	1.62719	0.56202
47	131.608	0.044288	0.297617	0.00215137	0.832301	2.56581	2.11548	2.04801	0.936725
48	79.4306	0.0730132	0.382134	-0.00158508	0.731848	2.47369	2.0587	1.70668	0.941159
49	37.3239	0.0764316	0.390977	-0.00606992	0.720654	2.15547	2.10479	2.09744	0.249766
50	107.277	0.0563696	0.335767	0.00305127	0.788451	2.46844	2.15957	2.04801	0.761682
51	0.875557	0.283618	0.753151	-0.0509089	0.17281	3.52269	3.36927	2.48687	1.16082
52	103.943	0.109501	0.467976	-0.00692221	0.615798	2.08097	1.90239	1.85163	0.448151
53	66.9999	0.0894229	0.422902	0.00351902	0.677717	1.74444	1.55438	1.51363	0.388374
54	82.0455	0.0990886	0.445171	0.0102141	0.648787	1.99671	1.77147	1.72338	0.502499
55	85.0138	0.231127	0.679892	0.0100785	0.297749	2.22537	2.24907	2.29049	0.186702
56	113.092	0.143964	0.536588	-0.00432655	0.516657	2.30924	2.27179	2.2611	0.277746
57	159.291	0.108548	0.465935	0.00559664	0.618873	3.06401	2.53697	2.38467	1.2159
58	126.637	0.150353	0.548367	-0.0124455	0.499768	2.30337	2.28581	2.29049	0.222666
59	90.1376	0.182477	0.604114	-0.000200421	0.410661	2.25512	2.25976	2.29049	0.185013
60	153.27	0.0793447	0.398358	0.000759232	0.711443	1.89694	1.67328	1.62719	0.450065
61	157.485	0.0536701	0.327628	-0.000936874	0.798855	2.3938	2.26177	2.23171	0.497373
62	126.137	0.0559812	0.334608	-0.00688477	0.790959	2.62259	2.39603	2.35261	0.767922
63	153.949	0.0716407	0.378525	0.00403149	0.736469	2.17325	1.97253	1.64255	0.599533
64	95.9912	0.110859	0.47087	0.00516614	0.611786	2.65868	2.40738	2.38467	0.664717
65	164.162	0.11343	0.476299	-0.000263849	0.604737	2.04806	2.02063	2.02397	0.191424
66	108.26	0.0968648	0.440147	0.0161213	0.65038	2.78223	2.39135	2.00125	0.973508
67	95.9491	0.158352	0.562764	0.0251959	0.478573	2.83585	2.39937	2.32122	0.887178
68	43.6807	0.0858944	0.414474	-0.00326381	0.688671	3.26893	2.86495	2.14955	1.38596
69	68.1839	0.199016	0.630897	-0.0420927	0.370105	2.63378	2.34593	2.29049	0.691165
70	162.829	0.184657	0.607711	-0.0014544	0.404734	2.22858	2.2464	2.2611	0.14754
71	111.037	0.149948	0.547628	-0.000772273	0.499674	2.29829	2.28982	2.29049	0.211939
72	168.056	0.162066	0.569326	-0.0264086	0.467426	1.60546	1.56239	1.55438	0.169226
73	74.4285	0.123793	0.49758	-0.00636767	0.574419	2.06239	1.93379	1.91308	0.365287
74	9.31762	0.0521097	0.32283	-0.00137786	0.803646	2.23314	1.90373	1.74074	0.669042
75	138.638	0.128561	0.507072	0.0300435	0.56225	4.50398	3.54495	2.72	2.77065
76	87.4102	0.0465955	0.305272	0.000396971	0.823963	2.41164	2.12015	2.07273	0.743552
77	81.6666	0.0420558	0.29002	0.00116836	0.839987	2.9836	2.39402	1.61182	1.5979
78	105.191	0.0527127	0.324693	-0.000446416	0.801193	2.43076	2.02063	1.81355	0.886843
79	179.127	0.0765732	0.391339	0.000304985	0.721026	1.67055	1.61383	1.59713	0.195724
80	61.5823	0.16359	0.571997	0.015135	0.468649	2.44865	2.36731	2.35261	0.448981
81	178.847	0.0577219	0.33977	-0.00294373	0.782804	2.28652	1.92243	1.74074	0.711649
82	89.9955	0.0461492	0.303807	-0.00380571	0.825544	2.10314	1.88903	1.83226	0.525123
83	0.22597	0.0711453	0.377214	-0.000668526	0.737914	1.78389	1.6332	1.61182	0.358725
84	143.402	0.0865228	0.415987	-0.00881484	0.688963	2.21598	2.02397	1.97788	0.534162
85	172.487	0.0798932	0.399733	0.00156854	0.708368	3.51132	3.03061	1.59713	1.89878
86	33.6132	0.0692544	0.372168	-0.0010629	0.743653	2.60458	2.10813	1.97788	0.889627
87	57.5128	0.0386891	0.278169	0.000179561	0.852284	2.49732	2.17827	2.14888	0.854116
88	104.345	0.0487585	0.312277	-0.00459212	0.815891	1.91506	1.65324	1.55371	0.491728
89	64.2479	0.0340778	0.261066	-6.69211e-06	0.869228	2.41033	2.03733	1.97788	0.83487
90	10.5688	0.151252	0.550005	0.0276244	0.507543	2.56505	2.13886	2.09678	1.04279
91	5.19603	0.0680627	0.368952	0.00726109	0.750241	2.099	2.01127	1.97854	0.316451
92	177.055	0.0718133	0.378981	0.00224007	0.734696	2.4967	2.28648	2.23171	0.601205
93	61.9859	0.103048	0.453977	-0.00267614	0.637708	1.82851	1.77949	1.77615	0.212699
94	4.70844	0.167901	0.579484	-0.00776893	0.451365	2.99705	2.79949	1.72338	1.03886
95	4.48082	0.100046	0.447317	0.00428838	0.642935	3.24608	2.92507	1.64188	1.48795
96	146.98	0.0743444	0.385602	0.0132287	0.729765	2.44716	2.16758	2.12283	0.719527
97	130.059	0.0555872	0.333428	0.00420291	0.791264	2.51199	2.23371	1.61182	0.944292
98	177.123	0.0799151	0.399788	0.00517349	0.708212	2.46421	2.19697	2.12283	0.667303
99	92.8045	0.0339687	0.260648	-0.00239142	0.86963	2.50885	2.10947	1.83292	0.914238
100	172.494	0.1404	0.529905	-0.00506844	0.521754	2.82881	2.40605	2.29049	0.978325
101	75.73	0.0652904	0.36136	0.00310964	0.757474	2.42502	2.06605	1.97854	0.742664
102	59.6604	0.133824	0.517347	0.00235206	0.543784	2.25529	1.91709	1.79418	0.636878
103	72.7164	0.0507658	0.31864	-0.000248455	0.807946	2.50006	2.23772	2.20365	0.779714
104	179.892	0.0692838	0.372247	-0.0042451	0.742325	2.10588	1.84294	1.79485	0.561427
105	124.044	0.136283	0.522078	-0.0283608	0.549667	2.32723	2.34125	2.35261	0.162529
106	5.58303	0.111418	0.472056	0.00180034	0.60677	2.63739	2.48621	2.45147	0.577077
107	111.284	0.103499	0.45497	-0.00155518	0.635279	1.99822	1.9044	1.87167	0.306893
108	92.4643	0.173758	0.589504	-0.00379868	0.426675	2.26217	2.21033	1.54035	0.65451
109	170.532	0.115534	0.480694	0.00183625	0.597686	2.23486	2.22102	2.23171	0.185689
110	163.094	0.0911485	0.426963	0.00483668	0.674309	2.23057	1.95917	1.89237	0.590276
111	38.3516	0.0821277	0.405284	0.00312655	0.701582	1.80967	1.62986	1.55438	0.404918
112	163.895	0.0956585	0.437398	-0.000606194	0.658993	2.18676	2.1442	2.14888	0.244883
113	20.6813	0.0961388	0.438495	0.00756999	0.652546	2.70161	2.53029	1.72404	0.97908
114	178.685	0.20409	0.63889	-0.0141843	0.363438	3.02876	2.891	1.93379	1.03222
115	146.377	0.0356947	0.267188	-0.00306795	0.863463	2.33297	2.14821	2.12283	0.558365
116	9.5905	0.226392	0.672893	-0.00785157	0.298635	1.90766	1.75611	1.64188	0.460058
117	6.32391	0.0989636	0.44489	0.00549726	0.646528	2.51161	2.0921	1.93446	0.842102
118	109.486	0.0924008	0.429886	0.0151386	0.668899	4.17598	3.32986	1.55438	3.03315
119	175.25	0.103806	0.455644	-0.000196396	0.632795	2.338	2.28114	2.26043	0.287314
120	69.4172	0.201693	0.635126	0.0133587	0.368452	2.08395	2.09544	2.12283	0.160737
121	78.6413	0.1421	0.533104	-0.0129297	0.521922	3.00862	2.61379	2.09744	1.13019
122	169.807	0.143906	0.536482	-0.0161607	0.516058	2.00621	1.82424	1.70668	0.442575
123	91.5303	0.0725472	0.380913	-0.00162004	0.73252	2.51193	2.02731	1.89171	0.862226
124	129.095	0.154485	0.555851	-0.0120233	0.488008	2.3615	2.08342	2.02397	0.637072
125	66.9129	0.0467369	0.305735	-0.00030448	0.8232	2.55291	2.18027	2.09678	0.904135
126	57.439	0.0724201	0.380579	-0.000143	0.735071	1.87221	1.76145	1.72404	0.318104
127	22.737	0.0715713	0.378342	-0.00675449	0.738715	2.37873	2.32656	2.32122	0.300857
128	120.849	0.321935	0.802415	-0.0260382	0.113174	2.26443	2.08742	1.74074	0.597434
129	61.6133	0.0912517	0.427204	0.00340724	0.673066	2.27044	2.07006	2.02397	0.51489
130	31.7178	0.0585376	0.342163	-0.00392921	0.782497	2.69458	2.47151	2.41807	0.65964
131	133.041	0.0440733	0.296895	0.0027519	0.83346	2.47642	2.23705	2.20298	0.733431
132	155.078	0.0472818	0.307512	0.0119731	0.822681	2.33726	2.1088	2.07273	0.637972
133	19.115	0.0561473	0.335104	-0.000686886	0.789841	2.71356	2.40538	1.87167	0.971954
134	17.5152	0.0838884	0.409606	0.000457452	0.695784	2.31984	2.19898	2.14955	0.414297
135	150.061	0.0830633	0.407586	0.00359593	0.697451	2.82594	2.48487	2.45147	0.983598
136	127.776	0.0541911	0.329215	0.00310216	0.797328	2.61558	2.41674	2.38467	0.690724
137	72.5842	0.0975916	0.441795	-0.0118042	0.65024	2.83371	2.38401	2.09744	1.03798
138	105.722	0.165668	0.575618	-0.00409452	0.455554	2.33148	2.33992	2.35261	0.152403
139	92.0419	0.147414	0.54298	0.0040094	0.503228	1.99107	1.95917	1.95583	0.213106
140	93.6361	0.0536751	0.327644	0.00255566	0.798193	2.23122	1.99057	1.67395	0.703594
141	158	0.138816	0.526908	-0.0158699	0.530691	2.31757	2.2798	2.2611	0.243057
142	8.26099	0.128178	0.506316	0.014263	0.553104	3.17408	2.96848	1.95583	1.19492
143	94.8324	0.0564818	0.336101	0.00131808	0.788332	2.57346	2.24507	2.17626	0.84066
144	75.099	0.284154	0.753862	-0.0247395	0.190774	2.9265	2.549	2.45147	0.851661
145	22.9557	0.14807	0.544187	0.0143523	0.496851	2.40671	2.40271	2.4174	0.205146
146	83.519	0.178333	0.597215	-0.00587487	0.428566	2.17083	2.1609	2.14955	0.187693
147	124.801	0.0846295	0.411411	-0.00402811	0.694679	2.08574	1.96585	1.93446	0.382745
148	94.0716	0.0458899	0.302952	0.0024638	0.82633	1.80488	1.66059	1.64188	0.371053
149	36.6714	0.0575332	0.339214	0.00214519	0.78533	2.71985	2.42275	1.81355	1.01209
150	43.147	0.137655	0.5247	-0.00112095	0.531494	2.49698	2.39269	2.35261	0.430308
151	49.504	0.0405233	0.284687	0.00219441	0.845162	2.48102	2.13953	1.83226	0.86369
152	47.3387	0.0456705	0.302227	0.00475641	0.826638	2.50602	2.07206	1.97788	0.900812
153	125.041	0.0667085	0.365263	-0.000642436	0.753701	2.22786	2.02731	1.97788	0.526434
154	75.9899	0.312719	0.790847	-0.0181859	0.12708	2.4919	2.25375	1.81355	0.774938
155	67.6219	0.0688089	0.370969	0.000536416	0.746765	2.82591	2.31788	1.93446	1.17695
156	105.335	0.0793872	0.398465	-0.00618168	0.712178	2.30288	2.213	2.20298	0.372534
157	151.322	0.0640913	0.358026	-0.00223917	0.762601	2.64359	2.49155	2.45214	0.608672
158	6.52333	0.0951269	0.436181	0.00104671	0.66091	1.7188	1.66526	1.65791	0.203095
159	84.7181	0.15985	0.56542	0.0135646	0.468735	1.83958	1.84495	1.85163	0.113351
160	81.757	0.0555845	0.33342	0.00787581	0.79109	2.05752	1.75878	1.54035	0.650346
161	152.057	0.139869	0.528903	0.0301919	0.528134	2.76412	2.28247	2.12283	0.970193
162	26.7848	0.0486638	0.311974	-0.00118542	0.816735	2.54042	2.39002	2.38467	0.591266
163	51.2132	0.196014	0.626122	-0.000129083	0.367015	2.79533	2.41941	2.38467	0.999422
164	13.5232	0.0471619	0.307122	0.0133456	0.823033	2.68475	2.47953	2.45214	0.740721
165	51.9789	0.154854	0.556515	-0.0310169	0.487327	2.18806	2.18762	2.20365	0.15541
166	105.87	0.0635947	0.356636	-0.00338376	0.766162	2.50531	2.34393	2.32122	0.591182
167	121.641	0.0669055	0.365802	0.00371667	0.753742	2.52344	2.12884	2.07206	0.827106
168	34.7403	0.217988	0.660285	-0.00271638	0.326755	1.74679	1.76145	1.79485	0.132408
169	111.684	0.214476	0.654945	0.0230927	0.336235	2.78788	2.70664	2.41807	0.780418
170	172.518	0.0987306	0.444366	0.00235952	0.650213	1.74815	1.66593	1.64255	0.264769
171	70.4191	0.131747	0.513317	-0.00110246	0.547924	1.70825	1.70334	1.70668	0.128277
172	169.216	0.164048	0.572797	0.025011	0.46723	2.42704	2.25843	2.23171	0.488811
173	85.9912	0.0794869	0.398715	9.25215e-05	0.711761	2.13241	2.04	2.02397	0.341369
174	13.9042	0.0807334	0.401829	0.00266381	0.705858	2.43716	2.39069	2.38467	0.280009
175	16.0455	0.0534933	0.327088	-0.00105338	0.799313	2.31411	2.15823	2.09744	0.500996
176	19.2686	0.0559424	0.334492	-0.00130752	0.791918	2.37438	2.13886	2.12283	0.698838
177	61.4517	0.069721	0.373419	-2.72384e-05	0.7443	1.71741	1.60982	1.55438	0.317043
178	25.3581	0.254539	0.713498	0.0108933	0.249837	2.53448	2.35328	2.29049	0.569878
179	109.945	0.188815	0.614515	-0.0146014	0.396908	2.72089	2.62782	1.51363	0.877137
180	15.2335	0.0808639	0.402154	0.00332804	0.70749	2.21678	2.10078	2.07273	0.392575
181	177.414	0.123442	0.496875	-0.0198425	0.574036	3.09795	2.86428	1.65791	1.33326
182	28.1402	0.0474005	0.307898	0.00284056	0.820291	2.55797	2.42208	2.38467	0.540205
183	72.7169	0.104534	0.45724	0.00176741	0.626566	3.12143	2.72401	1.64255	1.2857
184	38.5736	0.190632	0.617466	-0.0155456	0.389457	2.9568	2.31387	2.12283	1.15745
185	73.3955	0.0580924	0.340859	0.000317084	0.783624	2.04412	1.93245	1.91308	0.379623
186	176.352	0.100875	0.449165	0.00568587	0.64268	2.42578	2.1923	2.14888	0.577514
187	35.8235	0.121841	0.493642	0.00233287	0.582726	1.55772	1.50695	1.50027	0.184772
188	139.334	0.0286969	0.23957	0.00157294	0.889091	2.47869	2.07674	1.81355	0.915545
189	176.19	0.122294	0.494559	0.00577284	0.583969	2.0494	2.02797	2.02397	0.189158
190	166.848	0.0679622	0.368679	-0.000534383	0.751972	2.53117	2.36731	2.35261	0.552352
191	164.413	0.0499247	0.315989	0.000960611	0.811869	1.93168	1.65791	1.61182	0.520146
192	79.4876	0.112376	0.474081	0.000845381	0.606938	2.11875	1.99992	1.97788	0.3619
193	178.941	0.0732021	0.382628	0.00396672	0.729965	2.27085	2.1108	2.07273	0.499354
194	174.353	0.0477394	0.308997	0.000560918	0.819186	2.27483	1.92978	1.87167	0.689622
195	120.397	0.043036	0.29338	-0.00197014	0.836698	2.3078	1.94514	1.89237	0.757139
196	108.376	0.0407514	0.285487	0.00174651	0.844392	2.07696	1.85764	1.83226	0.539329
197	145.012	0.095051	0.436007	-0.00024152	0.661288	1.63107	1.56573	1.55438	0.207608
198	10.1105	0.0770393	0.392528	0.00392739	0.718562	1.75502	1.70601	1.70668	0.199908
199	13.3576	0.058861	0.343106	0.00246434	0.78047	2.66553	2.40672	2.38467	0.827417
200	48.1129	0.0942607	0.43419	-0.000936314	0.663169	1.61592	1.58511	1.56841	0.147789
201	177.417	0.195624	0.625497	-0.00352704	0.384556	1.95258	1.96919	2.00125	0.157282
202	146.783	0.113501	0.476448	-0.00681528	0.603853	2.27252	1.9712	1.87234	0.636796
203	162.078	0.207137	0.643641	0.00165364	0.345652	2.26631	2.2965	2.35194	0.159877
204	53.8215	0.146518	0.541327	-0.00303162	0.51017	2.47051	2.44412	2.45214	0.283849
205	25.3786	0.0568506	0.337196	-0.000402631	0.787539	2.28239	2.00793	1.95583	0.659435
206	105.976	0.244845	0.699779	-0.0237313	0.26281	3.17043	2.99053	1.91308	1.18846
207	147.88	0.0801247	0.400312	-0.00324082	0.709262	2.70504	2.25175	2.14888	0.972672
208	23.8875	0.0569553	0.337506	-0.000460486	0.78746	2.50929	2.37799	2.35261	0.5162
209	56.5392	0.0847457	0.411693	0.00390418	0.693998	1.9404	1.8022	1.74074	0.369108
210	87.8209	0.103295	0.454522	0.00284479	0.635536	2.00033	1.99458	2.00125	0.129693
211	108.899	0.108472	0.465773	-0.00322573	0.620649	2.05515	2.0066	2.00059	0.240247
212	23.5374	0.145383	0.539228	0.00287145	0.501077	2.45421	2.40404	1.54102	0.742864
213	171.893	0.140508	0.530109	-0.0115984	0.522278	3.15297	2.62715	2.17626	1.3722
214	128.61	0.162458	0.570015	0.0523586	0.471789	2.52476	2.21768	2.1756	0.741621
215	176.705	0.0845616	0.411246	-0.00182786	0.695011	1.9988	1.93312	1.91308	0.25995
216	140.127	0.189025	0.614858	-0.001509	0.39523	1.89397	1.90841	1.93379	0.119329
217	124.891	0.0640245	0.357839	0.00317052	0.7654	2.38669	2.33257	2.32122	0.314406
218	52.4956	0.0988442	0.444622	0.00165442	0.649492	1.95265	1.82892	1.77615	0.340887
219	82.6564	0.0468182	0.306001	-0.00256799	0.82328	1.99565	1.74408	1.65791	0.520988
220	13.7803	0.0775316	0.393781	0.000250253	0.716312	2.16376	1.93913	1.91308	0.541814
221	126.286	0.0758635	0.389521	-0.00552482	0.722426	2.07135	1.86432	1.52699	0.602093
222	16.2093	0.101746	0.451102	0.00192763	0.641189	1.64815	1.59045	1.58243	0.198597
223	169.283	0.210225	0.648422	-0.00146378	0.32138	2.36457	2.38801	2.41807	0.168819
224	11.1032	0.18142	0.602362	-0.000222019	0.411505	2.00555	2.01328	2.02463	0.15356
225	153.893	0.0926928	0.430564	-0.00639674	0.667771	1.87313	1.66192	1.61182	0.428103
226	91.1534	0.182654	0.604408	-0.000815228	0.412937	1.92857	1.91175	1.91241	0.189633
227	39.2796	0.0577573	0.339875	0.000735337	0.784842	2.55393	2.36998	2.32122	0.633124
228	74.8306	0.0872067	0.417628	0.00814311	0.684769	2.9987	2.53831	2.45214	1.20415
229	32.9932	0.0757372	0.389197	0.0043061	0.723503	2.42505	2.33257	2.32122	0.400128
230	168.276	0.0713299	0.377703	-0.00123931	0.737654	2.27075	1.94848	1.77615	0.722432
231	102.786	0.0472933	0.307549	-0.00277527	0.821151	2.40675	2.10012	2.02397	0.737948
232	151.829	0.0859179	0.414531	0.000609361	0.690251	2.40636	2.37131	2.35261	0.240074
233	174.293	0.108778	0.466429	0.00863534	0.619961	2.29412	2.08275	2.02463	0.534647
234	61.5781	0.0797302	0.399325	0.00232146	0.710691	2.59203	2.50023	2.48687	0.455488
235	131.735	0.177942	0.596561	-0.00956156	0.421831	2.32238	2.33925	2.35261	0.151247
236	63.2258	0.140418	0.529939	0.00900673	0.524067	3.26761	2.99988	1.68998	1.39487
237	159.092	0.0935187	0.432478	0.0106843	0.664848	2.17495	1.97587	1.64255	0.604789
238	139.072	0.0832767	0.40811	0.00645563	0.695758	2.17228	1.91843	1.59713	0.669699
239	172.581	0.0910263	0.426676	-0.00141581	0.674052	3.21802	2.92039	1.5831	1.42724
240	83.8641	0.084295	0.410597	-0.0127242	0.694725	2.56335	2.20298	2.00125	0.808879
241	12.0444	0.129769	0.50945	-0.0034823	0.556652	2.46702	2.44546	2.45147	0.25153
242	77.3413	0.105385	0.459098	-0.00277752	0.629045	2.27818	2.25843	2.26043	0.193561
243	23.1062	0.292711	0.765129	-0.0317738	0.19363	2.54329	2.27846	1.93446	0.735185
244	68.8167	0.157765	0.56172	-0.00300664	0.469676	3.38818	3.19025	1.74074	1.40394
245	72.4466	0.110703	0.470538	-0.0013269	0.61324	2.2376	2.21835	2.20365	0.196549
246	16.2915	0.099922	0.447039	-0.000213864	0.646518	2.24454	2.18228	2.1756	0.29868
247	81.6063	0.286141	0.756493	0.017486	0.170677	2.30929	2.08074	2.02463	0.561562
248	14.7418	0.177039	0.595045	0.000690473	0.42518	2.66076	2.28715	2.14955	0.872205
249	72.6147	0.172213	0.586879	0.0204227	0.434426	2.692	2.47752	2.35261	0.603581
250	135.144	0.0910274	0.426679	0.00167116	0.673892	1.80392	1.73874	1.72338	0.234124
251	145.494	0.15543	0.557548	0.0151869	0.481027	2.07552	2.00059	1.97788	0.279971
252	136.407	0.105668	0.459713	0.010285	0.634322	2.27575	2.26511	2.2611	0.187128
253
254	159.57	0.0693447	0.37241	0.00142439	0.744844	2.52545	2.41406	2.38467	0.496368
255	128.292	0.0691337	0.371843	0.00635902	0.747341	2.51853	2.39469	2.38467	0.499641
256	179.172	0.0632237	0.355595	0.00509462	0.765068	2.45199	2.3653	2.35261	0.426672
257	17.0276	0.0564154	0.335903	0.000805745	0.788332	2.3623	2.00259	1.85163	0.738421
258	98.9361	0.091571	0.427951	-0.00789637	0.672521	2.31274	2.08542	2.04801	0.582536
259	40.038	0.242013	0.69572	0.0483047	0.273834	2.11758	1.98656	1.55371	0.566535
260	27.3499	0.0822459	0.405576	-0.00864645	0.700423	2.44974	2.05002	1.97788	0.825817
261	132.162	0.085346	0.413149	0.000365363	0.690449	2.91669	2.53764	1.89237	1.15955
262	8.8131	0.0813765	0.403427	0.00694336	0.70301	2.7832	2.46483	2.38467	0.860244
263	63.6779	0.0577506	0.339855	0.00445349	0.785527	1.78037	1.68597	1.67395	0.274165
264	23.3528	0.132232	0.51426	0.00327212	0.550973	2.39002	2.35595	2.35261	0.268743
265	168.478	0.171492	0.585648	-0.0188949	0.442472	2.23185	1.96719	1.61182	0.702043
266	100.645	0.0694304	0.37264	-0.00770287	0.743889	2.35428	2.21234	2.20365	0.513634
267	139.286	0.181164	0.601937	0.0125817	0.41494	2.82046	2.76809	1.52699	0.923023
268	119.344	0.0938493	0.433242	-0.00367515	0.66606	2.16386	2.10746	2.09744	0.282332
269	8.12495	0.129072	0.508079	-0.00304703	0.559053	2.6398	2.3486	2.29049	0.692951
270	34.5443	0.131918	0.51365	-0.0114244	0.547207	2.38544	2.00927	1.89237	0.730344
271	9.51359	0.138577	0.526454	0.0108539	0.523188	3.35161	3.28444	3.16554	1.02119
272	31.0879	0.082863	0.407095	0.00328323	0.699528	2.17043	1.87634	1.77615	0.635913
273	2.52317	0.109729	0.468464	0.00464912	0.616976	1.69012	1.65658	1.65791	0.165768
274	17.9381	0.0766924	0.391644	0.00565682	0.719632	2.73642	2.2945	2.07273	0.998005
275	92.6072	0.206288	0.64232	0.0152742	0.342927	2.14583	2.16491	2.20365	0.160128
276	43.5709	0.0672977	0.366872	-0.00032632	0.75211	2.0044	1.86098	1.79485	0.383933
277	77.6029	0.0995852	0.446285	-0.000198402	0.647572	1.8605	1.77214	1.72338	0.286939
278	56.15	0.036674	0.270828	0.0033157	0.85958	2.34069	2.01929	1.97854	0.771544
279	36.0329	0.104942	0.458131	-0.00675859	0.630597	2.28574	2.20966	2.20365	0.334771
280	32.7784	0.0454602	0.30153	-0.000318248	0.827958	2.04541	1.93045	1.91308	0.398214
281	163.523	0.133088	0.515922	0.0036279	0.54752	1.95354	1.80287	1.74074	0.386688
282	176.152	0.113357	0.476144	0.00323297	0.604491	1.72405	1.6479	1.55438	0.240954
283	168.585	0.187668	0.612647	0.00035535	0.396598	1.88732	1.86432	1.8523	0.19926
284	104.396	0.186032	0.60997	0.0124513	0.404423	1.65488	1.60648	1.58243	0.187845
285	91.2366	0.0864697	0.41586	0.025327	0.688443	3.17423	2.92106	2.02463	1.20983
286	119.613	0.0834159	0.40845	0.00112785	0.697034	2.82991	2.70129	2.55968	0.746752
287	43.5841	0.172786	0.587854	-0.0176103	0.438746	1.74425	1.60982	1.56841	0.310211
288	160.466	0.0374586	0.27371	-0.00161353	0.857423	2.51441	2.33391	2.32122	0.65441
289	5.75611	0.0680357	0.368878	0.000999363	0.749463	1.92769	1.77681	1.72404	0.394073
290	60.5491	0.0790375	0.397586	-0.000139204	0.712428	1.89942	1.75477	1.68998	0.370715
291	157.93	0.13788	0.525129	-0.00824333	0.529445	2.77507	2.40004	2.00125	0.958204
292	165.55	0.277459	0.744928	0.0368466	0.181977	3.63786	3.45611	2.48687	1.21382
293	101.283	0.0742161	0.385269	0.0091229	0.729606	2.48521	2.29316	2.2611	0.593976
294	49.3086	0.0554961	0.333155	-0.00378423	0.792267	1.99799	1.8042	1.75811	0.469622
295	94.5446	0.115062	0.479712	0.00436322	0.600671	1.91042	1.85096	1.83226	0.236152
296	156.002	0.103262	0.45445	-0.00496662	0.63495	2.246	2.18628	2.14955	0.285183
297	137.113	0.05975	0.345688	0.00933361	0.780999	2.47535	2.43611	2.41807	0.27214
298	175.299	0.177808	0.596335	0.00118194	0.422995	2.07029	2.08876	2.12283	0.128086
299	126.163	0.0796815	0.399203	0.0013734	0.709695	2.79161	2.52962	2.48687	0.885257
300	171.622	0.0990153	0.445006	-0.000614048	0.648146	2.65922	2.211	2.04801	0.913476
301	124.233	0.394894	0.8887	-0.137645	0.0451504	3.38524	2.94577	2.29049	1.34645
302	60.5203	0.110442	0.469982	-0.014719	0.609572	2.69015	2.22436	2.02397	0.974055
303	10.5391	0.0619556	0.35201	-0.000870939	0.77008	2.3211	2.2277	2.20365	0.394431
304	130.977	0.0893911	0.422827	0.00555205	0.678355	1.98916	1.91776	1.89237	0.272568
305	139.887	0.0866875	0.416383	0.000212194	0.688114	1.97582	1.8563	1.83226	0.362322
306	45.9548	0.0542918	0.32952	-0.00329893	0.795523	2.29012	1.94047	1.85163	0.731644
307	22.6506	0.34125	0.826135	0.00664913	0.120944	2.05655	1.93846	1.91241	0.338232
308	9.47158	0.0755942	0.38883	0.00157133	0.72099	2.07802	1.96852	1.52699	0.570584
309	43.6877	0.121053	0.492042	0.00104858	0.577298	2.22342	1.98522	1.95583	0.556727
310	78.2622	0.214854	0.655521	0.00555986	0.326577	3.47465	3.32986	1.68998	1.24761
311	19.4328	0.09012	0.424547	-0.00118601	0.672353	2.41941	2.36263	1.52699	0.750014
312	87.4975	0.0706186	0.375815	0.00363124	0.738909	2.06054	1.79218	1.74074	0.53236
313	93.4113	0.151832	0.551058	-0.0116623	0.492589	3.85608	3.38129	2.09744	2.08079
314	140.979	0.0700019	0.374171	0.000484499	0.743134	2.46573	2.32456	2.29049	0.520545
315	31.9864	0.0677781	0.36818	-0.00140126	0.748633	2.47959	2.35194	2.32122	0.506237
316	29.4066	0.189072	0.614934	-0.0343075	0.393832	1.78573	1.62719	1.59713	0.37286
317	43.7872	0.0624647	0.353454	0.00145125	0.768063	1.9919	1.71536	1.64188	0.532414
318	39.1057	0.221853	0.666112	0.0580394	0.322192	2.83522	2.50758	2.12283	0.932433
319	171.137	0.0915774	0.427966	-0.000478304	0.672363	1.89254	1.86232	1.8523	0.171421
320	59.0161	0.129164	0.50826	-0.0282632	0.558494	2.64179	2.57972	2.48687	0.664061
321	3.36529	0.106425	0.461357	0.023922	0.627499	1.79851	1.73273	1.72338	0.236126
322	119.501	0.0487953	0.312395	0.000404832	0.815582	2.33855	1.96852	1.75811	0.818374
323	49.6077	0.138534	0.526373	0.0153536	0.528037	1.74053	1.69933	1.68998	0.21195
324	152.715	0.0941026	0.433826	-0.00480895	0.665129	2.18002	2.09544	2.07273	0.32307
325	158.484	0.0553525	0.332724	0.000444365	0.792985	2.58706	2.4675	2.45147	0.504139
326	153.726	0.168672	0.580813	0.00509418	0.451843	2.70416	2.40939	2.35261	0.736702
327	3.91065	0.103816	0.455666	-0.000329559	0.632184	1.5315	1.5123	1.51363	0.125562
328	16.4015	0.053075	0.325807	0.0013247	0.800297	2.53927	2.15422	1.68998	0.956141
329	172.585	0.12724	0.504459	0.00967279	0.565896	1.89377	1.82825	1.81355	0.246944
330	172.632	0.059089	0.34377	0.00188674	0.782024	2.55405	2.48153	2.45214	0.377245
331	62.7758	0.147267	0.54271	-0.0081285	0.500447	2.16263	2.15088	2.14888	0.173436
332	19.7646	0.0916104	0.428043	0.000233293	0.67197	1.58453	1.57175	1.56841	0.103103
333	92.0566	0.0638289	0.357292	0.0014207	0.764666	2.52247	2.42275	2.4174	0.45356
334	162.203	0.166138	0.576433	-0.00310921	0.450196	2.07668	1.98188	1.51363	0.55973
335	156.13	0.10614	0.460739	0.0102743	0.622448	2.39953	2.0567	1.97854	0.746096
336	24.6386	0.189957	0.616371	0.000950405	0.38881	1.90334	1.8897	1.89237	0.180238
337	84.9076	0.135431	0.520445	-0.0183117	0.543054	2.1866	2.0941	2.07273	0.345121
338	130.753	0.116407	0.482508	0.00147268	0.595748	2.19123	2.17626	2.17626	0.178837
339	142.46	0.0708068	0.376316	0.00362077	0.738678	2.49282	2.2778	2.23237	0.702495
340	137.858	0.11136	0.471931	-0.00662732	0.611358	1.84586	1.8396	1.85163	0.127817
341	90.7403	0.107947	0.464643	-0.00753462	0.613725	3.19432	2.93175	1.58243	1.29881
342	161.009	0.0434634	0.294834	-0.00243411	0.836387	2.4053	2.2778	2.2611	0.492357
343	79.0579	0.0651025	0.360839	-0.000225554	0.758311	2.24022	1.83693	1.75878	0.730445
344	75.3939	0.108647	0.466148	0.00149548	0.619991	2.07209	1.93312	1.89237	0.410558
345	21.1153	0.47489	0.974566	-0.164862	0.191243	3.84624	3.57501	2.12283	1.50642
346	173.961	0.163733	0.572246	-0.00070798	0.459346	1.91838	1.92711	1.95583	0.127858
347	34.4045	0.104667	0.45753	0.00522659	0.632665	2.69282	2.36998	2.29049	0.748395
348	173.985	0.226211	0.672623	0.00119554	0.30777	2.3678	2.38801	2.41807	0.189925
349	2.25462	0.138813	0.526903	-0.0110858	0.530184	1.81462	1.62786	1.56841	0.377109
350	139.287	0.0983392	0.443484	-0.00208275	0.650233	1.74054	1.55772	1.48758	0.374911
351	15.6562	0.0765772	0.39135	0.0163978	0.723787	2.60535	2.213	2.1756	0.927096
352	56.4438	0.0964774	0.439266	-0.00264875	0.657987	2.44896	2.39069	2.35261	0.316806
353	75.0624	0.263283	0.725649	-0.00923405	0.247022	1.57329	1.57909	1.58243	0.126726
354	88.7128	0.0699793	0.37411	-0.000154671	0.745353	1.72464	1.64456	1.62719	0.246958
355	157.988	0.168535	0.580577	-0.00618952	0.449877	2.57989	2.42008	2.38467	0.544672
356	134.336	0.204612	0.639705	-0.00365059	0.358894	2.10522	2.1275	2.14888	0.143096
357	125.761	0.188947	0.614731	-0.0522053	0.381884	2.83119	2.26778	2.17626	1.09567
358	7.87028	0.0316961	0.251778	-0.00106566	0.878264	2.52892	2.25709	2.23171	0.836229
359	95.6664	0.07366	0.383823	3.81108e-05	0.728528	2.39267	2.01595	1.95583	0.783141
360	135.634	0.0489372	0.312849	-0.00108585	0.814551	2.12374	1.85831	1.77615	0.584128
361	146.111	0.0996346	0.446396	-0.000913862	0.646369	1.66761	1.63721	1.62719	0.153456
362	66.9778	0.0514496	0.320779	0.00225981	0.805597	2.53785	2.38067	2.35261	0.61975
363	65.6096	0.143652	0.536007	-0.00189501	0.515734	1.91432	1.91709	1.93379	0.127066
364	173.537	0.147689	0.543487	-0.000291376	0.505672	2.22878	2.23304	2.23171	0.147925
365	33.8016	0.115887	0.481428	-0.014022	0.595138	2.08949	2.07941	2.07273	0.151642
366	168.004	0.0840885	0.410094	0.00351264	0.696706	2.35245	2.29316	2.29049	0.31786
367	157.806	0.0596449	0.345384	-0.000105252	0.776359	2.42283	1.96318	1.8523	0.849584
368	67.958	0.139491	0.528187	0.000649658	0.526843	1.72298	1.71135	1.72338	0.148914
369	117.77	0.084033	0.409958	-0.00772993	0.696882	1.99613	1.94381	1.89237	0.236549
370	24.9815	0.085137	0.412643	-0.00118531	0.693791	1.67295	1.59646	1.58243	0.231381
371	14.6897	0.129401	0.508726	-0.00481263	0.554322	1.66657	1.65391	1.64188	0.12404
372	87.4383	0.131361	0.512564	-0.00776914	0.551456	1.82626	1.74342	1.70668	0.257508
373	39.1004	0.13237	0.514528	0.0104938	0.539644	3.14748	2.92039	1.5831	1.22136
374	81.3307	0.0919857	0.428919	0.00176516	0.671207	1.71716	1.68129	1.67395	0.169628
375	68.4681	0.0950764	0.436065	-0.00502809	0.659655	2.83146	2.55167	1.81355	1.0921
376	0.0943331	0.187466	0.612317	6.42841e-05	0.401536	2.08224	2.06939	2.07273	0.207753
377	29.4877	0.116517	0.482736	0.00241769	0.594304	2.30313	2.2631	2.26043	0.252703
378	87.6504	0.103727	0.45547	-0.00377919	0.631841	2.08812	1.80687	1.72338	0.561138
379	52.076	0.0446153	0.298715	0.00343289	0.831703	2.28368	2.11414	2.09678	0.513265
380	74.7742	0.100574	0.448494	-0.0070433	0.645412	1.67017	1.57776	1.52699	0.258425
381	73.5041	0.208294	0.645437	0.0268524	0.336083	1.95013	1.94648	1.9565	0.171931
382	126.104	0.0717627	0.378847	-0.000401737	0.737255	2.30719	2.21568	2.14955	0.369483
383	105.043	0.177156	0.595242	-0.00921104	0.431485	2.38687	2.39202	2.4174	0.192521
384	55.6881	0.139086	0.52742	0.00844618	0.517852	3.44639	3.0787	1.52699	1.39602
385	93.1718	0.0501735	0.316776	-0.00132302	0.811092	2.33841	2.11347	2.09744	0.631364
386	159.414	0.153498	0.554072	-0.0221334	0.488789	3.10437	2.62448	2.4174	1.13767
387	45.0798	0.128376	0.506708	-0.0115691	0.555783	2.356	2.11147	1.91308	0.626838
388	39.9878	0.0673895	0.367123	0.00477455	0.752497	2.4805	2.16691	2.12283	0.793362
389	79.7995	0.1441	0.536844	-0.00341168	0.520934	2.25551	2.25976	2.2611	0.160609
390	143.386	0.0507024	0.318441	0.00122297	0.808629	2.45079	2.13953	1.67395	0.912913
391	104.594	0.232433	0.681811	-0.00909823	0.311571	3.22904	3.1475	1.59713	1.03425
392	82.7935	0.159974	0.565639	0.00159582	0.470609	2.3347	2.33791	2.35261	0.193772
393	35.7709	0.124187	0.498371	-0.00066752	0.569828	2.7604	2.36263	2.29049	0.865764
394	147.325	0.116096	0.481863	0.0121007	0.596859	2.0739	1.87568	1.81289	0.466659
395	70.4034	0.107181	0.462992	-0.00441508	0.625219	2.32121	2.29383	2.29049	0.228711
396	98.9783	0.157435	0.561132	-0.000553462	0.478167	2.48376	2.34393	2.32122	0.509919
397	65.8722	0.0519776	0.322421	-0.00236318	0.804623	2.17192	2.01461	2.00059	0.50732
398	143.139	0.130798	0.511464	0.00337292	0.557414	2.02201	1.9899	2.00059	0.227058
399	95.2958	0.106501	0.461522	-0.0128514	0.621873	3.18017	2.8576	1.65791	1.28739
400	92.9045	0.0950126	0.435919	0.00188061	0.66076	2.40339	2.30786	2.29049	0.378769
401	34.3145	0.0623579	0.353151	0.00109441	0.768719	1.95839	1.81422	1.79418	0.395896
402	84.7442	0.0672267	0.366679	0.00397852	0.752653	2.53046	2.35996	2.35194	0.614409
403	156.376	0.0667915	0.36549	-0.00125978	0.753735	2.01168	1.85764	1.81355	0.415229
404	47.8371	0.128388	0.506731	-0.0110371	0.56077	2.23391	2.06872	2.04801	0.468421
405	109.995	0.0891557	0.422269	-0.00587698	0.677082	2.57642	2.3132	1.65791	0.975653
406	60.5298	0.0519853	0.322445	-0.000590651	0.804588	2.72349	2.47285	2.45147	0.802594
407	74.829	0.0602677	0.347182	-0.00297315	0.774633	2.13503	1.76078	1.65791	0.668224
408	91.646	0.15745	0.561159	0.00563472	0.479746	2.0879	2.0901	2.09744	0.14895
409	1.02432	0.0627129	0.354155	-0.00244227	0.767749	2.33878	2.16357	2.09744	0.516487
410	75.3864	0.0400536	0.283032	0.00247081	0.847483	2.65948	2.11949	1.67395	1.26246
411	37.2632	0.091339	0.427409	-0.00997061	0.672179	1.69175	1.55505	1.51363	0.306582
412	116.706	0.0896809	0.423511	-0.00504772	0.678799	1.89655	1.74676	1.72338	0.371331
413	54.6144	0.0693457	0.372413	-0.0013622	0.746401	1.72371	1.60915	1.58243	0.291963
414	48.5144	0.252033	0.709976	-0.0331447	0.25573	2.1752	1.92511	1.87234	0.52184
415	47.4951	0.0583635	0.341653	-0.00155023	0.782589	2.81505	2.38067	2.32122	1.11509
416	46.6949	0.0767309	0.391742	-0.00315105	0.721369	2.56161	2.45815	2.45147	0.455193
417	82.0778	0.0582483	0.341316	-0.00413444	0.783299	2.39539	2.17159	2.14888	0.611797
418	36.726	0.214277	0.65464	0.00308924	0.334109	2.26245	2.27513	2.29049	0.17436
419	99.2947	0.118317	0.486451	0.01368	0.592565	2.66456	2.49489	2.45214	0.590548
420	35.9241	0.208243	0.645357	0.0233357	0.354342	3.42589	3.23902	1.87167	1.49261
421	152.277	0.0641904	0.358303	0.0032056	0.762432	2.32266	2.18495	2.14888	0.480344
422	47.6484	0.0737225	0.383986	-0.00311659	0.72896	2.58389	2.09344	2.02397	1.00192
423	109.444	0.0523647	0.323619	-0.00281932	0.80246	2.4268	2.02463	1.89237	0.835512
424	47.8905	0.0785154	0.396271	0.00299524	0.714435	2.64729	2.17092	2.04801	0.956295
425	90.4615	0.0847541	0.411714	0.0146737	0.693785	2.5043	2.33057	2.29049	0.544076
426	10.4005	0.100651	0.448667	-0.00329575	0.643246	1.88237	1.83426	1.83226	0.21067
427	31.5485	0.0735774	0.383608	0.00142031	0.729018	2.0702	1.77748	1.72338	0.562735
428	30.2916	0.0598825	0.346071	0.000145418	0.777737	1.90958	1.80754	1.77615	0.311255
429	24.2384	0.132198	0.514194	-0.00565194	0.544962	3.27312	3.02994	1.59713	1.35935
430	107.782	0.0482194	0.310546	-0.000164205	0.818584	1.71231	1.56173	1.54035	0.362505
431	93.0529	0.0976637	0.441959	0.00107954	0.653167	2.428	2.40271	2.38467	0.225616
432	58.6243	0.103867	0.455778	0.00367298	0.634364	2.39037	2.35795	2.35261	0.259863
433	35.1934	0.0411979	0.287047	-0.00348694	0.842919	2.34993	1.92778	1.68998	0.841645
434	100.122	0.21069	0.649138	-0.0421432	0.355122	2.20425	2.15489	1.58243	0.576072
435	5.27711	0.147607	0.543337	0.00723948	0.504308	1.99468	1.9899	2.00125	0.170583
436	51.0094	0.00650368	0.11405	4.00845e-05	0.974169	6.65011	6.05253	2.09744	3.31262
437	7.77373	0.143547	0.535812	-0.0224111	0.514771	1.91443	1.69933	1.56841	0.454821
438	5.66573	0.0798754	0.399688	0.00137052	0.709109	2.49875	2.08208	1.93446	0.894584
439	61.8519	0.287979	0.758919	-0.00939695	0.177504	2.41866	2.41139	1.62719	0.577997
440	58.0626	0.056048	0.334807	-2.5308e-05	0.790535	1.74654	1.58778	1.56841	0.362778
441	123.538	0.0739941	0.384692	-0.000444948	0.728293	2.1839	2.08408	2.04801	0.380921
442	37.4005	0.0699746	0.374098	-0.00626144	0.742855	2.51182	2.1589	2.12283	0.884582
443	111.796	0.1443	0.537214	-0.00174391	0.513412	2.03433	1.91241	1.89237	0.344029
444	117.535	0.0992654	0.445568	0.00634936	0.642876	2.29835	2.13017	1.68998	0.68156
445	137.696	0.168604	0.580696	0.00975252	0.447155	2.18998	2.18962	2.20365	0.169575
446	164.62	0.0473174	0.307628	-0.000112717	0.821143	2.60619	2.47619	2.45214	0.535733
447	4.9826	0.0701581	0.374588	0.00104966	0.741221	1.99667	1.78349	1.58243	0.521384
448	72.1475	0.0678772	0.368449	0.00161588	0.748189	2.3822	2.15489	2.12283	0.603643
449	53.3558	0.0686462	0.37053	0.000502576	0.748182	2.32071	2.21501	2.17626	0.388508
450	47.9079	0.155432	0.557551	0.0085133	0.479769	2.03326	1.94848	1.50027	0.497871
451	133.192	0.164646	0.57384	-0.0224248	0.460774	2.7666	2.46349	1.89237	0.998938
452	64.8174	0.0742382	0.385326	0.00097848	0.729421	2.62302	2.27846	2.23171	0.802951
453	87.8168	0.0577654	0.339898	0.00564267	0.784519	2.97828	2.44078	2.35261	1.32413
454	39.5045	0.0557901	0.334036	0.00158241	0.791525	2.26918	2.14086	2.12283	0.438738
455	47.6271	0.0472862	0.307526	-0.00026989	0.821535	2.28777	2.1442	2.12283	0.481778
456	111.757	0.0321975	0.253762	-0.000979066	0.875847	2.01378	1.71736	1.67395	0.565022
457	116.751	0.00766169	0.123788	7.13068e-05	0.969715	2.86571	3.04263	1.69065	0.867984
458	61.738	0.277426	0.744884	-0.00350103	0.197059	2.28884	2.32656	2.38467	0.196693
459	151.222	0.0397126	0.281825	0.000774317	0.848582	2.65418	2.2818	2.23237	1.01371
460	46.5459	0.0570653	0.337832	-0.00116345	0.78598	2.93359	2.52562	1.61182	1.37824
461	93.6004	0.104012	0.456096	0.00369557	0.634528	2.39658	2.23772	2.17626	0.495924
462	178.426	0.0593958	0.344661	-0.000929514	0.778607	2.63347	2.38534	2.35261	0.761066
463	144.778	0.000850384	0.0412404	-6.02671e-07	0.9966	3.76521	3.71729	3.16487	1.02222
464	3.06352	0.0763286	0.390714	-0.000171533	0.721871	1.93475	1.89037	1.87234	0.205167
465	163.109	0.00192404	0.062033	-1.8942e-05	0.99232	4.43487	4.3385	2.20365	1.58093
466	4.00786	0.0384727	0.27739	-0.00104679	0.853078	2.69539	2.30986	2.2611	1.10459
467	56.3133	0.142158	0.533213	-0.0187992	0.520707	1.95727	1.94381	1.95583	0.156119
468	64.3679	0.0991643	0.445341	-0.00059815	0.643937	2.9139	2.60644	1.51363	1.23438
469	141.992	0.0383213	0.276844	0.000944417	0.8532	2.02508	1.82023	1.79485	0.526354
470	156.345	0.0364925	0.270157	0.00206626	0.859876	2.25109	1.90707	1.87167	0.705594
471	23.0605	0.0795008	0.39875	-0.0065202	0.710031	2.486	2.29049	2.26043	0.615445
472	43.7563	0.216227	0.657612	-0.00422127	0.321295	2.36723	2.38735	2.41807	0.172052
473	57.1358	0.0902552	0.424865	-0.000250512	0.674958	2.48048	2.23438	1.72338	0.89054
474	137.384	0.171376	0.585451	0.00147735	0.441313	1.93773	1.91776	1.91308	0.186184
475	73.6212	0.084535	0.411181	-0.00247698	0.69536	2.06129	1.98522	1.97788	0.30812
476	8.79461	0.122659	0.495296	-0.00582323	0.573455	3.1412	2.46483	2.35194	1.36091
477	78.8898	0.208275	0.645407	-0.0166273	0.338989	3.55892	3.37127	2.76275	1.23894
478	127.971	0.166698	0.577404	0.00447759	0.445845	2.08472	2.08876	2.09744	0.148819
479	139.988	0.163057	0.571064	-0.00186696	0.464578	2.41392	2.42475	2.45147	0.16994
480	74.7031	0.107305	0.463261	0.0159473	0.622453	2.40554	2.12483	2.09678	0.677189
481	144.174	0.042821	0.292647	-0.00157839	0.837482	2.17076	1.92377	1.89237	0.624508
482	21.0851	0.122036	0.494037	-0.00275375	0.577352	1.73178	1.63921	1.54102	0.293915
483	77.9525	0.0954125	0.436835	0.00951981	0.658194	2.06926	1.9418	1.91308	0.391257
484	146.901	0.145104	0.53871	0.00138273	0.511413	2.00978	2.01662	2.02397	0.123112
485	120.049	0.1092	0.467333	0.0182307	0.620858	2.57266	2.17426	2.04801	0.822631
486	38.8864	0.0841532	0.410252	-0.000254855	0.693937	2.14748	1.85898	1.81355	0.609785
487	139.267	0.103436	0.454832	0.00366506	0.635035	1.86576	1.6853	1.64255	0.428593
488	95.5009	0.403417	0.89824	-0.0323698	0.0356781	2.30619	2.25041	1.70668	0.551311
489	135.123	0.150646	0.548901	-0.000609523	0.503996	2.46704	2.44212	2.41807	0.239539
490	11.3345	0.0875162	0.418369	-0.00860535	0.684339	3.07964	2.77143	1.5831	1.48799
491	139.116	0.195734	0.625675	0.000404751	0.381367	1.69524	1.702	1.70668	0.106718
492	58.7473	0.15422	0.555374	-0.00163444	0.484348	2.07176	2.07941	2.09744	0.131779
493	68.1372	0.0445778	0.298589	0.00500548	0.832111	2.50095	2.42008	2.4174	0.408391
494	167.869	0.0816047	0.403992	-0.000232701	0.703726	2.11244	1.99324	1.97788	0.392853
495	68.4708	0.464101	0.963432	-0.0206091	0.190722	3.91249	3.86424	2.12283	1.38937
496	20.9137	0.134058	0.517799	-0.00100534	0.544843	2.35821	2.33591	2.32122	0.224905
497	18.9694	0.0803699	0.400924	0.00126767	0.708812	1.85642	1.71937	1.69065	0.356051
498	16.4078	0.137959	0.525279	-0.00592525	0.534906	1.68551	1.68129	1.68998	0.106822
499	30.0206	0.111275	0.471753	-0.00217758	0.612455	2.35144	2.33725	2.35194	0.181657
500	176.201	0.174447	0.590673	0.0185017	0.438169	2.12754	1.93446	1.89171	0.423971
501	23.066	0.0556292	0.333554	0.000152097	0.792245	2.23057	2.08742	2.04801	0.498719
502	112.11	0.0521078	0.322824	0.000765348	0.804623	2.24345	2.11882	2.09744	0.4525
503	172.02	0.0411629	0.286925	0.00141235	0.843418	2.30009	2.02998	1.97854	0.737318
504	155.694	0.0731049	0.382374	-0.000427719	0.731941	2.44828	2.13418	2.09744	0.764089
505	6.14807	0.171573	0.585787	0.00807147	0.434701	2.22278	2.23571	2.26043	0.136411
506	121.539	0.252758	0.710997	0.000774256	0.242063	2.33103	2.36063	2.4174	0.195461
507	27.9501	0.225364	0.671363	0.011345	0.312064	2.51334	2.43544	1.61182	0.782803
508	33.7013	0.22177	0.665988	0.0245164	0.328866	2.7084	2.4154	2.29049	0.734719
509	126.476	0.213624	0.653642	0.000861702	0.339809	2.05512	2.08008	2.12283	0.143972
510	141.168	0.257333	0.717403	0.0247325	0.244965	3.58997	3.37328	2.09744	1.26191
511	99.6649	0.148138	0.544312	0.0441247	0.521236	2.38227	1.94715	1.91308	0.814568
512	11.949	0.133121	0.515986	0.00606591	0.544552	2.60937	2.22436	2.14888	0.825402
513	156.502	0.129472	0.508866	0.00219937	0.557592	2.17346	2.00727	1.97788	0.47262
514	53.3156	0.0364855	0.270131	-0.000996338	0.860029	2.37343	1.91776	1.83226	0.813933
515	137.695	0.229564	0.67759	0.000430302	0.297495	2.13256	2.15623	2.20298	0.163858
516	127.971	0.0420322	0.289939	0.000329511	0.839971	2.21469	1.91241	1.83292	0.655856
517	131.554	0.102912	0.453678	0.0127489	0.634273	2.14263	1.88235	1.70668	0.56836
518	64.3954	0.0628834	0.354636	0.00336232	0.767995	2.33611	2.19296	2.1756	0.501256
519	112.057	0.0892088	0.422395	-0.00312632	0.675972	2.3997	2.18161	1.75811	0.761806
520	94.4759	0.128486	0.506925	0.0133121	0.563476	1.88399	1.8897	1.89237	0.114947
521	31.0293	0.104001	0.456073	-0.00121128	0.629402	3.10833	2.78746	1.55438	1.36719
522	161.718	0.0954944	0.437023	0.00608362	0.657672	2.01801	1.86699	1.54035	0.516951
523	155.844	0.146525	0.54134	-0.000182512	0.504836	1.81105	1.80687	1.81355	0.133312
524	136.51	0.0711499	0.377226	-0.00142611	0.739353	2.01515	1.84962	1.81355	0.434062
525	127.597	0.167596	0.578958	-0.0142419	0.447282	2.48505	2.28247	2.20298	0.586811
526	74.0889	0.0552704	0.332477	-6.63519e-05	0.792655	2.22024	1.83493	1.72404	0.724041
527	166.161	0.174068	0.59003	0.0111035	0.431445	2.35799	2.35528	2.35261	0.195841
528	103.173	0.0502575	0.317041	-0.00421622	0.810651	2.26937	2.03399	2.00059	0.621861
529	130.793	0.133407	0.51654	-0.00535686	0.544934	1.86599	1.85029	1.85163	0.16124
530	64.0397	0.179772	0.599621	0.0178868	0.419425	3.69895	3.49084	1.65791	1.66229
531	156.868	0.11037	0.46983	-0.00121476	0.610324	2.3637	2.11815	2.07273	0.614619
532	3.41104	0.0584142	0.341802	-0.0011413	0.780952	2.31325	1.95984	1.89237	0.772847
533	126.157	0.103498	0.454968	0.00047843	0.635241	1.7312	1.68063	1.65791	0.191784
534	117.451	0.15336	0.553824	-2.2703e-05	0.492505	2.1294	2.07674	2.07206	0.269683
535	62.8005	0.193328	0.621817	0.0422966	0.38442	2.13626	1.9585	1.61182	0.578395
536	170.095	0.214302	0.654679	0.0654651	0.322574	3.7422	3.57835	2.12283	1.34753
537	17.4586	0.0532494	0.326342	-0.0207053	0.801152	5.35011	4.22628	3.62644	3.10832
538	34.5252	0.19742	0.628362	-0.00170761	0.375318	2.21102	2.23438	2.29049	0.13915
539	59.5732	0.0475084	0.308248	0.000487458	0.820973	2.21209	1.99925	1.9565	0.592223
540	110.244	0.0973833	0.441324	-0.00145574	0.653528	2.23649	2.16825	2.14888	0.310917
541	86.612	0.0802243	0.40056	-0.00308666	0.70725	1.77485	1.54302	1.50094	0.414988
542	82.539	0.0450867	0.300289	8.08203e-05	0.829282	2.6488	2.16291	2.02397	1.06887
543	79.7607	0.0308719	0.248483	0.00345626	0.88174	2.47286	2.26511	2.23171	0.648227
544	65.7428	0.0776481	0.394076	0.0109376	0.717236	2.27358	2.18361	2.1756	0.354896
545	132.817	0.188515	0.614027	0.0279294	0.401526	1.83553	1.70334	1.65791	0.331479
546	139.719	0.0538589	0.328204	-0.00157517	0.799069	2.26348	2.14086	2.12283	0.459797
547	3.62055	0.0560769	0.334894	0.00530371	0.791348	2.36891	2.27913	2.2611	0.376739
548	82.6781	0.145147	0.53879	-0.00200364	0.514525	2.10357	2.08208	2.07273	0.192364
549	47.9536	0.206989	0.643411	0.00085916	0.351126	2.36908	2.38668	2.41807	0.19028
550	32.9779	0.192002	0.61968	0.0105831	0.388497	2.0479	1.89237	1.81355	0.419564
551	44.5886	0.0672984	0.366874	0.00132953	0.752099	1.91688	1.75611	1.72338	0.398173
552	177.825	0.0711555	0.377241	-0.009921	0.740616	1.6172	1.57375	1.56841	0.182139
553	10.4194	0.201662	0.635077	-0.0238141	0.358605	2.28821	2.30652	2.32122	0.153796
554	47.9399	0.0545486	0.330299	0.00191434	0.795641	2.12731	1.8396	1.67395	0.632826
555	148.099	0.129293	0.508514	-0.0165387	0.558735	3.01025	2.71799	1.93446	1.16645
556	126.428	0.0868838	0.416854	0.00232518	0.685216	2.49015	2.18762	2.14888	0.71883
557	156.091	0.118848	0.48754	-0.00688526	0.585767	2.44932	2.26444	2.23171	0.582992
558	118.811	0.0541342	0.329042	-0.000988286	0.796483	2.53883	2.15021	2.07273	0.889801
559	177.64	0.243971	0.698528	-0.00590196	0.2796	2.20251	2.20766	2.23171	0.221611
560	57.8799	0.172993	0.588207	-0.0095091	0.437852	3.12762	2.90035	2.29049	0.966505
561	37.5334	0.094846	0.435536	0.00682071	0.663981	1.80113	1.74943	1.74074	0.20677
562	86.0499	0.155011	0.556796	-0.010553	0.482086	2.79836	2.62114	1.65791	1.10576
563	147.757	0.0604265	0.347639	-0.000823242	0.776297	2.16455	2.07406	2.04801	0.339001
564	18.7022	0.0811834	0.402948	0.000814939	0.708653	2.3691	2.34994	2.35261	0.20832
565	113.136	0.101216	0.449924	0.00175501	0.636294	3.72366	3.35324	1.50094	1.9014
566	14.3108	0.0422156	0.290571	0.000448896	0.840099	2.09119	1.95784	1.93446	0.381889
567	31.7976	0.633213	1.12536	0.0494676	-0.0310885	3.74464	3.12947	2.4174	1.76213
568	42.7122	0.119596	0.489072	-0.000222632	0.586322	2.27093	2.23371	2.20365	0.24987
569	42.1015	0.1446	0.537773	0.0105661	0.512259	1.84539	1.84695	1.85163	0.102548
570	92.7967	0.151031	0.549601	-0.00721269	0.502314	2.11541	2.11147	2.12283	0.18125
571	78.2728	0.0873762	0.418034	-0.00430571	0.683021	2.97282	2.34393	2.17626	1.36846
572	64.5196	0.0940646	0.433739	-0.00489075	0.662912	2.95307	2.5697	2.00059	1.16814
573	90.5987	0.102139	0.451972	-0.000534879	0.635	2.82964	2.69662	1.51363	1.09842
574	142.739	0.145442	0.539337	0.00176159	0.509428	2.1062	2.12483	2.14955	0.10658
575	81.1752	0.0961867	0.438604	0.00433475	0.65854	2.25509	2.1923	2.17626	0.28438
576	80.361	0.0393465	0.280523	-1.79221e-05	0.849133	2.44566	2.13418	2.09744	0.879241
577	92.542	0.0856439	0.413869	-0.00307198	0.691836	1.78331	1.64122	1.59713	0.34513
578	140.496	0.122905	0.495792	0.000931221	0.577743	2.38418	2.34927	2.35194	0.248916
579	84.1311	0.0857474	0.414119	-0.00222135	0.68941	2.40564	2.05402	1.83226	0.785522
580	170.32	0.157779	0.561745	0.0236874	0.475548	2.27253	2.2778	2.29049	0.170576
581	81.7369	0.115366	0.480345	0.00135591	0.597507	1.61719	1.54035	1.50094	0.257263
582	147.23	0.0916106	0.428044	0.00122233	0.672449	1.9638	1.9064	1.89171	0.243022
583	36.8276	0.0404887	0.284565	-0.00253557	0.845556	2.2421	1.99391	1.95583	0.610115
584	72.7095	0.155993	0.558558	-0.00546003	0.472017	2.92851	2.77344	1.72338	1.05084
585	168.433	0.233225	0.682972	0.0469811	0.279263	2.67333	2.65654	1.51363	0.798812
586	101.654	0.119437	0.488746	0.00137866	0.587585	1.58817	1.56974	1.56841	0.133716
587	112.929	0.111817	0.4729	0.00271631	0.609893	1.85553	1.83359	1.85163	0.185391
588	109.811	0.0594375	0.344783	0.00316977	0.777858	2.73383	2.3319	2.2611	0.965876
589	46.9048	0.00234133	0.0684299	0.000101465	0.990666	3.7444	3.75803	3.16487	0.985716
590	24.5738	0.0707237	0.376095	-0.00014398	0.738985	2.38523	1.99925	1.93446	0.79499
591	66.7653	0.0756029	0.388852	0.00723331	0.72293	1.97638	1.69198	1.59713	0.556378
592	102.103	0.113469	0.476381	-0.00842111	0.604944	2.02203	1.92845	1.91308	0.316209
593	99.4615	0.0987845	0.444487	0.000671779	0.651575	2.32897	2.15823	2.12349	0.538106
594	146.555	0.169378	0.582027	0.000798256	0.445641	2.7136	2.34994	2.26043	0.800832
595	14.3674	0.102131	0.451953	-0.000876269	0.636339	2.21825	1.90507	1.77681	0.613318
596	87.5636	0.0680524	0.368924	0.00429515	0.748296	2.6415	2.44412	2.38467	0.737082
597	24.5507	0.0432303	0.294042	-0.00259218	0.836365	2.24545	2.05336	2.02397	0.556512
598	48.4384	0.127338	0.504655	-0.0178841	0.566043	2.19298	2.15957	2.14955	0.246097
599	107.992	0.0652809	0.361333	0.00280714	0.759043	2.37477	2.22235	2.20365	0.497663
600	64.7596	0.0564004	0.335858	-0.00035323	0.789318	2.19259	2.02731	2.00059	0.49266
601	161.252	0.221863	0.666128	0.00684489	0.308822	2.31542	2.35127	2.4174	0.165447
602	131.379	0.127871	0.50571	-0.00140153	0.560299	1.67945	1.67662	1.67395	0.110756
603	102.059	0.150514	0.54866	-0.00303897	0.493431	1.83213	1.82892	1.83226	0.128987
604	79.1833	0.150153	0.548001	-0.000782654	0.488757	3.40119	2.98585	2.00059	1.42801
605	14.5171	0.0612374	0.349964	-0.00570118	0.771467	2.28645	1.97186	1.79485	0.669103
606	161.8	0.190323	0.616965	0.00105714	0.394872	2.18997	2.18695	2.20365	0.187003
607	172.417	0.155202	0.55714	0.00193958	0.483676	2.26836	2.27579	2.29049	0.162638
608	2.80689	0.0614108	0.350459	-0.00281233	0.770539	2.45185	2.0066	1.89237	0.83682
609	14.3964	0.063743	0.357052	-0.00275893	0.763411	2.05289	1.80888	1.77615	0.527658
610	134.493	0.144234	0.537093	-0.00414282	0.517935	1.95428	1.76012	1.70668	0.414775
611	148.46	0.306091	0.782421	0.186077	0.127954	4.28866	3.60306	2.23171	2.2104
612	33.6746	0.173662	0.589341	0.0211055	0.443655	2.27248	2.26377	2.2611	0.197362
613	61.9301	0.109644	0.468282	0.00137951	0.612199	2.86731	2.62982	1.69065	1.10227
614	84.3053	0.076454	0.391035	4.04526e-05	0.721596	2.65542	2.47819	2.45147	0.644197
615	154.438	0.0623223	0.35305	-0.000676083	0.768413	2.66791	2.2985	2.20365	0.922594
616	172.267	0.100365	0.448029	9.1658e-05	0.644773	2.31412	2.24707	2.23171	0.327936
617	142.941	0.0638485	0.357347	-0.010165	0.764514	2.71505	2.4655	2.41807	0.77523
618	129.924	0.23075	0.679338	-0.00158227	0.287531	2.11786	2.1442	2.20365	0.160975
619	96.7895	0.109374	0.467705	0.00690481	0.618235	2.47879	2.37399	2.35261	0.429176
620	148.431	0.207605	0.644368	0.00511993	0.357574	2.36521	2.35662	2.35261	0.203467
621	101.275	0.18708	0.611686	0.00107209	0.405122	2.83167	2.7053	1.59646	0.937088
622	1.17363	0.28592	0.756201	-0.0111934	0.204917	2.25499	2.2778	2.32122	0.189
623	58.9652	0.0796834	0.399208	0.00305707	0.709917	2.40311	2.09477	2.04801	0.737337
624	126.723	0.0527436	0.324788	0.000377634	0.80171	2.75287	2.51292	2.48621	0.746013
625	17.025	0.1515	0.550454	-0.00236244	0.496187	2.05139	2.0567	2.07273	0.138327
626	77.4475	0.0611592	0.34974	-0.000108536	0.772195	1.78483	1.69866	1.68998	0.283301
627	78.6295	0.0941662	0.433973	-0.00745421	0.660702	3.02919	2.74939	1.58243	1.36666
628	99.7105	0.0947303	0.435271	0.00139787	0.661901	2.52274	2.40805	2.38467	0.502625
629	165.419	0.0674827	0.367376	-0.00548083	0.750587	2.30328	2.16157	2.12349	0.465318
630	116.971	0.106877	0.462336	0.0013815	0.619085	2.56516	2.31988	1.75811	0.8797
631	29.4589	0.0790592	0.397641	-0.000283939	0.710804	2.23234	1.93045	1.79485	0.605602
632	10.9478	0.0425106	0.291584	-0.00209111	0.838004	2.11693	1.79685	1.62719	0.641123
633	37.2283	0.0712253	0.377426	-0.00802896	0.73882	2.40891	2.36597	2.35261	0.286974
634	78.3439	0.0684643	0.370039	0.0020996	0.745384	2.98281	2.59375	1.52699	1.29923
635	6.84761	0.299879	0.77444	-0.0185304	0.130878	3.59347	3.18424	3.16487	1.58966
636	29.1781	0.0786253	0.396548	-0.00522414	0.714014	3.15799	2.47485	2.38467	1.54699
637	78.7701	0.123567	0.497125	-0.0115308	0.573139	2.56036	2.42208	2.38467	0.517458
638	166.756	0.0601943	0.346971	5.93814e-06	0.776187	2.64916	2.39002	2.35261	0.767426
639	160.457	0.0760018	0.389876	-0.00448103	0.721785	2.70834	2.34593	2.29049	0.974969
640	157.794	0.161157	0.567727	-0.00786636	0.455802	3.2328	3.05332	1.74074	1.25876
641	47.0713	0.0914001	0.427551	-0.000798163	0.671756	1.98131	1.96318	1.95583	0.152931
642	39.7063	0.184855	0.608038	-0.0292465	0.403857	2.81135	2.67858	1.97788	0.830202
643	10.5977	0.160755	0.567019	-0.00200053	0.466669	2.45499	2.09277	1.93446	0.745651
644	169.681	0.0387846	0.278513	0.007543	0.853255	2.0832	1.92911	1.91308	0.461268
645	26.8291	0.0678843	0.368468	-0.000326103	0.749722	1.88015	1.69733	1.59713	0.432738
646	150.387	0.0326694	0.255614	-0.00021404	0.874148	2.27758	1.92444	1.75811	0.781723
647	63.0797	0.136953	0.523361	0.0020589	0.533182	2.65614	2.26444	1.87167	0.940915
648	2.59369	0.145561	0.539557	0.000385416	0.510362	2.01508	2.0253	2.04801	0.109274
649	143.745	0.162569	0.570208	-0.000186455	0.460914	3.49613	3.13748	1.75811	1.55659
650	81.216	0.0851681	0.412718	0.00190851	0.693108	2.49123	2.45414	2.45214	0.303692
651	175.12	0.110899	0.470955	-0.00436303	0.61369	2.45245	2.33858	2.32122	0.451656
652	41.4234	0.0669822	0.366011	-0.000112623	0.753335	2.41823	2.3112	2.29049	0.449654
653	49.4579	0.0603974	0.347555	0.00298407	0.774087	2.28575	1.90173	1.70668	0.765328
654	60.9507	0.0774665	0.393615	0.00340764	0.716496	2.68998	2.40805	2.35261	0.745923
655	136.91	0.151425	0.550317	-0.00289973	0.496454	2.00761	2.00326	2.00125	0.14904
656	68.7755	0.131051	0.511959	-0.000122626	0.550951	1.75025	1.75811	1.77615	0.0890492
657	109.444	0.0428103	0.29261	0.00155372	0.837756	2.73623	2.3319	2.2611	1.0448
658	108.491	0.212493	0.65191	0.0298361	0.33607	1.90771	1.88503	1.91308	0.269348
659	141.377	0.158542	0.563102	-0.0241673	0.646757	3.64223	3.6565	3.5523	0.933728
660	10.9801	0.0724715	0.380714	0.00441367	0.73247	2.41457	2.24173	1.50027	0.805802
661	148.822	0.0389948	0.279266	0.00185234	0.851047	2.30941	1.97921	1.85163	0.758161
662	116.653	0.05011	0.316575	0.00079769	0.811215	2.40621	2.22703	2.17626	0.536096
663	93.4497	0.115486	0.480595	-0.00119331	0.595576	2.27593	2.24974	2.23171	0.219569
664	10.3754	0.239116	0.691543	-0.0197625	0.26585	3.45564	3.30448	1.91308	1.23367
665	48.8022	0.197264	0.628115	0.0305398	0.372198	2.27396	2.0607	2.02397	0.492729
666	144.222	0.0586162	0.342392	0.000532654	0.781447	1.78038	1.64522	1.62652	0.352956
667	133.128	0.106413	0.461331	-0.000152051	0.626478	2.04494	1.95516	1.93446	0.329909
668	158.297	0.089254	0.422502	-0.0100598	0.678341	3.20737	2.79414	1.67395	1.46196
669	88.7145	0.164391	0.573396	-0.0171653	0.46674	2.35542	2.12416	2.09744	0.577924
670	80.605	0.157273	0.560843	-0.0119567	0.481997	2.01171	1.92778	1.91308	0.314741
671	121.661	0.117997	0.485793	0.000361531	0.583433	2.19329	1.81021	1.74074	0.694652
672	165.391	0.113448	0.476336	-0.00207659	0.597323	2.38099	2.25642	1.56841	0.762176
673	19.8254	0.0938512	0.433246	-0.0031202	0.664241	2.21993	1.94915	1.89171	0.623678
674	82.7954	0.145614	0.539655	-0.000101798	0.507838	1.56614	1.57709	1.59713	0.0766167
675	7.63448	0.0496883	0.315241	-0.00244138	0.812248	2.50935	2.213	2.1756	0.746825
676	170.541	0.170955	0.584731	-0.00217863	0.440351	1.66207	1.66125	1.67395	0.12843
677	155.748	0.0554364	0.332976	0.00130043	0.793135	2.58523	2.11147	2.00059	0.941256
678	97.0266	0.0554368	0.332977	0.000606643	0.79225	2.64513	2.33124	2.29049	0.860592
679	127.517	0.109744	0.468495	0.00691603	0.608922	2.3987	2.0774	2.02463	0.741331
680	176.798	0.0529137	0.325311	0.00118816	0.801634	2.192	2.00727	1.97788	0.512126
681	125.922	0.0777931	0.394444	-0.000452387	0.716995	2.32844	2.15556	2.12283	0.498214
682	54.3992	0.109222	0.467381	0.00166379	0.613612	3.17307	2.889	1.70668	1.34124
683	177.253	0.0936141	0.432699	0.00308779	0.667345	1.99327	1.91642	1.91241	0.293424
684	60.4253	0.191911	0.619533	-0.00733372	0.393946	1.89692	1.86699	1.8523	0.196285
685	170.925	0.0685549	0.370283	0.00753483	0.746172	2.415	1.98456	1.87234	0.817376
686	161.712	0.209769	0.647717	-0.00494467	0.349494	1.80572	1.81489	1.83226	0.135885
687	8.68678	0.090078	0.424448	-0.00899994	0.678663	2.52856	2.35461	2.32122	0.606741
688	71.3953	0.156352	0.5592	0.0233372	0.476493	2.39888	2.10746	1.95583	0.638637
689	22.2142	0.137564	0.524526	0.000904215	0.535258	1.90885	1.86165	1.85163	0.218158
690	87.2726	0.10991	0.46885	0.00340157	0.618124	2.3161	2.3152	2.32122	0.165619
691	159.653	0.084555	0.41123	0.00183004	0.694975	2.09162	2.01729	1.97854	0.304375
692	60.5153	0.259619	0.720581	0.022162	0.227137	2.93312	2.9077	1.52699	0.827138
693	109.1	0.112652	0.474661	0.0018879	0.603277	3.1549	2.88031	1.91308	1.2311
694	113.382	0.179766	0.599609	0.00208418	0.419132	2.32331	2.33658	2.35261	0.173794
695	137.7	0.0454548	0.301512	0.000137342	0.827795	2.46938	2.01528	1.91308	0.889525
696	49.2393	0.0576941	0.339688	0.00166623	0.784427	2.03747	1.8356	1.75878	0.493255
697	76.4841	0.200867	0.633825	0.00502267	0.367905	3.01675	2.95312	1.67395	1.01582
698	79.6616	0.108287	0.465374	0.00739996	0.617659	2.2563	2.02263	1.97854	0.597282
699	77.1562	0.220261	0.663719	0.000609646	0.317749	2.7622	2.61446	1.75811	0.872777
700	39.5457	0.0999715	0.44715	0.0064143	0.640522	2.85839	2.75473	1.52699	1.06379
701	29.0917	0.187857	0.612955	0.00178578	0.391175	2.894	2.68192	1.67395	1.10975
702	4.69825	0.0881663	0.41992	-0.00164387	0.680124	2.87972	2.25709	2.14888	1.18088
703	55.2952	0.0927941	0.4308	0.000288528	0.668377	2.46969	2.3299	2.29049	0.491314
704	86.6427	0.197045	0.627766	0.0148485	0.37946	2.23125	2.24774	2.29049	0.188773
705	101.145	0.0546556	0.330622	-0.00683672	0.795581	2.62498	2.28247	2.23237	0.875228
706	127.707	0.164321	0.573273	-0.00158213	0.464109	2.37436	2.24573	2.20365	0.435187
707	151.433	0.068805	0.370958	0.00245798	0.747301	2.23832	2.16691	2.14888	0.304184
708	2.21802	0.0430696	0.293495	-0.00163697	0.83675	2.17841	1.93713	1.91308	0.63174
709	126.539	0.229101	0.676906	-0.0645896	0.302411	2.53743	2.32589	1.85163	0.773767
710	61.5197	0.0553234	0.332636	0.000990276	0.79197	2.33362	1.98389	1.89237	0.736169
711	162.032	0.279665	0.747883	0.0251448	0.202783	3.0524	2.91772	1.74074	1.06405
712	153.583	0.102412	0.452574	0.0106592	0.636608	2.44503	2.4154	2.4174	0.238256
713	99.2251	0.0874972	0.418323	-0.000183484	0.683741	2.60567	2.17626	1.89237	0.971344
714	26.727	0.0873663	0.41801	0.00834089	0.684028	2.28048	2.24239	2.23171	0.240616
715	160.101	0.106532	0.46159	-0.00434202	0.622927	2.34729	2.11748	1.93379	0.597962
716	40.9892	0.154422	0.555737	0.0136218	0.494264	1.97988	1.95784	1.95583	0.189864
717	63.7971	0.0541792	0.329178	0.00107359	0.797433	2.54287	2.30452	2.2611	0.727068
718	97.8009	0.053581	0.327356	0.00176357	0.799531	2.14203	1.99524	1.9565	0.449102
719	11.4971	0.124586	0.49917	-0.00659883	0.573598	4.6348	3.25104	2.35261	3.31498
720	59.1088	0.189382	0.615438	0.000310204	0.395419	2.04715	2.06471	2.09744	0.156516
721	85.7254	0.172453	0.587288	0.00609245	0.418283	3.11201	2.94444	1.65791	1.13324
722	32.8249	0.0818928	0.404704	-0.00197535	0.702391	1.90038	1.6312	1.58243	0.484286
723	28.9074	0.0655502	0.362078	-0.00169365	0.755833	2.21414	1.9064	1.87167	0.695435
724	163.625	0.150286	0.548245	-0.00142115	0.497956	2.40854	2.41206	2.41807	0.214762
725	76.5653	0.177458	0.595749	-0.000593009	0.421557	2.27025	2.28448	2.29116	0.162358
726	66.328	0.0763704	0.390821	-0.00121812	0.722451	2.44365	2.31654	2.29049	0.488457
727	108.515	0.0674655	0.36733	-0.00366781	0.750644	2.61948	2.26577	2.20365	0.882061
728	154.778	0.087053	0.41726	-0.012601	0.687149	2.58439	2.57104	3.00122	0.723722
729	155.911	0.148494	0.544965	-0.00896264	0.494515	2.96694	2.90369	1.68998	1.14476
730	127.175	0.108179	0.465144	-0.00765483	0.61656	2.68632	2.44479	1.87167	0.885059
731	2.91652	0.0643773	0.358824	-0.00190777	0.761335	1.9272	1.67395	1.59713	0.524284
732	118.471	0.115081	0.479753	0.000272927	0.60007	2.3507	2.3112	2.29049	0.266176
733	41.1075	0.0567802	0.336987	-0.000995568	0.787154	1.97835	1.76012	1.72338	0.509511
734	110.922	0.128837	0.507616	-0.00262363	0.557884	2.24196	2.23638	2.23237	0.178805
735	66.6926	0.212647	0.652146	-0.00378794	0.342617	2.35511	2.37265	2.38467	0.166278
736	68.6031	0.0609533	0.349151	-0.00688232	0.774216	1.74999	1.70334	1.70668	0.198111
737	77.3855	0.15156	0.550563	-0.0154757	0.496552	2.70195	2.35061	2.29049	0.843707
738	166.752	0.169402	0.582068	0.000278897	0.431638	3.62834	3.35124	3.22432	1.4136
739	156.509	0.100598	0.448548	0.00162957	0.644513	2.20264	2.18495	2.17626	0.17552
740	57.0171	0.117496	0.484759	-0.00314373	0.592911	1.72187	1.70534	1.70668	0.136886
741	93.3334	0.0800459	0.400115	0.000572534	0.710119	1.99548	1.88837	1.87167	0.345914
742	161.338	0.087023	0.417188	-0.00149273	0.687468	1.71791	1.66059	1.65791	0.221637
743	141.096	0.0685433	0.370252	-0.000487269	0.74775	1.83812	1.71736	1.70668	0.341962
744	72.178	0.250124	0.707282	0.0457843	0.242965	3.21734	3.02727	2.80817	1.03932
745	70.4563	0.134454	0.518564	-0.00198599	0.544494	2.15249	2.12951	2.12283	0.189179
746	98.8904	0.0585016	0.342057	0.000537084	0.781004	2.53451	2.02931	1.89171	0.975404
747	15.3355	0.154552	0.55597	-0.0209206	0.486557	3.60251	3.38664	2.63717	1.33176
748	169.777	0.0605453	0.347981	-0.0019263	0.775271	1.85899	1.73406	1.72338	0.353216
749	80.2751	0.0868225	0.416707	0.00398574	0.688216	2.78709	2.36731	2.29049	1.02585
750	136.094	0.0577576	0.339875	-0.00261523	0.784484	2.05908	1.85497	1.79485	0.497816
751	172.905	0.0909511	0.4265	-0.000220936	0.674517	1.80254	1.69866	1.67395	0.296809
752	179.943	0.0678999	0.36851	-0.00210784	0.747955	2.46547	2.26177	2.23171	0.60451
753	18.4853	0.0950219	0.43594	0.000273955	0.660704	1.9599	1.87434	1.83292	0.283889
754	75.3503	0.0576695	0.339616	0.000944169	0.783996	2.66779	2.16825	2.04801	1.07253
755	125.722	0.104548	0.45727	0.00161919	0.626419	2.95284	2.66456	1.56774	1.22665
756	67.7305	0.0702933	0.374949	-0.00269793	0.740847	2.30232	1.97186	1.87167	0.742273
757	11.596	0.184558	0.607549	-0.0148413	0.409568	2.4066	2.40939	2.45147	0.237182
758	37.9941	0.0772775	0.393135	0.00561695	0.716355	1.75774	1.56039	1.51363	0.384507
759	98.9179	0.00372425	0.0863047	0.000120568	0.985173	3.56861	3.62043	3.78408	0.996454
760	17.5952	0.202353	0.636166	-0.00881855	0.352739	3.79523	3.5189	2.55968	1.53603
761	10.8131	0.0501664	0.316753	-0.000526761	0.811288	1.70676	1.56774	1.55438	0.347016
762	72.7113	0.0490015	0.313054	0.000499466	0.815433	2.46091	2.28448	2.26043	0.61923
763	136.956	0.13819	0.525719	0.00894975	0.526693	2.35092	2.23438	1.54035	0.75445
764	1.78794	0.0502511	0.317021	-0.00179167	0.811769	2.73629	2.42676	2.38467	0.983682
765	74.8126	0.10768	0.46407	-0.00343744	0.617874	2.07146	1.82758	1.62719	0.567081
766	114.205	0.051692	0.321534	0.00142788	0.80599	2.2976	1.99524	1.93446	0.737964
767	83.6164	0.0961806	0.43859	-0.000610321	0.657452	1.82984	1.70334	1.67395	0.325602
768	36.0915	0.162913	0.570812	0.00149424	0.463648	2.06706	2.05202	2.02463	0.185273
769	77.7878	0.0574726	0.339036	-0.00158098	0.785841	2.29011	2.04467	2.00059	0.642443
770	127.285	0.0600763	0.34663	-0.00507034	0.776633	2.41977	2.24974	2.23171	0.559433
771	158.503	0.0523839	0.323678	-0.0015197	0.803396	2.7513	2.46884	2.41807	0.855957
[truncated: 8,245 more rows]

## Sheet: Sensitivity - Significance lv.
Significance level: 0.01
[truncated: 10,019 more rows]

## Sheet: Sensitivity - Angular tolerance
Angular tolerance: 0
[truncated: 10,019 more rows]

## Sheet: Sensitivity - Convergence thr.
Convergence threshold: 1
[truncated: 10,019 more rows]

[truncated: 2 more sheets: Sensitivity - Prior size, Default settings]
