# Supplementary material for: CytoSpectre: a tool for spectral analysis of oriented structures on cellular and subcellular levels
Source: BMC Bioinformatics. 2015 Oct 26;16:344. doi: 10.1186/s12859-015-0782-y (PMC4624586; doi:10.1186/s12859-015-0782-y)
Supplement: Additional file 6: — Raw data from image degradation experiments. This file contains all numerical data from the image quality degradation experiments. (XLSX 19997 kb) [file 12859_2015_782_MOESM6_ESM.xlsx]

## Sheet: Cell clusters - True values
Image	Mean direction	Circ. var	Angular std	Circ. skewness	Circ. kurtosis	Mean (um)	Median (um)	Mode (um)	Std (um)
1	114.128	0.144531	0.537645	0.00328795	0.536683	10.8831	8.51609	6.63351	7.51749
2	44.5604	0.036759	0.271142	0.00331256	0.858899	42.9135	42.4239	41.6065	5.46279
3	38.3066	0.0130089	0.1613	-0.00143666	0.948676	36.9194	37.2187	38.828	11.4934
4	34.041	0.0367414	0.271077	0.016172	0.862833	32.7961	33.2287	33.5509	1.51652
5	50.2183	0.0326189	0.255417	0.00671133	0.876572	23.0313	21.1267	16.51	14.9213
6	153.494	0.0407671	0.285542	-0.0155103	0.846925	12.9998	13.5562	13.1498	4.02172
7	172.274	0.0189497	0.194678	0.000260377	0.926593	16.783	14.7555	12.7209	8.40567
8	23.3922	0.034638	0.263203	-0.00111939	0.867172	20.9444	19.8324	18.9662	10.4828
9	35.6685	0.0378619	0.27518	0.0131276	0.856964	21.6396	19.2303	14.9598	13.2573
10	98.9871	0.0353912	0.26605	0.014633	0.8667	38.8862	35.2996	34.8027	11.2973
11	58.9956	0.0197411	0.198701	0.00198583	0.923363	14.6898	13.3439	11.7047	6.73491
12	57.7525	0.045124	0.300413	0.016134	0.832127	15.691	15.2158	14.7398	7.00007
13	110.596	0.0147025	0.171479	-0.00214761	0.942131	22.6732	22.0513	26.6411	10.4604
14	131.896	0.0540092	0.328662	0.00625961	0.800954	13.3858	9.61525	7.93828	10.0767
15	174.417	0.0734692	0.383325	-0.00173475	0.730418	21.742	21.7448	23.1141	5.45657
16	151.426	0.0731087	0.382384	-0.00917288	0.741663	16.6953	16.1065	15.8066	3.93915
17	140.537	0.0294283	0.242604	0.00290583	0.886392	11.9272	11.3686	11.7038	5.409
18	66.9394	0.110728	0.47059	0.016771	0.616632	23.0886	22.427	21.4158	9.07197
19	161.6	0.0219875	0.209702	0.00357683	0.913801	15.9085	16.4012	16.4112	2.98363
20	174.706	0.0674323	0.367239	-0.00780471	0.754641	19.4936	18.9758	18.6999	6.02142
21	138.833	0.251413	0.709102	0.0172407	0.292586	16.5266	13.2743	9.67188	12.8132
22	11.226	0.0210253	0.205063	0.00132607	0.918137	17.2786	17.107	17.0164	0.707186
23	40.2801	0.0279215	0.236311	0.00684113	0.89282	12.4291	12.1318	10.9801	4.74133
24	132.006	0.0577383	0.339819	-0.0139177	0.793345	23.3104	22.0791	22.0379	8.75313
25	15.2997	0.0522166	0.323161	-0.00672964	0.807731	19.1593	18.8991	19.2409	4.9263
26	51.9628	0.0282576	0.237729	0.00696483	0.892648	18.551	15.1494	13.9857	11.5126
27	59.9916	0.0218913	0.209243	0.00575475	0.915896	25.5172	23.8267	19.9509	10.4481
28	12.843	0.0754406	0.388434	0.0167134	0.733099	19.4957	19.4948	19.892	3.77916
29	81.736	0.0305588	0.24722	0.0078438	0.883244	28.8751	25.3748	21.5557	14.6026
30	126.575	0.0345294	0.26279	-0.000548657	0.868357	19.7151	15.9924	13.1256	12.9804
31	153.444	0.108226	0.465244	0.000472938	0.618328	18.8906	15.0241	13.115	12.0881
32	10.7254	0.0556805	0.333708	0.00823969	0.79811	16.8051	14.9731	12.2827	7.58528
33	149.943	0.245396	0.700566	0.0087528	0.316939	30.7049	30.7166	31.1858	2.88021
34	141.527	0.0767684	0.391838	-0.00375631	0.721616	18.6474	15.32	13.8659	11.9868
35	76.1501	0.0663041	0.364154	0.00966862	0.757428	14.4853	14.6103	14.4418	0.908967
36	72.8291	0.0225943	0.212576	0.00191251	0.91244	23.4221	22.4543	24.6384	12.4185
37	31.0523	0.0336508	0.259426	0.0024951	0.871128	12.2013	11.3179	9.44089	6.30808
38	76.712	0.0346963	0.263425	-0.0002355	0.867201	28.988	29.0948	29.0133	0.527779
39	91.3819	0.257125	0.717113	0.063036	0.269897	25.8514	24.8874	24.0718	7.68701
40	108.44	0.030989	0.248954	0.000133501	0.881593	10.9954	8.7309	7.12303	7.72032
41	167.372	0.141224	0.531458	0.0218418	0.54027	22.2362	20.966	16.8171	9.63589
42	69.1528	0.145179	0.538849	-0.0145791	0.527319	27.8894	27.6482	24.9366	8.12492
43	47.9366	0.0457258	0.30241	0.00304135	0.826533	24.4608	24.3998	24.4064	1.79441
44	53.509	0.045708	0.302351	0.00508644	0.826697	24.1797	21.0054	15.8926	14.9401
45	95.3288	0.0629621	0.354858	-0.0273343	0.770769	43.7141	43.0169	42.5097	4.89186
46	25.8955	0.079274	0.398181	0.0175617	0.715691	19.951	19.5963	19.143	12.8399
47	140.663	0.0120575	0.15529	0.00035501	0.952432	43.2235	44.8633	48.1183	10.2796
48	158.467	0.0254531	0.225624	0.00149115	0.900757	22.7082	17.7039	15.0201	18.2688
49	174.794	0.0229988	0.214471	-0.00429271	0.910587	36.3407	36.3631	36.1155	7.81278
50	118.615	0.0305242	0.24708	-0.00267786	0.882378	27.0367	26.1318	22.5931	11.3346
51	166.354	0.0161305	0.179614	-0.000980276	0.93665	44.0932	43.739	43.873	1.80751
52	170.124	0.105493	0.459333	0.0224676	0.641049	12.1443	10.3714	8.58002	7.08172
53	97.7579	0.012943	0.160891	-0.00142514	0.949023	35.7688	35.3409	33.2603	8.75949
54	162.828	0.0204303	0.20214	0.00273096	0.920971	13.5961	11.7083	10.3145	6.65377
55	107.732	0.0335807	0.259155	-0.0032468	0.871972	17.2301	15.0958	9.51291	13.2834
56	1.55284	0.12938	0.508685	-0.0355466	0.564681	13.5235	10.4993	7.97745	8.44186
57	140.012	0.0205393	0.202679	0.00372283	0.919501	42.0059	41.728	42.0876	6.42078
58	42.7005	0.0171075	0.184973	-0.00172439	0.933076	14.8222	11.5538	9.04218	8.78688
59	32.765	0.020306	0.201524	-0.000325831	0.921229	24.8302	23.0206	16.5227	15.5702
60	15.3024	0.0388305	0.278677	0.00645454	0.852915	22.7448	20.0846	16.5745	12.0671
61	56.1176	0.0422704	0.290759	-0.0145998	0.842049	30.675	37.3388	41.755	14.0927
62	137.729	0.0278863	0.236162	-0.00262938	0.891967	17.2446	13.7633	10.6152	12.3019
63	88.7141	0.230426	0.678861	-0.000688663	0.323494	30.3452	30.5282	30.9931	4.25066
64	159.983	0.029766	0.243992	-0.000501335	0.886075	22.0054	18.7826	15.7431	13.0037
65	118.131	0.0288394	0.240164	-0.00385994	0.890947	17.285	13.144	9.19996	11.8196
66	45.8466	0.036384	0.269755	0.00770759	0.86118	33.7378	32.0337	30.0655	8.20279
67	95.697	0.02412	0.219636	0.00231326	0.906871	10.2125	10.1556	11.0315	4.49673
68	104.147	0.0267273	0.231202	0.000934046	0.897362	19.8269	16.2697	13.2063	12.6349
69	177.688	0.0198992	0.199495	0.000387864	0.922602	19.0683	18.3369	18.3546	9.6414
70	58.7303	0.0485842	0.311719	0.00553107	0.818102	19.5484	18.8184	16.8496	7.42687
71	27.2235	0.0279274	0.236336	-0.00926082	0.892574	14.3596	12.1824	10.2977	9.86166
72	116.908	0.0319096	0.252625	0.00972195	0.879021	37.7288	37.5558	37.484	0.829827
73	106.619	0.766825	1.23841	0.163569	-0.0449528	26.6084	26.7821	26.9887	9.02228
74	59.8262	0.586458	1.08301	-0.162037	-0.0519716	17.6149	15.11	11.3775	10.3772
75	153.043	0.807106	1.27052	-0.0620718	0.222156	20.5164	18.9616	17.8462	11.9198
76	172.383	0.471133	0.970703	0.0316018	0.0622166	24.2724	21.166	15.4673	17.1592
77	45.9332	0.0349772	0.264489	0.00490712	0.868222	21.1966	20.1378	18.2876	12.2945
78	91.8589	0.029344	0.242256	0.00136444	0.887001	36.2917	36.148	36.4095	2.38364
79	127.065	0.0251636	0.224337	-8.36343e-05	0.902035	20.9306	21.0235	21.0725	1.03799
80	57.2776	0.0281122	0.237117	0.00488657	0.890944	29.0105	30.633	29.6957	10.766
81	52.1373	0.0851785	0.412743	-0.0152472	0.703906	19.4032	19.2653	19.1571	1.50545
82	90.7198	0.0402316	0.28366	0.00376176	0.845801	41.3597	41.2082	40.7455	3.0527
83	97.9711	0.0219812	0.209672	0.000592388	0.914206	46.0609	44.6462	44.6221	4.7869
84	78.2299	0.142433	0.533728	0.0101015	0.541862	13.7332	11.847	10.3544	8.69484
85	136.386	0.0278537	0.236024	-0.00260461	0.89245	35.0091	34.5719	33.2088	10.3482
86	34.1146	0.236882	0.688305	-0.135396	0.297684	34.5767	35.1636	35.0996	6.10723
87	86.6481	0.0221251	0.210357	0.00267264	0.914325	17.5192	17.9235	17.3955	9.84729
88	160.999	0.0225636	0.212432	-0.00315551	0.912422	25.1306	24.272	23.8312	3.40588
89	133.87	0.0297289	0.24384	0.000783175	0.885537	18.9441	18.2159	17.755	8.9316
90	115.687	0.0454279	0.301423	-0.0078279	0.830535	32.8879	31.3811	23.5021	19.0391
91	71.8163	0.105599	0.459564	-0.0154931	0.636962	14.3403	12.413	10.1847	7.92289
92	97.9331	0.0244464	0.221117	-0.00307873	0.905777	24.4194	24.1938	21.5986	13.2976
93	100.423	0.316323	0.79539	-0.0707831	0.109049	29.7382	29.8125	30.3678	7.67452
94	46.7605	0.0246248	0.221923	0.00703435	0.904591	25.8381	25.0597	24.5512	6.77919
95	105.444	0.0515449	0.321076	0.00653421	0.808555	27.9354	26.8496	24.6473	9.08555
96	96.2225	0.0793872	0.398465	0.00757198	0.715193	19.638	17.9167	15.7921	12.8185
97	86.7798	0.113165	0.475741	0.00764937	0.604259	21.2676	18.512	14.9567	11.8965
98	8.96583	0.0377085	0.274622	0.00172607	0.857152	14.9526	13.8299	9.65568	8.8191
99	26.476	0.0228105	0.213591	0.00696226	0.91217	34.3119	34.5491	33.0687	8.20003
100	50.52	0.0192739	0.196336	0.00192475	0.92493	28.8548	27.8258	26.0067	9.00899
101	148.63	0.123128	0.496241	0.037271	0.588804	15.6463	10.6115	9.05806	10.0451
102	167.815	0.440347	0.938453	-0.00265736	0.140449	28.0721	28.1424	28.2463	6.32755
103	53.5494	0.0176149	0.187696	-0.00100095	0.930837	25.6666	25.7657	25.152	1.04641
104	55.1583	0.0296538	0.243531	-0.00292893	0.884466	20.1432	18.3966	17.9257	10.8366
105	29.8234	0.163521	0.571875	-0.0776647	0.49768	12.5915	9.36191	6.9147	9.53295
106	93.8537	0.0268612	0.231781	0.001876	0.896405	19.3598	18.6925	16.3346	9.07468
107	65.5326	0.0169303	0.184013	-0.00255288	0.934106	26.4081	27.9838	27.8648	12.0718
108	41.9793	0.0256775	0.226617	0.00119688	0.90052	35.6811	36.0842	37.9114	8.26172
109	24.7225	0.0305777	0.247296	0.00271155	0.882273	27.0061	25.929	24.1299	12.1697
110	127.169	0.0223139	0.211253	0.000462298	0.913683	15.7588	14.9792	8.88908	10.6122
111	63.1315	0.0902293	0.424804	-0.0261945	0.679425	29.5414	28.0463	26.8346	9.36926
112	36.2612	0.0303147	0.24623	0.000927132	0.88246	15.86	16.597	17.4836	2.98678
113	115.038	0.049912	0.315949	0.0421088	0.827797	22.6223	21.4153	20.2105	8.5386
114	41.9464	0.339602	0.824139	0.0169519	0.236037	37.4982	37.5299	37.7917	1.33495
115	168.187	0.0289835	0.240763	-0.0013935	0.88822	21.052	19.0344	17.4018	9.42075
116	177.956	0.0795073	0.398766	0.0708186	0.721334	43.8264	43.7122	43.5176	1.44962
117	137.755	0.0305878	0.247337	0.0122495	0.883457	46.8813	46.8676	46.8862	0.664046
118	53.4588	0.0673084	0.366902	-0.00889336	0.742712	39.7145	39.8051	40.1231	1.85063
119	130.713	0.0709635	0.376732	0.0279724	0.758743	48.9431	48.6617	48.6284	2.87027
120	20.3171	0.160045	0.565765	-0.0321319	0.502499	18.7634	15.3477	10.2155	13.7144
121	162.877	0.0590177	0.343563	-0.00370275	0.782914	14.4476	14.3284	14.0487	0.934539
122	171.263	0.12411	0.498217	0.00849731	0.576449	18.1438	14.6025	12.0215	11.899
123	160.445	0.30218	0.777406	-0.0164543	0.278041	14.132	12.3343	9.03472	8.0942
124	53.8265	0.0363346	0.269572	-0.0279767	0.867812	20.8517	22.0515	20.7522	10.2756
125	173.496	0.0400733	0.283102	0.00475922	0.847117	22.9005	19.2381	15.7148	13.2437
126	67.3002	0.145691	0.539798	0.0625455	0.552159	15.7347	13.3213	10.7893	11.0265
127	46.6865	0.0222619	0.211007	0.00396131	0.914518	20.5395	21.155	23.4704	8.49769
128	150.426	0.0471619	0.307122	-0.000367025	0.822425	15.9995	15.9529	15.4919	2.82499
129	102.894	0.0639018	0.357496	-0.00910691	0.764997	18.7213	18.8113	18.354	6.15235
130	144.643	0.195132	0.624712	-0.0258954	0.409769	20.0476	19.6077	19.0172	9.09032
131	97.5019	0.0333257	0.258169	0.00525038	0.871558	30.9656	32.5461	35.9305	9.6785
132	4.94989	0.0320889	0.253334	0.00112991	0.877126	14.2303	14.4099	14.7923	5.0198
133	47.8753	0.0321501	0.253575	-0.00444614	0.875557	24.0546	23.1452	23.3358	7.45357
134	2.71173	0.0410167	0.286415	-0.00491843	0.843908	23.1603	22.7083	19.4313	11.9185
135	135.83	0.0199694	0.199847	-0.00071193	0.922473	18.3499	17.4015	16.1027	8.98764
136	168.533	0.078609	0.396507	-0.0169711	0.714765	18.308	16.1601	11.4171	11.7894
137	30.2882	0.0309035	0.24861	0.00296465	0.881451	17.04	13.1077	9.89339	13.9744
138	83.3069	0.0810655	0.402655	0.00191862	0.71198	12.5461	9.65559	8.78078	7.60226
139	64.4146	0.0458987	0.302981	0.0046566	0.825552	21.1097	17.8255	16.274	10.8437
140	69.8232	0.0450609	0.300203	0.000919592	0.834001	20.221	14.9538	10.4603	14.0097
141	118.432	0.0859231	0.414543	0.00907574	0.691204	15.7704	11.0111	7.87499	12.3961
142	98.8049	0.0954134	0.436837	-0.0433158	0.659636	17.9963	16.1945	13.1953	11.147
143	84.3933	0.0226758	0.212959	0.00184193	0.911593	27.0351	27.676	26.3055	5.08026
144	89.4368	0.0138802	0.166615	0.00246423	0.945572	28.334	27.4142	29.2743	11.5433
145	46.5291	0.0264098	0.229825	-0.00381454	0.898199	18.574	16.0838	10.4304	12.6404
146	146.74	0.012106	0.155602	0.00192601	0.952468	30.6699	30.976	30.5407	9.33056
147	54.0688	0.114107	0.477717	-0.0446095	0.634004	13.5351	12.182	9.8471	7.26491
148	29.2688	0.824893	1.28444	0.16664	0.157585	19.1452	17.7525	14.3671	10.4169
149	155.348	0.0528965	0.325258	0.0155197	0.805125	14.9958	12.8329	8.29679	9.38013
150	64.1565	0.0902713	0.424903	0.0233981	0.672945	16.442	16.2706	16.1459	1.11432
151	61.6286	0.0232414	0.215598	0.00494051	0.909752	20.9313	20.8392	21.4828	3.6315
152	111.127	0.0774244	0.393508	-0.0100343	0.720886	18.8693	14.6021	11.6745	12.5578
153	150.334	0.0337151	0.259673	-0.00584277	0.871758	32.8823	32.9413	33.1651	1.0374
154	158.43	0.104222	0.456556	-0.00882915	0.638912	17.1157	16.3504	19.474	10.7723
155	91.3342	0.170238	0.583503	0.0284044	0.458168	12.1914	9.69999	7.94017	6.99084
156	120.428	0.0388276	0.278667	0.0046677	0.856405	13.8413	10.0946	8.01521	10.8451
157	36.594	0.0183436	0.191539	-0.0046201	0.928537	41.9599	42.4802	43.4022	4.49012
158	158.191	0.0184653	0.192173	0.0017845	0.92821	12.9602	10.5427	8.76264	7.23339
159	160.297	0.0203862	0.201922	0.00919527	0.921847	22.5245	21.1365	17.48	11.3056
160	85.5241	0.106344	0.461182	0.0124611	0.632833	18.8039	18.5217	21.9459	10.7948
161	106.699	0.0180002	0.189738	0.000324943	0.929097	44.2545	44.243	42.9533	4.79279
162	16.1647	0.480592	0.9804	0.0869152	0.0727454	26.2396	24.301	24.1026	12.0866
163	57.1482	0.0301674	0.245631	0.00580646	0.884304	17.8832	17.7448	17.0322	9.21255
164	46.4634	0.031164	0.249656	0.00350232	0.8811	43.4857	44.0761	44.2527	3.96944
165	98.3526	0.0225976	0.212591	-0.00213543	0.912138	16.6599	14.5572	12.2331	8.34909
166	170.18	0.0393982	0.280707	0.0176386	0.853729	13.3455	13.2017	13.8549	4.63983
167	89.617	0.116343	0.482376	-0.00017111	0.614048	21.0739	20.7437	20.8331	2.56712
168	20.5641	0.0310828	0.24933	5.35221e-05	0.879528	35.7377	34.0483	33.8401	8.22157
169	28.7172	0.0266697	0.230953	-0.00400236	0.89645	40.631	40.5868	39.7013	4.34558
170	175.796	0.129564	0.509047	-0.0290069	0.556438	13.5344	12.9744	15.5735	6.12355
171	89.5439	0.0191458	0.195682	-0.000202883	0.924817	20.592	18.6561	15.2048	9.331
172	7.0856	0.0332697	0.257952	0.000258882	0.872524	35.9644	35.7774	34.799	7.33912
173	1.95139	0.0692672	0.372202	0.0285649	0.75199	23.4385	19.6557	18.1699	15.0039
174	102.082	0.0813574	0.403379	-0.014831	0.708088	34.8368	34.8631	33.2492	7.59279
175	6.83945	0.0845892	0.411313	0.0427808	0.702343	41.6098	41.7298	41.6421	1.73631
176	118.606	0.0305845	0.247324	0.00370714	0.882167	12.8018	11.5018	8.17473	7.29752
177	63.6254	0.132613	0.515001	-0.0062026	0.540686	45.1966	43.3408	41.9795	7.79581
178	61.9201	0.0262759	0.229242	0.000204264	0.897335	26.2827	26.6718	26.8426	1.43753
179	82.6995	0.05673	0.336838	0.0137215	0.791896	32.5115	29.0946	28.8516	17.0557
180	115.208	0.0225506	0.212371	-0.000578914	0.912523	22.6874	20.431	18.5015	11.296
181	140.688	0.045156	0.300519	-0.0147158	0.831896	37.3887	37.3728	37.3807	0.165016
182	162.302	0.0874615	0.418238	0.010637	0.685171	24.3694	22.5117	19.1927	14.1263
183	130.263	0.0360487	0.26851	0.0015946	0.862242	22.3371	19.1194	14.1826	13.66
184	109.926	0.0164841	0.181572	-0.000348584	0.935464	13.5391	9.56712	8.38894	10.3411
185	45.4767	0.0734533	0.383284	-0.0012852	0.734716	22.3217	22.7187	22.9084	10.5702
186	168.663	0.398017	0.892208	-0.0488833	0.19927	25.4774	24.6224	23.9374	5.9134
187	95.5507	0.0275692	0.234816	0.00303393	0.89311	17.6111	16.9743	17.0066	4.54081
188	17.7981	0.0763526	0.390775	-0.00947448	0.721888	26.8339	26.3451	25.7383	12.0245
189	57.3754	0.0229243	0.214123	0.000425349	0.91063	13.7736	13.7898	14.0824	3.89714
190	98.2593	0.0105472	0.145239	-0.00332072	0.958915	24.864	23.1027	16.2731	14.2487
191	68.3285	0.0254027	0.225401	0.00220175	0.901568	36.5368	36.6767	36.8392	2.50033
192	162.781	0.0345181	0.262747	0.00781633	0.870078	14.0743	14.0648	14.0831	0.818039
193	109.114	0.0264323	0.229923	0.00833894	0.89876	33.3087	34.2288	36.1419	11.7532
194	148.044	0.0824521	0.406084	-0.0328875	0.713553	36.3831	38.3405	41.0703	9.14343
195	19.2805	0.0398756	0.282402	-0.00736577	0.849997	28.1311	28.8924	28.6267	5.48748
196	54.6189	0.0260002	0.228036	-0.0026443	0.899739	14.8915	12.5106	10.235	8.60233
197	134.884	0.572743	1.07027	-0.011332	-0.113704	26.438	25.5228	24.4151	8.61716
198	4.15318	0.56448	1.06253	0.0677885	0.192508	19.8869	17.4436	13.7737	10.4416
199	31.6339	0.0184529	0.192109	-0.00348778	0.928153	32.2425	32.4315	31.2811	3.48254
200	127.961	0.0777554	0.394349	-0.0061286	0.724128	12.7269	12.7045	12.2998	3.8158
201	151.756	0.0664186	0.364468	0.00876354	0.759751	33.8906	33.8194	33.0378	12.009
202	147.003	0.0492529	0.313856	0.0181563	0.820415	39.9355	39.5333	39.0933	2.41901
203	176.949	0.0570459	0.337775	0.00389448	0.788838	16.6242	16.0098	14.6653	6.11809
204	32.1255	0.0196602	0.198294	-0.00688585	0.923784	42.0434	41.925	41.7133	0.83219
205	51.9201	0.0323733	0.254454	0.00362251	0.875686	26.333	26.3697	25.8012	2.60921
206	120.97	0.0229023	0.21402	-0.00359329	0.911055	13.931	13.9695	14.0035	0.151918
207	19.3054	0.0864762	0.415875	-0.0228283	0.699138	36.4845	37.8603	38.9693	4.64803
208	150.604	0.0189116	0.194482	-0.00469027	0.925803	37.9619	37.7607	37.6789	2.03872
209	99.9702	0.54971	1.04853	-0.123045	0.116504	45.7482	45.9104	47.0465	6.41433
210	6.78121	0.0251116	0.224105	0.000176104	0.90331	19.435	17.51	12.6049	11.3091
211	167.643	0.131647	0.513122	-0.0477428	0.573301	13.6188	10.8121	7.88252	8.43436
212	171.111	0.769588	1.24064	0.178643	0.233688	21.9487	18.1988	14.7685	12.3077
213	136.422	0.0322325	0.2539	0.00468217	0.87776	11.8853	11.426	10.9766	3.21319
214	139.865	0.0320109	0.253025	0.00296705	0.875743	37.9922	37.7949	37.96	0.761964
215	157.555	0.236563	0.687842	-0.0360492	0.276069	25.2943	26.1384	28.8695	10.5771
216	103.283	0.0449469	0.299823	-0.00339652	0.834659	11.0285	8.96324	6.60828	6.63001
217	113.555	0.0605727	0.348059	-0.0237182	0.781201	26.0585	26.5481	29.4817	12.0007
218	111.665	0.0759737	0.389804	0.0211543	0.734591	27.5384	24.4295	22.7825	12.5545
219	70.2981	0.734239	1.21181	0.120238	0.0725013	17.0496	14.7594	13.1075	9.45532
220	8.58969	0.0328551	0.25634	0.00444839	0.874783	15.1847	15.9352	16.6359	3.21525
221	65.7386	0.0558617	0.33425	-0.0210922	0.794886	24.0037	20.5754	18.1441	13.9579
222	132.778	0.0245647	0.221651	0.00140841	0.904149	18.7433	13.3551	10.3653	12.644
223	43.7411	0.182738	0.604546	-0.0627734	0.402822	42.6217	42.4294	41.7306	4.8042
224	124.294	0.0895348	0.423166	0.0295711	0.688908	28.9515	23.1275	19.4057	18.2325
225	119.022	0.0270109	0.232426	-0.00100106	0.897069	22.8135	22.7605	22.6287	0.422603
226	122.499	0.0198167	0.199081	-0.00786532	0.925322	17.4019	15.2283	13.4751	11.4072
227	147.445	0.0112947	0.150298	-0.00294876	0.95556	14.2427	13.1538	13.2108	5.99108
228	92.7832	0.0168658	0.183662	-0.000516139	0.933809	20.7256	16.9617	15.3353	12.2954
229	158.883	0.0204257	0.202117	0.00740995	0.921706	27.4425	26.1899	23.6341	12.0963
230	24.44	0.0149207	0.172747	0.000668176	0.941895	45.4552	44.4401	44.0371	5.25261
231	92.4772	0.0776203	0.394006	-0.0178499	0.72124	19.7599	17.1551	14.5883	10.6798
232	7.88198	0.0201868	0.200932	-0.00367294	0.921375	17.502	13.9763	9.97988	12.4199
233	116.19	0.457155	0.956195	-0.0662305	0.437034	40.1343	37.6991	35.884	9.39153
234	9.31192	0.121849	0.493659	-0.0301354	0.595081	31.438	31.3744	31.0225	2.21648
235	38.4896	0.244792	0.699703	0.0345836	0.404768	28.6749	28.6504	28.4168	3.79758
236	113.08	0.187076	0.611679	-0.0730361	0.405046	19.9981	20.0433	17.8911	9.30844
237	140.583	0.0338393	0.260151	-0.0068549	0.869223	47.6139	47.0356	48.7833	6.53883
238	142.834	0.025959	0.227855	-0.000305322	0.900271	22.2745	20.0174	12.9135	14.6293
239	36.7362	0.0572463	0.338367	0.00385486	0.791325	15.8532	14.7801	10.3363	8.15572
240	161.095	0.0502016	0.316865	-0.000764425	0.814596	17.3335	16.6458	16.0794	12.3834
241	88.8523	0.0411961	0.28704	0.00470715	0.84354	26.0005	25.1735	25.1305	7.37582
242	43.5008	0.0349215	0.264278	-0.00899211	0.866358	34.6326	34.7081	35.1462	6.0032
243	176.13	0.0680023	0.368788	-0.00220276	0.750872	24.064	23.1284	17.2699	11.142
244	64.2581	0.0136	0.164925	0.00393292	0.947032	24.2629	24.352	24.233	1.89557
245	178.431	0.0223653	0.211496	-0.000673305	0.91306	37.9169	37.105	36.2903	7.2062
246	49.4308	0.157018	0.56039	0.0254628	0.530596	13.4909	13.0509	12.0537	6.25788
247	104.408	0.0472911	0.307542	-0.0005818	0.821701	37.1688	34.1197	31.8696	13.7839
248	37.8437	0.436448	0.934289	0.0118053	0.148806	40.6937	40.8237	41.0344	1.654
249	31.4387	0.0453183	0.301059	-0.00725273	0.831724	12.8009	12.7099	12.7273	1.15195
250	86.2139	0.0715166	0.378197	0.0124741	0.743945	18.633	16.5211	13.2533	10.2597
251	114.672	0.180862	0.601436	0.00919104	0.407614	22.5975	19.1147	14.0864	14.0466
252	149.123	0.0199364	0.199682	0.00133709	0.921907	18.3745	18.4446	17.8115	4.07945
253	92.436	0.0247872	0.222653	-0.00432361	0.904592	18.3854	14.6074	12.6544	10.9483
254	100.351	0.0610599	0.349456	-0.00969541	0.783448	16.2752	16.069	15.3349	2.30604
255	28.8075	0.0196653	0.19832	-0.00439383	0.923671	37.8284	35.3403	34.0368	7.00562
256	74.4009	0.048808	0.312436	-0.00256211	0.816235	32.618	31.8665	30.4917	5.29744
257	27.641	0.0328143	0.256181	0.00708885	0.873673	41.9988	43.6413	42.0497	8.15472
258	147.099	0.0635277	0.356448	0.00410344	0.761253	16.7772	12.156	10.233	10.5388
259	2.45046	0.0185771	0.192754	-0.00229551	0.927699	30.5563	27.5562	26.4101	14.9643
260	142.525	0.0219278	0.209417	0.00223506	0.915191	16.9299	15.1314	14.2491	9.60516
261	52.8764	0.0273306	0.233797	-0.00120176	0.895696	10.6924	10.7958	10.807	2.83692
262	80.4406	0.0219136	0.209349	0.000851611	0.914988	10.6009	10.0973	7.99811	4.51932
263	168.504	0.165656	0.575597	-0.0262434	0.499111	23.0306	23.4835	24.1809	4.3663
264	168.734	0.0274554	0.23433	-0.00482611	0.895401	40.8014	40.5209	40.0058	6.76966
265	123.248	0.04284	0.292712	-0.0181155	0.841085	35.3213	35.6943	35.9396	2.8469
266	155.736	0.054411	0.329882	-0.029736	0.797067	41.3259	39.8509	39.0628	10.5466
267	93.8876	0.0286774	0.239489	0.0112097	0.890037	34.2626	34.5323	34.6588	0.855164
268	148.791	0.0714491	0.378019	0.0303986	0.748702	31.0153	30.6725	31.6819	3.76539
269	147.284	0.0547944	0.331042	-0.00500606	0.7959	14.3629	10.3277	7.55988	9.76054
270	24.8269	0.4503	0.948999	0.0815136	0.297359	39.0247	39.7124	42.4782	11.9249
271	177.603	0.0271182	0.232887	0.00407067	0.895757	34.3556	29.5387	26.6985	11.2117
272	41.4348	0.0569235	0.337412	-0.00444157	0.787865	18.5628	17.9698	17.5972	9.3906
273	63.2102	0.102351	0.45244	-0.0127634	0.648065	22.7993	22.7906	23.011	2.53861
274	168.044	0.0145739	0.170727	-0.000522898	0.942692	18.0924	16.5974	15.385	8.31484
275	154.856	0.0243888	0.220857	0.000148522	0.906604	16.745	14.9378	12.039	9.68258
276	21.2403	0.0276217	0.235039	-0.00291975	0.89302	17.7657	14.3803	10.7375	12.4146
277	172.011	0.0233651	0.216172	0.0110352	0.911503	25.4142	22.8998	20.1276	14.1084
278	129.275	0.0216114	0.207901	-0.00795932	0.916133	41.7607	41.9378	42.0109	1.93735
279	127.122	0.044424	0.298074	-0.00673958	0.831682	30.1458	30.6373	30.9307	1.84404
280	75.7426	0.0648062	0.360017	0.0286056	0.773702	22.178	21.9448	22.0637	3.24195
281	14.3046	0.0254043	0.225408	0.000717671	0.90162	14.046	13.9058	13.5637	3.89085
282	60.1734	0.0390334	0.279404	0.0121559	0.852819	21.5993	22.3544	21.0862	11.3269
283	107.406	0.0651374	0.360936	-0.0279946	0.764334	16.2266	15.9999	15.2643	3.80095
284	21.1795	0.0127229	0.159517	-0.000536792	0.950001	31.64	29.1791	27.068	8.35394
285	132.826	0.0347576	0.263657	-0.00314306	0.865458	36.8424	36.8686	36.975	2.52654
286	130.133	0.0208741	0.204324	0.00476261	0.920037	21.0077	20.9901	20.9555	0.683173
287	40.2952	0.0384336	0.277249	0.00142012	0.853392	15.2789	13.043	9.28106	9.43614
288	175.147	0.017798	0.188669	0.00382866	0.931111	35.1636	35.2821	36.6439	10.8669
289	111.552	0.0155202	0.176183	-0.00171707	0.939145	31.6623	31.7073	31.4392	6.75284
290	167.24	0.0338439	0.260169	-0.00404972	0.869193	46.8047	47.5228	48.5876	4.94975
291	0.483276	0.198513	0.6301	0.0179788	0.416395	16.8598	13.9766	11.6177	12.4959
292	58.1595	0.36427	0.853546	0.153224	0.399443	32.2838	31.4572	31.3599	15.2867
293	168.267	0.0297025	0.243731	-0.00826303	0.886207	24.9044	25.0117	25.0855	1.14256
294	58.4652	0.0357259	0.267305	0.00076751	0.861058	29.9536	27.4745	23.9952	13.208
295	93.7404	0.0450533	0.300178	0.00417628	0.830021	29.5084	23.468	21.5172	14.8891
296	120.028	0.372762	0.863437	-0.0467514	0.130539	19.299	16.8547	13.2699	11.6408
297	134.917	0.0184021	0.191844	0.00643386	0.929223	20.0943	20.2014	19.0543	2.92985
298	128.396	0.0263936	0.229755	-0.00876446	0.899406	36.2663	36.2985	36.2393	0.290255
299	61.5636	0.0312777	0.250111	0.00438624	0.879556	39.0939	35.9155	34.2371	9.21262
300	110.94	0.0363333	0.269567	-0.00248104	0.86237	20.0745	19.8662	19.5301	10.3989
301	60.4435	0.0424441	0.291356	-0.00862082	0.83791	33.1232	32.3649	31.2128	7.52531
302	121.635	0.0411488	0.286876	0.00277305	0.843515	26.4929	24.3501	20.5981	17.1701
303	73.5112	0.0183613	0.191632	0.000592169	0.929146	40.6046	40.2408	39.2997	9.18662
304	156.119	0.029474	0.242792	-0.0083922	0.88809	26.2108	26.7247	29.1709	6.27517
305	1.15187	0.0243727	0.220784	-0.00041449	0.905966	14.8604	12.4173	8.3912	9.38021
306	153.699	0.0746431	0.386376	-0.0248183	0.742266	17.9254	19.0112	21.6932	6.70504
307	126.275	0.0198643	0.19932	-0.0035261	0.923147	14.2144	15.3047	17.8387	6.2718
308	58.0307	0.615968	1.10993	-0.0128694	0.0244051	19.8705	15.4904	12.1719	13.2583
309	159.964	0.0239411	0.21882	-0.00467621	0.907927	23.6306	20.6435	16.3033	15.7512
310	10.4508	0.0380386	0.275821	-0.00537421	0.856371	30.2619	30.7671	29.7434	7.79821
311	45.2241	0.216679	0.658299	-0.0418815	0.408725	25.7688	25.35	24.9895	6.51935
312	15.0449	0.0337178	0.259684	0.00633214	0.871059	24.9522	26.4613	27.1946	9.92815
313	149.943	0.0165623	0.182002	-0.000880764	0.935224	30.577	30.7033	31.8189	12.7988
314	173.958	0.0417025	0.288799	0.0149096	0.841374	21.3672	20.8321	20.3267	7.30656
315	62.9196	0.0312727	0.250091	0.00471254	0.88069	20.822	17.7458	14.9954	12.6053
316	79.2052	0.0293201	0.242157	-0.00074155	0.887643	17.3443	17.8382	18.0132	2.46571
317	124.922	0.25775	0.717984	-0.0578035	0.213347	24.0182	24.0418	24.1228	1.28558
318	137.95	0.0596809	0.345488	-0.0149324	0.781139	14.1904	13.2781	10.3145	6.55548
319	108.304	0.0310947	0.249378	-0.000469228	0.880848	25.5988	23.8724	21.2321	13.7573
320	159.224	0.0418433	0.289286	0.00345224	0.843127	18.2418	17.7258	17.081	6.89359
321	139.772	0.0395015	0.281075	-0.00512882	0.850137	20.3927	20.3483	20.3471	0.442478
322	164.043	0.0881281	0.419829	0.00157192	0.695595	20.208	17.092	13.2003	10.8958
323	18.0096	0.0290929	0.241217	-0.00136779	0.886609	35.3914	33.7826	33.119	12.7792
324	84.2897	0.0427504	0.292405	-0.0045409	0.841148	21.8161	22.2117	22.5087	1.44095
325	88.7691	0.024027	0.219212	0.000867064	0.906216	39.1675	39.1885	39.1691	0.41801
326	82.4843	0.04641	0.304664	0.0117484	0.826624	10.6445	9.64181	8.86713	4.00846
327	37.6825	0.188684	0.614303	0.0702046	0.428787	29.1668	27.1952	24.9857	9.5238
328	3.42823	0.0353027	0.265717	0.000483182	0.864382	14.1084	13.741	14.3311	5.95621
329	118.802	0.038367	0.277009	-0.00544338	0.855437	27.617	27.683	27.7709	0.450765
330	164.44	0.0516633	0.321445	0.0253899	0.810216	25.0576	25.7646	28.4019	12.4593
331	26.5918	0.0369998	0.272029	0.00528689	0.862212	18.2987	16.5587	16.6009	9.84408
332	16.3994	0.0277583	0.23562	-0.000485783	0.89377	17.2843	15.6521	14.2008	8.11006
333	24.6976	0.0428978	0.292909	-0.00070067	0.838017	24.1039	22.9446	22.2022	13.5885
334	165.652	0.0156537	0.176939	-0.00158038	0.938463	33.9322	33.7099	31.6267	7.18261
335	27.3934	0.033125	0.257391	0.00270725	0.871598	41.3037	41.3842	41.4493	0.714323
336	45.5542	0.0227346	0.213235	0.00213504	0.910689	31.371	30.952	30.8382	1.99857
337	175.465	0.0244985	0.221353	-0.00271979	0.905546	40.542	41.8598	41.6521	8.27633
338	3.0649	0.0235907	0.217213	0.00544352	0.909073	35.5971	35.7603	35.9043	0.740945
339	11.3754	0.0292174	0.241733	0.00598156	0.88881	21.3831	18.6972	14.0342	13.8581
340	116.501	0.0155688	0.176458	-0.000116193	0.938908	43.5254	45.9318	47.6985	5.8865
341	91.532	0.0389465	0.279093	0.00382459	0.850635	18.2457	15.0965	10.643	12.1462
342	171.064	0.0203591	0.201788	-0.00134136	0.921334	18.4068	17.7951	17.8157	5.26887
343	59.5894	0.0417866	0.28909	0.00204352	0.844225	10.7132	9.5938	6.94657	5.33856
344	142.81	0.101682	0.450959	-0.0318755	0.658423	13.6531	11.9539	8.79303	7.64811
345	62.1329	0.19026	0.616863	0.0073182	0.429758	31.6831	32.0791	34.4953	11.1798
346	53.4387	0.0392122	0.280044	0.00113184	0.851786	25.4157	24.0139	22.6087	10.4842
347	43.114	0.0428539	0.292759	0.00295768	0.839021	22.9506	22.0183	22.3483	6.1133
348	62.0157	0.0197108	0.198549	-0.000759178	0.923364	19.1853	19.0962	19.1483	2.21382
349	106.503	0.0190239	0.195058	-0.00188136	0.926105	13.0641	11.2225	7.48901	8.74873
350	15.7824	0.0804323	0.401079	-0.0307589	0.723812	30.1175	30.3414	30.9508	5.71525
351	84.7323	0.0260632	0.228312	0.00699225	0.901402	25.0351	25.4104	25.9564	9.30853
352	47.5298	0.0418646	0.28936	-0.0135754	0.841057	19.9656	15.895	14.7704	10.412
353	106.681	0.101779	0.451174	-0.00750142	0.632511	26.9144	25.3582	27.7068	11.0208
354	107.599	0.0281722	0.23737	0.00599056	0.89233	27.742	28.4051	28.6261	2.75457
355	28.4219	0.11782	0.485428	0.0138576	0.58318	17.9582	13.62	11.2476	11.2896
356	154.036	0.236677	0.688007	0.0133747	0.334956	27.0388	27.2482	27.3735	1.30396
357	21.1103	0.0593103	0.344414	-0.0110328	0.782776	35.848	36.1541	35.8728	6.30925
358	159.807	0.0166456	0.182459	-0.000792735	0.934582	34.5623	35.4377	32.1528	7.0654
359	54.365	0.0283385	0.238069	-0.000316728	0.890449	18.6062	15.422	14.3541	12.2017
360	158.369	0.0225895	0.212554	0.00107078	0.912453	31.4946	31.297	31.5878	6.79552
361	13.9272	0.0337863	0.259947	0.000199612	0.871453	46.4381	46.3971	46.4679	7.46389
362	33.6188	0.0191347	0.195626	-0.00294588	0.925766	23.9156	23.9235	23.9242	0.15272
363	44.8738	0.0949452	0.435764	-0.00484601	0.67217	22.7481	22.7644	22.9677	2.75686
364	8.81863	0.0884623	0.420624	0.00160313	0.683734	18.4085	18.5039	18.6777	0.624701
365	12.6998	0.0836895	0.40912	0.0197927	0.715378	23.0794	21.2869	18.0976	11.2695
366	134.954	0.0728226	0.381635	-0.0153977	0.738826	26.919	27.4733	29.7491	6.58026
367	173.196	0.0269478	0.232154	-0.00103294	0.897403	14.3654	14.0406	13.9487	2.23403
368	113.192	0.0272657	0.23352	0.00480758	0.895316	30.1045	26.5066	21.5784	14.8414
369	42.9648	0.0326122	0.255391	0.00128686	0.8747	25.3409	24.6207	23.526	12.9121
370	167.583	0.0144467	0.169981	-0.000270289	0.943142	21.5479	14.9141	11.7132	14.2247
371	113.568	0.545373	1.04439	-0.0219304	0.104484	35.2426	35.006	34.8411	1.18041
372	108.72	0.0292782	0.241984	-0.0044387	0.889214	13.8658	12.287	9.69112	7.37729
373	162.158	0.849073	1.30313	-0.0181265	0.0155094	11.0641	9.70541	6.91001	5.69583
374	92.2951	0.0858731	0.414423	-0.00115529	0.691305	18.8004	17.8	15.8631	7.78221
375	64.5115	0.0563888	0.335824	-0.0053264	0.789439	31.3968	31.4306	31.5129	0.70651
376	145.77	0.2209	0.664681	0.00911427	0.382884	21.4478	22.3209	23.8848	7.56079
377	35.5075	0.134011	0.517708	-0.0118274	0.554413	18.927	18.9098	19.2581	1.40609
378	159.386	0.093626	0.432726	-0.00843302	0.674481	11.4904	11.2149	8.76021	5.47114
379	49.6839	0.0467819	0.305882	-0.0160403	0.827756	17.1059	15.2832	9.69863	10.6451
380	152.569	0.305898	0.782174	0.0616193	0.169656	26.3612	24.418	25.3816	12.5574
381	168.294	0.0848529	0.411954	-0.0201325	0.693235	22.3912	19.3576	16.2053	13.7849
382	39.8587	0.0385391	0.27763	0.00409036	0.854362	36.4341	36.0942	36.3022	3.24656
383	108.2	0.057252	0.338384	-0.0129588	0.787747	25.1846	25.2529	26.5043	7.81918
384	2.11076	0.0469239	0.306346	-0.0132564	0.823787	33.5119	32.8657	32.2674	5.07998
385	168.53	0.0472354	0.307361	-0.000352411	0.823122	10.2672	10.3018	10.4231	0.310212
386	122.872	0.0399279	0.282588	-0.0106935	0.84806	21.5844	21.7232	20.1835	10.6376
387	109.968	0.0225226	0.212239	-5.13989e-05	0.912403	14.0513	11.8352	9.03168	8.82091
388	109.311	0.0291501	0.241454	0.00273348	0.888235	24.5579	21.0671	16.889	12.6338
389	176.81	0.0561156	0.335009	0.00350469	0.787559	45.5579	43.6145	41.1213	10.7174
390	33.4139	0.027736	0.235525	-0.000624539	0.892301	39.594	39.3257	39.0229	7.76279
391	113.761	0.0202457	0.201225	0.000410534	0.921037	11.4261	10.1602	7.66141	6.69524
392	51.3706	0.0636793	0.356874	0.00386454	0.772085	14.313	12.6761	9.59687	8.5902
393	152.968	0.0545778	0.330387	-0.00326502	0.794601	24.3825	24.7211	24.5486	10.2381
394	127.597	0.0228158	0.213616	-0.00146224	0.911606	28.4723	28.4027	27.616	6.939
395	32.881	0.0248509	0.222939	-0.00432751	0.904364	19.9768	19.3228	17.3218	8.94935
396	125.162	0.0265051	0.23024	-0.0046804	0.897945	18.91	16.1281	13.7748	11.865
397	95.5039	0.0588608	0.343106	0.00505578	0.780063	32.6643	35.3158	38.1332	11.8218
398	62.2712	0.0525448	0.324175	0.0155975	0.810682	43.9728	47.2644	49.8146	16.4837
399	22.9944	0.0236453	0.217464	0.00213415	0.908654	18.076	12.7037	11.5586	15.327
400	95.4961	0.0220624	0.210059	0.00198097	0.914381	18.579	17.2195	14.3014	9.20277
401	73.4712	0.0825093	0.406225	-0.016945	0.716588	13.8114	10.5754	9.33009	8.2269
402	12.7806	0.967345	1.39093	0.0127396	-0.000221581	18.789	16.8779	14.6274	10.3561
403	15.5666	0.0844089	0.410875	-0.0112261	0.711195	18.2049	16.9517	10.8104	10.9149
404	152.892	0.0573501	0.338674	-0.0180507	0.793286	40.0785	39.9693	36.1629	17.9421
405	53.8391	0.469176	0.968686	0.116121	0.228814	33.9721	34.4357	34.2922	7.08374
406	20.0018	0.0581525	0.341035	-0.00715738	0.781463	28.9402	28.7677	27.7993	2.09101
407	21.7393	0.0158705	0.17816	0.00288409	0.938021	40.663	40.7918	40.5247	3.56825
408	64.2378	0.0155174	0.176167	0.000737157	0.939075	21.2379	19.5188	12.8568	11.8295
409	100.246	0.067316	0.366922	0.0131143	0.752819	14.5474	11.0432	9.0578	11.0639
410	82.1548	0.0504727	0.317719	-0.00049734	0.813974	11.6408	10.9183	9.49235	5.47233
411	84.756	0.0329831	0.256839	-0.00437816	0.874162	23.9421	23.7083	22.5484	7.61643
412	133.806	0.0274931	0.234491	-0.00427281	0.8946	13.7768	11.0605	7.97022	9.12315
413	175.326	0.259468	0.720372	0.0454167	0.328188	21.7417	21.581	21.0127	3.0021
414	141.93	0.0181773	0.190669	0.000661987	0.928772	13.2927	13.8469	14.1748	3.92805
415	105.883	0.0217046	0.208349	0.00759508	0.915635	28.5592	28.1228	26.4235	5.82875
416	102.823	0.0260251	0.228145	-0.00316998	0.900339	14.3812	11.6361	8.8615	10.0205
417	77.7695	0.0460822	0.303586	0.00944427	0.827585	35.7906	34.0029	33.2107	9.10135
418	147.099	0.0314775	0.250908	0.00195936	0.878981	18.2617	16.2107	15.2854	9.1084
419	1.38908	0.148987	0.54587	-0.0366103	0.51033	24.1041	22.9095	21.3751	11.4631
420	65.1158	0.573776	1.07124	0.0902519	0.0676201	13.7804	12.3513	8.29955	8.81145
421	162.007	0.0755916	0.388823	-0.0223487	0.736691	12.582	10.8052	8.11731	6.54512
422	17.4189	0.0984291	0.443687	-0.0523732	0.689995	23.299	20.0275	16.3485	13.1977
423	48.6824	0.0367966	0.271281	-0.00596323	0.857694	43.1918	43.0608	42.7173	4.48472
424	118.304	0.0126408	0.159002	-0.00125706	0.950107	34.2859	42.6086	45.1638	14.3709
425	34.9072	0.0338989	0.26038	-0.00340438	0.867865	22.4607	22.4299	20.8798	8.97009
426	117.766	0.0304313	0.246704	-0.00781428	0.883629	13.5762	13.358	13.2985	1.10085
427	98.6529	0.0554548	0.333031	-0.00871563	0.788226	39.4912	39.0114	36.9991	4.00247
428	32.9989	0.0277969	0.235783	0.00157257	0.892564	28.7182	24.9476	22.4211	14.5821
429	178.784	0.258637	0.719218	-0.0934847	0.219957	36.3806	33.2429	33.8913	13.2581
430	31.1473	0.0394523	0.2809	0.00699289	0.851704	16.1693	13.0156	8.95069	11.8955
431	88.5039	0.128716	0.507377	-0.0541674	0.586807	12.1666	9.84003	6.84335	8.29211
432	172.541	0.0282283	0.237606	0.000631814	0.892168	30.828	30.8871	30.9168	0.31353
433	113.705	0.560017	1.05832	-0.0821301	0.00301219	17.0392	17.3368	15.1787	7.78955
434	136.942	0.0491654	0.313577	0.00546242	0.816022	13.0455	10.5114	6.77072	8.58429
435	35.8776	0.175191	0.59193	0.0907306	0.485315	20.9006	20.1546	18.4518	12.3882
436	125.15	0.0475735	0.308459	0.000565723	0.823458	22.4558	20.4833	18.7914	12.7237
437	111.972	0.0186566	0.193166	0.00105139	0.92747	14.6234	13.1612	12.9916	7.54
438	108.155	0.0293292	0.242195	0.00202405	0.889154	29.6878	29.7546	29.7074	1.52835
439	39.3881	0.026566	0.230504	-0.00027685	0.898105	15.2966	15.1023	14.4336	6.45249
440	156.142	0.0221523	0.210487	0.00136302	0.913057	17.6188	16.1942	16.6938	8.95501
441	117.195	0.0305986	0.247381	0.00511731	0.882311	16.1658	14.1173	12.3193	9.60377
442	43.0165	0.0554968	0.333157	-0.0134158	0.79099	38.3296	37.9561	37.803	4.24191
443	9.03443	0.02822	0.237571	-0.00497436	0.891184	21.3805	21.4181	21.4025	2.88034
444	85.1702	0.0438629	0.296185	-0.00103031	0.831297	17.405	17.4323	17.405	5.27387
445	50.5287	0.0187832	0.193821	-0.00179914	0.926677	37.8119	38.0367	38.0763	3.99189
446	66.1404	0.296786	0.770436	-0.00659186	0.342635	22.0287	21.6617	21.2181	6.73671
447	125.834	0.0832644	0.408079	-0.0198056	0.70335	15.7952	13.9674	10.5499	10.4177
448	112.723	0.0388699	0.278819	-0.000426119	0.854879	17.5759	16.0863	12.9376	8.84055
449	79.8556	0.119963	0.489823	-0.000868739	0.592695	17.3599	15.6235	12.2268	9.08046
450	152.097	0.140697	0.530466	-0.0600196	0.534127	20.7097	18.9816	18.9479	11.6471
451	80.6612	0.0282056	0.237511	0.00089464	0.891905	12.7076	11.44	9.75538	6.66398
452	126.654	0.0341515	0.261348	0.0181744	0.871302	45.9507	45.9207	47.371	4.60806
453	127.295	0.041525	0.288184	-0.00701195	0.842671	11.9452	11.9099	12.2923	2.56368
454	121.892	0.142023	0.53296	-0.0150264	0.526433	13.1578	10.3281	8.34027	8.92455
455	161.71	0.246946	0.702774	-0.0348396	0.364236	13.7987	13.8259	13.5262	2.17743
456	145.816	0.0963494	0.438975	0.0086477	0.661185	32.8874	30.4677	26.9793	13.3269
457	92.0642	0.0227988	0.213536	0.0107093	0.913734	11.0403	11.7598	11.8792	4.84559
458	130.736	0.292503	0.764857	-0.00944725	0.262917	29.0575	28.7698	28.5567	5.18268
459	165.491	0.0669138	0.365825	0.000360002	0.756593	21.0509	18.5228	15.4811	13.0503
460	17.4847	0.0112217	0.149811	0.000689213	0.95565	28.832	28.5669	31.438	8.74747
461	45.1793	0.197248	0.628089	-0.111148	0.450859	24.8236	21.9052	17.4927	15.9356
462	178.816	0.0544961	0.33014	0.0091046	0.795865	14.8617	11.3157	9.31845	9.96737
463	168.214	0.0242173	0.220079	0.000578253	0.906	12.9841	12.6	9.67234	6.03215
464	136.519	0.0526027	0.324354	-0.0107349	0.80534	12.4317	12.0341	10.9048	3.97632
465	41.4435	0.0186583	0.193175	-4.75701e-05	0.927034	20.0933	15.7908	10.612	14.3163
466	2.81342	0.0694252	0.372626	-0.00181846	0.747463	33.8809	30.572	26.852	12.5452
467	126.26	0.13408	0.517842	0.0154009	0.547021	34.6574	34.7289	34.8253	0.886398
468	68.0761	0.0267671	0.231375	0.0026294	0.898935	21.0188	19.3333	15.7498	9.78337
469	133.912	0.0283002	0.237908	-0.000679169	0.890194	16.4859	15.0006	13.7118	7.2433
470	169.266	0.0237212	0.217813	0.00314118	0.9084	33.559	30.051	27.9743	15.2215
471	78.0976	0.0573659	0.338721	0.00216438	0.786637	38.017	39.3684	38.1433	7.43042
472	16.0629	0.0256528	0.226507	0.000866087	0.900117	31.4954	31.3957	30.8928	1.10087
473	157.228	0.148025	0.544105	0.0346205	0.52373	18.5055	18.6449	18.5289	7.967
474	77.6124	0.0828975	0.407179	-0.0033867	0.706646	15.553	15.2074	12.7348	6.77853
475	23.4585	0.029255	0.241888	-0.00628051	0.888684	23.3619	23.3079	23.7321	3.35697
476	6.04791	0.364815	0.854184	-0.0521723	0.313316	45.9517	46.5029	46.2574	4.55651
477	162.078	0.0186425	0.193093	0.00234575	0.927581	33.0549	32.8812	32.4739	2.09802
478	4.1856	0.038223	0.276489	0.012498	0.856092	21.2796	19.5409	17.8721	12.0576
479	51.3435	0.0402061	0.28357	0.000187991	0.847765	17.5076	15.0491	10.7317	10.9866
480	117.025	0.0191156	0.195528	-0.00270659	0.925041	28.8471	27.3176	23.5726	10.7779
481	132.914	0.0309269	0.248704	0.0147878	0.884135	37.6153	37.6624	34.683	9.88405
482	139.921	0.20765	0.644437	0.021837	0.373719	10.7028	8.73259	6.26069	6.72187
483	30.6372	0.0187445	0.193621	-9.28596e-07	0.926684	13.0846	11.349	8.29029	8.86762
484	149.965	0.12534	0.500679	-0.0543844	0.558265	29.6611	30.543	32.8751	13
485	55.5355	0.0382818	0.276701	-0.00960183	0.853697	38.1012	34.4433	31.3544	9.369
486	145.527	0.731217	1.20931	-0.0957706	0.145358	27.3049	21.6639	19.6482	13.4217
487	73.3183	0.072521	0.380844	0.00958821	0.743786	13.5461	13.5684	14.3258	6.57835
488	145.158	0.0174758	0.186953	-0.00034858	0.93211	31.3481	31.2862	31.2903	3.34702
489	103.04	0.0393612	0.280575	-0.00318979	0.850946	13.7088	12.7662	9.64439	8.26657
490	80.8093	0.0265361	0.230374	-5.03508e-06	0.89723	28.6868	28.8151	29.1717	1.42769
491	17.5861	0.0325155	0.255012	-0.000350268	0.875235	21.7881	20.0912	17.0909	14.3192
492	45.0389	0.106902	0.46239	0.0572165	0.629631	39.1675	35.9848	33.3217	16.1821
493	18.2317	0.0397235	0.281863	0.00428048	0.851304	47.0092	48.0719	50.2782	7.16113
494	65.588	0.109192	0.467317	0.0206005	0.622542	22.3377	20.9464	19.2849	10.5449
495	111.198	0.268291	0.732517	-0.0130216	0.281169	13.108	13.6956	13.873	5.6768
496	122.236	0.0386028	0.277859	0.00547081	0.853348	15.7773	14.486	13.1191	8.39339
497	11.5674	0.0300155	0.245012	-0.0126753	0.884823	18.9287	19.9764	20.6703	4.89164
498	7.87578	0.0443178	0.297717	0.00341423	0.83219	14.7176	13.7807	13.5875	8.53538
499	179.374	0.0562522	0.335417	-0.00325462	0.789835	23.7737	22.8407	19.8379	10.678
500	166.537	0.0612513	0.350004	0.0337551	0.779379	30.7841	29.1813	28.6111	6.71698
501	17.7349	0.0199275	0.199637	0.00026009	0.922299	11.9766	10.5828	6.31003	7.21992
502	50.5997	0.0331015	0.257299	-0.00733157	0.8747	12.4817	9.00204	7.2663	9.33797
503	132.094	0.0450981	0.300327	-0.0181447	0.826826	47.0692	47.5421	47.4469	2.26249
504	60.4251	0.0265866	0.230593	-0.00181666	0.89778	19.5801	21.1149	22.1656	6.90069
505	24.0053	0.0236669	0.217563	0.00558312	0.909085	16.8883	15.0883	10.17	10.7041
506	122.597	0.0268338	0.231663	-0.00055444	0.896338	16.4046	13.8068	9.05749	11.4375
507	92.5898	0.277548	0.745047	0.169174	0.170065	42.3993	43.2003	42.6285	2.34368
508	102.847	0.0263909	0.229743	-0.0058637	0.899072	22.5538	22.5456	22.4015	2.36955
509	102.259	0.0376556	0.274429	-0.00839615	0.860448	16.9095	13.9311	9.5128	11.3505
510	0.366944	0.0265097	0.230259	-0.00148313	0.897218	39.6277	38.5485	34.9631	12.7332
511	84.2124	0.0880199	0.419571	0.0206685	0.687318	13.6279	13.1068	10.3016	6.71367
512	30.0697	0.0231184	0.215028	0.00378096	0.909911	31.1344	32.2612	33.3725	12.812
513	145.447	0.057592	0.339388	0.00555524	0.785726	33.8728	33.6975	32.5055	7.00751
514	108.804	0.1062	0.460869	-0.018479	0.62479	14.1675	13.9556	13.0336	6.94948
515	58.7043	0.0424149	0.291255	-0.00441627	0.83983	33.1612	29.1581	27.5058	13.6661
516	6.1288	0.0292147	0.241722	0.00229753	0.886826	16.8794	16.3095	15.3396	3.82003
517	125.986	0.0943039	0.43429	0.00158503	0.681934	11.2414	11.2374	10.6705	4.37966
518	52.9443	0.0276439	0.235133	-0.000923365	0.893679	12.944	11.1186	9.01935	7.20022
519	53.9847	0.0360279	0.268432	0.00163229	0.862436	17.3812	14.2999	11.0807	9.8059
520	64.6752	0.672264	1.15954	-0.174452	0.00597223	22.3793	19.8587	14.9172	11.2961
521	93.4036	0.0254894	0.225785	-0.00411289	0.900296	12.5395	13.8089	15.5555	5.85586
522	87.5857	0.154176	0.555295	0.0329685	0.527698	15.5143	15.6438	15.5627	3.52427
523	128.269	0.486692	0.986602	-0.036752	0.144073	23.7747	19.9351	16.0928	14.2266
524	176.509	0.0311856	0.249742	-0.0027179	0.879511	19.7633	20.157	20.6464	4.17401
525	126.079	0.0435123	0.294999	-0.00287195	0.836936	20.0995	16.4729	14.5279	10.3676
526	165.63	0.0245668	0.221661	0.00459926	0.904986	29.0624	26.977	24.5211	11.1778
527	84.4013	0.0205922	0.20294	0.00485137	0.919526	39.6322	40.867	40.5531	5.0398
528	105.32	0.0197918	0.198956	-0.00799592	0.923896	34.3141	34.4504	34.7464	2.81237
529	109.269	0.0170806	0.184827	0.000238432	0.933619	44.5807	45.364	42.4921	7.3545
530	164.804	0.0436238	0.295377	0.00343145	0.83754	26.1686	26.1788	26.0993	0.315165
531	81.8646	0.0250951	0.224032	-0.0121653	0.905959	36.3505	34.6295	30.7976	13.9441
532	147.287	0.108354	0.465519	-0.0700384	0.632385	24.2659	24.0352	23.6417	3.45972
533	46.2047	0.230884	0.679535	-0.077255	0.367533	20.1866	20.2067	19.8085	6.15573
534	67.4297	0.15917	0.564217	0.0175484	0.490067	17.6136	15.8475	13.2208	10.0285
535	37.2478	0.0182307	0.190949	0.000721633	0.92893	19.2082	18.046	16.1571	8.2586
536	80.2917	0.0906899	0.425887	-0.0415063	0.682954	40.5653	40.5477	40.5415	0.0803077
537	162.422	0.0202728	0.201359	-0.000282526	0.920688	35.3264	34.1792	32.8613	14.466
538	26.0838	0.0973081	0.441153	0.0368396	0.662305	31.6392	29.9192	26.2399	13.7239
539	176.167	0.0638618	0.357384	0.0118477	0.763453	30.0629	28.3986	24.7558	16.3337
540	168.802	0.0199813	0.199906	0.0027916	0.921826	16.9956	16.6812	15.9917	10.0109
541	123.558	0.624612	1.11769	-0.0715972	0.0278073	14.6934	13.9335	12.8158	4.59293
542	152.528	0.0509837	0.319323	-0.00129014	0.806924	26.6783	25.9561	24.4719	7.03976
543	168.027	0.0520765	0.322727	-0.00338677	0.803795	22.5883	23.2518	20.9847	11.6833
544	177.83	0.0116206	0.152451	0.000306111	0.954262	22.6311	23.2134	21.766	7.968
545	137.452	0.197159	0.627947	-0.0618347	0.420428	45.6906	45.9049	46.1553	1.76287
546	154.356	0.0132756	0.162945	0.000608836	0.947933	17.4095	14.2672	11.9085	10.3262
547	29.9697	0.231979	0.681144	-0.113868	0.411327	31.8246	29.4933	28.2218	13.2
548	25.5985	0.0746731	0.386453	0.0034876	0.725436	35.0697	36.5309	36.5685	4.37319
549	76.5331	0.0265626	0.230489	0.00328682	0.89713	27.8246	28.4618	27.5399	6.59574
550	60.3318	0.253269	0.711714	0.0407128	0.311059	19.166	17.4896	14.6074	10.2784
551	42.2887	0.0197014	0.198501	0.0012259	0.92291	33.0685	32.5453	30.2608	5.85256
552	4.38253	0.375424	0.866515	-0.0207219	0.360411	46.6799	46.6102	47.4741	5.45762
553	28.3648	0.113362	0.476156	0.00301266	0.617152	17.0292	15.2351	12.533	9.60108
554	138.61	0.0610365	0.34939	0.00990839	0.77299	17.5878	17.5994	18.2806	11.0966
555	13.0047	0.322755	0.803436	-0.118425	0.19389	19.4451	17.1923	12.9606	10.474
556	154.999	0.0254169	0.225463	0.00737131	0.90102	46.9079	46.8389	46.8027	0.776106
557	3.76237	0.0263801	0.229696	-0.000680941	0.897856	27.1477	26.5706	25.0691	7.20795
558	66.9039	0.0217963	0.208788	-0.000670767	0.91557	42.4866	41.7028	40.2306	7.36838
559	93.6744	0.0302478	0.245958	-0.00130689	0.882352	30.3658	30.0677	29.2939	9.15555
560	7.18952	0.324475	0.805574	0.11264	0.285202	12.4985	12.4065	12.1463	0.997063
561	152.595	0.0295585	0.24314	-0.00633365	0.887399	10.5392	9.3148	8.40688	5.41089
562	148.735	0.0186258	0.193007	-0.00126847	0.926972	11.0822	11.2122	10.9095	1.03762
563	48.8924	0.0547693	0.330966	-0.00508105	0.797236	28.518	28.4198	28.1706	2.69877
564	162.171	0.141665	0.532287	0.0684784	0.532392	35.0537	36.1274	37.4007	4.67324
565	39.11	0.0169167	0.183938	0.00203665	0.933393	47.0707	46.6062	46.4447	1.61704
566	33.7916	0.0359691	0.268213	-0.00031178	0.864156	12.1072	11.3967	9.96934	6.3913
567	35.7329	0.0745866	0.386229	0.0388532	0.72729	23.7954	21.3326	20.388	7.73556
568	130.944	0.0206152	0.203053	-0.0009039	0.920495	17.5099	14.9783	11.5699	10.515
569	101.401	0.231375	0.680257	0.0295583	0.471676	19.8961	16.8465	14.2265	12.6781
570	89.5076	0.0146878	0.171393	-0.00097676	0.942659	40.7247	43.2681	45.2017	7.71602
571	68.0882	0.0370585	0.272244	-0.00670077	0.859137	38.4717	39.2081	39.7396	3.76297
572	30.9053	0.0624247	0.35334	0.00179963	0.773452	12.7385	10.7392	7.93227	8.46826
573	167.427	0.0499511	0.316073	0.00646894	0.814793	39.9163	40.4356	40.6135	3.67304
574	169.046	0.0427993	0.292572	-0.00425952	0.836589	25.8733	25.0823	23.6893	12.357
575	127.628	0.035522	0.266541	0.00128292	0.863599	31.6072	30.3917	27.6763	11.2739
576	13.9013	0.0337321	0.259739	-0.000445932	0.871	28.1067	26.3367	27.0168	13.4664
577	102.268	0.0926426	0.430448	-0.00382088	0.685128	15.1969	13.6163	12.9711	8.10164
578	156.095	0.0331855	0.257626	-0.019517	0.87493	22.9709	23.0913	22.7412	9.67174
579	107.907	0.0235419	0.216988	-0.0129721	0.910553	34.6519	35.1485	36.2765	3.52199
580	108.201	0.48783	0.987755	0.0125769	-0.024673	20.5026	21.0224	21.6759	9.01438
581	70.6339	0.0198612	0.199305	-0.001825	0.922503	16.6719	13.8114	10.6848	10.8035
582	178.467	0.0646567	0.359602	0.00626695	0.763009	13.2178	13.2771	13.6732	5.88247
583	69.6834	0.373044	0.863764	0.184006	0.298475	17.4927	19.8459	20.054	10.5281
584	29.0098	0.0201178	0.200588	0.00191072	0.922106	13.5663	13.0115	12.3941	7.33037
585	177.512	0.0226116	0.212658	0.00183274	0.912512	20.1447	17.7879	15.0554	10.7139
586	11.971	0.0189695	0.19478	0.00123579	0.925553	24.4958	23.0212	20.4584	9.9742
587	115.505	0.0511584	0.31987	0.00293448	0.811401	21.5554	21.5544	21.5493	0.110452
588	76.8903	0.019053	0.195207	-0.00101176	0.925912	17.7655	15.9416	10.76	10.0816
589	58.0908	0.0175972	0.187602	0.00479136	0.930857	46.769	46.7107	46.6627	2.38331
590	172.966	0.0207253	0.203594	0.00133554	0.919774	14.3988	12.5953	10.7732	7.36476
591	74.3093	0.0193853	0.196903	0.00175495	0.924597	24.6932	20.2792	14.8603	15.8459
592	22.5672	0.124126	0.498249	0.0105049	0.586398	12.2876	10.2854	7.66144	7.75641
593	56.9714	0.146492	0.54128	-0.000698584	0.537378	16.8787	13.6759	9.63064	11.3216
594	30.6123	0.0441701	0.297221	0.00579567	0.837208	32.2942	31.5267	31.7827	9.42578
595	70.6628	0.0504673	0.317702	-0.00155507	0.811076	13.199	11.0663	9.12731	8.03342
596	17.5827	0.0336191	0.259303	-0.00395874	0.871912	45.499	45.418	45.3374	0.853473
597	46.513	0.030551	0.247188	0.000138609	0.883344	28.3827	28.313	28.3355	0.832797
598	151.789	0.043805	0.29599	-0.0074162	0.835164	21.4138	20.2844	15.927	11.3148
599	168.731	0.49096	0.990918	0.0269625	0.0404942	27.9293	26.2426	22.1649	13.5102
600	96.1233	0.15886	0.563666	-0.0375796	0.443058	43.5266	43.3633	42.934	1.40694
601	176.639	0.028816	0.240066	-0.00268236	0.888896	32.6434	34.1877	35.7481	17.8068
602	84.193	0.0806315	0.401576	0.00952571	0.721318	16.6665	16.6532	16.6909	0.540141
603	18.7883	0.0245566	0.221615	0.00142872	0.904434	43.2124	43.8017	44.2212	5.4936
604	168.157	0.385243	0.877774	-0.0259681	0.313586	25.3427	25.1716	24.5758	3.69098
605	122	0.112236	0.473785	0.0281308	0.606552	23.0935	21.7723	19.3299	9.85177
606	152.505	0.0218761	0.20917	-0.000700183	0.915475	41.1448	41.324	42.5694	15.4623
607	120.923	0.0358305	0.267696	-0.00469966	0.865611	28.7909	29.0015	28.9724	5.54722
608	5.44492	0.0345783	0.262976	0.00629944	0.869104	16.2743	15.9651	17.0567	8.50763
609	107.704	0.0252037	0.224516	-0.00150782	0.902286	16.0375	16.3521	19.8962	8.53945
610	96.5286	0.201039	0.634096	0.025934	0.411416	15.7259	11.2773	8.86115	10.8714
611	121.958	0.0651576	0.360992	-0.01298	0.760344	19.9635	20.4802	22.8633	10.2369
612	91.3678	0.0229504	0.214245	0.00168534	0.910844	11.7716	11.6827	10.7996	4.04257
613	179.857	0.0139421	0.166985	-0.000479801	0.9452	22.4729	21.246	20.4533	12.51
614	16.8219	0.0843451	0.410719	0.00432874	0.694039	21.6614	18.0796	15.2826	13.6205
615	159.349	0.0126581	0.159111	0.000448794	0.949977	37.9384	38.0187	37.9622	1.01333
616	120.123	0.242131	0.69589	-0.144093	0.385389	13.428	9.02964	7.75167	10.6654
617	174.852	0.0447647	0.299215	0.00215497	0.831103	16.1994	17.1279	18.6124	7.06169
618	127.005	0.00458389	0.0957486	-0.000109406	0.981757	24.3133	24.297	24.9846	2.48278
619	178.882	0.0624697	0.353468	0.000467793	0.769952	17.0095	17.1983	17.5683	2.18804
620	118.336	0.0760627	0.390033	-0.0103202	0.724367	26.5239	24.3835	22.9239	12.4894
621	156.57	0.0238482	0.218395	0.00224058	0.907364	12.1237	10.6176	8.43012	6.3576
622	109.938	0.016006	0.178919	0.000475872	0.937363	27.3217	23.957	25.6894	12.8547
623	155.639	0.195528	0.625345	-0.0303328	0.442105	24.4352	24.7808	25.6361	4.00152
624	138.256	0.0278306	0.235926	-0.0017111	0.892725	17.0488	13.5413	12.165	11.5791
625	148.633	0.0143491	0.169405	-0.00260274	0.943377	36.4889	38.1769	30.9661	18.142
626	70.8624	0.851674	1.30512	-0.07262	0.255747	38.4285	38.8926	38.247	5.31375
627	96.6604	0.0608916	0.348974	-0.0109971	0.77687	15.4009	14.1144	13.6581	7.79103
628	34.6312	0.0599865	0.346371	-0.00419527	0.778402	15.8897	16.1262	18.2784	7.27031
629	52.2114	0.0582705	0.341381	-0.00702139	0.785809	17.8634	15.3966	11.7162	11.8606
630	0.774685	0.0700751	0.374366	-0.0144432	0.75088	18.641	18.4174	17.9183	2.25854
631	138.58	0.086697	0.416406	-0.0105812	0.701011	16.5109	15.4672	9.44501	10.426
632	54.343	0.0155703	0.176467	0.000149795	0.938925	27.5307	27.3144	27.8804	8.79399
633	164.466	0.0307542	0.248009	0.00188384	0.882925	13.1191	11.3874	8.21826	7.22949
634	71.7414	0.104344	0.456824	0.0365622	0.642203	19.0557	16.9312	14.2533	9.63251
635	165.081	0.024998	0.223598	-0.00858488	0.904793	25.3574	24.3885	19.973	10.1597
636	130.314	0.0624343	0.353367	0.0256092	0.778602	18.5394	18.4439	18.473	2.38904
637	23.4472	0.0434609	0.294825	0.00359603	0.835268	24.226	22.5688	21.5553	14.0174
638	162.757	0.130403	0.510691	0.0117404	0.564916	19.9438	16.1031	14.0716	13.3128
639	87.9916	0.0440585	0.296845	-0.0127519	0.834457	20.7109	19.4934	18.3429	10.8298
640	128.132	0.0377752	0.274864	0.00335809	0.857126	11.5689	11.2722	8.73989	4.68377
641	10.0193	0.04159	0.28841	-0.0137514	0.84498	29.1003	28.3827	26.7062	9.73668
642	87.3657	0.0306449	0.247568	0.00284862	0.881725	14.5394	14.5574	14.5414	0.309201
643	140.042	0.0693434	0.372407	0.0160573	0.751052	33.0667	32.6002	32.2489	2.99188
644	3.78695	0.100458	0.448236	-0.0234737	0.650051	21.1644	19.3411	18.8869	13.1023
645	37.8474	0.0464612	0.304832	0.000827045	0.824725	21.2501	21.3434	19.1488	5.80225
646	45.0176	0.0395384	0.281206	0.0143091	0.850777	15.0406	14.6272	15.1321	8.57447
647	56.8196	0.0276629	0.235214	0.00725126	0.89355	34.4896	34.504	34.5591	0.631455
648	25.8496	0.0666788	0.365182	0.0113405	0.755632	22.5803	23.369	22.4636	10.4656
649	152.358	0.0304317	0.246705	0.00287849	0.883638	18.1267	17.3727	12.38	10.056
650	129.06	0.0297041	0.243738	-0.00327059	0.884958	14.6472	13.2471	9.61618	8.39551
651	68.2109	0.0247891	0.222662	0.00175888	0.903792	21.0027	17.2645	11.399	12.947
652	139.443	0.270185	0.735099	0.0464116	0.283959	14.7213	12.5879	10.1998	9.53188
653	118.346	0.066571	0.364886	0.011699	0.751347	29.4225	30.1741	31.4924	4.05508
654	44.8383	0.0483871	0.311086	0.00401396	0.819622	16.4404	13.8623	9.44776	10.7544
655	66.7691	0.0453472	0.301155	-0.0149108	0.83353	31.9676	32.2873	33.1451	4.38949
656	60.354	0.0523885	0.323693	-0.000457391	0.809409	21.7945	20.9516	19.7772	12.5607
657	78.2514	0.0197419	0.198705	0.00172164	0.923903	21.2811	19.7993	19.1257	12.6577
658	136.006	0.0250204	0.223698	-0.00125293	0.903841	13.062	12.422	11.5735	6.15705
659	171.947	0.0301243	0.245456	0.00553709	0.884077	12.5891	10.5763	6.82342	8.43253
660	132.929	0.0843451	0.410719	-0.00955304	0.719105	15.4911	14.4716	12.7309	8.01898
661	52.2117	0.0238722	0.218505	-0.00138609	0.907145	47.2514	46.7338	46.2923	3.90834
662	45.6194	0.0454565	0.301518	-0.00470107	0.828334	15.9491	14.7457	12.6819	9.13046
663	63.9024	0.0225872	0.212543	0.00381806	0.911525	39.9498	39.8796	39.7533	0.407257
664	20.1953	0.438009	0.935958	-0.0288849	0.110932	10.2542	9.73333	9.60993	3.75577
665	131.304	0.0265348	0.230369	0.000881745	0.897328	19.5495	19.7581	20.2156	4.02872
666	135.357	0.0909106	0.426405	0.0146541	0.670024	23.2836	24.9735	25.0979	11.0924
667	2.60673	0.0289802	0.24075	0.00164946	0.888537	21.4289	20.4427	19.1939	7.08106
668	134.454	0.770004	1.24097	-0.149171	-0.0461115	13.2172	11.881	7.93117	7.60127
669	39.5062	0.0305695	0.247263	-0.000277801	0.882121	14.2665	14.3228	14.6816	4.39507
670	124.839	0.573786	1.07125	0.0239659	-0.00228605	10.3252	8.85098	7.12351	6.29115
671	0.619067	0.305676	0.78189	-0.0206739	0.146377	38.9933	40.4205	42.4889	8.80068
672	142.479	0.0736588	0.38382	0.00794811	0.743967	13.6695	10.5478	8.13645	9.11311
673	178.026	0.0196909	0.198449	0.000773046	0.922533	46.8094	46.8215	46.874	0.748534
674	68.4321	0.105424	0.459182	0.122659	0.689216	21.2569	19.5492	15.7204	12.1038
675	166.946	0.0536114	0.327449	0.000247512	0.79947	12.9097	9.70716	7.33712	10.0975
676	167.563	0.176455	0.594062	0.0944129	0.463093	17.3438	16.2073	14.285	8.56113
677	15.5496	0.0166493	0.182479	-0.00250019	0.934756	14.1103	14.3111	14.347	1.22274
678	160.817	0.0146582	0.171221	-0.00214713	0.942331	36.3478	36.3897	36.4112	0.462872
679	13.8332	0.0172009	0.185477	8.10069e-05	0.932801	12.1331	11.4342	9.89778	6.50897
680	85.4521	0.0526948	0.324638	-0.00842492	0.800361	34.5482	34.5186	34.4093	1.43184
681	64.759	0.0965825	0.439506	0.00632925	0.661502	19.5993	18.8561	18.5881	3.04585
682	7.07261	0.0188365	0.194096	0.000544301	0.926521	29.466	31.3887	32.9443	11.9453
683	150.955	0.0356681	0.267088	0.00385519	0.86426	46.0929	47.1471	47.6601	4.83534
684	12.9206	0.0150295	0.173375	-0.00117079	0.940781	43.9025	43.8465	44.885	4.60158
685	144.566	0.0294529	0.242705	-0.00951113	0.887913	16.9695	17.618	19.6658	8.72813
686	175.695	0.0260531	0.228268	-0.00118601	0.89987	21.8944	21.8841	23.0962	11.0566
687	91.167	0.0720738	0.379668	0.000202894	0.734797	22.4787	19.6987	13.3313	13.5288
688	22.4297	0.0241452	0.219751	-0.000828914	0.90658	27.479	27.4169	27.7392	1.32322
689	122.398	0.0405541	0.284795	0.00786608	0.847633	16.9978	16.7353	16.2066	4.13712
690	125.257	0.0434245	0.294701	0.0055924	0.836776	24.1641	23.1358	22.3636	10.781
691	58.3658	0.168604	0.580695	0.0581313	0.467285	13.7808	11.0943	7.68648	9.27208
692	34.5354	0.0265815	0.230571	-0.00140188	0.89778	19.425	19.4845	19.4874	0.38246
693	59.4858	0.0580979	0.340875	-0.00409085	0.789876	26.1366	27.1021	27.6046	10.5182
694	38.5552	0.0230163	0.214552	-0.000446249	0.910403	10.7735	9.5889	8.29083	4.95847
695	14.9319	0.0328979	0.256507	0.00736121	0.876205	30.9877	31.7947	30.076	11.7954
696	1.36886	0.0519568	0.322356	-0.000582935	0.806152	17.1827	17.1244	17.1203	1.34713
697	63.7617	0.0162699	0.180388	-0.00263376	0.936346	34.2498	33.3836	32.8581	5.14306
698	35.2109	0.0318197	0.252269	-0.00310026	0.878971	19.4762	18.465	13.7344	8.92211
699	60.3959	0.0469952	0.306579	-0.024282	0.826043	45.4458	45.4021	45.4047	0.237069
700	162.041	0.0204136	0.202057	0.000680211	0.920675	18.7801	15.9452	12.2274	12.2234
701	10.7008	0.0772677	0.39311	0.0370895	0.731574	16.7275	16.3609	15.968	2.68665
702	123.442	0.0393403	0.280501	-0.00504	0.850606	31.9046	31.8113	30.828	11.8386
703	120.303	0.0178791	0.189098	0.000743821	0.930087	18.667	17.0517	14.3189	10.7858
704	36.053	0.0322564	0.253994	-0.00400491	0.876199	35.1959	33.4174	33.2515	9.20561
705	17.2246	0.0305295	0.247101	0.00448627	0.882525	43.2043	43.2189	42.884	1.22023
706	53.0889	0.0246247	0.221922	-0.0039431	0.906064	14.2728	13.136	8.72471	8.08978
707	78.4408	0.0355244	0.26655	0.00451598	0.862573	15.5352	15.1548	15.198	7.53205
708	132.663	0.0247175	0.22234	-0.00106544	0.904405	42.4461	42.4535	40.6187	5.20618
709	158.978	0.0584051	0.341775	0.000137068	0.782847	15.6813	15.7398	15.6685	2.06314
710	89.4727	0.0433203	0.294348	-0.00847233	0.834144	33.6424	36.3714	37.0566	8.49918
711	48.6377	0.0367443	0.271088	-0.00971308	0.859897	14.9923	12.9301	11.2368	8.6418
712	20.2647	0.269576	0.73427	-0.111753	0.29343	13.4918	10.2057	7.48855	9.54739
713	71.3873	0.101442	0.450425	0.0274045	0.663816	12.925	8.90457	6.36045	10.6681
714	77.7727	0.0447481	0.299159	0.0111576	0.83464	17.6612	17.4466	17.5246	9.62665
715	94.555	0.0231269	0.215067	0.00571236	0.910054	22.956	22.8546	22.8293	0.236602
716	1.50273	0.0152058	0.174389	0.000868766	0.940359	20.3749	20.5943	20.8487	1.43927
717	160.254	0.0575202	0.339176	-0.00279697	0.790513	23.6968	19.9032	15.1205	15.1075
718	91.0193	0.0207449	0.20369	0.00237863	0.919239	23.3913	22.0388	21.8003	8.33977
719	62.81	0.0186742	0.193258	-0.00120504	0.9276	18.7088	15.3096	11.9572	12.6591
720	77.7281	0.408121	0.903461	-0.00228234	0.0970717	14.6591	12.4683	9.35597	10.0294
721	160.745	0.0230977	0.214931	0.00154942	0.910829	13.3995	11.3357	9.8735	7.72791
722	140.659	0.112875	0.475131	-0.0645999	0.656345	22.9973	21.5656	21.1169	14.0417
723	179.123	0.0119623	0.154676	-0.000973926	0.952609	43.728	43.5435	43.3785	1.94693
724	40.7588	0.0548437	0.331191	-0.00726382	0.79808	21.9654	18.2558	13.3254	14.0412
725	106.218	0.0246119	0.221864	0.0060031	0.904756	47.6333	47.364	45.7559	5.52909
726	150.216	0.0766425	0.391516	-0.0106051	0.730384	14.2736	13.8641	13.7575	4.88284
727	120.189	0.0219076	0.209321	3.19382e-05	0.91522	41.0362	41.2834	42.4504	4.94531
728	62.2564	0.0776018	0.393959	0.00234268	0.719879	19.1267	16.8575	12.6934	11.6237
729	38.8163	0.03357	0.259114	-0.00442511	0.871093	10.7778	9.38343	7.5637	4.71428
730	64.4762	0.0253919	0.225353	-0.000878643	0.901699	16.1041	12.0944	10.0329	10.5699
731	140.23	0.0340618	0.261005	-0.000761189	0.868104	35.0831	37.4186	36.3257	10.4492
732	38.8468	0.0261162	0.228544	0.00303587	0.89912	20.2945	16.8332	12.4796	14.6789
733	25.9234	0.0243882	0.220854	-0.00867992	0.906453	13.7519	12.0703	7.34628	10.9094
734	62.1802	0.0564501	0.336006	-0.0133916	0.79548	11.5566	9.7881	8.04626	7.02031
735	78.4983	0.0259286	0.227722	0.00329637	0.899643	26.1595	25.0448	22.9077	8.55064
736	160.7	0.105537	0.459429	0.00355044	0.628475	24.592	24.6052	24.7271	10.793
737	18.7577	0.0260838	0.228402	-0.000232088	0.899358	24.1389	21.7829	18.149	13.3337
738	13.3036	0.0216449	0.208062	0.00100391	0.916198	9.98789	9.93292	10.0054	1.49311
739	177.781	0.0343495	0.262105	0.00576574	0.86853	16.1447	15.3781	14.4919	6.56678
740	34.5986	0.0180027	0.189751	-0.000134875	0.930089	26.8143	26.3377	26.794	9.9166
741	159.596	0.0877155	0.418845	-0.0124105	0.683287	17.2009	17.3263	16.6413	7.7376
742	45.0058	0.0455599	0.301861	-0.00221034	0.831937	18.5939	13.8576	9.0018	14.0422
743	83.4167	0.035605	0.266852	-0.006222	0.863828	38.3433	37.5496	40.2062	8.63304
744	59.407	0.0234028	0.216346	0.00707205	0.9095	43.0807	42.3576	44.8156	6.30891
745	147.04	0.0497228	0.31535	0.00215442	0.812825	12.9789	11.754	11.6503	6.50335
746	149.547	0.327201	0.808951	-0.0203516	0.128644	12.6735	12.0995	12.1508	5.93247
747	161.997	0.0186216	0.192985	0.0028958	0.92845	20.0764	19.4083	18.545	3.09809
748	69.766	0.0642787	0.358549	0.00202666	0.768063	13.4312	10.8147	8.44832	8.45944
749	29.3542	0.162884	0.570761	0.00795889	0.430479	39.4584	39.6871	39.889	1.10951
750	42.9779	0.0148891	0.172564	0.00122911	0.94129	48.626	48.6559	48.6672	0.0838591
751	34.4108	0.0348203	0.263895	0.00244551	0.868083	27.3293	26.1698	24.6361	13.1346
752	28.3862	0.0478983	0.30951	0.000881115	0.81887	14.7469	13.5575	10.8994	7.39131
753	167.914	0.0134714	0.164143	0.00210131	0.946931	49.1991	49.2339	49.33	0.420473
754	35.5187	0.0186482	0.193123	0.00181586	0.927643	23.2171	21.7457	20.3943	10.4601
755	72.2281	0.0595437	0.345091	-0.00741555	0.778104	15.8118	13.375	12.5932	9.48762
756	156.984	0.0277518	0.235592	0.0040862	0.893015	17.8968	16.9231	15.8496	7.32509
757	133.414	0.65375	1.14346	-0.0758534	0.140021	18.8043	17.9127	16.2343	7.13586
758	41.3503	0.0146807	0.171352	8.33121e-06	0.942224	17.8493	17.145	17.129	6.6039
759	37.0868	0.0244728	0.221237	-0.000106415	0.905209	19.1528	16.0146	11.5293	12.1808
760	2.33931	0.023637	0.217426	0.000634797	0.908332	21.1323	18.3188	17.5871	13.2992
761	77.3866	0.0377108	0.27463	-0.0159717	0.856792	19.0367	18.5428	18.5328	2.04311
762	60.4826	0.0270021	0.232388	0.00635352	0.898773	39.5334	39.6099	40.493	2.71846
763	120.318	0.0678235	0.368303	0.000487737	0.748697	38.2074	38.3454	38.0666	2.10034
764	165.532	0.106533	0.461591	0.0543861	0.651434	17.6144	17.1595	16.3083	5.5857
765	26.57	0.0271582	0.233059	-0.00573748	0.895932	18.1002	15.8949	13.7163	8.32653
766	92.8335	0.0368596	0.271513	0.00375408	0.858189	15.5982	14.1478	8.93197	10.1317
767	65.1107	0.0280024	0.236653	-0.00695001	0.891924	26.9878	26.0431	23.9474	10.063
768	137.869	0.0434733	0.294867	-0.00293013	0.834038	28.652	28.5686	30.127	6.23829
769	79.7223	0.0653679	0.361574	-0.000813085	0.760195	11.886	9.33871	6.58482	8.42556
770	142.365	0.847475	1.3019	-0.0258379	-0.0351101	16.3259	15.7131	14.3497	8.20919
771	24.5016	0.0378933	0.275294	-0.00458024	0.855919	18.9059	18.7895	18.814	1.67338
772	121.728	0.101525	0.450611	0.0205169	0.638745	14.055	12.1391	7.95808	9.19213
773	150.616	0.0191413	0.19566	-0.00232382	0.925651	16.4205	12.688	9.03564	12.0194
774	147.899	0.0317412	0.251957	-0.00381503	0.878025	24.268	20.7369	16.4452	15.6558
775	104.412	0.559024	1.05738	0.0900593	0.00271474	17.21	13.273	11.3647	10.1499
776	112.235	0.0233603	0.216149	-0.00268926	0.909476	26.3931	26.3552	26.3491	0.376391
777	17.74	0.249543	0.706461	0.132835	0.311737	25.5984	25.4654	24.3889	6.38073
778	177.553	0.0235306	0.216936	-0.000939924	0.908553	12.0734	11.0861	8.60963	6.21099
779	43.6907	0.0441721	0.297227	0.00907521	0.834033	11.9921	10.781	8.88507	6.18622
780	90.5927	0.0241103	0.219592	0.00419406	0.908084	17.2371	17.2369	17.2376	0.00658688
781	85.9379	0.0325541	0.255163	-0.00119323	0.875264	33.3247	34.1973	35.3167	4.0429
782	41.5946	0.0271792	0.233149	0.00350954	0.894972	16.4807	16.031	12.8445	7.99286
783	98.0418	0.19861	0.630253	0.0714632	0.451734	15.8259	14.7296	11.4534	8.47366
784	75.5108	0.0871462	0.417483	0.0361292	0.691618	39.2827	38.9003	37.8768	10.7009
785	20.585	0.0349595	0.264422	0.0188713	0.87072	21.3835	22.798	24.2736	7.85603
786	30.736	0.021329	0.206538	-0.00371964	0.917347	30.8566	30.6284	31.2337	6.49122
787	91.5504	0.0259116	0.227647	0.00249547	0.899591	16.1381	12.0443	8.13843	11.8835
788	114.27	0.0909888	0.426588	0.0233553	0.685822	25.3417	24.3176	22.663	7.08751
789	31.4524	0.0264224	0.22988	0.0024717	0.897655	19.9588	17.282	11.1019	12.9678
790	165.355	0.0673118	0.366911	-0.00863979	0.75149	28.384	24.9056	20.7434	14.9504
791	43.4637	0.0163846	0.181023	0.00284806	0.935852	45.1339	47.051	44.0815	9.05956
792	112.628	0.0398649	0.282365	-0.00848991	0.849381	22.4035	16.7457	13.5456	15.3968
793	68.7232	0.0220072	0.209796	0.00041605	0.914531	19.6081	18.1219	17.2385	11.5557
794	38.6377	0.036414	0.269867	-0.00403483	0.861635	16.6229	15.3118	11.4721	9.70746
795	89.5023	0.0258496	0.227374	-0.000758603	0.900351	14.5259	11.5927	8.64543	9.61146
796	73.2783	0.0668258	0.365584	0.0159198	0.76149	27.189	27.1619	27.1697	1.07849
797	115.467	0.0309199	0.248676	-0.000942709	0.881277	10.5972	8.67519	5.76898	7.46599
798	51.8752	0.0632209	0.355587	-0.0010669	0.768539	40.0088	40.5034	40.6127	3.92276
799	168.777	0.0188183	0.194001	0.00103305	0.926755	22.2997	22.3462	22.4139	2.48683
800	41.943	0.118742	0.487322	-0.00238764	0.58601	34.7953	34.8736	34.832	1.24651
801	135.751	0.0306655	0.247651	-0.0034263	0.88252	20.1013	21.0138	14.7696	11.8091
802	118.923	0.361601	0.850413	-0.0830357	0.119689	31.5805	27.8212	25.861	9.86027
803	62.216	0.0577712	0.339915	0.004849	0.790615	22.9744	22.9567	22.7307	1.55536
804	26.3167	0.0189155	0.194502	-0.00216417	0.92667	37.7837	38.7043	37.7946	8.26408
805	101.183	0.0239627	0.218919	-0.000934492	0.907361	43.1593	43.3127	44.1165	9.31806
806	43.9964	0.0510951	0.319672	-0.00997903	0.809897	16.0081	12.4847	9.68345	9.96634
807	162.128	0.058665	0.342535	-0.00450333	0.781804	11.8808	9.55762	7.26865	7.73398
808	60.504	0.0754508	0.38846	-0.0210908	0.733835	20.3114	17.0883	12.4521	11.493
809	171.675	0.125756	0.50151	0.0212279	0.582923	20.341	20.3817	21.0808	7.45905
810	63.7551	0.0224505	0.211898	-0.00556211	0.913436	24.2908	24.4011	24.45	0.396302
811	6.27942	0.105589	0.459541	0.032857	0.61909	51.0397	50.8522	50.9412	3.94851
812	161.821	0.0371102	0.272434	0.00241844	0.858599	13.5233	11.727	11.2564	6.44303
813	131.666	0.0491939	0.313668	0.00577529	0.812809	47.6262	48.5763	50.067	4.30066
814	19.3597	0.0717509	0.378816	-0.013923	0.73266	12.1748	10.7844	10.7322	5.38772
815	106.172	0.133302	0.516336	0.0519287	0.547178	15.8979	12.0815	10.3995	9.86362
816	106.919	0.396092	0.890047	0.197166	0.00177701	20.3078	20.4245	20.4476	0.901776
817	117.789	0.0142444	0.168786	-0.00118811	0.943948	28.1052	24.294	21.8979	9.05844
818	77.7478	0.0404759	0.28452	-0.00184132	0.843923	29.1859	30.7534	28.5318	8.38407
819	104.736	0.671614	1.15898	-0.342564	-0.219165	44.318	45.358	47.7769	6.34999
820	78.0947	0.0278692	0.23609	0.00449747	0.893292	21.2035	16.5092	10.6867	14.2846
821	41.7713	0.100702	0.44878	0.0450346	0.638403	42.9084	43.1378	43.4453	0.892798
822	34.0023	0.019075	0.19532	0.00171127	0.925243	44.711	44.6026	44.0025	7.25135
823	130.037	0.0683561	0.369746	-0.0146799	0.754339	27.6514	27.3633	26.5314	3.68664
824	157.542	0.0485641	0.311654	-0.00141395	0.817451	41.3195	42.1459	44.186	4.80997
825	69.0952	0.0572057	0.338247	0.00510396	0.785072	21.1223	18.6974	15.3987	14.0682
826	88.9099	0.121494	0.492938	-0.00547739	0.579658	19.8043	18.3875	16.3918	9.47084
827	164.194	0.0173439	0.186247	-0.00192842	0.932379	20.4103	20.1293	18.8097	4.32514
828	132.227	0.0171092	0.184982	0.0049203	0.933239	19.0143	18.6786	19.2207	4.57359
829	173.633	0.0701376	0.374533	-0.00389882	0.74216	21.9801	22.8962	21.8713	6.78761
830	45.1586	0.0165837	0.182119	0.000693828	0.935507	22.6936	21.3818	18.7987	11.2746
831	6.32579	0.118603	0.487038	0.00977779	0.598189	26.6243	27.5236	29.9496	7.44783
832	134.306	0.028184	0.237419	-0.000678786	0.891713	16.6507	16.7369	16.872	0.74549
833	80.9471	0.221759	0.665971	0.102356	0.34143	20.4332	20.8729	20.8051	4.34153
834	134.582	0.0323266	0.25427	0.00443741	0.875111	23.4601	22.5397	22.6681	11.8647
835	104.201	0.0475702	0.308448	-0.0039144	0.824357	14.5977	12.1903	10.8531	8.88688
836	99.0594	0.0234542	0.216583	0.0086481	0.911081	14.8392	10.8631	7.80847	11.7765
837	46.6815	0.0535597	0.327291	-0.00240992	0.80322	11.9323	11.4574	11.0189	4.35162
838	31.2741	0.0821214	0.405269	0.0363152	0.71154	16.7391	16.6058	16.783	8.23816
839	174.582	0.0131056	0.161899	-0.0026113	0.948688	32.3362	31.7035	31.4053	3.94024
840	177.525	0.0163126	0.180624	0.00344488	0.93644	17.4537	15.3631	11.2024	10.8546
841	12.282	0.0531156	0.325931	0.0108941	0.804928	19.1719	19.1445	19.1585	0.633893
842	24.437	0.0209225	0.20456	0.00194176	0.918284	11.6449	9.78973	7.12061	6.86144
843	27.2555	0.0452033	0.300677	-0.00487585	0.825905	38.5637	36.4479	35.3754	10.4417
844	30.1961	0.0207781	0.203854	-0.00249973	0.919626	21.7705	23.1047	25.5284	7.99978
845	90.2814	0.0174588	0.186863	-0.00293748	0.931789	21.5704	21.5681	21.5635	0.0514739
846	41.6046	0.186026	0.609961	-0.0927321	0.476874	21.2107	21.1254	21.2287	0.544189
847	142.246	0.170095	0.583257	-0.0463556	0.452746	34.4885	34.5143	34.5951	0.424092
848	161.305	0.116023	0.481711	0.0141293	0.597529	32.643	32.7125	33.1462	6.22779
849	68.9135	0.0225563	0.212397	-7.78589e-05	0.912072	24.7384	24.4268	23.2474	3.69904
850	37.7296	0.251291	0.70893	0.0233998	0.264972	24.5617	23.1864	22.1762	8.90151
851	68.6422	0.0341772	0.261447	0.00014143	0.868215	27.1848	25.0857	22.6606	11.0311
852	82.5514	0.0217048	0.20835	0.00222416	0.91563	15.7983	12.499	8.52524	10.8027
853	47.8594	0.0174234	0.186673	-0.000731883	0.931938	22.2383	23.1052	24.1978	7.48302
854	17.3299	0.0197855	0.198925	0.00439016	0.922991	49.7495	49.6007	49.3178	0.93144
855	144.436	0.039223	0.280082	-0.00095591	0.849884	13.4964	10.1898	8.89284	9.91303
856	112.439	0.0240126	0.219146	0.00143466	0.906817	17.7837	13.6235	10.4908	13.0554
857	31.3534	0.0314757	0.250901	0.00478921	0.880098	16.3105	13.0923	8.40261	11.2905
858	44.8417	0.0261534	0.228707	0.00218069	0.898745	21.1935	18.1403	15.2321	13.1488
859	169.716	0.0275592	0.234773	0.00244943	0.892999	24.1723	22.7928	21.8023	11.7046
860	131.706	0.0629122	0.354717	0.0280114	0.773693	23.0097	22.4346	20.4384	12.4934
861	147.113	0.0273451	0.233859	0.00121149	0.895676	21.439	20.3679	17.7701	6.71166
862	42.6927	0.024527	0.221481	-0.00320539	0.907038	32.9554	32.1799	31.0999	4.3331
863	118.201	0.0438494	0.29614	-0.0186785	0.835087	32.0641	32.666	32.8446	1.97273
864	129.202	0.138017	0.52539	-0.0195431	0.528571	19.0777	14.3957	11.206	13.5297
865	49.5217	0.0320655	0.253241	0.0125381	0.877801	12.9568	8.81519	6.93505	8.75296
866	147.144	0.0940668	0.433744	-0.0858472	0.729022	44.4715	41.7288	38.7251	9.73143
867	137.723	0.0450116	0.300039	-0.0100397	0.828773	30.7678	29.6604	28.013	16.4423
868	153.07	0.0413251	0.287489	-0.0118419	0.842551	20.3198	18.8906	18.7425	10.8307
869	20.1971	0.0201859	0.200927	-0.000203195	0.921027	23.95	21.1133	18.0959	16.7511
870	154.062	0.317281	0.796594	-0.0605542	0.179496	19.6754	18.4981	13.3913	8.04277
871	61.3066	0.0258788	0.227503	-0.0009844	0.90014	23.0692	22.6712	22.707	2.3597
872	113.107	0.0431835	0.293883	0.007508	0.838518	10.9203	10.8923	10.9128	0.352249
873	14.7807	0.0408518	0.285838	-0.0063256	0.843321	19.5553	19.5567	21.4484	6.04977
874	26.4219	0.0371598	0.272616	-0.00134476	0.856218	42.479	42.1867	42.9069	5.48883
875	1.17232	0.035847	0.267757	0.00394538	0.863147	19.8585	18.0925	16.5055	8.39494
876	6.88787	0.0265666	0.230507	0.00356225	0.897273	26.6985	26.9985	27.4178	2.50657
877	82.8253	0.0358599	0.267805	-0.00454737	0.862225	48.9145	47.5938	47.284	4.71635
878	87.0803	0.0328314	0.256248	0.00106676	0.874877	14.475	11.9284	8.25079	9.47234
879	112.78	0.0608418	0.348832	0.00081634	0.772235	34.0465	35.3112	35.8019	11.0083
880	55.9583	0.0976092	0.441835	-0.0192775	0.655144	17.386	16.6008	15.8421	4.18376
881	84.4459	0.181933	0.603214	0.0138301	0.449984	19.2763	19.3167	19.1493	8.87667
882	27.422	0.239784	0.692509	0.0351211	0.325758	11.8667	11.8948	11.7036	0.844127
883	76.3159	0.0268562	0.231759	-0.00695093	0.896852	31.3941	31.6644	31.7064	1.98672
884	109.743	0.0698843	0.373856	0.0338318	0.751139	22.8759	20.5173	19.9166	10.539
885	169.411	0.0328314	0.256247	0.00976438	0.87312	15.2721	15.6049	16.6709	4.68358
886	93.8143	0.0432084	0.293967	0.0110086	0.837988	41.0058	40.801	40.6084	2.58527
887	3.9921	0.0634053	0.356105	-0.0094401	0.770824	18.7342	18.622	18.8426	6.57796
888	141.093	0.0355881	0.266789	0.00348092	0.863305	45.6949	45.0391	44.7665	3.70482
889	169.021	0.0550029	0.331671	0.00842252	0.793532	27.2891	27.1089	28.1683	10.8484
890	140.667	0.25844	0.718944	0.0431033	0.328028	14.6179	13.5076	11.6274	6.87583
891	179.407	0.0487582	0.312276	0.0267574	0.817535	41.9141	40.8169	42.6384	10.4585
892	162.916	0.887284	1.33213	0.181479	-0.16485	34.0111	32.2069	29.0956	14.4469
893	94.5298	0.863103	1.31385	0.149057	0.0938958	22.7729	22.2541	20.9199	9.44922
894	161.453	0.0416866	0.288744	0.00876157	0.846536	41.8804	42.2037	41.5854	6.5164
895	75.6365	0.041085	0.286653	0.00222674	0.842496	24.8202	20.3522	14.4219	15.2477
896	75.8763	0.0346988	0.263434	0.00839213	0.869037	13.2823	12.5876	9.68539	7.48019
897	87.9047	0.0240102	0.219136	0.000863014	0.906378	17.6198	17.6037	17.5971	0.80047
898	0.136641	0.066555	0.364843	0.00832553	0.759175	20.6109	20.0948	20.0591	6.84696
899	136.168	0.0546071	0.330476	-0.0140805	0.796466	24.1347	24.5968	23.1368	9.19756
900	166.998	0.0291448	0.241432	0.00159505	0.887148	40.1398	41.6411	40.4626	7.61539
901	45.454	0.0283592	0.238156	0.00391377	0.891748	13.2402	10.7743	7.40715	9.11115
902	47.686	0.0296664	0.243583	0.0147617	0.888068	48.2792	48.7337	48.9961	1.87459
903	111.572	0.0236983	0.217708	-0.000347339	0.907683	26.4401	26.0887	25.7643	2.04482
904	153.764	0.470716	0.970274	-0.18392	0.222542	23.5244	23.2931	21.7714	11.2087
905	77.8527	0.158348	0.562757	0.0143357	0.485459	20.7882	17.2878	13.8886	13.3103
906	50.7629	0.117024	0.483786	0.0289204	0.583746	15.6173	14.069	11.4149	8.46049
907	116.459	0.0227221	0.213176	-0.00430556	0.912467	39.7236	39.7312	39.7402	0.538095
908	14.1561	0.0688678	0.371128	-0.00797584	0.744894	48.2994	48.577	49.0463	3.74653
909	23.0524	0.0263408	0.229525	0.000483167	0.898276	33.423	33.2664	32.4327	2.36008
910	35.7395	0.0709254	0.376631	0.0077619	0.739624	12.815	11.2973	8.25727	8.2522
911	53.5581	0.0809695	0.402416	0.00916761	0.708466	23.5596	21.8981	20.5516	9.18415
912	35.076	0.0236869	0.217655	0.00388001	0.908839	20.3774	19.5096	17.3958	7.57002
913	113.78	0.129842	0.509592	-0.0351028	0.567781	23.6573	22.7205	21.5646	10.9432
914	33.1275	0.201397	0.63466	0.019433	0.402855	16.9744	15.0791	12.3197	8.78228
915	108.126	0.0227976	0.21353	-0.00031809	0.9115	38.9762	38.5873	38.4423	4.38018
916	176.207	0.108478	0.465785	-0.0226192	0.62341	31.6153	33.1204	35.1251	12.3738
917	174.444	0.014754	0.171779	0.000324448	0.942189	13.9328	11.0716	9.14465	8.28573
918	105.582	0.03918	0.279929	0.00589722	0.85124	27.0086	28.2234	34.56	13.4978
919	142.107	0.0250966	0.224039	0.00458351	0.903221	13.0671	10.6066	8.58336	8.18853
920	41.3327	0.0227123	0.21313	0.00624997	0.913257	15.1985	13.1663	10.5415	8.29803
921	4.74454	0.0668621	0.365683	0.00699989	0.758542	21.4961	18.0452	12.169	14.9203
922	75.8104	0.0559296	0.334453	-0.00959137	0.790832	22.771	22.4119	22.5001	2.85347
923	130.586	0.012824	0.16015	0.00170878	0.949406	36.5983	34.7222	33.3904	8.20743
924	161.184	0.228212	0.675592	-0.0953307	0.392479	28.2218	28.3974	26.9914	7.57502
925	115.652	0.0145962	0.170858	-0.00216928	0.942677	32.4862	29.5624	27.2081	15.697
926	20.2731	0.0156167	0.17673	0.000672988	0.938778	14.942	12.0734	9.43132	8.77504
927	6.9803	0.0605653	0.348038	0.0328971	0.78851	30.25	29.9686	27.8775	12.1095
928	86.4981	0.930344	1.36407	-0.110461	-0.119164	17.9192	15.1157	10.8884	12.1283
929	88.5071	0.0434345	0.294735	-0.00314824	0.836859	32.9553	32.8345	32.378	1.636
930	42.0456	0.0163607	0.180891	-0.000577253	0.935458	19.4294	18.0365	19.1368	8.3477
931	109.428	0.0282847	0.237843	-0.00892102	0.891024	35.9048	37.2599	38.4495	6.24322
932	178.104	0.108899	0.466688	0.0205706	0.633053	15.4619	14.8742	14.6524	5.53747
933	72.9797	0.0244048	0.220929	0.00963614	0.905827	44.2402	44.6398	44.903	1.25505
934	40.8953	0.0746392	0.386366	-0.025329	0.729382	24.6753	22.5531	22.7173	13.9358
935	64.5544	0.0126424	0.159012	-0.00156161	0.950233	19.7746	17.5574	17.9654	12.4949
936	19.682	0.39182	0.885234	0.0165406	0.219455	12.6875	10.5735	8.47295	7.72878
937	116.692	0.0199717	0.199858	-0.00131604	0.921991	27.7944	27.0769	26.4584	3.89192
938	142.105	0.0359329	0.268078	-0.0110501	0.862409	33.6108	33.2035	33.0256	0.976117
939	14.441	0.0306987	0.247785	0.00773383	0.883146	25.0709	25.033	24.9004	1.23188
940	117.488	0.0295444	0.243082	-0.000934516	0.886308	17.4591	14.303	10.2634	13.7524
941	117.146	0.0244791	0.221265	0.00116313	0.905338	13.387	11.8108	8.95263	7.96606
942	93.6264	0.0276251	0.235054	0.000361334	0.8934	10.7971	8.53853	6.13683	7.39723
943	17.2338	0.0613822	0.350377	-0.0123843	0.773733	14.2338	11.7986	8.65137	8.83542
944	111.533	0.0575546	0.339278	0.00787866	0.787432	31.8662	31.7495	32.1965	5.18215
945	76.0689	0.113662	0.476784	-0.0112702	0.62268	12.8131	10.4951	7.04939	7.62815
946	167.372	0.0295196	0.24298	9.35612e-05	0.886276	12.6586	8.05536	6.02682	10.8206
947	158.438	0.0260303	0.228168	0.0105449	0.899912	40.1512	39.6343	39.8156	9.67896
948	168.403	0.0174414	0.186769	0.000472818	0.93139	29.5122	27.997	25.3589	13.149
949	41.8639	0.0665099	0.364719	0.0109338	0.754073	35.0051	33.2146	32.4861	12.6432
950	39.8455	0.0435918	0.295269	0.0106571	0.838229	20.681	18.7625	15.4787	11.9355
951	11.859	0.0458189	0.302717	0.00559588	0.827542	11.8654	10.2116	8.33553	5.9562
952	38.6208	0.0198831	0.199415	0.00099486	0.922053	43.6682	43.8568	43.7022	3.88543
953	117.479	0.153431	0.553952	0.0164513	0.514152	29.6083	27.9887	27.5572	9.52222
954	76.0612	0.0521633	0.322996	0.00157713	0.80465	34.9493	35.0862	35.2461	2.15518
955	47.4516	0.0248633	0.222995	-0.0051565	0.9035	30.1186	30.4776	30.3713	1.61815
956	154.925	0.032444	0.254731	-0.00218232	0.876328	22.2619	21.9172	21.998	6.35434
957	18.5808	0.0373748	0.273404	0.000593314	0.857286	15.1692	14.2395	13.4304	5.87999
958	170.136	0.0246733	0.222141	-0.00184137	0.904821	19.6379	15.8549	12.5873	12.5378
959	135.974	0.0852009	0.412798	-0.0159519	0.691562	17.2991	17.427	17.2912	5.64193
960	162.746	0.0238471	0.21839	0.000630027	0.907489	17.1315	13.5374	10.0792	12.019
961	85.5739	0.0202228	0.201111	0.00521978	0.921713	27.98	28.0983	28.3612	2.48169
962	41.091	0.0553794	0.332804	0.00424833	0.802159	30.5092	29.5171	28.1113	7.09156
963	96.7014	0.0436572	0.29549	-0.00115123	0.839687	18.2955	18.6715	19.8092	6.62372
964	77.5347	0.0489678	0.312947	-0.0109411	0.814567	23.4315	20.2901	14.8163	15.7918
965	35.4879	0.0350141	0.264629	-0.00179208	0.865505	45.5817	45.479	44.9581	2.5772
966	32.9957	0.0543228	0.329614	0.00577538	0.800562	16.8261	16.6696	17.5822	4.12425
967	106.007	0.0250807	0.223967	-0.00372884	0.902976	17.7611	17.8525	17.98	0.909166
968	152.69	0.0423595	0.291065	0.00699641	0.842464	26.1538	25.5154	25.2846	9.88889
969	81.3891	0.0757524	0.389236	0.0113194	0.727711	14.4265	13.3845	12.7348	6.78489
970	68.7576	0.072436	0.380621	0.0120502	0.73423	11.459	11.5949	11.6722	3.34844
971	105.347	0.0991018	0.445201	0.0658	0.662572	36.5232	39.6745	41.2889	8.56691
972	121.26	0.305592	0.781783	0.0157633	0.189996	14.5388	11.8618	11.0713	11.8092
973	56.1078	0.0530721	0.325798	-0.0302757	0.814059	36.7834	35.4703	33.3725	12.5657
974	139.835	0.103086	0.454061	-0.024578	0.656716	15.2706	11.4061	9.65105	11.4445
975	137.81	0.0625232	0.353619	-0.00865774	0.771746	18.4325	16.4966	12.9386	11.2828
976	169.611	0.018723	0.19351	0.00469306	0.927045	34.5726	38.6456	40.5311	12.96
977	68.6652	0.267488	0.731421	-0.113596	0.260836	21.2897	21.8852	20.0694	6.77793
978	81.7563	0.273889	0.740121	-0.194315	0.251402	47.2618	47.3903	47.1834	0.718642
979	44.9241	0.031069	0.249275	-0.00653909	0.880404	27.059	26.4214	25.8368	14.0058
980	104.723	0.217348	0.659314	0.0156658	0.388882	19.9053	17.1297	15.4689	10.5094
981	124.106	0.0216439	0.208057	-0.000524873	0.91567	12.7077	10.2112	7.158	8.92662
982	163.242	0.0235972	0.217242	0.0018705	0.908947	15.1122	15.2079	15.0478	6.36207
983	37.0249	0.0853995	0.413278	0.0185636	0.690681	23.0001	20.3215	18.0686	10.7587
984	147.691	0.0276363	0.235101	-0.00229325	0.894051	16.2917	15.0003	13.5454	10.2394
985	51.781	0.0716828	0.378637	-0.00754416	0.74275	9.39137	9.10688	8.74614	2.82464
986	65.4515	0.0260798	0.228385	0.000281433	0.899381	13.1851	10.994	7.57003	7.42584
987	30.4514	0.041252	0.287235	0.0107473	0.841487	17.8139	17.7851	18.5867	6.48478
988	71.1207	0.0175555	0.187379	-0.00164349	0.931322	11.791	10.7061	9.79021	4.69261
989	125.036	0.0424693	0.291442	0.00666055	0.840045	17.6953	15.6018	12.9727	10.0374
990	13.9936	0.0183152	0.191391	-0.000273756	0.928416	13.5132	10.8507	7.90292	9.19082
991	22.0416	0.0432685	0.294172	0.00591013	0.840357	25.3354	24.8372	24.5331	2.24647
992	176.7	0.089512	0.423112	-0.00897862	0.690826	12.6537	10.6841	7.83182	7.51916
993	20.6353	0.158206	0.562505	-0.00544662	0.517686	13.6771	11.8846	8.93505	6.95919
994	53.8522	0.0483317	0.310907	-0.00756753	0.819824	14.2663	10.2704	6.98874	10.7363
995	161.478	0.103089	0.454069	0.0523428	0.642376	14.1758	13.5684	13.0893	8.38453
996	39.8349	0.0672997	0.366878	0.00385089	0.756998	31.9535	31.2377	30.4128	4.95444
997	103.199	0.0538906	0.328301	-0.00526274	0.799977	46.0792	46.0757	46.0363	0.509331
998	32.9628	0.084056	0.410015	-0.000251429	0.692908	22.7095	21.6555	17.8022	11.0262
999	20.136	0.028687	0.239529	-0.00579641	0.891634	15.9549	14.5627	10.308	9.8062
1000	17.1664	0.0648812	0.360225	0.0269654	0.764203	49.0955	49.7136	50.167	4.4131

## Sheet: Cell clusters - Blur
Blur kernel std. dev. (pixels): 0
Image	Component	Mean direction	Circ. var	Angular std	Circ. skewness	Circ. kurtosis	Mean (um)	Median (um)	Mode (um)	Std (um)	Component	Mean direction	Circ. var	Angular std	Circ. skewness	Circ. kurtosis	Mean (um)	Median (um)	Mode (um)	Std (um)	SNR (dB)
1	Mixed	117.29	0.275204	0.741895	-0.000572243	0.290954	38.4911	39.3866	40.9603	13.3814	Detail	120.645	0.155535	0.557736	-0.00918173	0.470722	54.2181	54.0553	49.7375	3.82549	3.62338
2	Mixed	41.8087	0.871476	1.32021	-0.0123041	-0.0134226	53.7141	54.9851	58.0258	5.75287	Detail	38.3829	0.788948	1.25614	-0.0418966	-0.0626063	54.4176	54.8382	58.0258	4.33012	3.64005
3	Mixed	39.0249	0.238243	0.690279	0.0206214	0.414923	49.6825	52.014	58.0258	9.22875	Detail	39.3262	0.115805	0.481259	0.00619048	0.59304	56.6581	56.7887	58.0258	2.87918	4.38487
4	Mixed	33.4944	0.10664	0.461822	0.0156038	0.639749	52.6915	53.9912	58.0258	6.36724	Detail	34.3129	0.0604859	0.34781	0.00222616	0.773621	55.2269	55.442	58.0258	3.69477	5.40955
5	Mixed	52.3367	0.279185	0.747242	0.0314911	0.388634	44.4191	46.9	58.0258	11.987	Detail	52.6683	0.0968421	0.440096	0.00428386	0.651505	54.6836	54.7153	58.0258	3.79091	4.49587
6	Mixed	153.739	0.201117	0.634219	-0.00380617	0.464913	40.3941	41.305	43.52	11.8519	Detail	153.909	0.0873972	0.418084	-0.00271936	0.683531	42.9764	42.8306	43.52	9.10798	5.4831
7	Mixed	173.143	0.297063	0.770796	0.0134449	0.344375	42.6366	43.8139	58.0258	11.8046	Detail	172.844	0.155539	0.557744	0.000538173	0.468892	54.5432	54.5363	58.0258	3.83069	3.68407
8	Mixed	9.50651	0.964141	1.38863	-0.00653221	-0.0058483	44.5522	46.3175	53.5637	11.2692	Detail	178.217	0.0811378	0.402835	0.0101973	0.702039	49.7699	49.5825	49.7348	5.71583	0.803782
9	Mixed	37.1877	0.128276	0.506509	0.00971929	0.611997	45.9553	48.2787	58.0258	11.2262	Detail	37.6288	0.0592411	0.344213	0.000391156	0.777961	54.7124	54.7714	58.0258	3.80586	5.74848
10	Mixed	97.9489	0.160421	0.566428	0.0134784	0.504496	50.9644	52.5457	58.0258	7.58541	Detail	99.1293	0.101163	0.449806	0.00426086	0.63799	55.2547	55.5462	58.0258	3.74469	4.77043
11	Mixed	59.1587	0.20786	0.644764	0.0191329	0.458644	41.7941	42.3043	40.9576	11.4102	Detail	59.6372	0.0713585	0.377779	0.00211341	0.736446	43.1723	42.5287	38.6838	8.6228	5.11499
12	Mixed	57.5701	0.370597	0.860927	0.0119447	0.286188	43.0517	44.057	58.0258	11.5118	Detail	56.577	0.116414	0.482523	0.00241342	0.589186	54.4485	54.3946	53.5637	3.8329	3.29463
13	Mixed	110.881	0.169365	0.582005	-0.0109773	0.542611	45.291	46.7129	58.0258	10.5916	Detail	108.893	0.0725271	0.38086	-0.00331385	0.73227	54.381	54.2931	53.5637	3.82586	5.0247
14	Mixed	131.737	0.269892	0.734699	-0.00375965	0.368999	39.6062	39.8515	36.6478	12.9779	Detail	134.654	0.132556	0.514891	-0.00428246	0.539791	54.7213	54.7847	58.0258	3.80651	3.45766
15	Mixed	175.344	0.584699	1.08139	0.033158	0.0873029	46.4842	47.6935	53.561	9.52206	Detail	1.02651	0.0758168	0.389402	0.00317895	0.719744	50.4539	50.3814	49.7375	5.76821	1.83564
16	Mixed	149.696	0.170876	0.584595	-2.13824e-05	0.496262	41.7876	41.5748	36.6505	10.331	Detail	149.671	0.0636388	0.35676	0.000551467	0.76285	43.2025	42.2856	38.6838	8.00597	4.71643
17	Mixed	140.827	0.168915	0.581231	-0.00640329	0.549773	38.7206	38.7186	36.6505	12.5546	Detail	140.507	0.0830046	0.407442	-0.00587078	0.697438	54.3114	54.1943	49.7375	3.83659	4.29307
18	Mixed	68.4209	0.233237	0.682989	0.00778851	0.373515	46.4602	48.0141	58.0258	10.0477	Detail	66.0375	0.124735	0.49947	-0.00331539	0.565754	54.4876	54.4374	53.5637	3.80708	4.11683
19	Mixed	160.322	0.154725	0.556282	-0.00872792	0.555005	42.736	42.7692	36.6478	10.7516	Detail	158.924	0.0919508	0.428837	-0.00441447	0.667931	54.3248	54.2049	53.5637	3.81077	4.59031
20	Mixed	176.237	0.330596	0.813137	0.00105114	0.299194	46.008	47.5786	53.5637	10.1522	Detail	175.842	0.126027	0.502049	-0.00756095	0.562835	50.8479	50.9025	49.7375	5.77402	4.4758
21	Mixed	141.28	0.389825	0.882977	0.037657	0.188684	40.7256	41.8741	43.52	12.632	Detail	142.526	0.155029	0.556829	0.0202513	0.476065	54.3484	54.2477	53.561	3.8362	3.00349
22	Mixed	12.399	0.130914	0.51169	0.002203	0.5959	43.8593	44.2895	43.52	10.0521	Detail	12.7552	0.048265	0.310693	0.000434771	0.816879	48.125	47.6534	43.52	6.35022	6.0313
23	Mixed	39.4225	0.441414	0.939589	-0.00746963	0.224051	40.2439	40.8561	40.9603	11.999	Detail	39.4262	0.16434	0.573306	-0.0138458	0.454793	42.6967	42.3176	40.9603	9.36514	3.35563
24	Mixed	132.595	0.175342	0.592185	-0.00830629	0.488059	46.4921	48.1718	58.0258	10.2242	Detail	133.843	0.0854914	0.413501	-0.00131354	0.688853	54.6267	54.6458	58.0258	3.8108	4.87852
25	Mixed	14.2693	0.346179	0.83208	-0.0160896	0.259479	44.684	45.3877	43.52	9.96137	Detail	13.2429	0.120826	0.491581	-0.0046301	0.575424	47.1423	46.7664	43.52	7.06631	3.04449
26	Mixed	51.5926	0.146353	0.541023	0.00775221	0.576084	44.7167	47.0469	53.5637	11.5746	Detail	53.4529	0.0627977	0.354394	0.000487039	0.765878	54.4019	54.3065	53.5637	3.78966	6.88004
27	Mixed	59.7124	0.728539	1.20709	-0.0068971	0.0359363	47.4867	49.3581	58.0258	9.74332	Detail	58.7801	0.240362	0.693343	-0.0339667	0.254505	54.8359	54.9183	58.0258	3.76175	1.88764
28	Mixed	12.7617	0.146525	0.541341	0.00525371	0.54856	45.5582	46.9026	53.5637	10.0751	Detail	12.4703	0.0736694	0.383847	-0.000108695	0.728416	54.3687	54.2637	53.5637	3.80265	5.45844
29	Mixed	102.288	0.989573	1.40682	-0.00776788	0.0119272	46.8909	49.1096	58.0258	10.481	Detail	113.426	0.253919	0.712627	-0.0844704	0.190558	56.6978	56.8421	58.0258	2.87198	0.879915
30	Mixed	128.093	0.310046	0.78746	0.0147768	0.329735	45.5868	47.6561	58.0258	11.0769	Detail	129.865	0.132213	0.514224	0.00504459	0.54745	54.4913	54.4401	53.5637	3.79908	4.58547
31	Mixed	152.145	0.47842	0.978182	-0.00837673	0.144085	43.6453	45.5373	58.0258	11.8292	Detail	150.274	0.13509	0.519789	-0.00553674	0.534695	50.2134	50.3814	53.561	6.24393	2.98985
32	Mixed	10.064	0.628669	1.12131	0.010333	0.0857016	42.055	43.2314	49.7375	11.9201	Detail	12.6218	0.177056	0.595073	-0.00774358	0.404754	54.166	53.9752	53.561	3.80151	2.13279
33	Mixed	149.496	0.603274	1.09843	-0.0231848	0.0288911	51.5969	52.8102	58.0258	6.82026	Detail	151.487	0.273419	0.739485	-0.0563009	0.162201	56.4405	56.4841	58.0258	2.90866	2.46428
34	Mixed	143.863	0.169908	0.582938	-0.00160786	0.492121	44.2448	45.5159	58.0258	11.2306	Detail	145.76	0.116563	0.482831	0.0142744	0.59001	54.5899	54.6057	58.0258	3.8296	4.33438
35	Mixed	76.474	0.192137	0.619899	0.0148462	0.452149	41.2122	41.1019	36.6478	10.9672	Detail	77.2074	0.0871746	0.417551	0.00480414	0.682877	42.8644	42.0023	36.6478	8.7107	5.21124
36	Mixed	73.1042	0.246977	0.702819	0.00238978	0.41912	46.28	48.6688	58.0258	11.1675	Detail	72.3355	0.0852244	0.412854	0.00276375	0.690386	54.7163	54.766	58.0258	3.79255	4.56741
37	Mixed	31.8104	0.124979	0.499958	0.00358599	0.6192	41.2093	42.8654	46.4217	12.3774	Detail	32.1635	0.0698274	0.373704	-0.00171604	0.742087	47.4468	47.3515	46.4217	7.32576	6.25387
38	Mixed	76.5724	0.0957115	0.437519	0.00210447	0.670571	50.9813	51.843	58.0258	6.73678	Detail	76.6373	0.0630506	0.355107	-5.06145e-05	0.764435	54.5008	54.4481	53.5637	3.7889	6.02935
39	Mixed	87.8044	0.730214	1.20848	0.00876809	-0.0115395	48.1777	49.7429	58.0258	9.05364	Detail	87.106	0.415764	0.911881	0.0173387	-0.0178323	49.0222	49.3741	49.7375	6.6978	2.93358
40	Mixed	108.291	0.15542	0.55753	-0.00140674	0.561211	37.1328	37.1368	29.0142	13.8176	Detail	107.508	0.0758638	0.389522	-0.00121364	0.721361	49.7489	49.6627	49.7375	6.16896	5.04923
41	Mixed	165.056	0.249233	0.706021	-0.00992785	0.347028	46.2659	48.455	58.0258	10.7446	Detail	162.885	0.148727	0.545393	-0.00605438	0.494188	54.7663	54.8382	58.0258	3.79089	4.80306
42	Mixed	67.0195	0.348755	0.83517	-0.0403292	0.210829	49.7256	51.3353	58.0258	8.27293	Detail	63.9372	0.158796	0.563553	-0.0228252	0.471528	54.8758	54.9798	58.0258	3.76392	4.83386
43	Mixed	47.0155	0.115899	0.481454	-0.00582496	0.610295	48.5994	49.6894	58.0258	8.24159	Detail	46.9615	0.0791963	0.397986	-0.00225716	0.708742	54.4813	54.4321	53.5637	3.80982	4.84677
44	Mixed	52.2794	0.582616	1.07946	0.0265002	0.139506	45.5744	48.1638	58.0258	11.6211	Detail	52.7952	0.107845	0.464424	0.0130959	0.614197	54.8678	54.9958	58.0258	3.79454	2.7589
45	Mixed	94.687	0.169122	0.581587	-0.0124381	0.484691	54.1628	55.5329	58.0258	5.63352	Detail	94.4473	0.104787	0.457793	-8.17582e-05	0.627614	56.9024	57.0986	58.0258	2.82581	5.87291
46	Mixed	27.5413	0.201206	0.63436	0.0215383	0.436122	46.1885	48.1237	58.0258	10.6907	Detail	30.3417	0.113406	0.476248	0.00980559	0.599264	54.4875	54.4427	53.5637	3.81579	4.49941
47	Mixed	140.824	0.122683	0.495344	-0.00115903	0.610012	52.3129	53.9084	58.0258	6.82887	Detail	140.51	0.0733661	0.383056	-0.000126153	0.730553	55.489	55.8615	58.0258	3.69831	8.32424
48	Mixed	158.169	0.271096	0.736337	0.000967844	0.355892	44.0281	45.6495	58.0258	11.8209	Detail	159.425	0.147064	0.542336	-0.00606331	0.496123	55.0515	55.255	58.0258	3.76898	3.66585
49	Mixed	176.511	0.265587	0.728817	0.00325593	0.35545	51.6827	53.2831	58.0258	7.27246	Detail	175.258	0.134915	0.519451	-0.0121375	0.542435	55.6727	55.9924	58.0258	3.57212	5.35041
50	Mixed	119.931	0.569729	1.06745	-0.00282062	0.119431	48.6932	50.5418	58.0258	9.19405	Detail	120.323	0.182737	0.604544	-0.0268168	0.400052	54.8544	54.9477	58.0258	3.76529	2.85703
51	Mixed	166.418	0.0954141	0.436839	-0.00279197	0.67991	54.4491	55.4928	58.0258	5.12173	Detail	166.139	0.0647809	0.359947	-9.96413e-05	0.75975	56.7805	56.9463	58.0258	2.85519	9.45659
52	Mixed	169.481	0.232978	0.68261	0.00903142	0.396331	40.244	41.9917	49.7375	13.039	Detail	168.807	0.0804897	0.401222	-0.00158169	0.707597	48.9742	48.9012	49.7348	6.4258	5.09177
53	Mixed	98.5276	0.0829907	0.407408	-0.00300776	0.713547	50.501	52.038	58.0258	7.73964	Detail	98.2044	0.0550755	0.33189	-0.000311062	0.792873	54.9983	55.1775	58.0258	3.7737	6.69695
54	Mixed	163.335	0.311666	0.789514	-0.00517842	0.339866	40.9934	42.0932	58.0258	12.6067	Detail	163.897	0.118223	0.486256	0.0122852	0.583925	54.3744	54.2824	53.5637	3.82504	3.51263
55	Mixed	109.125	0.138665	0.526621	-0.00496217	0.595422	43.8089	45.222	46.4217	11.2244	Detail	108.907	0.0553055	0.332582	0.000939945	0.792151	47.5102	47.3194	46.419	7.24327	6.56184
56	Mixed	177.997	0.442084	0.940302	-0.00165699	0.13377	42.4586	44.6101	53.5637	12.5493	Detail	177.009	0.207004	0.643434	-0.000508999	0.336918	49.8869	49.8978	49.7375	6.22794	3.12687
57	Mixed	138.189	0.0912309	0.427156	0.00185668	0.688246	53.6254	54.8275	58.0258	5.83815	Detail	138.411	0.0563373	0.33567	0.00093245	0.78874	56.4513	56.6177	58.0258	3.03611	5.36901
58	Mixed	43.3964	0.120502	0.490922	0.00345704	0.633166	41.4661	43.1459	49.7375	12.3771	Detail	43.9137	0.049775	0.315516	0.00105452	0.81173	49.2892	49.1203	49.7348	6.15123	7.00356
59	Mixed	30.4256	0.569252	1.06701	0.000922527	0.122647	43.8643	45.8526	58.0258	11.8796	Detail	26.4304	0.107204	0.463043	0.0036167	0.616684	54.6995	54.7527	58.0258	3.80781	2.73518
60	Mixed	15.1866	0.238642	0.690858	0.0106132	0.413992	45.5657	47.079	53.5637	10.3744	Detail	15.1034	0.0969022	0.440232	0.00869604	0.652177	50.1955	50.1597	49.7375	6.03548	5.01103
61	Mixed	55.418	0.121047	0.492031	-0.0101143	0.614846	46.9038	49.1604	58.0258	10.435	Detail	55.8426	0.0762126	0.390417	-0.00053358	0.71997	55.0707	55.279	58.0258	3.76393	5.29241
62	Mixed	135.819	0.434532	0.932236	-0.0364503	0.23247	41.4659	42.5314	43.52	12.267	Detail	137.307	0.130729	0.51133	-0.0174146	0.549399	54.3687	54.2691	53.5637	3.81245	2.75855
63	Mixed	89.8378	0.617847	1.11162	-0.000159575	0.0540139	50.9403	52.0594	58.0258	7.07118	Detail	89.3029	0.162597	0.570258	-0.00944993	0.461089	50.5219	50.4696	49.7375	5.58344	4.00008
64	Mixed	159.793	0.867485	1.31718	0.00351699	0.0176498	45.1797	47.4664	58.0258	11.5368	Detail	159.358	0.2548	0.713863	-0.0439169	0.195396	56.4798	56.5402	58.0258	2.90456	1.08963
65	Mixed	118.968	0.160289	0.566197	-0.00441663	0.557649	42.8397	45.0911	58.0258	12.7059	Detail	117.363	0.0697674	0.373544	-0.00161137	0.741582	54.5343	54.5042	53.5637	3.80481	5.39661
66	Mixed	46.1982	0.0980315	0.44279	0.0072456	0.664874	50.8712	52.4067	58.0258	7.53282	Detail	45.657	0.0380945	0.276024	-6.31162e-05	0.853337	55.0698	55.3325	58.0258	3.81115	3.51694
67	Mixed	97.3406	0.263286	0.725653	0.00729382	0.41264	38.2644	38.6464	40.9603	12.8353	Detail	97.6547	0.0858372	0.414336	0.0033658	0.688294	41.0234	40.45	38.6838	9.75604	4.56542
68	Mixed	104.122	0.424807	0.921745	-0.020336	0.215618	43.7112	45.059	58.0258	11.3967	Detail	102.584	0.139567	0.528332	-0.00303269	0.51983	54.3841	54.2931	53.5637	3.81753	3.00563
69	Mixed	178.204	0.51458	1.01448	-0.00243756	0.138749	43.9872	45.6228	49.7375	11.3785	Detail	179.241	0.151805	0.551008	-0.0175483	0.490243	47.3839	47.3408	46.4217	7.37808	2.87652
70	Mixed	59.7741	0.695769	1.17963	-0.00250816	0.0710815	44.7836	46.3656	53.5637	10.8601	Detail	62.0686	0.18962	0.615825	-0.027257	0.386119	48.2511	48.3829	49.7375	7.16784	1.89054
71	Mixed	27.7485	0.120909	0.49175	-0.0114032	0.627535	40.4546	41.5107	43.52	12.0263	Detail	27.0774	0.051888	0.322143	-0.000876662	0.80424	44.4611	43.9021	43.52	8.03742	6.48044
72	Mixed	115.999	0.39453	0.888291	-0.0271031	0.212083	53.5649	54.8355	58.0258	5.80601	Detail	115.213	0.18799	0.613173	-0.014034	0.393312	55.458	55.7733	58.0258	3.66803	4.87616
73	Mixed	103.382	0.907033	1.34687	0.0326345	-0.0151614	48.3525	50.4776	58.0258	9.73734	Detail	102.447	0.221744	0.66595	0.00821014	0.283372	56.4768	56.5375	58.0258	2.9049	1.32671
74	Mixed	59.3629	0.723524	1.20293	-0.025484	0.013394	42.9139	44.7598	58.0258	12.4433	Detail	68.0031	0.103736	0.455491	0.000828995	0.62664	54.6427	54.6485	53.5637	3.78322	1.96763
75	Mixed	179.57	0.90529	1.34558	-0.171269	-0.0943672	45.6299	48.26	58.0258	11.8246	Detail	13.9578	0.630933	1.12333	-0.00508269	-0.355692	58.2972	58.2342	58.0258	1.99021	1.5001
76	Mixed	179.98	0.450941	0.949675	0.0196716	0.0623078	46.722	48.9226	58.0258	10.7091	Detail	1.15725	0.222732	0.667432	-0.00832285	0.302096	54.5905	54.5924	58.0258	3.81041	3.08705
77	Mixed	44.2664	0.721768	1.20147	0.0148857	0.0618788	45.1996	47.111	58.0258	11.1745	Detail	42.1246	0.221497	0.665578	-0.00633838	0.294497	54.7465	54.7981	58.0258	3.7791	1.88267
78	Mixed	91.4509	0.0956538	0.437387	0.00363196	0.675979	52.886	54.0981	58.0258	6.11929	Detail	91.1241	0.0586559	0.342508	0.000861293	0.780621	55.3258	55.6104	58.0258	3.70574	13.3048
79	Mixed	134.31	0.916596	1.35395	0.041363	0.0441243	44.4079	44.709	43.52	9.4006	Detail	147.056	0.0492668	0.3139	-0.00127616	0.812284	48.6444	48.4363	46.4217	3.82205	0.996059
80	Mixed	57.2461	0.0910472	0.426725	0.0028018	0.686933	48.7204	50.4509	58.0258	9.06332	Detail	56.1765	0.0474521	0.308065	-0.000267349	0.819195	54.7916	54.905	58.0258	3.82098	4.14097
81	Mixed	52.5438	0.290972	0.762853	0.00170964	0.277228	44.434	44.4685	40.9603	9.22638	Detail	52.5166	0.150625	0.548863	0.00825399	0.489176	43.975	43.4879	40.9603	8.14817	4.78473
82	Mixed	89.4261	0.225413	0.671435	-0.0237471	0.407777	54.0331	55.2096	58.0258	5.48128	Detail	88.2002	0.123304	0.496597	-0.000961593	0.575326	56.7146	56.8635	58.0258	2.86878	9.41079
83	Mixed	98.4782	0.102376	0.452495	0.00580272	0.661709	54.7358	55.8749	58.0258	5.11769	Detail	98.4834	0.0671635	0.366507	0.00181734	0.751564	56.898	57.0933	58.0258	2.82697	8.05023
84	Mixed	76.9343	0.342843	0.828062	-0.0297797	0.240056	40.5996	41.5535	40.9603	12.4548	Detail	73.5285	0.134257	0.518184	-0.0146649	0.53348	54.2521	54.1034	53.561	3.81919	3.56272
85	Mixed	134.455	0.919337	1.35598	0.00761807	-0.00214973	50.7765	52.6018	58.0258	7.99981	Detail	135.139	0.907151	1.34696	0.0444681	0.00832147	56.4624	56.5161	58.0258	2.90645	2.37272
86	Mixed	33.6057	0.285845	0.756102	-0.0697911	0.237341	51.8721	53.1469	58.0258	6.74411	Detail	29.3865	0.110443	0.469986	0.00539023	0.605674	56.5651	56.6604	58.0258	2.89381	2.62944
87	Mixed	85.4264	0.300503	0.775246	-0.0149428	0.350737	44.3548	46.4217	58.0258	11.7375	Detail	82.9277	0.132634	0.515041	-0.0125488	0.538923	54.5381	54.5122	53.5637	3.8066	4.57915
88	Mixed	160.885	0.0855654	0.413679	-0.00707106	0.701942	48.5729	49.2699	49.7375	7.84837	Detail	160.514	0.052002	0.322496	-0.000794323	0.803745	50.6135	50.5605	49.7375	5.76127	6.19622
89	Mixed	134.617	0.477291	0.977027	-0.0207893	0.143608	44.6404	46.2346	58.0258	11.2105	Detail	131.237	0.194879	0.624306	-0.0220887	0.362549	54.7273	54.7821	58.0258	3.79135	2.68911
90	Mixed	119.045	0.664153	1.15252	-0.027257	0.0674584	45.9662	48.8317	58.0258	11.6565	Detail	119.337	0.207866	0.644772	-0.0068594	0.332627	56.533	56.6177	58.0258	2.89816	2.12605
91	Mixed	73.0168	0.299521	0.773979	-0.017166	0.316789	40.7196	41.0031	38.6838	11.9682	Detail	66.351	0.104956	0.458163	-0.00133979	0.626697	54.411	54.3385	53.5637	3.83081	3.40774
92	Mixed	97.5167	0.222111	0.6665	-0.00368353	0.455213	46.3651	49.5692	58.0258	11.8169	Detail	97.3102	0.0979771	0.442667	0.00174407	0.64919	55.2743	55.5596	58.0258	3.73045	5.46908
93	Mixed	99.3134	0.367844	0.857723	-0.0377779	0.0896323	49.6403	51.4449	58.0258	8.57746	Detail	96.5938	0.254003	0.712745	-0.0247224	0.222646	54.9386	55.0947	58.0258	3.78445	4.23423
94	Mixed	47.6692	0.144935	0.538396	0.00612897	0.558513	48.4844	50.0501	58.0258	8.95633	Detail	48.3803	0.0865513	0.416056	0.00453625	0.684748	54.5079	54.4668	53.5637	3.80457	5.49912
95	Mixed	105.87	0.19181	0.619371	-0.00862701	0.452852	49.5925	51.2632	58.0258	8.47007	Detail	104.807	0.116353	0.482396	0.000332828	0.592568	54.8904	55.0065	58.0258	3.77033	5.9544
96	Mixed	93.8943	0.16514	0.5747	-0.0229894	0.508689	43.9774	44.8666	43.52	10.739	Detail	93.0165	0.0904381	0.425295	0.00206417	0.671928	54.2698	54.1301	49.7375	3.83176	4.6811
97	Mixed	83.9963	0.378153	0.869658	0.00268694	0.206229	44.7944	46.6915	58.0258	11.3585	Detail	82.9965	0.153182	0.553502	0.00241407	0.475744	54.5052	54.4721	53.5637	3.8205	3.35113
98	Mixed	7.9531	0.28132	0.750093	-0.00152835	0.37589	42.5188	44.3723	58.0258	12.3558	Detail	9.22964	0.115919	0.481495	-0.00112359	0.591035	54.4111	54.3385	53.5637	3.83041	4.00474
99	Mixed	27.5355	0.107704	0.464121	0.00463354	0.64742	51.6573	53.2457	58.0258	7.3057	Detail	26.8543	0.0603149	0.347318	0.00133834	0.774547	55.1114	55.3031	58.0258	3.73041	6.66281
100	Mixed	51.7532	0.121639	0.493232	0.00687689	0.614464	49.6072	51.2845	58.0258	8.46261	Detail	53.6433	0.064757	0.359881	0.0010191	0.75928	54.8607	54.9664	58.0258	3.77325	6.70288
101	Mixed	150.013	0.193704	0.62242	0.0138646	0.464039	42.7573	45.0804	58.0258	12.8608	Detail	149.475	0.0997684	0.446696	0.00134444	0.642681	54.6577	54.6832	58.0258	3.79993	4.87203
102	Mixed	171.268	0.918973	1.35571	-0.0100288	0.010743	49.4687	50.9158	58.0258	8.24967	Detail	5.67603	0.959085	1.38498	-0.00450586	0.00903444	54.6725	54.7153	58.0258	3.81129	2.65869
103	Mixed	53.6577	0.159853	0.565425	0.00860391	0.528488	48.5993	49.1363	49.7375	7.67509	Detail	54.117	0.075934	0.389702	0.00315143	0.720657	49.1993	49.147	46.4217	6.44156	5.26123
104	Mixed	53.9697	0.149804	0.547364	-0.000989313	0.573307	45.3594	47.5599	58.0258	11.4846	Detail	53.3717	0.0693933	0.372541	-0.000303813	0.742954	54.7975	54.8916	58.0258	3.79563	5.31265
105	Mixed	32.6534	0.266765	0.730431	-0.0172533	0.295857	39.8452	40.9656	40.9603	13.2642	Detail	33.7323	0.16862	0.580723	0.0062703	0.440878	54.4039	54.3252	53.5637	3.82185	3.34901
106	Mixed	93.6786	0.138158	0.525657	0.00409361	0.589983	43.3979	43.9902	43.52	10.5679	Detail	93.5608	0.0710738	0.377025	0.000518717	0.737563	45.8772	45.4838	43.52	7.9208	6.15662
107	Mixed	65.1023	0.117134	0.484013	0.00600575	0.623637	47.7357	49.97	58.0258	10.1942	Detail	65.8482	0.080319	0.400797	0.00130352	0.706229	55.1448	55.3886	58.0258	3.75878	5.802
108	Mixed	40.997	0.263685	0.726202	-0.00965606	0.371244	51.5414	53.4087	58.0258	7.75642	Detail	41.3504	0.130082	0.510063	8.02186e-05	0.551865	56.5916	56.6978	58.0258	2.88996	5.29745
109	Mixed	30.3805	0.91343	1.35161	0.0135487	-0.0194141	46.8378	49.1096	58.0258	10.6585	Detail	40.6941	0.0435244	0.29504	0.00332426	0.834372	49.307	50.0047	49.7375	7.39657	1.04005
110	Mixed	127.201	0.115049	0.479685	-0.00189178	0.645381	43.3337	45.4544	49.7375	11.94	Detail	127.153	0.0544545	0.330014	0.00111056	0.795166	49.9058	49.8765	49.7375	6.04591	7.14999
111	Mixed	60.7151	0.125362	0.500723	-0.00905229	0.591359	50.0208	51.6453	58.0258	8.18636	Detail	59.8607	0.0759725	0.389801	-0.000495245	0.720133	54.8679	54.9932	58.0258	3.79076	4.48159
112	Mixed	36.3217	0.194512	0.623718	-0.00711358	0.479349	43.5022	44.6101	49.7348	10.786	Detail	35.7626	0.0963312	0.438933	-0.000748898	0.654663	47.662	47.6	46.4217	7.20673	5.21614
113	Mixed	116.234	0.430991	0.92843	0.00233351	0.206538	46.1736	48.0409	58.0258	10.393	Detail	117.813	0.178861	0.598098	-0.00614881	0.407287	54.5073	54.4668	53.5637	3.8078	3.79345
114	Mixed	41.9755	0.492945	0.99292	0.0505006	0.119898	53.6065	54.7313	58.0258	5.6532	Detail	44.2557	0.119612	0.489105	0.0102519	0.580826	55.3542	55.5596	58.0258	3.62418	2.93998
115	Mixed	169.134	0.143329	0.535405	0.0036061	0.571637	46.1752	48.113	58.0258	10.4737	Detail	168.671	0.076465	0.391063	0.00162935	0.719204	54.5132	54.4695	53.5637	3.79617	6.65476
116	Mixed	176.746	0.139927	0.529013	0.0411127	0.555862	54.0941	55.1241	58.0258	5.26993	Detail	177.66	0.0956911	0.437472	0.00990933	0.65806	56.6986	56.8421	58.0258	2.87183	8.76588
117	Mixed	136.685	0.125725	0.501449	0.00237951	0.596124	55.0641	56.0726	58.0258	4.78706	Detail	136.349	0.0832466	0.408036	0.00013011	0.697705	56.9265	57.1253	58.0258	2.81936	7.7855
118	Mixed	53.0322	0.479631	0.979419	-0.00915538	0.147044	53.5781	54.7153	58.0258	5.66304	Detail	53.2947	0.157799	0.561781	-0.00572015	0.471371	55.7229	56.0459	58.0258	3.54957	3.21307
119	Mixed	129.717	0.204561	0.639626	0.0419098	0.438227	55.0724	56.1234	58.0258	4.83038	Detail	130.761	0.115485	0.480594	0.00613918	0.596471	56.9819	57.1895	58.0258	2.80366	7.26962
120	Mixed	25.2736	0.321223	0.801527	-0.0152571	0.260149	44.6481	47.2526	58.0258	12.2296	Detail	25.1143	0.149706	0.547185	-0.019293	0.49549	55.0696	55.2657	58.0258	3.75447	4.56149
121	Mixed	163.226	0.170386	0.583758	-0.00705792	0.49569	40.5816	40.319	38.6838	10.9504	Detail	163.026	0.0876835	0.418768	0.000443255	0.682377	42.1842	41.2355	36.6505	9.01696	5.3418
122	Mixed	169.39	0.286525	0.757	-0.00163006	0.279035	42.6442	43.9528	58.0258	12.0348	Detail	171.247	0.193451	0.622015	0.00763609	0.365299	54.6597	54.7179	58.0258	3.83869	3.31024
123	Mixed	159.184	0.425545	0.922545	0.0153965	0.172927	41.373	42.5447	53.5637	12.4348	Detail	157.224	0.146344	0.541007	0.00655909	0.500258	54.3729	54.2744	53.5637	3.80942	2.90082
124	Mixed	54.0436	0.144461	0.537516	-0.0208829	0.566414	45.7088	47.6027	53.5637	10.8188	Detail	54.2038	0.0808851	0.402207	-0.00161618	0.704224	54.3076	54.1782	53.5637	3.80687	5.79273
125	Mixed	173.551	0.506788	1.00676	-0.00812809	0.1964	45.1645	46.8732	58.0258	11.0988	Detail	172.594	0.152439	0.552157	-0.0163697	0.481937	54.5803	54.5844	58.0258	3.82021	2.71157
126	Mixed	69.3156	0.485763	0.98566	0.014105	0.175978	42.3445	43.7231	53.5637	12.0984	Detail	70.7264	0.140236	0.529597	-0.00441083	0.514324	54.3669	54.2691	53.5637	3.8179	3.10783
127	Mixed	47.45	0.256966	0.71689	0.0220849	0.401379	45.0027	46.6328	58.0258	10.964	Detail	48.2899	0.0994403	0.44596	0.00536592	0.642796	54.4755	54.4267	53.5637	3.81941	4.2772
128	Mixed	149.65	0.334525	0.817955	-0.00252155	0.269235	43.095	43.8433	46.4217	10.6477	Detail	149.311	0.115225	0.480053	-0.000877965	0.592322	50.0005	49.7856	49.7348	5.7983	2.30619
129	Mixed	101.295	0.606107	1.10101	-0.00533972	0.0728145	44.4887	45.8232	49.7375	10.679	Detail	100.599	0.220258	0.663714	-0.0206589	0.302779	45.9179	46.3442	46.4217	8.52231	2.38498
130	Mixed	144.176	0.768914	1.24009	0.00636538	0.0165841	45.0772	46.9641	58.0258	11.1065	Detail	155.022	0.131753	0.513329	-0.000934628	0.538549	54.1785	53.9939	53.561	3.78748	1.73754
131	Mixed	98.7429	0.424926	0.921874	0.0155178	0.222847	49.5948	51.9018	58.0258	9.15054	Detail	98.5561	0.199021	0.630905	-0.000984165	0.37197	55.4126	55.7493	58.0258	3.70658	3.72578
132	Mixed	6.20814	0.283093	0.752454	-0.00282265	0.366812	42.2352	42.868	58.0258	11.7044	Detail	7.98726	0.157819	0.561817	0.0136178	0.470322	54.4599	54.4	53.5637	3.81158	3.8881
133	Mixed	46.6254	0.233167	0.682887	-0.0127335	0.399856	48.2339	49.9245	58.0258	9.18169	Detail	46.0251	0.132628	0.51503	-0.0135891	0.542331	54.7656	54.8409	58.0258	3.79453	4.74051
134	Mixed	2.01442	0.687216	1.17236	-0.0123913	0.0563518	46.7187	49.1256	58.0258	10.8778	Detail	0.0781742	0.21946	0.66251	-0.00509168	0.297454	54.6795	54.7073	58.0258	3.78822	1.82249
135	Mixed	136.574	0.885156	1.33053	-0.0160513	-0.0168987	43.3085	44.7945	49.7348	11.3957	Detail	130.945	0.261288	0.722894	0.0542476	0.229032	46.9856	46.6622	46.4217	5.83467	1.66456
136	Mixed	166.373	0.223439	0.668489	-0.0213145	0.40936	42.8028	44.5861	53.5637	12.0741	Detail	164.191	0.128648	0.507244	-0.0136265	0.552279	54.3388	54.229	53.5637	3.82176	4.19365
137	Mixed	31.1702	0.211396	0.650225	0.000846845	0.467473	42.5734	44.1132	58.0258	12.2252	Detail	28.7938	0.104978	0.458211	-0.00663915	0.624712	54.419	54.3439	53.5637	3.8199	4.47445
138	Mixed	82.4372	0.166127	0.576414	0.0167269	0.520807	38.9892	39.7473	40.9603	12.7236	Detail	83.0972	0.0526828	0.324601	0.00151493	0.801206	48.172	47.6748	43.52	6.40344	5.92825
139	Mixed	63.7859	0.118619	0.48707	0.00790224	0.61468	44.4788	45.4544	58.0258	10.7941	Detail	63.5083	0.0808416	0.402098	0.000237455	0.703677	54.478	54.4294	53.5637	3.81784	5.32678
140	Mixed	70.5216	0.388203	0.881139	0.0394386	0.254878	42.7067	44.709	58.0258	12.4458	Detail	71.3277	0.115795	0.481238	0.0154661	0.593782	54.5205	54.4935	53.5637	3.82022	3.40306
141	Mixed	118.957	0.153479	0.554038	0.00996101	0.550762	42.0003	43.4826	58.0258	13.1738	Detail	122.557	0.0868414	0.416753	0.000695486	0.685183	55.1885	55.45	58.0258	3.75166	5.2926
142	Mixed	101.575	0.418341	0.914703	-0.00126988	0.166074	43.0093	44.9334	53.5637	12.2616	Detail	104.799	0.188516	0.614029	0.0256148	0.379233	54.4189	54.3439	53.5637	3.82059	2.89995
143	Mixed	82.8456	0.88048	1.32701	-0.0237824	-0.0138199	48.5499	49.636	53.5637	8.26999	Detail	78.9501	0.707833	1.18982	0.0442846	-0.00489043	37.6233	37.9464	38.6865	3.01205	4.71922
144	Mixed	88.752	0.0999056	0.447002	-0.000536084	0.673222	47.2138	49.2913	58.0258	10.2533	Detail	88.6721	0.0632594	0.355695	-0.000610009	0.764128	54.8821	55.0065	58.0258	3.78203	6.13809
145	Mixed	46.6756	0.183133	0.605199	0.00105345	0.494926	43.8815	45.6869	58.0258	11.8611	Detail	44.1917	0.108297	0.465397	-0.00651514	0.613995	54.5709	54.5763	58.0258	3.83004	4.50595
146	Mixed	145.479	0.13784	0.525052	-0.00594623	0.580511	49.6381	51.3834	58.0258	8.51847	Detail	145.614	0.0779978	0.394963	0.000931314	0.714313	54.8898	55.0092	58.0258	3.7736	7.07942
147	Mixed	53.3161	0.664991	1.15325	0.0072667	0.0629444	40.7468	41.8768	49.7375	12.5926	Detail	54.875	0.189651	0.615875	-0.0117063	0.376705	45.595	45.6762	49.7348	8.59176	2.0586
148	Mixed	39.0885	0.794506	1.26056	-0.0344804	0.142113	44.8189	46.4083	58.0258	11.3298	Detail	49.845	0.202079	0.635735	0.00456289	0.33482	56.4943	56.5616	58.0258	2.90292	1.86813
149	Mixed	156.739	0.181162	0.601934	0.0185419	0.484893	42.2719	43.9956	49.7375	12.3407	Detail	157.694	0.107496	0.463671	0.010452	0.616836	54.3281	54.213	53.5637	3.81977	4.65418
150	Mixed	64.1738	0.227332	0.674288	0.00389114	0.371475	43.0521	43.3196	38.6838	10.425	Detail	63.1699	0.119014	0.487882	-0.00505879	0.582813	45.3989	44.9922	38.6838	7.92746	4.37018
151	Mixed	61.5295	0.158221	0.562533	0.00810232	0.545248	46.0044	47.2874	53.5637	9.78207	Detail	61.8904	0.068053	0.368926	0.00511167	0.748159	50.8156	50.9719	53.5637	5.85429	6.15572
152	Mixed	112.814	0.447614	0.946165	-0.0160645	0.158295	43.4762	45.6495	58.0258	12.1931	Detail	113.913	0.217564	0.659643	-0.0132154	0.306532	54.6382	54.6618	58.0258	3.81026	2.90542
153	Mixed	151.581	0.123255	0.496497	0.00680664	0.595892	52.6094	53.6332	58.0258	6.09686	Detail	152.268	0.0629472	0.354816	0.00221961	0.764583	55.0178	55.1909	58.0258	3.75855	4.51068
154	Mixed	157.727	0.280757	0.749343	-0.0199207	0.323857	44.4736	46.395	58.0258	11.4947	Detail	157.1	0.172612	0.587557	-0.0252081	0.425272	54.4491	54.384	53.5637	3.80903	4.34256
155	Mixed	90.7702	0.506106	1.00609	-0.00950838	0.0931155	40.0402	40.5408	36.6505	12.9016	Detail	89.3964	0.193689	0.622397	0.00270308	0.372942	42.2173	41.3691	36.6505	9.67053	2.79822
156	Mixed	119.839	0.209022	0.646563	0.0222555	0.459382	40.1927	41.2435	58.0258	13.1565	Detail	121.98	0.112485	0.47431	0.00309776	0.601148	54.5382	54.5256	58.0258	3.82838	4.20737
157	Mixed	36.6725	0.141578	0.532125	0.00644992	0.546105	54.2473	55.5409	58.0258	5.55696	Detail	37.3315	0.102514	0.452799	0.00325313	0.633184	56.803	56.9757	58.0258	2.85017	5.95936
158	Mixed	159.45	0.211052	0.649695	0.0169446	0.487572	40.3336	41.9115	46.4217	12.7517	Detail	160.438	0.072427	0.380597	0.00474403	0.733859	46.7627	46.4911	43.52	7.44014	5.40866
159	Mixed	161.05	0.108068	0.464905	0.00336044	0.658655	45.9045	47.8084	58.0258	10.7365	Detail	160.208	0.0623024	0.352994	-4.82016e-05	0.767461	54.7515	54.8248	58.0258	3.80125	6.2903
160	Mixed	86.2985	0.46943	0.968948	-0.0116227	0.147756	44.2109	46.2266	58.0258	11.8721	Detail	88.0953	0.141136	0.531292	0.00363203	0.515448	54.5507	54.5309	53.5637	3.80846	2.77529
161	Mixed	106.645	0.121776	0.49351	0.00204421	0.612324	54.0906	55.1775	58.0258	5.35216	Detail	106.588	0.0874191	0.418137	0.000784526	0.685354	56.6774	56.8127	58.0258	2.87576	10.967
162	Mixed	6.52591	0.883466	1.32926	-0.0326961	-0.0121449	47.6514	49.8524	58.0258	10.0406	Detail	14.6497	0.825991	1.28529	-0.0500241	-0.0626655	56.4298	56.5135	58.0258	2.95931	1.33459
163	Mixed	57.7605	0.249624	0.706575	0.00901263	0.395371	43.4977	45.3583	58.0258	11.807	Detail	56.2509	0.121401	0.49275	-0.0120695	0.572571	54.3606	54.2611	53.5637	3.82528	4.20878
164	Mixed	44.7256	0.763391	1.23563	0.0090226	0.00869333	54.2389	55.3939	58.0258	5.35597	Detail	44.0541	0.252366	0.710444	-0.00298898	0.244959	55.0698	55.3004	58.0258	3.81605	2.94135
165	Mixed	98.0123	0.174212	0.590274	0.00213739	0.518992	43.6129	45.9942	58.0258	12.2032	Detail	98.5578	0.0996573	0.446447	-0.000918956	0.642497	54.5183	54.4882	53.5637	3.81386	4.8403
166	Mixed	170.068	0.19217	0.619951	0.00438765	0.494933	40.1695	40.4847	40.9576	11.5993	Detail	170.233	0.0821767	0.405405	0.000850089	0.700592	42.4042	41.6283	38.6865	8.88911	5.55213
167	Mixed	88.8234	0.274449	0.740877	-0.0192804	0.27927	46.8599	47.7603	53.561	8.96259	Detail	87.9223	0.14394	0.536544	-0.0163938	0.509815	48.6067	48.7917	49.7375	7.04301	3.64838
168	Mixed	21.7863	0.134021	0.517727	0.00633856	0.581531	51.7391	53.3339	58.0258	7.23125	Detail	21.8779	0.0791924	0.397976	0.000895972	0.711026	55.3354	55.6104	58.0258	3.6937	7.37144
169	Mixed	28.6065	0.514732	1.01462	0.0172928	0.13409	53.7351	54.9264	58.0258	5.65283	Detail	30.1675	0.198671	0.630351	-0.0131597	0.370185	55.3495	55.6077	58.0258	3.67167	3.9054
170	Mixed	176.413	0.42424	0.92113	-0.0270779	0.164997	40.3646	41.2783	43.52	12.2288	Detail	176.31	0.183272	0.60543	-0.0194879	0.399122	44.2753	43.9796	43.52	8.66041	3.09021
171	Mixed	89.7642	0.126526	0.503043	0.00752191	0.619319	45.0469	46.566	49.7375	10.6611	Detail	90.0488	0.0652435	0.36123	0.00124093	0.756842	54.2342	54.0767	53.561	3.81479	5.61418
172	Mixed	8.18774	0.149106	0.546088	0.00400201	0.540084	52.3178	53.8576	58.0258	6.84181	Detail	8.0061	0.056693	0.336728	0.00114514	0.7865	56.6862	56.8261	58.0258	2.87416	3.0292
173	Mixed	3.12071	0.162353	0.56983	0.0206513	0.532366	43.7557	45.5132	53.561	11.5505	Detail	3.31251	0.059051	0.34366	0.00353379	0.779259	49.3792	49.3234	49.7375	6.28355	5.59601
174	Mixed	105.672	0.450173	0.948866	-0.00542506	0.190247	51.2925	52.4468	58.0258	6.92595	Detail	105.639	0.151081	0.549692	-0.00489355	0.484583	54.8424	54.9504	58.0258	3.78792	3.11404
175	Mixed	7.11204	0.153872	0.554747	0.0314792	0.526448	53.9706	55.0519	58.0258	5.40329	Detail	8.58717	0.0981594	0.443079	0.00586014	0.651499	56.688	56.8288	58.0258	2.87381	11.909
176	Mixed	118.838	0.154669	0.556181	0.00037955	0.559665	40.0932	40.4286	36.6478	12.3168	Detail	119.604	0.101642	0.45087	-0.00150861	0.636028	54.2835	54.1488	53.561	3.82383	4.57303
177	Mixed	68.9426	0.25395	0.712671	0.0114667	0.272067	54.1446	55.4661	58.0258	5.61749	Detail	70.4951	0.187231	0.611932	0.0200967	0.387832	56.7852	56.9543	58.0258	2.85416	4.59261
178	Mixed	36.7674	0.995123	1.41076	-0.0051981	-0.0280984	48.1088	49.2138	58.0258	8.52692	Detail	46.8389	0.307714	0.784493	-0.00661571	0.13451	33.1858	33.1102	33.1583	1.91292	1.70847
179	Mixed	81.7037	0.672742	1.15995	-0.00478427	0.0404872	48.4443	50.9586	58.0258	9.99876	Detail	78.7965	0.19479	0.624163	0.00568272	0.3676	55.278	55.5302	58.0258	3.70235	1.9775
180	Mixed	113.896	0.358247	0.84646	0.00847286	0.282008	46.1592	47.9473	58.0258	10.565	Detail	115.427	0.151246	0.549992	0.000950859	0.489174	54.8041	54.8996	58.0258	3.79518	3.86685
181	Mixed	139.755	0.103179	0.454267	-0.00927521	0.65244	54.0633	55.3084	58.0258	5.62185	Detail	139.235	0.0482087	0.310512	-0.000406834	0.81701	55.7469	56.0726	58.0258	3.54119	4.58406
182	Mixed	169.311	0.979352	1.39954	-0.0253862	-0.0135036	45.3919	47.763	58.0258	11.5936	Detail	18.6614	0.00867264	0.131701	-0.000123786	0.965603	54.9495	54.9878	53.5637	3.65584	0.703664
183	Mixed	129.65	0.653062	1.14286	-0.0214114	0.0701752	45.2723	47.9046	58.0258	11.7851	Detail	131.146	0.252674	0.710879	-0.0224083	0.227635	54.8369	54.9397	58.0258	3.78327	1.93818
184	Mixed	109.007	0.165531	0.57538	-0.00264466	0.550734	40.0355	41.4038	53.5637	13.4521	Detail	109.361	0.0805931	0.40148	0.00082755	0.705174	54.4616	54.4	53.5637	3.80384	5.14835
185	Mixed	46.1198	0.329505	0.811794	-0.00360788	0.252656	46.8113	48.8104	58.0258	10.3908	Detail	46.9489	0.179118	0.598528	0.00997664	0.403108	54.6645	54.7073	58.0258	3.81783	3.49103
186	Mixed	170.926	0.725182	1.20431	-0.0170154	-0.000143549	48.7206	50.0154	58.0258	8.46727	Detail	169.631	0.407489	0.902762	-0.0160915	-0.00818269	50.6635	50.8998	53.561	5.96784	2.78354
187	Mixed	94.8425	0.174431	0.590645	-0.000509348	0.515682	43.3012	44.1399	46.4217	10.596	Detail	94.5827	0.0729913	0.382077	-0.000112873	0.730954	46.3957	46.1999	46.4217	7.57703	5.33841
188	Mixed	18.6097	0.474731	0.974403	-0.0235461	0.131617	46.3373	48.5325	58.0258	10.8695	Detail	15.5542	0.223655	0.668812	-0.0424654	0.294771	54.7759	54.8515	58.0258	3.78794	2.43587
189	Mixed	57.6135	0.741567	1.21784	0.0332439	0.0686036	39.7725	39.9343	40.9603	11.4528	Detail	59.3017	0.210249	0.648458	0.0113017	0.34589	39.3689	38.4006	30.2754	10.1394	2.37828
190	Mixed	98.5913	0.13714	0.523718	0.000321115	0.595152	46.0508	49.1417	58.0258	11.7641	Detail	99.1569	0.0721789	0.379945	-0.00125625	0.733847	55.0826	55.2871	58.0258	3.75522	5.43687
191	Mixed	69.5667	0.162718	0.570471	0.000399086	0.515531	53.4694	54.75	58.0258	5.91494	Detail	70.4071	0.0788116	0.397018	-0.000956286	0.710256	55.3952	55.6665	58.0258	3.66234	4.68238
192	Mixed	162.144	0.49152	0.991484	-0.0128726	0.150873	40.6512	40.6236	38.6838	10.8413	Detail	161.055	0.190762	0.617677	-0.00112019	0.374898	39.9582	39.3812	36.6505	9.57504	3.50656
193	Mixed	108.457	0.0985853	0.444039	-0.000282174	0.666448	50.8899	52.8316	58.0258	8.08484	Detail	108.633	0.0701184	0.374482	0.000281555	0.741454	55.2774	55.5516	58.0258	3.7203	7.6472
194	Mixed	146.688	0.151617	0.550666	-0.0440911	0.530667	52.1182	53.8522	58.0258	7.27172	Detail	146.655	0.092129	0.429253	-0.00404554	0.669417	56.5721	56.6711	58.0258	2.89283	6.84924
195	Mixed	20.3572	0.0956574	0.437395	-0.00489036	0.670539	49.7807	51.191	58.0258	8.07024	Detail	20.5921	0.0635905	0.356624	-4.24177e-05	0.762808	54.8806	55.0038	58.0258	3.78144	5.72558
196	Mixed	56.0366	0.321424	0.801778	0.0165407	0.330607	42.0923	42.999	53.5637	11.9115	Detail	56.9099	0.119625	0.489133	0.0149507	0.579695	54.3301	54.213	53.5637	3.81507	3.7068
197	Mixed	132.427	0.667493	1.15542	-0.0439561	0.0122202	48.7298	50.4295	58.0258	8.99655	Detail	130.554	0.268569	0.732897	-0.0495891	0.184297	54.6179	54.6164	53.5637	3.78939	2.12169
198	Mixed	8.12842	0.521454	1.02123	0.1081	0.0982436	46.4228	48.6607	58.0258	10.7861	Detail	11.9751	0.157053	0.560451	0.0245522	0.478984	55.107	55.2871	58.0258	3.72227	3.81731
199	Mixed	32.029	0.0972818	0.441094	-0.00550903	0.670653	51.4885	52.9946	58.0258	7.13807	Detail	31.592	0.04702	0.306659	-8.74869e-05	0.820985	55.0877	55.3004	58.0258	3.76083	4.48224
200	Mixed	127.648	0.358097	0.846282	-0.0026083	0.264797	39.7591	40.0812	40.9603	11.8047	Detail	127.964	0.140576	0.530238	-0.00596919	0.515925	42.2829	41.6523	40.9603	8.93054	4.16103
201	Mixed	152.382	0.290888	0.762743	0.0144187	0.322158	49.7767	51.664	58.0258	8.53921	Detail	154.224	0.121539	0.49303	-0.00284745	0.57466	55.026	55.2042	58.0258	3.7599	4.01658
202	Mixed	145.968	0.277541	0.745038	-0.00636405	0.317888	54.0307	55.3485	58.0258	5.63909	Detail	146.606	0.175986	0.593272	-0.00505639	0.424592	56.7629	56.9249	58.0258	2.85897	6.00219
203	Mixed	177.207	0.149394	0.546615	0.0110697	0.530826	42.6006	42.9589	40.9603	10.8421	Detail	0.563714	0.101049	0.449554	0.00888928	0.639	54.2656	54.1194	53.561	3.81096	5.04453
204	Mixed	32.6544	0.118174	0.486157	-0.000451278	0.616369	54.1873	55.442	58.0258	5.46082	Detail	32.7224	0.083314	0.408201	-5.7181e-05	0.697814	56.8197	56.9971	58.0258	2.84635	7.67998
205	Mixed	52.094	0.0913912	0.427531	-0.00092765	0.68372	49.7297	50.8223	58.0258	7.66003	Detail	52.4042	0.0588007	0.342931	-0.000324254	0.77937	54.5624	54.5416	53.5637	3.7968	5.63884
206	Mixed	117.601	0.817935	1.27901	-0.000782511	0.0030237	38.592	37.738	31.6514	11.1148	Detail	124.623	0.135806	0.521163	-0.0023919	0.537431	31.4377	30.1845	25.7892	7.86804	2.53851
207	Mixed	15.4051	0.158095	0.562308	-0.0192961	0.508595	51.8977	52.9518	58.0258	6.49243	Detail	14.8636	0.0922563	0.429549	-0.00240946	0.667961	54.8927	55.0145	58.0258	3.77419	7.89986
208	Mixed	150.366	0.0887831	0.421386	-0.00242662	0.692618	53.4206	54.758	58.0258	5.94964	Detail	150.046	0.0570782	0.33787	-0.000295985	0.785905	55.6596	56.0325	58.0258	3.62062	5.93659
209	Mixed	102.35	0.514797	1.01469	-0.0638919	0.0534361	54.0769	55.2924	58.0258	5.48259	Detail	102.149	0.422892	0.919665	-0.040628	-0.000285694	56.7798	56.9463	58.0258	2.85534	5.61325
210	Mixed	5.43127	0.11369	0.476843	-0.00146464	0.648684	43.5279	45.0002	46.4217	11.5085	Detail	5.15682	0.0565639	0.336345	0.000282512	0.787478	54.3294	54.2156	53.561	3.82706	5.8213
211	Mixed	167.957	0.446001	0.944459	0.017969	0.20744	41.0186	42.5688	58.0258	12.9277	Detail	167.926	0.106673	0.461893	0.0170355	0.621968	46.9743	46.753	43.52	7.74401	3.33369
212	Mixed	166.738	0.785985	1.25378	0.105357	0.145644	43.9567	46.1491	58.0258	11.9849	Detail	177.465	0.117784	0.485354	0.000167132	0.582245	54.8261	54.9077	58.0258	3.76706	2.65966
213	Mixed	136.42	0.398677	0.892946	0.00683067	0.224658	38.1944	37.6658	34.8176	11.8716	Detail	136.69	0.151861	0.551109	-0.000581537	0.483413	37.0142	36.0574	34.8176	10.3505	4.16306
214	Mixed	140.529	0.0975508	0.441703	0.00600699	0.6661	53.5977	54.9557	58.0258	5.89913	Detail	141.058	0.0752418	0.387922	0.00220442	0.724308	56.7336	56.8875	58.0258	2.86501	7.30508
215	Mixed	152.697	0.279035	0.747041	-0.0358474	0.233552	46.0907	47.8538	58.0258	10.6308	Detail	156.437	0.195735	0.625675	0.0183576	0.356739	54.7443	54.8328	58.0258	3.82292	3.40836
216	Mixed	103.29	0.162306	0.569747	-0.0122559	0.553946	37.9195	38.764	46.4217	13.5115	Detail	102.514	0.0648547	0.360152	2.9854e-05	0.758976	49.0164	48.8157	46.4217	6.25038	5.70122
217	Mixed	111.646	0.170105	0.583275	-0.004197	0.500323	48.6711	51.0601	58.0258	10.0338	Detail	113.934	0.106538	0.461602	-9.47947e-06	0.623113	55.0668	55.2603	58.0258	3.75214	5.83136
218	Mixed	112.947	0.14065	0.530376	-0.00709475	0.550586	46.8735	48.0783	58.0258	9.45131	Detail	113.085	0.100716	0.448812	0.000835809	0.638559	54.4665	54.424	53.5637	3.83922	4.7982
219	Mixed	62.3164	0.738229	1.2151	0.0237624	-0.0838332	42.9327	44.3055	58.0258	11.8522	Detail	44.595	0.323322	0.804142	-0.0613437	0.078734	54.5695	54.5576	53.5637	3.8066	1.1721
220	Mixed	8.77992	0.308777	0.785847	0.013678	0.328411	42.0836	42.7719	43.52	11.1515	Detail	9.66473	0.12396	0.497916	0.000777995	0.568616	44.3252	43.9769	40.9603	8.65747	4.10355
221	Mixed	65.6449	0.153437	0.553961	-0.0164239	0.521548	44.3833	45.4812	58.0258	10.7946	Detail	64.4845	0.123022	0.496029	4.01564e-05	0.567922	54.456	54.4133	58.0258	3.84461	4.35872
222	Mixed	131.028	0.219336	0.662323	0.00471472	0.463727	42.5416	44.0891	58.0258	12.7033	Detail	130.346	0.0951698	0.436279	0.0019135	0.656835	54.8906	55.0252	58.0258	3.78664	4.57527
223	Mixed	44.6943	0.239724	0.692422	-0.0436703	0.299375	53.772	54.8729	58.0258	5.53995	Detail	43.5339	0.192862	0.621067	-0.0181948	0.381032	56.6645	56.7967	58.0258	2.87806	9.97218
224	Mixed	123.919	0.212006	0.651162	0.0179375	0.441783	45.2857	47.0496	58.0258	11.1361	Detail	125.824	0.087865	0.419202	0.001548	0.680968	54.6137	54.6378	58.0258	3.82419	4.44545
225	Mixed	119.168	0.246811	0.702582	0.00836423	0.362145	47.5556	48.137	49.7375	8.21697	Detail	119.398	0.103304	0.454541	-0.00323918	0.632361	47.7525	47.5599	46.4217	6.6793	4.95442
226	Mixed	121.212	0.579791	1.07684	-0.00826158	0.131468	42.7941	44.3964	53.5637	12.0005	Detail	117.377	0.153065	0.55329	0.0146155	0.47549	54.2607	54.1141	53.561	3.81235	2.41298
227	Mixed	148.101	0.152232	0.551782	0.00348283	0.568373	41.325	42.0237	49.7375	11.9164	Detail	149.846	0.0979164	0.44253	0.00311689	0.648174	54.268	54.1248	53.561	3.82129	4.63936
228	Mixed	91.6882	0.192825	0.621007	-0.0103919	0.496559	43.9327	45.5159	58.0258	11.367	Detail	87.875	0.0843531	0.410739	-0.00395575	0.692434	54.4135	54.3332	53.5637	3.81376	4.7101
229	Mixed	159.23	0.364141	0.853394	-0.00256954	0.287786	47.6084	49.4596	58.0258	9.77507	Detail	158.884	0.104335	0.456803	-0.002952	0.627123	54.6093	54.6191	58.0258	3.80972	4.00875
230	Mixed	25.0319	0.089764	0.423708	-0.00289269	0.694611	54.9061	56.1073	58.0258	5.14282	Detail	24.5939	0.0595009	0.344967	-0.000378282	0.777785	57.0076	57.2189	58.0258	2.79595	9.13926
231	Mixed	92.5052	0.204877	0.64012	-0.00772644	0.425856	45.1388	47.2045	58.0258	11.1849	Detail	91.2744	0.118808	0.487459	0.00306134	0.582231	54.5645	54.5523	53.5637	3.81065	4.39187
232	Mixed	8.91976	0.231562	0.680531	0.00812408	0.445317	43.1847	45.6548	58.0258	12.4426	Detail	8.90244	0.111938	0.473155	0.00382933	0.603083	54.4376	54.3706	53.5637	3.81518	4.90739
233	Mixed	117.859	0.393925	0.887609	0.119146	0.250074	52.1948	53.5477	58.0258	6.63962	Detail	121.669	0.0845297	0.411168	-0.00868415	0.693321	56.2252	56.4333	58.0258	3.19941	4.23457
234	Mixed	10.1581	0.260294	0.721518	-0.0330586	0.320354	51.2967	52.3774	58.0258	6.84852	Detail	7.60091	0.127496	0.504968	-0.00578549	0.555364	54.8592	54.9851	58.0258	3.79591	4.09472
235	Mixed	38.8788	0.494843	0.994829	0.0333765	0.11366	50.1451	51.4743	58.0258	7.74593	Detail	40.1582	0.195816	0.625805	0.014073	0.359665	54.8329	54.9477	58.0258	3.79821	2.67249
236	Mixed	114.394	0.286104	0.756444	-0.0268789	0.280344	44.9047	46.5954	58.0258	11.1167	Detail	113.357	0.158259	0.562599	-0.0149512	0.465476	54.6976	54.7473	58.0258	3.80461	3.62289
237	Mixed	139.373	0.319571	0.799464	-0.00286357	0.280177	53.928	55.0706	58.0258	5.50509	Detail	138.497	0.140318	0.529751	0.00256497	0.521122	55.8624	56.2115	58.0258	3.50775	3.93492
238	Mixed	141.149	0.198918	0.630743	-0.00899025	0.480588	45.3231	47.2126	58.0258	11.2531	Detail	139.779	0.0855583	0.413662	-0.00285189	0.688544	54.6283	54.6565	58.0258	3.82193	4.67912
239	Mixed	37.2951	0.131469	0.512775	0.00354331	0.592724	42.9454	44.6983	58.0258	11.9817	Detail	39.8632	0.0734106	0.383173	1.11171e-05	0.729088	54.4331	54.3626	53.5637	3.81291	5.47488
240	Mixed	162.975	0.158097	0.562311	0.000636893	0.538657	43.2622	44.8399	49.7375	11.6945	Detail	164.412	0.101641	0.450869	0.00786515	0.635385	54.286	54.1515	53.561	3.81751	4.80972
241	Mixed	89.1912	0.311853	0.78975	-0.0237645	0.32419	49.004	50.6299	58.0258	8.63845	Detail	87.8458	0.0481383	0.310285	-0.00224607	0.817122	55.1087	55.2817	58.0258	3.71301	2.06221
242	Mixed	42.5413	0.144697	0.537954	-0.00133309	0.556029	51.3875	52.7594	58.0258	7.16088	Detail	42.8532	0.0779744	0.394904	0.000809164	0.714306	54.9737	55.1321	58.0258	3.7678	5.51711
243	Mixed	173.434	0.38007	0.87186	0.00462592	0.249443	46.5707	48.5726	58.0258	10.4305	Detail	172.476	0.120391	0.490696	0.0145452	0.577238	54.487	54.4374	53.5637	3.80505	3.61518
244	Mixed	64.0533	0.0918954	0.428708	0.00115117	0.688174	48.1031	48.6848	49.7375	7.7273	Detail	63.8729	0.051312	0.32035	-0.000252874	0.806331	49.8782	49.6841	49.7348	5.74121	7.69137
245	Mixed	175.783	0.0967305	0.439842	-0.00553458	0.672331	52.3315	53.6812	58.0258	6.59867	Detail	175.393	0.056869	0.337251	-0.00121709	0.786397	55.2483	55.5088	58.0258	3.72236	5.461
246	Mixed	51.2485	0.264571	0.727421	-0.017941	0.353489	40.2658	41.2702	46.4217	12.3003	Detail	50.1549	0.104947	0.458141	0.000636794	0.627608	46.4374	46.2427	46.419	7.62275	4.67989
247	Mixed	104.078	0.214352	0.654756	0.0140339	0.436596	50.2336	52.177	58.0258	8.3337	Detail	105.201	0.094491	0.434721	0.00156558	0.659981	55.2724	55.5516	58.0258	3.72706	4.69308
248	Mixed	68.4476	0.974929	1.39637	-0.0204381	0.0209576	53.6058	54.7367	58.0258	5.66248	Detail	75.5499	0.962394	1.38737	-0.0256209	-0.0302659	51.4928	51.851	53.5637	3.13579	2.18907
249	Mixed	32.7592	0.536108	1.03548	-0.00475688	0.134215	39.1498	38.9216	30.2754	11.4318	Detail	32.5746	0.151309	0.550108	0.00666133	0.480434	36.0801	35.1088	30.2727	9.67997	3.21894
250	Mixed	84.943	0.599362	1.09486	-0.0105519	0.093075	44.2457	46.0022	58.0258	11.398	Detail	82.1035	0.189269	0.615254	-0.00981171	0.381425	54.3857	54.2878	53.5637	3.79709	2.20437
251	Mixed	108.833	0.943843	1.37393	-0.000816321	0.00478475	41.9302	43.3677	58.0258	12.4317	Detail	100.417	0.100063	0.447354	-0.0100281	0.637006	42.7198	42.6222	40.9603	4.61924	0.693007
252	Mixed	148.552	0.343101	0.828374	-0.00753121	0.290716	44.5326	45.2113	58.0258	10.2011	Detail	146.515	0.154468	0.55582	-0.00029894	0.476348	54.2357	54.0767	53.561	3.81027	2.93638
253	Mixed	91.9846	0.149382	0.546592	-0.000782461	0.571238	43.9446	45.9354	58.0258	11.8841	Detail	90.3596	0.081456	0.403623	-0.00251605	0.702473	54.6388	54.6485	53.5637	3.79041	6.26474
254	Mixed	100.862	0.183277	0.605437	-0.00460607	0.478594	40.2354	39.1274	36.6478	9.93942	Detail	100.998	0.0585728	0.342265	0.000636142	0.78097	39.8671	38.4888	36.6478	7.57351	5.36678
255	Mixed	27.5159	0.0796069	0.399016	-0.00269975	0.721391	53.5388	54.8409	58.0258	6.00477	Detail	27.2637	0.0505712	0.318029	-0.00039934	0.808768	56.6622	56.794	58.0258	2.87846	5.00396
256	Mixed	72.6594	0.10727	0.463185	0.00101822	0.639561	51.3295	52.6258	58.0258	7.06894	Detail	72.8346	0.0636516	0.356796	0.00129912	0.762788	55.0337	55.2203	58.0258	3.76245	5.38246
257	Mixed	29.082	0.108257	0.465311	0.00480023	0.640875	52.7593	54.3599	58.0258	6.68923	Detail	28.7323	0.0849055	0.412081	0.000237257	0.692859	56.6762	56.8127	58.0258	2.87597	7.37579
258	Mixed	148.889	0.262494	0.72456	0.0152574	0.380152	42.282	44.2655	58.0258	12.7404	Detail	148.497	0.127585	0.505143	0.00340392	0.553978	54.5837	54.587	58.0258	3.81781	4.03848
259	Mixed	2.31071	0.173548	0.589148	0.0129606	0.511469	48.6277	50.9853	58.0258	10.0155	Detail	1.47299	0.0985075	0.443864	0.00857564	0.646355	55.1836	55.4447	58.0258	3.75467	5.06084
260	Mixed	143.494	0.322346	0.802927	-0.014455	0.349996	42.7997	44.5433	58.0258	12.2413	Detail	145.516	0.103456	0.454876	0.00293903	0.630097	54.5142	54.4855	53.5637	3.82225	3.86762
261	Mixed	52.9271	0.700908	1.18398	0.0107247	0.0876947	35.5488	34.2966	25.7892	12.213	Detail	52.8882	0.160292	0.566202	0.0159299	0.473554	32.0077	29.6341	24.8674	10.3611	2.46956
262	Mixed	79.4972	0.165326	0.575024	0.000201344	0.541	37.1567	37.4254	43.52	12.6479	Detail	79.9526	0.0694792	0.372771	-0.00199673	0.742606	41.7168	41.1901	40.9603	8.7623	5.76504
263	Mixed	169.582	0.491567	0.991531	-0.000778693	0.0996314	47.738	49.0375	58.0258	8.99084	Detail	170.314	0.153767	0.554558	-0.000605302	0.472407	47.726	48.1851	53.5637	7.86208	2.86344
264	Mixed	168.1	0.104911	0.458063	-0.000700712	0.650781	53.5046	54.9718	58.0258	6.09115	Detail	168.031	0.0454624	0.301538	0.000304324	0.826849	55.5639	55.8909	58.0258	3.6287	4.19405
265	Mixed	123.945	0.126626	0.503242	-0.0028751	0.591509	52.8888	54.1622	58.0258	6.20284	Detail	124.138	0.0599692	0.346321	0.00149473	0.775171	55.3685	55.6611	58.0258	3.69221	4.88612
266	Mixed	154.875	0.141052	0.531134	-0.0304509	0.554514	52.6108	54.2744	58.0258	6.88568	Detail	152.178	0.0509598	0.319248	-0.00173477	0.806784	56.768	56.933	58.0258	2.85789	2.86618
267	Mixed	94.4148	0.127503	0.504981	0.00912954	0.591695	52.6056	53.6412	58.0258	6.08371	Detail	94.5961	0.0708868	0.376528	0.00121023	0.738299	55.0989	55.3004	58.0258	3.74355	5.6576
268	Mixed	150.382	0.258033	0.718377	0.0208787	0.326777	51.2149	52.5484	58.0258	7.15684	Detail	151.205	0.128057	0.506078	-0.000931529	0.55278	55.0665	55.2737	58.0258	3.76472	3.60653
269	Mixed	146.298	0.261138	0.722687	-0.0129052	0.39178	41.7657	43.8914	53.5637	12.8521	Detail	145.009	0.11655	0.482804	-0.00878669	0.589526	54.318	54.1996	53.561	3.82291	4.14309
270	Mixed	21.5777	0.6033	1.09845	0.0469429	0.111143	50.7188	52.5671	58.0258	8.09737	Detail	21.7471	0.145054	0.538617	0.0082276	0.502425	55.3749	55.6985	58.0258	3.71465	2.70935
271	Mixed	177.214	0.0908116	0.426173	0.000240533	0.689196	50.7111	52.4281	58.0258	7.82311	Detail	177.218	0.0575705	0.339324	4.76111e-05	0.784287	55.1963	55.442	58.0258	3.73429	6.44777
272	Mixed	41.9142	0.129872	0.50965	-0.00350331	0.590034	45.4269	47.4985	58.0258	11.0574	Detail	42.3714	0.0727584	0.381467	-0.000504942	0.731434	54.437	54.3653	53.5637	3.80563	6.14646
273	Mixed	63.4092	0.371908	0.862447	-0.0139924	0.202959	47.4255	48.2172	58.0258	8.67809	Detail	65.252	0.193254	0.621698	-0.0157645	0.36288	54.3581	54.2584	53.5637	3.82879	3.04888
274	Mixed	167.875	0.240384	0.693374	0.00680272	0.413712	44.2705	45.7564	58.0258	11.1846	Detail	169.907	0.134414	0.518486	0.0175494	0.535022	54.5193	54.4962	53.5637	3.82447	4.14209
275	Mixed	154.034	0.117016	0.483769	-0.0109274	0.641501	41.7959	42.8547	43.52	11.5841	Detail	153.386	0.0480706	0.310066	-0.00218659	0.817956	44.9665	44.6342	43.52	8.09198	6.51882
276	Mixed	20.8614	0.335308	0.818911	0.00675706	0.298382	43.3822	45.0804	58.0258	11.942	Detail	22.6179	0.123847	0.497688	0.0185581	0.564741	54.4307	54.3653	53.5637	3.82566	3.57736
277	Mixed	172.002	0.155041	0.55685	0.0150147	0.551651	46.7981	48.789	58.0258	10.4038	Detail	172.256	0.0679497	0.368645	0.00249741	0.748195	54.6676	54.6966	58.0258	3.7963	5.37191
278	Mixed	128.849	0.0885788	0.420901	-0.00787357	0.698265	53.7685	54.897	58.0258	5.55612	Detail	128.647	0.0685119	0.370167	-0.00117267	0.74733	56.6598	56.7913	58.0258	2.87888	10.8918
279	Mixed	126.793	0.112492	0.474326	-0.00633822	0.626458	50.8615	52.0273	58.0258	7.14898	Detail	126.158	0.0704906	0.375475	-0.000235143	0.739383	54.8772	55.0065	58.0258	3.78954	6.29539
280	Mixed	75.3094	0.146455	0.541212	0.014872	0.555051	47.3253	48.3829	53.5637	8.92438	Detail	75.8034	0.0551266	0.332044	0.00130769	0.792591	50.6923	50.6914	49.7375	5.78602	5.2036
281	Mixed	15.5732	0.18717	0.611833	-0.00619595	0.501035	39.5832	39.6965	40.9603	11.0826	Detail	15.3212	0.0749767	0.387238	-0.00134412	0.724697	40.7756	40.1427	38.6865	8.76728	5.05047
282	Mixed	61.0326	0.492642	0.992615	0.00314589	0.170522	45.2702	47.8672	58.0258	11.849	Detail	60.8219	0.148986	0.545869	0.00460003	0.49508	54.8835	54.9905	58.0258	3.76393	2.92353
283	Mixed	105.813	0.284935	0.754898	-0.0255708	0.339206	42.6686	43.0203	40.9603	10.738	Detail	104.695	0.104866	0.457966	-0.00427908	0.62676	43.9789	43.4478	40.9603	8.67252	4.41992
284	Mixed	22.1744	0.0977065	0.442056	-0.00102539	0.669739	50.6372	52.1048	58.0258	7.62841	Detail	22.4799	0.0321194	0.253454	0.000303206	0.875554	54.895	55.1027	58.0258	3.85403	3.26505
285	Mixed	129.171	0.508117	1.00808	-0.0312239	0.132153	53.1867	54.4641	58.0258	6.04253	Detail	124.835	0.127703	0.505378	-0.0119575	0.563817	54.1029	54.3492	53.5637	4.29688	3.41671
286	Mixed	129.568	0.319931	0.799914	-0.00350466	0.297763	46.5506	47.3622	49.7375	8.97397	Detail	129.3	0.11192	0.473117	-0.00325628	0.606443	47.2707	47.274	46.4217	7.42099	3.69145
287	Mixed	39.8428	0.15372	0.554472	0.0134065	0.574512	41.9357	43.6376	58.0258	12.669	Detail	41.3913	0.0633765	0.356024	0.0035023	0.763816	54.4176	54.3385	53.5637	3.81198	5.33785
288	Mixed	173.831	0.142093	0.533091	-0.00134184	0.571487	51.6789	53.553	58.0258	7.65879	Detail	173.775	0.0726835	0.38127	-0.00111243	0.733996	55.5826	55.8856	58.0258	3.59889	7.61193
289	Mixed	112.215	0.095878	0.4379	-0.00526797	0.674825	51.3307	53.0587	58.0258	7.52623	Detail	111.381	0.0494062	0.314344	-0.000336118	0.81262	56.5638	56.6604	58.0258	2.894	3.56128
290	Mixed	168.6	0.13799	0.525338	-0.00817947	0.566685	54.2839	55.4287	58.0258	5.32012	Detail	167.751	0.0962713	0.438797	-0.00328902	0.656154	56.7998	56.973	58.0258	2.8509	10.1714
291	Mixed	2.24141	0.290193	0.76183	0.00393849	0.308784	42.4381	43.9234	58.0258	12.1556	Detail	5.01878	0.0915007	0.427787	0.00194588	0.668391	54.5107	54.4855	58.0258	3.83076	4.09513
292	Mixed	56.3454	0.506756	1.00673	0.0663914	0.191041	48.4701	50.7983	58.0258	9.89287	Detail	60.531	0.116438	0.482571	0.00464879	0.589221	54.9911	55.1561	58.0258	3.76587	3.38458
293	Mixed	167.37	0.0982865	0.443366	-0.0116251	0.663494	49.1597	50.4482	58.0258	8.13366	Detail	166.269	0.0651913	0.361085	-0.00182775	0.757197	54.7083	54.75	58.0258	3.78658	6.00125
294	Mixed	60.9547	0.361325	0.850089	-0.00639099	0.259735	48.0027	50.2666	58.0258	9.937	Detail	58.6939	0.131427	0.512693	0.00320253	0.545418	55.2917	55.4981	58.0258	3.65604	3.9959
295	Mixed	93.3115	0.146639	0.541551	0.00978471	0.540844	48.356	51.0521	58.0258	10.2907	Detail	95.5093	0.083621	0.408952	0.00398509	0.695335	55.14	55.3512	58.0258	3.73327	5.39849
296	Mixed	114.818	0.42149	0.918139	-0.0382386	0.180063	44.3953	47.1378	58.0258	12.3464	Detail	113.058	0.106867	0.462314	-0.00485354	0.621015	54.6263	54.6298	53.5637	3.78961	3.86419
297	Mixed	134.722	0.10016	0.44757	-0.00827516	0.666529	45.4138	46.1251	49.7375	9.4847	Detail	134.206	0.039949	0.282662	-0.00126884	0.847264	46.568	46.3656	46.4217	7.49972	6.13492
298	Mixed	128.029	0.101813	0.451248	-0.00903135	0.65702	52.9512	54.1542	58.0258	6.04221	Detail	127.114	0.0607303	0.348512	-0.000397244	0.773051	55.3553	55.6398	58.0258	3.69233	6.06685
299	Mixed	62.0344	0.120054	0.490008	0.00240259	0.60958	52.4423	53.8977	58.0258	6.6391	Detail	61.5125	0.0782177	0.395519	0.00186755	0.713474	55.3614	55.6745	58.0258	3.71199	5.50084
300	Mixed	111.344	0.659192	1.14821	-0.0238412	0.111419	45.0371	47.413	58.0258	11.6622	Detail	110.669	0.129046	0.508027	0.0140061	0.550777	54.6016	54.5924	53.5637	3.78522	2.50013
301	Mixed	58.0225	0.13682	0.523107	-0.0211247	0.574879	50.3834	51.8884	58.0258	7.80577	Detail	57.4454	0.0760262	0.389939	-0.00553442	0.720792	54.9679	55.1214	58.0258	3.76635	6.07047
302	Mixed	124.009	0.238377	0.690474	0.0140665	0.408759	48.0486	50.2372	58.0258	9.87154	Detail	125.268	0.101654	0.450897	0.00392201	0.636168	54.9122	55.0466	58.0258	3.77658	4.73198
303	Mixed	72.9178	0.553403	1.05205	-0.0152599	0.118406	52.538	54.1355	58.0258	6.79336	Detail	71.6437	0.190366	0.617035	-0.0168738	0.379352	56.7568	56.9169	58.0258	2.86026	3.07435
304	Mixed	155.477	0.248304	0.704704	-0.0240376	0.379631	49.2448	50.7902	58.0258	8.48392	Detail	153.844	0.0932645	0.43189	-0.0076189	0.661499	54.7078	54.7447	58.0258	3.78186	3.24073
305	Mixed	0.389853	0.258434	0.718935	0.0131462	0.414352	43.1041	45.4464	58.0258	12.6828	Detail	179.889	0.0806463	0.401612	0.00513097	0.704415	54.6108	54.6244	58.0258	3.81506	4.65039
306	Mixed	151.382	0.224341	0.669837	0.00342713	0.425371	45.0459	46.7851	53.5637	10.8583	Detail	151.391	0.124724	0.499447	0.00592324	0.565945	54.2921	54.1568	53.5637	3.80248	5.0176
307	Mixed	125.688	0.118141	0.486089	-0.000468705	0.638838	42.9165	44.4071	49.7375	11.5997	Detail	125.766	0.054772	0.330974	0.000576452	0.794259	47.3112	47.282	46.4217	7.43754	6.29084
308	Mixed	67.8623	0.9794	1.39957	0.0146871	-0.0327033	43.0005	44.88	58.0258	12.3557	Detail	60.813	0.033587	0.259179	-0.000920904	0.870222	37.5927	37.5964	36.6505	2.63694	1.30576
309	Mixed	159.397	0.270061	0.73493	-0.0042867	0.396022	45.5599	48.3855	58.0258	11.8488	Detail	159.384	0.101443	0.450429	-0.00588679	0.636481	54.9905	55.1508	58.0258	3.76072	4.63009
310	Mixed	11.3427	0.456758	0.95578	-0.0113928	0.169258	49.9687	51.6185	58.0258	8.27668	Detail	9.29556	0.156688	0.5598	-0.00682327	0.470289	54.8186	54.9183	58.0258	3.78986	3.04508
311	Mixed	47.3397	0.205848	0.641635	-0.0464218	0.441663	48.8764	50.3521	58.0258	8.58662	Detail	46.4792	0.0781106	0.395248	0.00119343	0.712563	54.7849	54.8702	58.0258	3.79497	4.06445
312	Mixed	15.6738	0.299181	0.773539	-0.0109427	0.334104	48.3	50.1436	58.0258	9.48535	Detail	14.9156	0.126584	0.503157	0.000676994	0.558641	54.5131	54.4721	53.5637	3.79955	4.91815
313	Mixed	137.962	0.918324	1.35523	-0.00540549	-0.0330377	47.5512	49.9433	58.0258	10.4787	Detail	117.903	0.250369	0.707629	-0.00404925	0.231456	56.8757	57.0666	58.0258	2.83273	1.33215
314	Mixed	173.653	0.122091	0.494148	0.0121091	0.60659	45.8407	46.9187	49.7375	9.67631	Detail	173.864	0.0648743	0.360206	0.00466164	0.758714	49.6069	49.4677	49.7348	6.10225	4.92149
315	Mixed	61.7312	0.391417	0.884779	-0.0311266	0.241481	43.8797	45.3877	58.0258	11.4128	Detail	61.7654	0.128082	0.506127	-0.024122	0.55284	54.4097	54.3332	53.5637	3.82311	3.39333
316	Mixed	80.0888	0.303978	0.779715	0.027014	0.331702	43.5909	43.8032	40.9603	10.1769	Detail	80.8579	0.0911269	0.426912	0.00405281	0.670188	43.8672	43.1192	38.6865	8.06359	4.0281
317	Mixed	124.254	0.324288	0.805342	-0.0560356	0.162043	48.0925	48.7382	49.7375	8.00301	Detail	121.653	0.168577	0.580649	-0.0273517	0.44019	51.1004	51.0948	49.7375	5.57267	3.02554
318	Mixed	137.229	0.552766	1.05144	-0.00150644	0.117985	40.7183	41.3023	40.9603	11.7986	Detail	136.846	0.197918	0.629155	0.0126177	0.35653	42.6176	42.1413	38.6865	8.94632	2.73548
319	Mixed	97.3881	0.985862	1.40418	-0.00982836	-0.0343464	46.1786	48.5458	58.0258	11.0696	Detail	108.131	0.97377	1.39554	0.0190786	-0.031449	56.2098	56.2463	58.0258	3.0347	1.63924
320	Mixed	160.586	0.833877	1.29142	-0.00920092	0.0341678	43.5081	44.4926	53.5637	11.0751	Detail	161.91	0.289058	0.760339	-0.045319	0.168634	46.7299	46.2053	40.9603	7.38145	2.00192
321	Mixed	139.322	0.268829	0.733252	0.0193326	0.333203	44.699	44.522	43.52	8.64013	Detail	140.407	0.126813	0.503613	0.0205541	0.560675	43.9598	43.3917	40.9603	7.35504	5.32313
322	Mixed	164.338	0.487001	0.986916	-0.00716088	0.158126	44.3835	46.1625	58.0258	11.5845	Detail	160.085	0.143044	0.534872	-0.0135525	0.505331	54.7231	54.7928	58.0258	3.81421	2.79849
323	Mixed	20.3375	0.254484	0.713419	0.0143858	0.384487	50.3252	52.5911	58.0258	8.71118	Detail	21.9795	0.101111	0.449691	0.00290711	0.641803	55.821	56.0993	58.0258	3.46577	4.85962
324	Mixed	83.8188	0.104173	0.456449	-0.00434498	0.652475	45.93	46.0423	43.52	8.28496	Detail	83.3723	0.0510538	0.319543	-0.000318206	0.807136	46.9143	46.4858	43.52	6.83349	6.36653
325	Mixed	88.4452	0.256263	0.715909	-0.00682264	0.342332	54.1919	55.1775	58.0258	5.23512	Detail	88.3682	0.142438	0.533737	-0.004031	0.512978	55.6247	55.9256	58.0258	3.57847	5.17408
326	Mixed	81.6914	0.305934	0.78222	0.00332305	0.368241	37.5891	37.7914	38.6838	12.6456	Detail	81.8446	0.105317	0.458949	-0.00424819	0.624732	40.51	39.798	38.6838	9.6291	4.3335
327	Mixed	38.0881	0.271366	0.736703	0.0387403	0.295746	49.4358	51.4903	58.0258	8.88682	Detail	38.5992	0.156206	0.558939	0.0089586	0.479246	55.0511	55.2283	58.0258	3.74669	5.24592
328	Mixed	3.21426	0.136122	0.521771	-0.00783906	0.591506	40.8863	40.9416	36.6478	11.7737	Detail	1.60894	0.103671	0.455349	-0.00586584	0.629213	54.3066	54.1809	53.5637	3.81773	4.84054
329	Mixed	120.214	0.494433	0.994417	0.015348	0.157824	50.2085	51.3166	58.0258	7.41522	Detail	123.218	0.149753	0.547271	-0.00743631	0.486757	54.6536	54.6645	53.5637	3.78123	2.61005
330	Mixed	165.049	0.169695	0.582572	0.00630044	0.499128	47.5733	50.0288	58.0258	10.3745	Detail	164.817	0.0994031	0.445877	0.00110083	0.645428	55.0855	55.2844	58.0258	3.74971	5.74175
331	Mixed	27.0378	0.239381	0.691927	-0.00495269	0.422765	43.7044	44.8319	58.0258	11.392	Detail	24.9956	0.0824961	0.406192	0.00465559	0.699213	54.4827	54.4374	53.5637	3.81899	4.3007
332	Mixed	16.9162	0.180614	0.601022	-0.0025117	0.51189	43.5978	45.4384	53.5637	11.6911	Detail	15.9051	0.0782032	0.395482	-0.00010964	0.712901	54.377	54.2824	53.5637	3.81548	5.06327
333	Mixed	22.4042	0.144415	0.537429	0.00092088	0.569843	46.5553	48.3962	58.0258	10.498	Detail	22.7627	0.07454	0.386109	-0.00180031	0.725377	54.4158	54.3359	53.5637	3.81249	5.3661
334	Mixed	165.931	0.07775	0.394335	0.000790125	0.726968	52.5719	54.1141	58.0258	6.76166	Detail	166.412	0.0501115	0.31658	0.000850149	0.810555	56.5884	56.6925	58.0258	2.89045	5.40678
335	Mixed	26.9288	0.0962478	0.438743	0.00185356	0.669981	54.9109	55.8936	58.0258	4.88607	Detail	26.5428	0.0697567	0.373515	0.000199801	0.742522	56.8122	56.9864	58.0258	2.84808	7.79943
336	Mixed	45.4664	0.0785302	0.396308	0.000806386	0.722367	51.996	53.1095	58.0258	6.51481	Detail	45.6323	0.0509904	0.319344	0.000124566	0.807302	54.9396	55.0653	58.0258	3.75432	9.03821
337	Mixed	174.041	0.185813	0.609612	0.00157119	0.482769	52.0513	53.7534	58.0258	7.09596	Detail	174.58	0.0838295	0.409462	0.000583848	0.694765	55.4788	55.8321	58.0258	3.68969	4.88248
338	Mixed	4.17233	0.0861049	0.414982	0.00397408	0.70254	52.8375	53.8255	58.0258	5.91351	Detail	4.57928	0.0514449	0.320764	0.00059901	0.805697	55.1543	55.3752	58.0258	3.73518	6.00543
339	Mixed	10.9292	0.627594	1.12035	0.0079362	0.0964836	43.8342	45.8659	58.0258	11.8719	Detail	12.9163	0.151366	0.550211	-0.00574972	0.481343	49.4179	49.4596	49.7375	6.62013	2.3347
340	Mixed	116.342	0.082129	0.405287	-0.000676206	0.720151	53.5222	54.7687	58.0258	5.80887	Detail	115.919	0.0553933	0.332846	-0.000352798	0.791964	56.6754	56.81	58.0258	2.87611	6.21762
341	Mixed	91.2734	0.726188	1.20515	-0.00161973	0.0295067	43.0935	45.5052	58.0258	12.7511	Detail	87.6775	0.197359	0.628266	0.0416026	0.367389	55.3171	55.4126	58.0258	3.5414	1.82485
342	Mixed	171.167	0.662297	1.15091	-0.0206291	0.0843444	43.8708	44.6235	46.4217	10.5526	Detail	168.42	0.175766	0.592901	0.0177194	0.416305	44.3054	43.8941	40.9603	8.49494	2.34375
343	Mixed	59.5146	0.224404	0.669931	0.00549337	0.446529	38.3272	38.9778	43.52	13.0926	Detail	59.2524	0.0943484	0.434393	-0.00340618	0.66017	45.967	45.5907	43.52	7.69236	4.6586
344	Mixed	141.615	0.203514	0.637988	-0.00174312	0.44805	40.1761	40.6931	33.1583	12.7409	Detail	143.199	0.106739	0.462038	0.00653796	0.619947	49.1615	49.1123	49.7375	6.47094	4.42226
345	Mixed	65.6637	0.342024	0.827071	0.0384923	0.211163	50.0253	52.5484	58.0258	9.36083	Detail	65.7297	0.175195	0.591938	0.0245029	0.430405	56.5477	56.6364	58.0258	2.89621	5.22122
346	Mixed	53.4773	0.111768	0.472796	-0.00318171	0.633038	48.0119	50.6219	58.0258	10.1563	Detail	53.4345	0.0742228	0.385286	-0.000788593	0.727672	55.1172	55.3111	58.0258	3.72749	7.3838
347	Mixed	43.4991	0.152104	0.55155	0.0121087	0.530424	46.9553	48.0141	58.0258	9.24019	Detail	44.4966	0.0805031	0.401256	0.00152114	0.704403	54.5947	54.587	53.5637	3.79615	3.70896
348	Mixed	62.3606	0.394491	0.888247	0.00745105	0.218791	45.5671	46.4457	49.7375	9.61982	Detail	63.2426	0.139887	0.528937	-0.0039702	0.516902	46.212	46.1839	46.4217	7.89147	3.58406
349	Mixed	106.019	0.142591	0.534024	-0.00415378	0.596355	40.6357	42.2348	49.7375	13.0154	Detail	106.145	0.0722223	0.380059	-0.000539874	0.733121	54.2668	54.1194	53.5637	3.80601	5.6591
350	Mixed	16.2141	0.660306	1.14918	-0.00704863	0.075877	50.6005	51.8216	58.0258	7.38057	Detail	6.22463	0.0562931	0.335539	0.00506494	0.78781	55.2922	55.4928	58.0258	3.64996	1.84304
351	Mixed	84.4233	0.134829	0.519287	0.0189034	0.587412	46.7096	48.2332	58.0258	9.87945	Detail	84.215	0.0805631	0.401405	-0.000568743	0.704493	54.4469	54.384	53.5637	3.8151	5.26712
352	Mixed	46.9583	0.179783	0.599638	0.0039155	0.496224	44.7572	46.6702	58.0258	11.3878	Detail	51.5906	0.0947654	0.435351	0.00678868	0.658475	54.9675	55.1107	58.0258	3.7553	4.75765
353	Mixed	109.05	0.282972	0.752293	0.0112505	0.291169	49.0596	51.0494	58.0258	9.23969	Detail	109.927	0.130999	0.511857	0.00500003	0.546632	55.0597	55.255	58.0258	3.75862	4.05248
354	Mixed	107.833	0.102884	0.453616	0.000364259	0.650659	50.3837	51.6559	58.0258	7.50343	Detail	108.043	0.0670326	0.366149	-0.000631372	0.750836	54.6572	54.6672	53.5637	3.77873	5.71998
355	Mixed	29.0414	0.196022	0.626134	0.00224375	0.425641	43.2063	45.1445	58.0258	12.2768	Detail	33.1455	0.151997	0.551357	0.0201779	0.48125	54.6586	54.6886	58.0258	3.80399	4.38658
356	Mixed	152.944	0.303711	0.779373	-0.0021419	0.230135	49.7589	50.7582	58.0258	7.53856	Detail	152.568	0.165088	0.574609	-0.00318832	0.447548	54.5465	54.5229	53.5637	3.80294	3.5554
357	Mixed	20.2944	0.231134	0.679902	-0.021795	0.384694	51.9502	53.39	58.0258	6.86901	Detail	18.1057	0.097619	0.441857	-0.0052112	0.650559	55.3622	55.6665	58.0258	3.70461	4.47877
358	Mixed	159.837	0.0849946	0.412298	0.00250976	0.705944	51.7498	53.1869	58.0258	7.00668	Detail	160.243	0.0528814	0.325212	0.000944265	0.800685	55.1721	55.3913	58.0258	3.7239	5.58052
359	Mixed	54.5399	0.179134	0.598555	-0.00720978	0.505012	43.0026	44.025	49.7375	11.3218	Detail	56.085	0.105421	0.459176	-0.00282509	0.623148	54.2991	54.1702	53.561	3.82317	4.52431
360	Mixed	157.429	0.0974054	0.441374	-0.00161763	0.669666	50.7889	52.1369	58.0258	7.44838	Detail	157.398	0.0617075	0.351305	-0.000461918	0.769457	54.8022	54.8889	58.0258	3.78676	5.77686
361	Mixed	14.8385	0.0967119	0.4398	0.00122274	0.683563	53.5172	54.6324	58.0258	5.6774	Detail	14.5769	0.0569888	0.337606	-4.8225e-05	0.787103	55.5702	55.9069	58.0258	3.63244	10.3319
362	Mixed	32.7868	0.26077	0.722178	-0.0121998	0.37491	47.9751	48.5432	49.7375	7.93534	Detail	32.2303	0.0984028	0.443628	0.00726079	0.648493	48.4734	48.3508	46.4217	6.57243	4.53878
363	Mixed	45.4381	0.172207	0.586868	-0.00776053	0.48588	47.0859	47.9233	58.0258	8.89987	Detail	45.5575	0.0899368	0.424115	-0.00126094	0.673647	54.4704	54.4214	53.5637	3.82208	4.89301
364	Mixed	8.52089	0.269235	0.733805	0.00574616	0.324018	44.3107	44.7544	43.52	9.66976	Detail	8.69425	0.140917	0.530881	0.00706353	0.519215	46.2308	45.8953	43.52	7.50567	4.23493
365	Mixed	13.1685	0.392915	0.88647	0.0147442	0.236141	46.0883	48.439	58.0258	11.0735	Detail	13.6032	0.120493	0.490903	0.0110538	0.577334	54.6669	54.6966	58.0258	3.79913	3.61057
366	Mixed	134.809	0.151436	0.550338	-0.0103232	0.531387	49.5044	51.0681	58.0258	8.35911	Detail	135.335	0.0967149	0.439806	0.000642432	0.652823	54.7075	54.7447	58.0258	3.78424	5.73729
367	Mixed	173.378	0.230906	0.679567	0.000100273	0.420419	40.4283	40.319	38.6838	10.8179	Detail	173.006	0.0934841	0.432398	0.00564202	0.662355	40.9123	40.0919	38.6838	8.22024	4.9407
368	Mixed	110.942	0.199629	0.631869	0.0106028	0.472811	47.9172	49.6146	58.0258	9.49729	Detail	112.563	0.076698	0.391658	0.000216218	0.718125	54.688	54.7367	58.0258	3.80937	5.12446
369	Mixed	45.285	0.708059	1.19001	-0.00998289	0.0544207	46.6068	48.6607	58.0258	10.6695	Detail	49.1915	0.245399	0.700569	-0.0329273	0.240047	54.5328	54.5202	58.0258	3.83193	1.91688
370	Mixed	167.609	0.431496	0.928974	0.00448172	0.246088	42.3172	44.5807	58.0258	13.0391	Detail	170.843	0.10754	0.463767	0.000153116	0.616055	54.8886	55.0252	58.0258	3.79053	3.6116
371	Mixed	116.264	0.88531	1.33065	-0.00552579	-0.00981725	52.5446	53.7641	58.0258	6.30457	Detail	117.67	0.735894	1.21317	0.00469679	-0.0337313	49.7645	50.0501	49.7375	3.95316	3.23229
372	Mixed	109.35	0.411851	0.90758	-0.0042619	0.242026	40.0648	40.8801	40.9603	12.6277	Detail	107.622	0.133161	0.516063	0.0185364	0.536984	54.2457	54.0954	49.7375	3.8296	2.9262
373	Mixed	149.608	0.894222	1.33733	-0.0623121	0.0573733	39.2579	40.1347	43.52	12.9179	Detail	142.598	0.143393	0.535523	0.0240054	0.513172	42.3253	41.5374	38.6865	7.2908	1.39369
374	Mixed	89.5964	0.178769	0.597945	-0.0219407	0.463843	44.9723	46.395	58.0258	10.657	Detail	87.7515	0.115138	0.479872	-0.00897571	0.593961	54.3788	54.2878	53.5637	3.82444	4.63367
375	Mixed	62.5921	0.26712	0.730918	0.00088816	0.337762	51.9944	53.0293	58.0258	6.40487	Detail	61.4714	0.117687	0.485153	0.00463807	0.586947	54.873	54.9745	58.0258	3.76276	4.11961
376	Mixed	146.438	0.214785	0.655416	0.00754532	0.378738	46.423	47.7576	58.0258	9.92653	Detail	145.225	0.117873	0.485537	0.00335597	0.587787	54.5771	54.5737	53.5637	3.81097	5.41868
377	Mixed	38.2888	0.855146	1.30778	-0.0288008	-0.000808009	44.6533	45.4758	49.7375	9.87676	Detail	45.5983	0.753878	1.22791	0.0144822	-0.129881	54.1523	53.9565	49.7375	3.81252	1.45666
378	Mixed	159.778	0.192332	0.620213	-0.00927055	0.454621	38.9725	39.7312	40.9603	12.4134	Detail	158.173	0.0915843	0.427982	-0.00455948	0.669163	43.6345	42.9829	40.9603	8.36296	5.27952
379	Mixed	50.0892	0.283561	0.753076	0.00182624	0.347321	43.4648	45.6629	53.561	12.0833	Detail	51.6194	0.130045	0.509989	0.0142317	0.54779	50.5038	50.4937	49.7375	5.90478	4.60496
380	Mixed	154.283	0.573686	1.07115	0.0483515	0.0531283	48.2372	50.3333	58.0258	9.67666	Detail	158.827	0.257556	0.717712	0.0379178	0.234838	54.8304	54.9183	58.0258	3.77244	3.62684
381	Mixed	169.597	0.489028	0.988967	-0.0164345	0.14025	46.5656	49.0589	58.0258	11.1466	Detail	168.92	0.143827	0.536334	-0.0169207	0.508302	54.677	54.7126	58.0258	3.79814	2.70452
382	Mixed	40.12	0.136765	0.523001	-0.000795311	0.568752	52.8922	54.0072	58.0258	6.02316	Detail	39.9887	0.0746285	0.386338	-0.000619211	0.725752	55.2844	55.5543	58.0258	3.71327	5.69446
383	Mixed	108.995	0.171844	0.58625	-0.000160503	0.494407	49.0313	50.9773	58.0258	8.99742	Detail	109.147	0.106954	0.462502	-0.000586345	0.620965	54.7325	54.7741	58.0258	3.77366	7.2647
384	Mixed	2.90109	0.157383	0.561039	-0.0167027	0.512758	51.6371	52.8583	58.0258	6.85068	Detail	1.29684	0.0903268	0.425034	-0.00466319	0.672746	54.9672	55.1428	58.0258	3.78742	5.39801
385	Mixed	168.148	0.405891	0.90099	-0.0105831	0.225634	35.6804	34.6332	22.4627	12.1682	Detail	167.973	0.114032	0.477561	0.00358316	0.59777	33.5232	32.0922	22.4627	10.1937	3.48935
386	Mixed	122.08	0.394016	0.887712	-0.00958382	0.236517	44.4173	46.2106	49.7375	11.342	Detail	121.265	0.157305	0.560901	-0.00117427	0.47339	48.437	48.5405	46.4217	7.13248	3.74931
387	Mixed	110.176	0.116845	0.483415	0.00379507	0.650748	39.7753	40.4206	38.6838	12.8176	Detail	111.687	0.0678701	0.368429	0.00321929	0.748195	54.3826	54.2904	53.5637	3.81685	5.33155
388	Mixed	109.799	0.0946445	0.435074	-0.000638599	0.684882	46.3057	47.5893	58.0258	10.0745	Detail	110.197	0.0631331	0.35534	0.00133467	0.764421	54.8	54.9023	58.0258	3.80297	5.79261
389	Mixed	179.281	0.121274	0.492491	-0.000162574	0.606378	52.9864	54.3091	58.0258	6.21197	Detail	178.823	0.0772489	0.393062	0.000664571	0.717456	55.5444	55.8802	58.0258	3.64396	5.58704
390	Mixed	33.2803	0.707634	1.18965	0.017478	0.0567109	52.4834	53.7961	58.0258	6.46732	Detail	38.6298	0.631742	1.12405	0.00502767	0.0654418	47.8294	48.1023	49.7375	2.72714	5.54897
391	Mixed	114.459	0.132749	0.515265	0.00180222	0.610523	39.221	40.6049	46.4217	12.9926	Detail	115.548	0.0651929	0.36109	0.00251337	0.758046	46.4396	46.2266	46.419	7.52389	6.08721
392	Mixed	50.4267	0.30017	0.774816	0.00522526	0.328943	41.916	43.5066	53.5637	12.5289	Detail	50.4615	0.162071	0.569335	-0.00328841	0.457311	54.4103	54.3252	53.5637	3.80288	4.16022
393	Mixed	152.576	0.590568	1.0868	0.0152474	0.0934164	47.0319	48.6981	58.0258	9.9293	Detail	155.35	0.165004	0.574463	0.00763956	0.438536	54.5326	54.5149	58.0258	3.82482	2.17075
394	Mixed	128.15	0.139222	0.527678	0.00580804	0.57543	49.4101	51.2071	58.0258	8.56685	Detail	128.751	0.0734056	0.383159	0.00225724	0.730124	54.9702	55.1214	58.0258	3.76113	6.11651
395	Mixed	32.349	0.894792	1.33775	-0.00459626	-0.0232015	44.4673	45.9781	58.0258	11.0691	Detail	24.375	0.848847	1.30296	-0.0644723	-0.118637	54.5599	54.5496	53.5637	3.8159	1.48352
396	Mixed	126.656	0.459955	0.95912	0.000113826	0.19679	43.6454	45.6308	49.7375	11.9043	Detail	132.585	0.126079	0.502152	0.020045	0.560463	54.2456	54.0927	49.7375	3.82381	3.42062
397	Mixed	100.334	0.431299	0.928762	-0.011975	0.188704	49.5612	51.5678	58.0258	8.9375	Detail	98.6962	0.170345	0.583687	-0.00314669	0.428575	54.8499	54.9664	58.0258	3.79155	3.34392
398	Mixed	60.8893	0.833334	1.29099	-0.0293806	-0.0207354	50.9692	53.0533	58.0258	8.13568	Detail	70.8069	0.334959	0.818486	-0.0497936	0.0351274	56.6832	56.8207	58.0258	2.87471	1.37432
399	Mixed	20.6807	0.170211	0.583457	-0.00928858	0.534525	40.6063	41.5962	46.4217	12.1155	Detail	19.2506	0.0682784	0.369536	0.0039748	0.746207	46.0389	45.6949	43.52	7.53452	5.25254
400	Mixed	94.9216	0.097735	0.44212	-0.00170909	0.688635	43.8913	45.385	46.4217	11.3463	Detail	93.4396	0.0505219	0.317874	1.47608e-05	0.808876	54.2336	54.0767	49.7375	3.81922	6.09558
401	Mixed	71.8934	0.289831	0.761356	-0.00847448	0.348263	41.0763	42.3604	49.7375	12.5527	Detail	70.7848	0.126465	0.502921	-0.00207419	0.559647	54.3044	54.1782	53.561	3.81999	3.63367
402	Mixed	178.387	0.888607	1.33312	-0.0591959	0.0103937	43.8463	45.5934	58.0258	11.6091	Detail	171.676	0.179062	0.598435	-0.00506248	0.405033	54.7431	54.7901	58.0258	3.77269	1.29083
403	Mixed	15.7516	0.623912	1.11706	-0.000147998	0.0765576	43.2047	45.2354	58.0258	12.4322	Detail	16.5667	0.204076	0.638867	-0.00353469	0.337056	54.6266	54.6458	58.0258	3.81046	1.98261
404	Mixed	155.54	0.358002	0.84617	0.00332644	0.24715	50.5488	52.9251	58.0258	8.77646	Detail	154.743	0.171123	0.585018	-0.00351118	0.442057	55.9842	56.2757	58.0258	3.39807	4.25626
405	Mixed	65.8345	0.415046	0.911094	-0.119714	0.144881	50.9457	52.4816	58.0258	7.53441	Detail	54.3269	0.0583906	0.341733	0.000790267	0.780976	55.2208	55.4794	58.0258	3.73412	4.68606
406	Mixed	21.9084	0.175352	0.592202	0.00344283	0.475845	50.9156	52.2357	58.0258	7.27782	Detail	22.7868	0.0904659	0.425361	0.00143025	0.672105	55.0444	55.2283	58.0258	3.75459	4.14431
407	Mixed	21.6489	0.161346	0.568059	0.00821148	0.504863	53.7038	55.1054	58.0258	5.85659	Detail	22.305	0.110618	0.470358	0.00685092	0.60778	56.7557	56.9169	58.0258	2.86049	4.69256
408	Mixed	63.6865	0.115604	0.48084	0.00299191	0.636318	45.8633	48.9092	58.0258	11.8351	Detail	64.9686	0.0719536	0.379351	0.000315973	0.734605	55.0271	55.1989	58.0258	3.75378	6.42914
409	Mixed	101.425	0.161035	0.567512	0.0126983	0.525705	41.8539	43.8246	49.7375	12.5246	Detail	101.518	0.090128	0.424566	0.00486521	0.673813	54.2163	54.05	49.7375	3.81902	5.06912
410	Mixed	79.8043	0.131575	0.512981	0.00116984	0.602619	40.0065	40.0358	34.8149	12.0504	Detail	78.7909	0.0537148	0.327765	0.000108697	0.797526	48.6961	48.4283	46.4217	6.33747	5.72423
411	Mixed	85.9885	0.600284	1.0957	0.00329287	0.077104	47.5838	49.0856	58.0258	9.35608	Detail	86.2555	0.222141	0.666545	-0.00472626	0.324225	47.772	48.0783	53.561	7.38319	3.79168
412	Mixed	133.278	0.117482	0.484732	-0.00565827	0.645385	39.8489	40.3137	36.6478	12.708	Detail	133.043	0.06675	0.365376	-0.00165378	0.751846	54.3782	54.2904	53.5637	3.83126	5.26125
413	Mixed	179.721	0.917908	1.35492	-0.0346397	-0.0188169	45.4178	45.9194	46.4217	9.32255	Detail	174.174	0.750178	1.22489	0.0269918	0.0347735	30.8766	31.1197	33.1583	2.10756	6.11442
414	Mixed	143.894	0.982384	1.4017	-0.000534139	0.000321554	37.7401	37.1315	31.6514	12.1188	Detail	129.415	0.187762	0.6128	0.0637687	0.36001	36.3704	36.2978	36.6478	2.91512	0.806099
415	Mixed	106.944	0.0859421	0.414589	0.00102183	0.70266	49.9974	51.5972	58.0258	8.09742	Detail	108.135	0.0404299	0.284358	-6.22008e-05	0.845082	56.5445	56.6337	58.0258	2.89664	3.16295
416	Mixed	102.763	0.198153	0.629528	0.00822863	0.501341	41.4328	43.0097	58.0258	12.769	Detail	104.147	0.0749358	0.387133	0.00396413	0.72434	54.4483	54.384	53.5637	3.81377	4.94463
417	Mixed	75.7409	0.185522	0.609134	0.0092026	0.458532	51.9285	53.6171	58.0258	7.27057	Detail	76.732	0.0542258	0.32932	0.000349221	0.795393	56.8661	57.0532	58.0258	2.83515	2.34602
418	Mixed	147.201	0.226879	0.673615	0.00174377	0.439776	43.3088	44.188	58.0258	11.3017	Detail	146.344	0.106882	0.462347	0.00411133	0.6192	54.5037	54.4721	53.5637	3.82221	4.0976
419	Mixed	178.167	0.322009	0.802507	-0.000572117	0.250867	47.4393	48.9627	58.0258	9.57367	Detail	179.928	0.145142	0.53878	-0.000136404	0.502543	54.6341	54.6672	58.0258	3.82344	3.59999
420	Mixed	66.1734	0.540346	1.03956	0.0496601	-0.0416673	40.9063	42.3577	43.52	12.7306	Detail	62.5693	0.328638	0.810726	0.056586	0.0533774	54.36	54.2691	49.7375	3.84337	2.2559
421	Mixed	160.476	0.53443	1.03386	0.0151967	0.1626	39.1976	39.3892	34.8176	12.8216	Detail	168.906	0.0544721	0.330067	-1.6532e-05	0.794292	54.3253	54.2049	53.5637	3.80859	3.09712
422	Mixed	17.9637	0.300885	0.775739	-0.0327317	0.33979	44.5017	46.7049	58.0258	11.6454	Detail	17.3741	0.0996821	0.446502	0.000349502	0.64198	54.6099	54.6111	53.5637	3.79765	4.39902
423	Mixed	46.853	0.103709	0.455432	-0.00923944	0.652041	54.1176	55.3432	58.0258	5.51663	Detail	46.5693	0.071581	0.378368	-0.0012431	0.736443	56.7964	56.9677	58.0258	2.85167	8.25643
424	Mixed	117.924	0.0966089	0.439565	0.00585751	0.688625	47.3538	49.286	58.0258	9.97732	Detail	119.643	0.0507923	0.318723	0.00162354	0.808034	55.1196	55.3619	58.0258	3.76917	5.85159
425	Mixed	35.0478	0.180006	0.60001	-0.00239575	0.485503	47.1359	48.5939	58.0258	9.58973	Detail	35.3088	0.0968029	0.440007	-0.00122763	0.651516	54.473	54.4267	53.5637	3.82484	4.90165
426	Mixed	113.936	0.774089	1.24426	-0.0162824	0.0431437	38.5768	37.8315	34.8149	11.3021	Detail	106.734	0.132044	0.513895	0.00918068	0.535479	53.9086	53.6171	49.7375	3.77821	1.45189
427	Mixed	98.8458	0.115939	0.481536	-0.00707559	0.614895	53.2817	54.5737	58.0258	5.9747	Detail	98.7752	0.0767006	0.391665	-0.00118755	0.719792	55.6118	55.9657	58.0258	3.62852	7.04009
428	Mixed	27.7051	0.868917	1.31827	-0.0193697	-0.0112943	47.1158	49.0375	58.0258	10.2158	Detail	14.4398	0.036274	0.269347	0.000282751	0.859923	54.6807	54.7073	58.0258	3.78642	1.42123
429	Mixed	1.15546	0.391891	0.885314	-0.0142825	0.0733236	50.0331	51.6746	58.0258	8.19153	Detail	179.437	0.243935	0.698477	-0.0310449	0.248811	54.8872	55.0065	58.0258	3.77415	3.70204
430	Mixed	32.0885	0.29326	0.765846	-0.00618989	0.359591	40.826	42.2241	49.7375	12.696	Detail	32.4272	0.0977775	0.442216	-0.00734184	0.649518	45.323	45.3877	46.4217	8.58185	4.12867
431	Mixed	87.9583	0.285747	0.755972	-0.0264079	0.309685	39.3969	40.3992	58.0258	13.4137	Detail	84.5169	0.149201	0.546262	-0.0124584	0.490716	54.6032	54.6164	58.0258	3.81835	3.98129
432	Mixed	170.778	0.670843	1.15831	-0.000413389	0.0470526	51.571	52.8102	58.0258	6.84058	Detail	171.263	0.149345	0.546526	-0.00817847	0.49733	43.6404	43.8273	46.419	2.89556	4.87659
433	Mixed	129.111	0.65071	1.1408	0.0416004	0.000617576	43.2369	44.7624	53.5637	11.6437	Detail	134.2	0.146861	0.541962	-0.00603139	0.492741	54.3095	54.1836	53.5637	3.81598	2.34941
434	Mixed	139.364	0.17762	0.596021	0.0121079	0.515451	41.9866	43.9555	49.7375	12.6189	Detail	140.754	0.0708119	0.376329	0.000616133	0.73841	47.8009	47.8244	46.4217	7.31286	5.38733
435	Mixed	39.2694	0.33375	0.817006	0.0181509	0.264193	46.1056	48.0355	58.0258	10.6841	Detail	39.0559	0.151547	0.550539	0.0152293	0.482442	54.3789	54.2851	53.5637	3.81718	3.90971
436	Mixed	122.756	0.463993	0.96332	0.0379943	0.16238	45.7925	47.9099	58.0258	11.0448	Detail	124.289	0.186127	0.610126	0.0064901	0.388735	54.7464	54.8061	58.0258	3.78744	2.79281
437	Mixed	111.162	0.119931	0.489756	0.00352019	0.636101	40.1425	40.0652	36.6478	12.1675	Detail	110.807	0.0731897	0.382596	-0.000665354	0.729562	54.4443	54.3866	53.5637	3.83058	5.22874
438	Mixed	108.959	0.0917496	0.428368	0.00263585	0.685625	50.4299	51.4743	58.0258	7.24454	Detail	108.973	0.056321	0.335622	0.000117578	0.788223	54.6403	54.6592	58.0258	3.79973	6.39672
439	Mixed	39.3492	0.705612	1.18795	0.0167375	0.0454253	41.1853	41.7859	43.52	11.8229	Detail	39.747	0.179732	0.599553	0.00530823	0.400112	40.6021	40.0706	33.1583	9.77883	2.19655
440	Mixed	156.675	0.182637	0.60438	0.00590933	0.519515	43.6963	45.4598	49.7375	11.5643	Detail	156.76	0.0644799	0.35911	-0.00160526	0.760121	54.2577	54.1088	53.561	3.80798	5.54367
441	Mixed	117.082	0.195264	0.624922	0.0070958	0.472052	42.044	42.86	58.0258	12.1461	Detail	116.041	0.134219	0.51811	-0.002174	0.536378	54.7045	54.7634	58.0258	3.81046	4.59378
442	Mixed	43.8649	0.128882	0.507705	-0.0113189	0.573396	53.7455	55.0653	58.0258	5.86138	Detail	43.3257	0.0736346	0.383757	-0.00171656	0.727906	56.639	56.762	58.0258	2.88244	4.14221
443	Mixed	9.11559	0.274538	0.740997	0.0115185	0.314519	46.2614	47.0389	49.7375	8.97555	Detail	9.43814	0.146923	0.542076	0.0094464	0.50259	46.8206	46.8465	46.4217	7.41462	5.48306
444	Mixed	87.4032	0.248498	0.704979	-0.000641373	0.368584	43.9481	44.6529	58.0258	10.7229	Detail	88.211	0.11953	0.488937	-0.00866541	0.578606	44.8258	44.6101	40.9603	8.93978	4.67866
445	Mixed	49.9621	0.0915235	0.42784	-0.0014289	0.684829	53.2664	54.6137	58.0258	6.06831	Detail	49.7335	0.0571966	0.338221	-0.000401271	0.785226	55.4796	55.8108	58.0258	3.67115	5.37154
446	Mixed	62.4309	0.343843	0.829269	-0.00384674	0.298453	47.2298	48.9039	58.0258	9.67244	Detail	63.1519	0.0877523	0.418933	0.002289	0.680788	54.7557	54.8195	58.0258	3.78669	4.33503
447	Mixed	127.853	0.271887	0.73741	-0.0122197	0.329808	41.9374	43.4452	53.5637	12.3861	Detail	128.913	0.153447	0.55398	-0.00316103	0.481716	54.3932	54.3038	53.5637	3.80889	3.69552
448	Mixed	112.501	0.331399	0.814124	-0.0159336	0.320604	43.2147	44.6769	58.0258	11.7672	Detail	111.789	0.125412	0.500822	-0.00820209	0.561455	54.4785	54.4267	53.5637	3.81138	3.6758
449	Mixed	77.4635	0.507715	1.00769	0.00788548	0.122558	42.6375	44.1612	46.4217	11.8579	Detail	77.6033	0.148855	0.545629	-0.00184554	0.49208	54.2816	54.1488	49.7375	3.83035	2.87057
450	Mixed	152.695	0.271938	0.737479	-0.0318822	0.294948	45.8991	48.2412	58.0258	11.1091	Detail	152.305	0.184541	0.60752	-0.00843461	0.396858	54.7329	54.7954	58.0258	3.79799	4.55921
451	Mixed	80.7836	0.214336	0.654731	0.0118401	0.469571	39.4342	39.7045	36.6478	12.7707	Detail	82.0484	0.113697	0.476858	0.00316986	0.596557	54.3615	54.2637	53.5637	3.8293	4.12349
452	Mixed	126.989	0.114232	0.477979	0.0167591	0.622195	54.448	55.6371	58.0258	5.29911	Detail	127.976	0.0758008	0.389361	0.00293244	0.722385	56.8886	57.0799	58.0258	2.82941	8.08565
453	Mixed	128.006	0.746876	1.22219	-0.0107117	0.0184276	36.4381	35.6993	34.8149	11.3867	Detail	128.573	0.230887	0.679539	-0.0374163	0.281938	32.9471	32.5011	34.8149	8.06965	2.68271
454	Mixed	122.24	0.229947	0.678154	0.00722903	0.422528	39.788	41.2328	53.561	13.3047	Detail	121.949	0.0832022	0.407927	-0.000432543	0.696072	54.3645	54.2637	53.5637	3.81814	4.74587
455	Mixed	161.702	0.378947	0.870572	-0.0649008	0.166094	39.8843	39.5976	31.6514	11.2961	Detail	159.633	0.129638	0.509192	-0.00467006	0.551022	39.8553	38.9804	31.6514	9.88176	3.80096
456	Mixed	145.104	0.747456	1.22267	-0.003915	-0.00413733	48.0336	49.7722	58.0258	9.39437	Detail	133.676	0.216954	0.658716	0.0165886	0.300395	54.6931	54.734	58.0258	3.79494	1.5675
457	Mixed	90.5152	0.120154	0.490213	0.00371821	0.638219	39.3993	39.945	43.52	12.4259	Detail	90.3651	0.0507306	0.31853	-0.00114877	0.808156	43.638	43.2047	40.9603	8.66361	6.07176
458	Mixed	134.854	0.731116	1.20923	0.0403459	-0.0251218	50.1663	51.6453	58.0258	7.85547	Detail	136.048	0.636114	1.12793	-0.00597756	-0.00627293	41.6831	41.8153	43.52	2.1996	6.56752
459	Mixed	162.524	0.830572	1.28885	0.00888692	0.0598525	43.8743	46.0049	58.0258	12.1318	Detail	163.081	0.077003	0.392436	-0.00400488	0.715711	51.8441	51.9632	53.561	5.34489	1.84767
460	Mixed	17.7087	0.370521	0.860838	0.00525192	0.27594	48.2332	50.0902	58.0258	9.37206	Detail	18.6151	0.100169	0.447592	0.000158365	0.642976	54.6946	54.7313	58.0258	3.79167	3.68921
461	Mixed	44.7913	0.195866	0.625885	-0.00820354	0.467914	46.8006	49.6707	58.0258	11.2949	Detail	42.35	0.102703	0.453218	0.000987754	0.633717	54.9183	55.0653	58.0258	3.78448	4.80412
462	Mixed	176.637	0.180804	0.601338	-0.0108474	0.490682	41.4071	43.4291	53.5637	13.1039	Detail	174.99	0.0997596	0.446676	-0.00183397	0.641564	54.3954	54.3091	53.5637	3.81885	4.84307
463	Mixed	168.581	0.117751	0.485285	-0.000223909	0.64074	40.7229	41.5909	40.9603	12.3536	Detail	170.153	0.0850303	0.412384	0.00270462	0.689458	54.3139	54.1969	49.7375	3.83411	5.0552
464	Mixed	137.017	0.334851	0.818354	-0.0113385	0.278149	39.2005	39.4026	38.6838	11.8761	Detail	136.558	0.139421	0.528055	-0.00589197	0.523028	39.7249	39.0232	36.6505	10.1278	4.11732
465	Mixed	40.9529	0.400089	0.894526	0.0250268	0.232818	44.7701	47.4717	58.0258	12.0203	Detail	41.1701	0.171212	0.58517	0.0271696	0.426384	54.4836	54.4347	53.5637	3.81292	4.08385
466	Mixed	3.67071	0.173681	0.589373	-0.00490737	0.483961	50.1575	52.1315	58.0258	8.529	Detail	5.65858	0.113981	0.477453	-0.00168667	0.599436	55.1636	55.402	58.0258	3.74576	5.63019
467	Mixed	125.815	0.191268	0.618494	0.00875128	0.436148	53.0355	54.1862	58.0258	6.00292	Detail	125.138	0.0910201	0.426662	0.00233766	0.671415	55.5426	55.8375	58.0258	3.61295	4.46568
468	Mixed	67.8533	0.715431	1.19619	-0.0155689	0.0785094	44.8666	46.4698	58.0258	11.0819	Detail	67.4646	0.196342	0.626644	-0.0104653	0.356279	48.1942	48.0783	46.4217	7.14259	2.18092
469	Mixed	132.815	0.372289	0.86289	-0.0123636	0.281739	44.3214	45.9862	49.7375	11.0569	Detail	130.656	0.122178	0.494324	-0.004336	0.57646	49.6745	49.5986	49.7375	6.13738	4.78012
470	Mixed	170.803	0.132071	0.513947	-0.0116295	0.592222	49.6705	51.8804	58.0258	9.1829	Detail	169.651	0.0770959	0.392673	-0.00244431	0.717169	55.159	55.4126	58.0258	3.75931	5.61667
471	Mixed	77.7366	0.1317	0.513224	0.0126657	0.577867	52.9961	54.3866	58.0258	6.34401	Detail	78.7518	0.0647839	0.359955	0.00202523	0.758554	55.4686	55.7947	58.0258	3.67212	4.77246
472	Mixed	16.7707	0.10693	0.462451	0.014145	0.64285	51.8333	52.9518	58.0258	6.59234	Detail	17.5896	0.051169	0.319903	0.00218743	0.806487	55.1044	55.3165	58.0258	3.75193	4.24116
473	Mixed	156.781	0.361177	0.849914	-0.0126075	0.234934	44.7134	45.9354	58.0258	10.6369	Detail	153.035	0.113097	0.475598	-0.000409273	0.599834	54.2755	54.1381	53.561	3.82392	3.37224
474	Mixed	76.1423	0.263908	0.726509	-0.0110898	0.348627	43.954	45.6094	53.5637	11.3518	Detail	76.4178	0.121663	0.49328	-0.00846132	0.577306	50.2025	50.3173	49.7375	6.12841	5.04721
475	Mixed	23.1615	0.0977038	0.442049	-0.00862787	0.668038	47.1536	47.787	53.561	8.56067	Detail	22.023	0.0643548	0.358761	-0.00149835	0.760033	54.2778	54.1381	53.5637	3.80963	5.48999
476	Mixed	7.69533	0.459748	0.958903	-0.0493625	0.163691	54.7787	55.9283	58.0258	5.1294	Detail	7.01217	0.262928	0.72516	-0.058685	0.220589	56.963	57.1681	58.0258	2.80914	4.97685
477	Mixed	162.067	0.0879098	0.419308	0.0061505	0.696621	51.7109	52.8556	58.0258	6.66326	Detail	162.734	0.0513357	0.320424	0.00085699	0.805901	54.9105	55.0439	58.0258	3.77725	6.66748
478	Mixed	2.76821	0.130313	0.510515	0.0102848	0.600188	43.4648	43.7658	40.9603	10.6319	Detail	3.24157	0.0742728	0.385416	0.00157037	0.726175	54.3873	54.3091	49.7375	3.84337	5.26417
479	Mixed	50.644	0.194924	0.624378	0.011754	0.482156	43.4589	45.7938	58.0258	12.3682	Detail	51.8055	0.089425	0.422907	0.00387753	0.675409	54.6057	54.6137	58.0258	3.80969	4.80213
480	Mixed	118.257	0.0972612	0.441047	-0.00527639	0.674825	47.2779	48.5565	58.0258	9.3257	Detail	117.769	0.0582771	0.3414	-0.000131593	0.781394	54.4351	54.3733	53.5637	3.8285	6.26635
481	Mixed	132.226	0.182892	0.604801	0.00800978	0.478318	52.4175	54.0607	58.0258	6.84816	Detail	132.139	0.0801322	0.40033	0.000611486	0.705086	55.4366	55.8001	58.0258	3.71573	3.72638
482	Mixed	141.357	0.301293	0.776264	0.0234537	0.241082	38.748	39.7793	46.4217	13.2049	Detail	140.472	0.17344	0.588965	0.0042073	0.42704	48.8617	48.5752	46.4217	6.30339	3.87543
483	Mixed	29.8621	0.143142	0.535055	0.000165577	0.606325	41.5053	43.1994	53.5637	12.8009	Detail	29.2551	0.0542867	0.329505	-0.000569274	0.795338	54.3417	54.229	53.5637	3.80825	5.72234
484	Mixed	152.533	0.301918	0.777068	-0.0411997	0.281746	48.1735	50.2024	58.0258	9.67896	Detail	148.92	0.114119	0.477742	-0.00260937	0.596747	54.7238	54.7847	58.0258	3.80226	4.28439
485	Mixed	55.9551	0.106155	0.460771	0.000885412	0.644481	52.3613	53.9351	58.0258	6.77396	Detail	56.2645	0.0349744	0.264478	0.000782373	0.865392	56.945	57.1467	58.0258	2.81425	2.54375
486	Mixed	145.03	0.794441	1.26051	-0.276507	0.17317	46.0851	47.2954	58.0258	9.91715	Detail	131.551	0.0508533	0.318915	-0.00363152	0.807387	45.7152	45.6842	46.419	7.89981	3.07085
487	Mixed	70.5803	0.162333	0.569794	-0.0140492	0.510681	40.7496	41.3023	40.9603	11.4986	Detail	68.6542	0.0830534	0.407562	-0.00596415	0.69651	45.5067	44.9949	40.9603	7.6078	5.21392
488	Mixed	145.556	0.175103	0.591781	0.0144116	0.48855	51.721	52.9278	58.0258	6.77862	Detail	146.846	0.0927821	0.430772	0.00533955	0.664679	54.9495	55.0867	58.0258	3.75989	4.35146
489	Mixed	102.803	0.166209	0.576557	-0.00551584	0.533041	42.0535	43.5146	58.0258	12.5597	Detail	103.351	0.104746	0.457703	-0.00128888	0.626103	54.5111	54.4801	53.5637	3.82036	4.65153
490	Mixed	80.475	0.181336	0.602222	-0.00157097	0.476214	51.0938	52.2732	58.0258	7.05912	Detail	80.2175	0.0963408	0.438955	-0.00145735	0.653512	54.7664	54.8328	58.0258	3.78476	4.79316
491	Mixed	19.2494	0.123689	0.49737	-0.00935407	0.616966	46.2102	48.0302	58.0258	10.6763	Detail	17.5629	0.0673426	0.366995	-0.00112225	0.74986	54.4463	54.3813	53.5637	3.8152	5.79221
492	Mixed	41.0645	0.196802	0.627378	0.0380012	0.414761	49.3964	50.7902	58.0258	8.31588	Detail	42.1359	0.105941	0.460306	-0.00131262	0.623068	55.1668	55.442	58.0258	3.77321	4.37587
493	Mixed	18.828	0.204704	0.63985	-0.00800271	0.436973	53.8778	55.0493	58.0258	5.54283	Detail	18.9361	0.13639	0.522283	0.00194665	0.537864	56.7216	56.8715	58.0258	2.86741	9.41243
494	Mixed	65.3909	0.317199	0.796491	0.0172456	0.275868	45.0938	46.6675	58.0258	10.866	Detail	65.9544	0.133799	0.5173	0.00619537	0.534419	54.31	54.1916	49.7375	3.83633	3.83928
495	Mixed	113.174	0.583821	1.08057	-0.0218718	0.0771932	40.784	41.3504	43.52	11.9691	Detail	111.701	0.180129	0.600216	0.0251775	0.406095	42.3276	41.5535	34.8176	9.20362	2.6495
496	Mixed	122.003	0.404567	0.899519	0.0143724	0.253407	42.9003	44.6716	49.7375	11.9924	Detail	122.48	0.111293	0.471791	-0.00119741	0.606252	50.1117	50.1169	49.7375	6.09345	3.74787
497	Mixed	8.25204	0.855698	1.3082	0.0473028	0.123746	43.0661	43.4799	53.561	10.7069	Detail	13.9694	0.0651749	0.36104	-0.00181585	0.758002	39.6306	38.5903	34.8149	7.68956	2.40762
498	Mixed	7.63036	0.185855	0.60968	-0.00324454	0.493503	42.4538	43.7658	58.0258	12.0614	Detail	5.22688	0.104579	0.457338	-0.00591164	0.626431	54.471	54.424	53.5637	3.82411	4.48717
499	Mixed	0.354287	0.274763	0.7413	0.000200095	0.35655	46.6378	48.3935	58.0258	10.2884	Detail	1.70312	0.124254	0.498506	0.00127593	0.565201	54.845	54.9718	58.0258	3.80353	3.82573
500	Mixed	165.694	0.111427	0.472074	0.0257769	0.634183	50.7389	52.2571	58.0258	7.64879	Detail	167.434	0.0623904	0.353243	0.00168194	0.76755	55.0267	55.2016	58.0258	3.75669	8.18247
501	Mixed	18.2483	0.145412	0.539282	0.00978452	0.598183	39.4222	40.2629	43.52	12.6349	Detail	18.5931	0.0497374	0.315396	0.000578539	0.811733	44.8446	44.3723	43.52	7.75004	6.31398
502	Mixed	49.8047	0.147566	0.54326	-0.000303521	0.591749	40.0113	41.5722	58.0258	13.6316	Detail	50.7045	0.053473	0.327026	0.000950242	0.798383	54.4922	54.4561	53.5637	3.82445	5.51775
503	Mixed	131.584	0.133192	0.516124	-0.0128829	0.571215	54.8999	56.0539	58.0258	5.04908	Detail	129.969	0.0899511	0.424149	-0.00268828	0.675628	57.0307	57.2456	58.0258	2.78883	7.47057
504	Mixed	60.4443	0.364474	0.853784	0.00921968	0.262653	46.1139	47.7202	58.0258	10.2018	Detail	61.3479	0.126226	0.502445	0.00488904	0.561913	50.0128	50.1757	49.7375	6.26837	3.75775
505	Mixed	23.7106	0.249022	0.705722	0.00215908	0.427834	43.6908	45.8793	58.0258	12.2056	Detail	23.8501	0.0973973	0.441355	-0.0037799	0.649793	54.3924	54.3065	53.5637	3.81992	4.30234
506	Mixed	123.171	0.483141	0.982996	-0.0218235	0.171332	42.5644	44.6956	58.0258	13.0199	Detail	124.053	0.178399	0.597325	-0.00283105	0.400093	54.7888	54.8916	58.0258	3.8109	2.75399
507	Mixed	96.5657	0.335534	0.819188	0.169498	0.136852	54.0172	55.1882	58.0258	5.47824	Detail	106.053	0.101784	0.451185	0.0075575	0.635326	55.6836	56.0405	58.0258	3.59587	4.06382
508	Mixed	102.134	0.156395	0.559277	-0.0132687	0.522359	47.6086	48.3935	53.5637	8.47628	Detail	100.569	0.104574	0.457326	-0.00640095	0.626047	54.3671	54.2637	53.5637	3.80379	4.15977
509	Mixed	101.22	0.335285	0.818883	0.0149831	0.32916	42.9179	44.9147	58.0258	12.4994	Detail	101.827	0.127508	0.50499	0.00913514	0.552989	54.5251	54.5015	53.5637	3.82154	3.84933
510	Mixed	0.532717	0.746014	1.22149	0.0163588	0.0499058	51.94	53.5343	58.0258	7.11834	Detail	1.7625	0.241015	0.694284	0.0283527	0.241316	55.2095	55.4634	58.0258	3.73605	1.62313
511	Mixed	83.664	0.707407	1.18946	-0.0163291	0.0948326	40.3477	40.9122	36.6478	12.4604	Detail	83.779	0.0779416	0.394821	-0.00337173	0.712145	54.5446	54.5149	53.5637	3.79676	1.96495
512	Mixed	28.4077	0.288049	0.759012	-0.00500624	0.349914	49.5751	51.5411	58.0258	9.01964	Detail	27.2723	0.095818	0.437762	-0.00784273	0.656178	54.8926	55.0092	58.0258	3.76821	4.70154
513	Mixed	147.465	0.612905	1.10716	-0.00863963	0.0736501	51.5858	53.0854	58.0258	7.26103	Detail	146.647	0.366121	0.855712	0.0235111	0.0676049	55.0809	55.2764	58.0258	3.74779	3.90055
514	Mixed	108.254	0.447976	0.946547	-0.000550924	0.153864	42.1205	43.1887	58.0258	12.0261	Detail	108.798	0.187014	0.611578	-0.00269604	0.386103	54.3343	54.2183	53.5637	3.81285	2.5653
515	Mixed	62.28	0.100305	0.447894	-0.00483763	0.660033	50.0605	51.2739	58.0258	7.70906	Detail	62.2421	0.062689	0.354087	-0.0008879	0.765818	54.706	54.758	58.0258	3.8021	5.58238
516	Mixed	5.54521	0.107601	0.463899	0.00327306	0.647646	41.8488	41.639	34.8149	10.3547	Detail	5.35564	0.060295	0.347261	-0.000439575	0.774532	47.7423	47.1244	40.9603	6.33778	5.82223
517	Mixed	123.911	0.742753	1.21881	0.0169018	0.0566774	38.764	38.5796	33.1583	12.2981	Detail	125.776	0.258031	0.718375	-0.00323952	0.22618	42.1025	41.0672	33.1583	8.81417	2.55393
518	Mixed	52.8721	0.126709	0.503407	-0.00598639	0.623132	40.186	40.9603	43.52	12.3053	Detail	52.4915	0.0466793	0.305546	-0.000641397	0.822634	48.4503	48.0515	43.52	6.33951	6.64999
519	Mixed	53.3907	0.288134	0.759123	-0.00205054	0.362185	43.293	45.0323	58.0258	12.0742	Detail	51.1352	0.102092	0.451868	-0.00324539	0.633543	54.497	54.4614	53.5637	3.82488	4.08173
520	Mixed	57.6238	0.78179	1.25043	-0.0972027	0.0504699	45.4916	47.7336	58.0258	11.2684	Detail	52.1384	0.112461	0.47426	-0.0142518	0.598836	54.9368	55.084	58.0258	3.77541	2.18711
521	Mixed	93.7116	0.172199	0.586854	-0.000550392	0.514756	41.8167	42.9268	58.0258	12.3472	Detail	95.2575	0.11136	0.471933	0.00217616	0.605906	54.5438	54.5202	53.5637	3.80604	5.30977
522	Mixed	87.2521	0.231983	0.68115	0.0236264	0.363327	41.7275	41.9436	43.52	10.6089	Detail	88.0549	0.0755082	0.388608	-0.00383714	0.72182	45.6205	45.2327	43.52	7.48044	3.43789
523	Mixed	133.158	0.582586	1.07943	0.00752112	0.0184145	45.9486	48.0088	58.0258	10.8346	Detail	135.824	0.290882	0.762734	0.0138486	0.149171	50.1361	50.5177	53.5637	6.56288	2.48408
524	Mixed	176.899	0.91476	1.3526	0.00542849	0.00634278	43.2308	43.9742	46.419	10.7894	Detail	2.22395	0.0838502	0.409512	0.0126842	0.69238	43.7425	43.5681	43.52	7.96716	0.874534
525	Mixed	133.361	0.853236	1.30632	0.00140128	0.0177059	44.7347	47.0416	58.0258	11.747	Detail	128.661	0.0495244	0.31472	-0.00208406	0.811404	54.6087	54.6057	53.5637	3.79092	1.77825
526	Mixed	171.702	0.964606	1.38896	0.00470388	0.00239927	46.3788	48.2653	58.0258	10.2754	Detail	171.229	0.0244133	0.220967	0.000258463	0.904582	56.4301	56.4707	58.0258	2.90965	1.19602
527	Mixed	84.6584	0.100134	0.447513	0.00849162	0.662497	52.9647	54.2103	58.0258	6.11127	Detail	85.9433	0.0633988	0.356087	0.00172248	0.764666	55.585	55.9096	58.0258	3.61758	12.9564
528	Mixed	106.047	0.383791	0.876118	0.0231503	0.236364	52.1414	53.3526	58.0258	6.50339	Detail	106.89	0.139354	0.527929	0.0167568	0.52543	55.0107	55.1935	58.0258	3.77179	3.91363
529	Mixed	109.326	0.409374	0.904847	0.0214498	0.207904	53.4947	54.8916	58.0258	5.95418	Detail	110.164	0.252074	0.710034	0.0342327	0.26502	56.7895	56.9597	58.0258	2.85319	7.74872
530	Mixed	164.162	0.108211	0.465211	0.000431436	0.638545	48.6738	49.2673	58.0258	7.77295	Detail	162.842	0.0693569	0.372443	0.000605157	0.742825	54.4371	54.3679	53.5637	3.81491	5.58109
531	Mixed	81.3634	0.0836154	0.408939	-0.00639002	0.713559	49.8955	51.8323	58.0258	8.42908	Detail	80.9435	0.0575932	0.339391	-0.00154707	0.784341	55.3397	55.6344	58.0258	3.70665	6.76954
532	Mixed	146.309	0.157961	0.562069	-0.0392366	0.505084	48.6021	49.7856	58.0258	8.40945	Detail	145.093	0.0925115	0.430143	-0.00135528	0.664856	54.6136	54.6298	58.0258	3.81707	4.98609
533	Mixed	43.6834	0.56927	1.06702	-0.0149082	0.107528	46.0375	47.0977	49.7375	9.65201	Detail	43.5932	0.174903	0.591444	0.00177999	0.431893	47.9506	47.7523	46.4217	6.64039	3.51827
534	Mixed	67.7891	0.269272	0.733856	-0.00810473	0.305824	44.5387	46.4885	58.0258	11.3277	Detail	69.0378	0.138571	0.526444	-0.00384282	0.527982	54.421	54.3385	53.5637	3.80113	4.60446
535	Mixed	37.0477	0.125958	0.501912	-0.00193509	0.616055	44.3638	45.5025	46.4217	10.5042	Detail	37.6932	0.0680006	0.368783	-0.00225293	0.747457	54.1588	53.9671	49.7375	3.81556	5.33508
536	Mixed	80.4408	0.203767	0.638383	-0.0119608	0.422798	54.0425	55.0974	58.0258	5.35354	Detail	79.8957	0.0940002	0.43359	-0.00100572	0.662095	55.6705	55.9898	58.0258	3.57291	5.0606
537	Mixed	161.127	0.732002	1.20996	-0.0208925	0.0547292	50.2184	52.4816	58.0258	8.93987	Detail	156.084	0.276981	0.744286	-0.0251467	0.214856	56.7922	56.9623	58.0258	2.85259	2.40211
538	Mixed	25.7317	0.196694	0.627207	0.0425494	0.432787	48.8228	51.3166	58.0258	9.62979	Detail	27.5659	0.140423	0.52995	0.0169362	0.522177	56.5892	56.6952	58.0258	2.89032	5.37215
539	Mixed	178.732	0.214796	0.655433	0.0201075	0.443686	47.7389	50.1196	58.0258	10.5013	Detail	179.634	0.0899754	0.424206	0.00367465	0.67471	55.1773	55.45	58.0258	3.76581	4.81141
540	Mixed	168.339	0.248816	0.705431	-0.00166003	0.415283	42.8044	44.3349	53.5637	12.0238	Detail	167.029	0.089648	0.423433	-0.00258676	0.675267	49.0408	48.9253	49.7375	6.42397	4.63949
541	Mixed	126.999	0.733708	1.21137	-0.0490819	0.0495841	42.7117	43.878	53.5637	11.5161	Detail	126.197	0.173794	0.589566	0.00305649	0.423308	50.4535	50.6326	53.561	6.08526	2.02193
542	Mixed	154.792	0.612737	1.10701	0.0148884	0.094131	49.0334	50.3547	58.0258	8.37256	Detail	156.435	0.133437	0.516598	-0.0149422	0.537633	51.337	51.7815	53.5637	5.94178	2.23495
543	Mixed	165.229	0.273108	0.739064	-0.020137	0.372947	46.3144	48.4657	58.0258	10.8271	Detail	161.814	0.0945467	0.434849	-0.00166926	0.658239	54.5327	54.5122	53.5637	3.8183	4.41688
544	Mixed	177.934	0.168951	0.581293	0.00141375	0.52085	46.735	48.65	58.0258	10.0989	Detail	178.005	0.090678	0.425859	0.00383016	0.673079	50.8707	51.1055	53.5637	5.92343	5.94801
545	Mixed	138.182	0.279355	0.74747	-0.0321666	0.291138	54.8152	55.8669	58.0258	4.96047	Detail	138.327	0.156774	0.559953	0.00503638	0.473473	56.8615	57.0478	58.0258	2.83629	5.19549
546	Mixed	154.324	0.112305	0.47393	-0.00700333	0.655263	43.0498	44.9655	58.0258	12.244	Detail	153.75	0.0576937	0.339687	-0.000157005	0.783392	54.5616	54.5469	53.5637	3.80556	5.88869
547	Mixed	31.5247	0.632105	1.12437	-0.0227739	0.0828136	48.6583	50.6326	58.0258	9.461	Detail	25.7929	0.137856	0.525082	0.00350484	0.518994	55.0671	55.2897	58.0258	3.77915	2.29621
548	Mixed	27.141	0.13405	0.517784	0.00385367	0.567779	52.5019	54.05	58.0258	6.69997	Detail	27.5457	0.0375723	0.274125	0.000975461	0.855712	53.5906	54.082	58.0258	4.85258	3.48526
549	Mixed	77.2842	0.661694	1.15039	0.0350649	0.102015	49.4649	50.8704	58.0258	8.25848	Detail	77.9941	0.188419	0.613871	0.0566592	0.395943	54.5235	54.4828	53.5637	3.79407	3.30159
550	Mixed	58.4414	0.607723	1.10247	-0.0126665	0.0636783	43.8886	45.6548	53.5637	11.598	Detail	58.6384	0.16458	0.573724	-0.0247184	0.446833	54.1917	54.0126	49.7375	3.80987	2.14311
551	Mixed	42.9367	0.236313	0.687478	0.0142196	0.404873	52.2238	53.6973	58.0258	6.77344	Detail	44.4839	0.0249985	0.2236	0.00038375	0.902801	57.502	57.6998	58.0258	2.59464	1.57617
552	Mixed	9.77563	0.611573	1.10596	0.0309999	0.0419618	54.1232	55.263	58.0258	5.44412	Detail	11.4933	0.239198	0.691662	0.00830868	0.253807	55.7999	56.11	58.0258	3.50397	2.69399
553	Mixed	30.5606	0.310599	0.788161	0.00438695	0.279022	42.9824	44.872	53.561	12.0737	Detail	31.9062	0.137435	0.52428	0.010179	0.528084	50.3232	50.3093	49.7375	6.00875	3.89208
554	Mixed	137.739	0.159287	0.564423	0.00511288	0.519843	43.5738	45.1499	58.0258	11.7384	Detail	138.456	0.088882	0.421621	-0.000512832	0.677144	54.4033	54.3252	53.5637	3.82681	4.90705
555	Mixed	14.4349	0.340303	0.824988	0.00432743	0.19498	44.6087	46.7503	58.0258	11.5868	Detail	11.1724	0.143352	0.535447	0.0110288	0.51042	51.4991	51.8296	53.5637	5.73968	3.74242
556	Mixed	154.971	0.0905171	0.425481	0.00699945	0.700823	54.3577	55.3191	58.0258	5.05429	Detail	155.417	0.060309	0.347301	0.00100512	0.775009	56.7122	56.8608	58.0258	2.86924	9.93298
557	Mixed	2.70663	0.579773	1.07682	-0.0418235	0.0761641	49.2488	50.9292	58.0258	8.66969	Detail	0.937534	0.26216	0.724099	-0.0544281	0.217175	54.6739	54.6966	53.5637	3.78372	3.12164
558	Mixed	68.7089	0.221605	0.665741	0.00603779	0.420808	53.3618	54.8168	58.0258	6.21091	Detail	69.1608	0.0671192	0.366385	0.00211029	0.750914	54.9228	55.263	58.0258	4.00362	4.21227
559	Mixed	92.8362	0.446853	0.94536	0.00675282	0.229734	48.7181	50.8143	58.0258	9.52134	Detail	95.3151	0.0925972	0.430342	-0.00258696	0.665397	54.6264	54.6351	53.5637	3.79625	3.79073
560	Mixed	174.154	0.928974	1.36307	-0.00395402	-0.00946162	35.5873	34.187	29.0142	11.3931	Detail	152.261	0.1698	0.582752	-0.0136503	0.424562	51.0803	50.7074	46.4217	5.15261	1.00855
561	Mixed	151.263	0.144682	0.537926	-0.00149369	0.592953	37.7532	37.8368	33.1583	12.8546	Detail	150.959	0.0511807	0.31994	0.00113079	0.806651	43.7984	43.0765	36.6478	7.87341	5.84119
562	Mixed	151.528	0.193485	0.622068	-0.0127524	0.500798	36.7653	35.7554	25.7892	12.3103	Detail	152.46	0.0868975	0.416887	0.00852961	0.684343	47.7756	47.0442	40.9603	6.5008	4.23931
563	Mixed	47.9996	0.307393	0.784083	-0.00821833	0.294869	50.6566	51.7628	58.0258	7.21683	Detail	47.9332	0.143762	0.536212	-0.00732111	0.506381	54.629	54.6378	53.5637	3.79512	3.54803
564	Mixed	160.949	0.306911	0.783467	0.0126939	0.27227	52.7887	54.09	58.0258	6.30249	Detail	161.492	0.0782708	0.395653	0.00317037	0.710919	55.2436	55.5516	58.0258	3.76248	3.05696
565	Mixed	39.1571	0.102775	0.453377	-0.000668564	0.662826	54.6557	55.6852	58.0258	4.99309	Detail	39.2916	0.0688203	0.371	6.37775e-05	0.746039	56.8249	57.0024	58.0258	2.84512	9.52177
566	Mixed	33.8966	0.20021	0.632787	-0.00116005	0.469155	39.4032	39.4747	33.1583	12.4429	Detail	31.5031	0.102949	0.45376	-0.0113253	0.632442	54.2459	54.0954	49.7375	3.82365	4.22923
567	Mixed	36.9464	0.46786	0.967326	0.0272911	0.162103	46.1394	47.3568	58.0258	10.0011	Detail	42.8704	0.161716	0.56871	0.0165829	0.454146	54.7443	54.8275	58.0258	3.81457	2.67449
568	Mixed	131.683	0.632014	1.12429	-0.00794388	0.0697566	42.8899	44.8159	58.0258	12.3995	Detail	137.338	0.195926	0.625981	0.00732266	0.363145	54.8925	55.0199	58.0258	3.77842	2.18537
569	Mixed	104.878	0.714658	1.19554	-0.012574	0.0125745	44.7336	46.3415	58.0258	11.2582	Detail	99.8643	0.194404	0.623545	-0.0132105	0.365727	55.2489	55.45	58.0258	3.67065	1.18436
570	Mixed	90.2857	0.244009	0.698582	0.0276231	0.379435	52.7746	54.2263	58.0258	6.43381	Detail	92.9199	0.141722	0.532395	0.00949795	0.522135	55.5101	55.8802	58.0258	3.68709	8.79651
571	Mixed	67.6559	0.127279	0.504537	-0.016176	0.588891	53.5893	55.1	58.0258	6.08469	Detail	66.1684	0.0448487	0.299495	-0.000695581	0.829101	55.3724	55.8027	58.0258	3.85494	4.65587
572	Mixed	31.4041	0.193773	0.622532	0.0195878	0.488919	39.1462	39.9744	40.9603	12.9199	Detail	31.6018	0.0696413	0.373206	-0.00376166	0.742438	54.2183	54.0553	49.7375	3.82739	4.65158
573	Mixed	167.243	0.137829	0.525032	0.00103549	0.560274	53.6257	54.9584	58.0258	5.86172	Detail	167.353	0.0845682	0.411262	0.000675022	0.694138	56.2345	56.5268	58.0258	3.27641	5.88976
574	Mixed	168.181	0.175418	0.592314	0.00633185	0.504492	47.622	49.7696	58.0258	10.1037	Detail	167.765	0.0888096	0.421449	0.000279271	0.677813	54.798	54.8943	58.0258	3.80034	4.99526
575	Mixed	127.838	0.347559	0.833738	0.017877	0.274049	49.1613	50.8731	58.0258	8.82947	Detail	129.177	0.139422	0.528057	0.00800944	0.519337	54.7937	54.8943	58.0258	3.80461	4.07132
576	Mixed	10.4638	0.909286	1.34854	-0.00329099	0.00659783	47.1501	49.5104	58.0258	10.6872	Detail	174.246	0.191948	0.619593	-0.0815372	0.381373	57.5977	57.7773	58.0258	2.54275	1.30151
577	Mixed	102.034	0.358058	0.846237	0.0130274	0.239768	42.2886	43.8673	46.4217	11.8884	Detail	104.207	0.174271	0.590374	0.015295	0.424745	49.5221	49.31	46.4217	6.17027	3.70376
578	Mixed	155.491	0.11418	0.477869	-0.0176305	0.633572	46.3747	48.7649	58.0258	10.8542	Detail	153.798	0.0606833	0.348377	-0.00105924	0.773334	54.8907	55.0092	58.0258	3.77215	6.20302
579	Mixed	107.917	0.10717	0.462969	-0.00826644	0.643506	52.7657	53.8068	58.0258	6.05797	Detail	106.55	0.0585222	0.342117	0.000623811	0.780874	55.1415	55.3405	58.0258	3.72204	5.42658
580	Mixed	110.014	0.651035	1.14108	0.0711279	-0.0169313	45.7892	47.7924	58.0258	10.8165	Detail	120.733	0.157634	0.561487	0.00765235	0.463522	54.3423	54.2263	53.5637	3.80164	2.0448
581	Mixed	71.3588	0.258126	0.718506	0.00345322	0.399809	41.0919	41.7191	46.4217	11.9559	Detail	71.7063	0.0856234	0.41382	0.00215023	0.688981	43.4759	42.9268	36.6478	8.88263	4.69562
582	Mixed	177.522	0.173519	0.589099	-0.0157234	0.484465	41.1248	42.9803	49.7375	12.8517	Detail	175.925	0.13245	0.514684	-0.00642531	0.53994	54.2359	54.0794	49.7375	3.81741	4.98239
583	Mixed	58.5869	0.813317	1.2754	-0.00171719	0.00354422	44.7662	47.8057	58.0258	12.7589	Detail	51.8625	0.150601	0.548818	-0.00286269	0.481592	54.7533	54.8008	58.0258	3.76894	1.37882
584	Mixed	28.2311	0.296046	0.769475	0.0147633	0.358489	41.5189	43.1406	53.5637	12.728	Detail	28.6423	0.108698	0.466257	-0.00301022	0.614428	54.3314	54.2103	53.5637	3.80152	3.81057
585	Mixed	175.339	0.651572	1.14155	0.0178478	0.0965861	44.1804	45.8205	46.4217	11.2993	Detail	174.628	0.174862	0.591375	0.0459026	0.42673	48.4479	48.2119	46.4217	6.64001	2.69829
586	Mixed	11.0595	0.105066	0.458402	-0.00237477	0.657532	47.1754	48.8291	58.0258	9.87084	Detail	9.65736	0.0607214	0.348486	-0.00183954	0.772773	54.4274	54.3519	53.5637	3.81127	6.14666
587	Mixed	116.793	0.757639	1.23097	0.0116759	0.0547852	46.3333	46.7877	46.4217	8.67403	Detail	114.592	0.0259864	0.227976	-0.00130582	0.898785	52.4643	52.1877	49.7375	4.44937	1.27285
588	Mixed	76.4292	0.3684	0.858371	0.00828774	0.275697	42.9412	44.6636	53.5637	12.0104	Detail	75.8736	0.126841	0.503669	-0.00300705	0.558776	49.5208	49.4997	49.7375	6.32297	3.72205
589	Mixed	57.9513	0.0867584	0.416553	0.00362191	0.707402	54.942	55.9337	58.0258	4.85221	Detail	58.1409	0.0603847	0.347519	0.000105301	0.774779	56.8643	57.0505	58.0258	2.83559	8.95801
590	Mixed	173.808	0.649817	1.14001	0.0312959	0.0761853	41.1596	42.2268	46.4217	12.2033	Detail	177.681	0.140555	0.530198	-0.0147349	0.51236	43.9181	43.9422	46.4217	9.15908	2.29457
591	Mixed	74.6321	0.352984	0.840219	0.022824	0.321025	44.1559	46.3228	58.0258	11.8671	Detail	75.6825	0.0842581	0.410507	0.000708138	0.692981	54.6212	54.6431	58.0258	3.81952	3.97458
592	Mixed	21.8665	0.244953	0.699933	-0.00223054	0.349482	39.8276	40.9683	46.4217	13.0388	Detail	26.3706	0.146355	0.541026	0.00844635	0.502878	54.2654	54.1194	53.561	3.81395	3.52442
593	Mixed	58.3468	0.460496	0.959683	0.0244787	0.139674	42.0671	43.6028	58.0258	12.3924	Detail	58.8952	0.165427	0.575199	-0.00193564	0.437532	54.4207	54.3519	53.5637	3.82818	2.86602
594	Mixed	31.2983	0.117251	0.484255	-0.00657229	0.61778	51.3223	52.9331	58.0258	7.50875	Detail	30.3369	0.0525981	0.324339	-0.000186854	0.801772	56.0655	56.265	58.0258	3.27394	3.71873
595	Mixed	67.6788	0.196031	0.626148	0.00705771	0.486356	41.179	42.2455	58.0258	12.6944	Detail	65.9475	0.0781946	0.395461	0.00194746	0.713566	54.5514	54.5309	53.5637	3.80687	4.59849
596	Mixed	19.5516	0.160974	0.567404	-0.000898521	0.518712	54.3697	55.5115	58.0258	5.24116	Detail	20.2116	0.0987078	0.444315	-0.00176111	0.647815	56.8378	57.0185	58.0258	2.84207	6.45312
597	Mixed	46.617	0.097162	0.440822	-0.00178026	0.667439	50.8536	52.1796	58.0258	7.31406	Detail	46.1098	0.0484138	0.311171	-0.000572283	0.816313	55.0517	55.2203	58.0258	3.73785	3.94264
598	Mixed	150.015	0.582168	1.07904	0.00211003	0.122527	45.437	47.8592	58.0258	11.5528	Detail	150.137	0.157662	0.561537	0.0126787	0.471001	54.866	54.9771	58.0258	3.77813	2.94389
599	Mixed	165.786	0.598132	1.09374	0.0144212	0.0336973	47.4573	49.8978	58.0258	10.441	Detail	172.778	0.169909	0.582939	-0.0340955	0.4299	55.0194	55.1989	58.0258	3.7645	2.5684
600	Mixed	95.6433	0.241407	0.694848	-0.0428858	0.296153	54.6142	55.8027	58.0258	5.21979	Detail	94.3779	0.174282	0.590394	-0.0324232	0.423721	56.9217	57.12	58.0258	2.82065	5.92999
601	Mixed	178.236	0.175487	0.59243	0.00674762	0.526255	47.5044	50.4509	58.0258	11.097	Detail	179.071	0.0794243	0.398558	0.00119851	0.708983	55.0989	55.3191	58.0258	3.76017	5.12317
602	Mixed	85.2801	0.20713	0.64363	0.00927447	0.419083	42.7131	42.6009	36.6505	10.2099	Detail	86.6745	0.083846	0.409502	0.00481683	0.695121	44.2464	43.3864	36.6505	7.83426	4.76394
603	Mixed	19.9173	0.111912	0.4731	-0.000952128	0.636214	53.0348	54.2103	58.0258	5.95434	Detail	18.8934	0.0674582	0.36731	0.000813173	0.750596	55.494	55.8722	58.0258	3.70043	8.30045
604	Mixed	169.232	0.416475	0.912661	-0.0688842	0.206375	48.4507	49.3501	58.0258	8.28658	Detail	166.365	0.143036	0.534857	0.00105237	0.509579	54.6715	54.7179	58.0258	3.81719	3.39502
605	Mixed	121.182	0.325643	0.807023	0.0220552	0.247728	47.1641	49.5505	58.0258	10.4188	Detail	120.122	0.189843	0.616187	0.0165729	0.380705	54.6855	54.7153	58.0258	3.78817	5.15721
606	Mixed	149.707	0.427493	0.924655	-0.0178043	0.169648	50.25	52.0941	58.0258	8.20248	Detail	148.257	0.190861	0.617837	0.00287847	0.366825	55.088	55.2951	58.0258	3.75513	3.20739
607	Mixed	121.185	0.943033	1.37334	0.00119342	-0.00414344	49.1269	50.3601	58.0258	8.13553	Detail	101.242	0.877266	1.32459	0.0297251	-0.037814	37.6854	38.0853	40.9576	3.10782	4.46928
608	Mixed	8.1167	0.424498	0.92141	0.0113444	0.208492	43.496	45.7056	53.5637	12.1863	Detail	10.8666	0.149245	0.546343	0.0202227	0.499	52.247	52.3587	53.5637	5.10331	3.98851
609	Mixed	108.289	0.468285	0.967765	0.0199987	0.19842	42.5237	43.8513	46.4217	11.9685	Detail	108.332	0.159525	0.564846	0.0378066	0.462148	54.3463	54.2397	53.5637	3.82441	2.61142
610	Mixed	96.0911	0.319809	0.799761	-0.0214146	0.277408	41.834	44.0196	49.7375	12.8026	Detail	98.1175	0.123333	0.496655	-0.00605565	0.568059	54.2753	54.1355	53.561	3.82185	4.37905
611	Mixed	119.964	0.549106	1.04796	-0.00955575	0.12156	44.8356	46.3896	49.7375	10.8764	Detail	119.264	0.152904	0.552999	-0.00295775	0.485573	48.0512	48.1237	46.4217	7.21541	2.68289
612	Mixed	91.7847	0.154126	0.555204	-0.0110184	0.567295	37.959	38.0078	31.6514	12.0792	Detail	91.4443	0.0641577	0.358211	-0.00148111	0.761187	40.139	39.4106	31.6514	9.31123	5.95049
613	Mixed	179.019	0.14591	0.540203	0.0123367	0.597733	43.9517	45.6121	46.4217	11.493	Detail	178.966	0.0570475	0.337779	-0.000195976	0.786103	48.2739	47.9714	46.4217	6.89363	6.32528
614	Mixed	18.4424	0.162998	0.57096	0.00993782	0.505078	45.7542	48.2439	58.0258	11.361	Detail	21.8772	0.0937419	0.432994	0.0017059	0.662288	54.7168	54.766	58.0258	3.79118	6.14032
615	Mixed	159.203	0.0798752	0.399688	0.00141139	0.720816	54.1231	55.0653	58.0258	5.22345	Detail	159.015	0.0465432	0.305101	0.000223135	0.823683	55.8015	56.1047	58.0258	3.49642	5.38353
616	Mixed	119.162	0.266928	0.730654	-0.0362933	0.332459	39.9089	40.8321	58.0258	13.142	Detail	117.156	0.0857898	0.414222	0.00232786	0.687511	54.4004	54.3172	53.5637	3.81991	4.50288
617	Mixed	174.36	0.121143	0.492225	0.00264452	0.613384	44.3129	46.3469	53.561	11.3456	Detail	174.483	0.0706377	0.375866	0.000512419	0.739178	50.7507	50.7849	49.7375	5.76589	6.7546
618	Mixed	126.09	0.279489	0.747649	0.00476228	0.351002	47.6351	48.5913	58.0258	8.6529	Detail	125.757	0.0913155	0.427354	0.000421336	0.669595	49.1621	49.1043	49.7375	6.40706	4.35844
619	Mixed	1.84762	0.82374	1.28354	-0.0182044	0.00731884	42.2812	42.5314	40.9603	10.1148	Detail	1.1421	0.116491	0.482681	0.0130364	0.584936	44.0062	43.6402	43.52	4.85163	1.28173
620	Mixed	119.73	0.668122	1.15596	0.0152578	0.0564521	47.4647	49.5398	58.0258	10.1675	Detail	118.938	0.267196	0.731021	0.0111933	0.192314	55.1255	55.3672	58.0258	3.765	2.29157
621	Mixed	155.659	0.158498	0.563024	0.000233049	0.564854	39.5535	40.2389	43.52	12.2829	Detail	155.445	0.0649258	0.360349	0.000733763	0.758408	45.5337	45.0644	43.52	7.68551	5.49197
622	Mixed	109.66	0.0757476	0.389224	0.00274345	0.736858	48.6947	50.6834	58.0258	9.19407	Detail	110.326	0.0495708	0.314868	0.000597195	0.812509	55.0425	55.2363	58.0258	3.76477	7.07912
623	Mixed	155.276	0.841545	1.29734	0.00517197	0.0166851	47.683	48.7462	53.5637	8.73024	Detail	156.122	0.206936	0.643329	0.0223648	0.34843	48.8428	48.5565	46.4217	6.665	1.89261
624	Mixed	137.608	0.206415	0.642518	0.00165203	0.464992	42.9597	44.7838	58.0258	12.1164	Detail	134.927	0.0941609	0.433961	0.00124853	0.659454	54.491	54.4508	53.5637	3.81925	4.65345
625	Mixed	150.759	0.213342	0.65321	0.00478612	0.445486	47.5476	49.3581	58.0258	9.80711	Detail	149.773	0.113332	0.476093	0.00748634	0.598389	54.9651	55.1615	58.0258	3.80596	4.12195
626	Mixed	55.8727	0.776971	1.24657	0.0592241	0.0812133	52.3694	53.5877	58.0258	6.41514	Detail	64.3052	0.216072	0.657376	0.128901	0.314358	57.0339	57.2482	58.0258	2.78781	2.04189
627	Mixed	95.7512	0.204424	0.639413	0.0051638	0.466293	43.3416	44.9922	53.5637	11.863	Detail	95.5225	0.0955331	0.437111	3.279e-05	0.655762	54.4093	54.3252	53.5637	3.80468	5.35081
628	Mixed	34.6695	0.297138	0.770893	0.00137444	0.340569	43.5573	44.9976	58.0258	11.6036	Detail	32.7492	0.148702	0.545347	-0.0062139	0.492251	54.4117	54.3332	53.5637	3.81539	3.62067
629	Mixed	52.2389	0.231909	0.681042	-0.0242077	0.428569	43.5476	45.7991	58.0258	12.2189	Detail	49.802	0.0836534	0.409031	-0.00692586	0.695451	54.3616	54.2584	53.5637	3.81303	4.67616
630	Mixed	1.60385	0.408012	0.90334	-0.00551559	0.210298	45.4852	46.4297	49.7375	9.5996	Detail	1.06686	0.124365	0.498729	-0.00179902	0.561306	50.0376	49.7722	46.4217	5.76066	2.60498
631	Mixed	138.369	0.484719	0.9846	0.0186198	0.15407	43.744	45.9648	53.5637	12.0309	Detail	140.515	0.186216	0.610271	0.0204084	0.392658	50.082	50.2158	49.7375	6.18471	3.74698
632	Mixed	54.296	0.0928366	0.430898	-0.00614278	0.684931	50.4347	52.2438	58.0258	8.25343	Detail	53.4319	0.0560806	0.334905	-0.00083015	0.78936	54.9581	55.092	58.0258	3.75151	8.52156
633	Mixed	163.554	0.183639	0.606034	-0.00283159	0.520927	41.6952	43.4505	46.4217	12.511	Detail	162.606	0.0710744	0.377026	-0.00234995	0.737441	47.7267	47.5359	46.4217	7.10073	5.72477
634	Mixed	68.466	0.254126	0.712918	0.00389693	0.326243	45.4262	47.4584	58.0258	11.0265	Detail	69.7658	0.118397	0.486615	0.00769214	0.583803	54.692	54.7286	58.0258	3.79256	4.33784
635	Mixed	165.08	0.226573	0.673161	0.0111209	0.441488	47.8032	49.4169	58.0258	9.32618	Detail	165.583	0.0748788	0.386985	0.00715745	0.72489	54.4556	54.3866	53.5637	3.79561	5.71934
636	Mixed	129.703	0.1487	0.545343	0.0218781	0.538856	44.3752	45.0376	46.4217	9.92304	Detail	130.422	0.0736569	0.383815	0.00159296	0.729432	46.6345	46.4831	46.419	7.70812	5.69642
637	Mixed	24.826	0.211474	0.650344	0.0148938	0.435736	46.7852	48.9012	58.0258	10.6263	Detail	24.7867	0.108173	0.46513	0.00174917	0.614691	54.7342	54.8008	58.0258	3.80149	4.62573
638	Mixed	162.468	0.552274	1.05097	0.0166845	0.0956597	44.2171	46.2507	58.0258	11.8068	Detail	168.173	0.193705	0.622422	-0.0106066	0.362497	54.565	54.555	53.5637	3.80975	2.39767
639	Mixed	87.7019	0.888986	1.33341	-0.0102257	0.0168805	44.4277	46.1919	58.0258	11.3762	Detail	82.3531	0.12502	0.500039	-0.00468786	0.557595	50.3926	50.2211	49.7348	5.72327	1.39725
640	Mixed	127.701	0.620714	1.11419	0.026738	0.0936773	38.3207	38.4033	36.6478	12.2556	Detail	129.23	0.151387	0.550249	0.00876519	0.491963	42.2966	41.3851	38.6838	8.18833	2.21157
641	Mixed	9.08909	0.108925	0.466743	-0.00971318	0.6375	49.2099	51.2498	58.0258	8.94429	Detail	9.75546	0.0632806	0.355755	-0.000781036	0.764348	54.9992	55.1508	58.0258	3.74806	7.25322
642	Mixed	86.8568	0.313743	0.79214	0.013313	0.296172	41.1098	41.3611	40.9603	10.8449	Detail	87.9262	0.141561	0.532092	0.00914826	0.513353	41.3095	40.8107	40.9576	8.57978	4.46788
643	Mixed	140.551	0.184914	0.608135	-0.000959966	0.461525	52.2841	53.3553	58.0258	6.31125	Detail	140.982	0.0893289	0.422679	-0.00462628	0.676013	55.0224	55.1935	58.0258	3.75445	4.38306
644	Mixed	1.02533	0.17314	0.588456	-0.0270615	0.489201	43.0742	44.0437	43.52	11.3015	Detail	1.86948	0.0823852	0.405919	0.0053296	0.699001	54.385	54.3038	53.5637	3.83827	4.92765
645	Mixed	38.5893	0.106151	0.460761	-0.00239221	0.649081	45.8245	46.6648	49.7348	9.36436	Detail	37.7463	0.0464794	0.304891	-8.24807e-06	0.823529	49.3557	49.1657	46.4217	6.17157	5.54742
646	Mixed	43.6453	0.162877	0.570749	0.00611894	0.528027	42.356	43.4505	58.0258	11.8739	Detail	44.5979	0.103206	0.454327	0.00329041	0.631192	54.4029	54.3225	53.5637	3.82243	4.58082
647	Mixed	55.9003	0.319889	0.799861	-0.0114749	0.29001	52.6661	53.871	58.0258	6.23222	Detail	54.7558	0.147412	0.542976	0.00323438	0.506235	55.1868	55.418	58.0258	3.72751	8.05022
648	Mixed	26.8259	0.143194	0.535152	0.0164622	0.552686	46.802	48.7168	58.0258	10.21	Detail	26.1809	0.0956964	0.437485	0.00149257	0.65447	54.6532	54.6859	58.0258	3.81244	4.95818
649	Mixed	153.013	0.558083	1.05649	0.0349833	0.132279	44.161	46.4591	58.0258	12.0056	Detail	158.858	0.107684	0.464077	0.0143123	0.61485	54.4427	54.3786	53.5637	3.81636	2.74408
650	Mixed	130.229	0.137452	0.524314	0.00258166	0.594063	41.7986	42.9936	43.52	11.9743	Detail	130.347	0.062449	0.353409	6.77953e-05	0.767036	45.9187	45.5132	40.9603	7.85998	6.24874
651	Mixed	69.71	0.527043	1.02669	-0.0175022	0.160092	43.8761	46.264	58.0258	12.2266	Detail	69.5515	0.137551	0.524502	-0.017625	0.525209	54.5228	54.4908	53.5637	3.80896	2.88977
652	Mixed	143.52	0.435996	0.933805	0.067551	0.102669	41.3886	42.9669	53.561	12.655	Detail	149.795	0.174793	0.591257	0.0501457	0.425309	54.3756	54.2771	53.5637	3.81142	3.0394
653	Mixed	118.37	0.11878	0.487401	0.000650924	0.604432	50.0304	51.199	58.0258	7.63941	Detail	118.941	0.0737442	0.384042	0.000762251	0.727843	54.7139	54.7714	58.0258	3.80251	5.41103
654	Mixed	44.9114	0.262107	0.724026	-0.00538279	0.354669	43.755	45.8633	58.0258	12.144	Detail	42.4127	0.146137	0.540624	-0.00499124	0.497259	54.5835	54.587	58.0258	3.81933	4.036
655	Mixed	65.8017	0.148516	0.545006	-0.00387562	0.536668	51.7983	53.2911	58.0258	7.00267	Detail	64.0437	0.0611435	0.349696	0.000374142	0.770788	56.6484	56.7753	58.0258	2.88085	3.01582
656	Mixed	59.4043	0.368595	0.858598	-0.0235944	0.26641	45.947	47.9607	58.0258	10.8517	Detail	57.8547	0.134789	0.519209	-0.0124367	0.533677	54.4315	54.3599	53.5637	3.81452	3.60811
657	Mixed	84.4309	0.924273	1.35961	-0.00782344	-0.0020559	45.4715	47.616	58.0258	11.2106	Detail	81.0658	0.34302	0.828276	-0.00919227	0.00961098	56.5482	56.639	58.0258	2.89615	0.838675
658	Mixed	136.535	0.1845	0.607454	0.0026638	0.510618	41.0832	42.2001	49.7375	12.2703	Detail	136.848	0.0882715	0.42017	0.00114175	0.679777	49.0904	48.96	49.7375	6.31079	5.54925
659	Mixed	170.947	0.120497	0.490911	-0.0033138	0.638444	41.0163	42.2936	53.5637	12.9494	Detail	170.127	0.067601	0.367698	0.000145783	0.749122	54.4226	54.3412	53.5637	3.8027	6.40243
660	Mixed	132.834	0.681002	1.16705	0.00221535	0.0467481	43.1957	45.2193	53.561	12.119	Detail	131.588	0.233848	0.683883	0.0023317	0.263626	48.5585	48.5378	49.7348	6.61809	2.40032
661	Mixed	52.7937	0.105801	0.460002	0.00376244	0.651834	54.7414	55.7466	58.0258	4.94697	Detail	52.6135	0.0723991	0.380524	0.00106972	0.733843	56.8296	57.0078	58.0258	2.84403	9.35219
662	Mixed	45.9336	0.139016	0.527288	0.000422306	0.584753	43.3909	44.8773	58.0258	11.6739	Detail	46.1848	0.0643746	0.358816	-0.000590954	0.760275	54.362	54.2611	53.5637	3.81666	5.37676
663	Mixed	64.39	0.0927026	0.430587	0.00687355	0.682459	53.9696	55.1642	58.0258	5.52513	Detail	65.1011	0.0689487	0.371345	0.0018323	0.745427	56.7364	56.8902	58.0258	2.86445	7.4224
664	Mixed	23.7091	0.69957	1.18285	-0.012538	0.0364996	36.2579	35.6833	30.2727	12.7608	Detail	24.3603	0.169346	0.581972	-0.0496804	0.44305	36.069	34.6145	29.0142	9.41514	2.18016
665	Mixed	130.486	0.292456	0.764795	-0.0136481	0.338153	45.3361	46.2908	46.4217	9.50744	Detail	129.628	0.0900489	0.424379	-0.00289256	0.673889	47.4138	47.4904	46.4217	7.16168	3.84607
666	Mixed	134.549	0.178752	0.597916	0.0126711	0.455781	46.8469	49.5157	58.0258	11.0037	Detail	132.576	0.129005	0.507947	0.00679081	0.553475	54.9953	55.1588	58.0258	3.76199	5.66714
667	Mixed	3.42991	0.371709	0.862217	0.00209013	0.256401	45.8577	47.3355	49.7375	10.0689	Detail	3.95532	0.154456	0.555799	0.00392456	0.48635	49.2306	49.2566	49.7375	6.47577	4.25764
668	Mixed	146.458	0.764814	1.23678	0.0564557	-0.141899	40.7177	42.2535	49.7375	12.9802	Detail	170.404	0.100637	0.448635	0.0167216	0.636771	41.0199	41.0244	43.52	6.63697	2.03491
669	Mixed	38.8872	0.151623	0.550678	-0.00756331	0.555288	40.2597	40.4233	38.6838	11.5022	Detail	37.9669	0.07862	0.396535	-0.00397149	0.711876	43.7115	42.6196	38.6838	8.2369	5.15099
670	Mixed	124.544	0.679311	1.1656	-0.0310326	-0.145848	38.0845	38.3472	34.8176	13.4702	Detail	130.093	0.430044	0.927409	-0.0148492	-0.0577808	54.4304	54.3492	53.5637	3.79629	1.94425
671	Mixed	3.49503	0.43295	0.930537	0.0123209	0.0322319	52.1734	53.8469	58.0258	7.03349	Detail	2.56971	0.235544	0.686359	0.0152546	0.275366	56.7892	56.9597	58.0258	2.85326	4.23876
672	Mixed	143.939	0.24632	0.701883	0.0024656	0.412187	40.567	41.9088	58.0258	13.0172	Detail	145.804	0.0977844	0.442232	0.00473186	0.647527	54.3445	54.2397	53.561	3.8319	4.23531
673	Mixed	177.15	0.1098	0.468614	-0.00484277	0.645717	54.7521	55.7814	58.0258	4.9631	Detail	177.045	0.0730254	0.382166	-0.000994039	0.731803	56.8421	57.0238	58.0258	2.84103	10.712
674	Mixed	65.609	0.477159	0.976892	0.037621	0.144889	44.4453	46.574	58.0258	11.7367	Detail	63.0358	0.127852	0.505672	-0.00269836	0.557639	54.8179	54.8916	58.0258	3.76358	2.92545
675	Mixed	166.144	0.171641	0.585903	0.00270953	0.504014	38.8029	39.5121	40.9603	12.6192	Detail	167.034	0.0906081	0.425695	0.000844727	0.671368	42.7931	42.4272	40.9603	9.14958	5.03251
676	Mixed	165.356	0.280776	0.749368	0.062469	0.251164	43.2599	44.872	58.0258	11.868	Detail	168.89	0.116528	0.482759	0.0161474	0.590075	54.6385	54.6672	58.0258	3.81697	3.89366
677	Mixed	14.3656	0.40721	0.902453	-0.00645446	0.238511	41.126	41.2489	40.9603	11.1372	Detail	13.974	0.130573	0.511024	0.00509314	0.550433	40.6853	39.7446	33.1583	9.62081	3.41616
678	Mixed	162.353	0.381676	0.8737	0.0235729	0.229281	52.9429	54.2263	58.0258	6.14421	Detail	163.553	0.125189	0.500379	0.00121234	0.5628	53.4464	53.9698	58.0258	4.951	3.75943
679	Mixed	14.414	0.121207	0.492355	0.00156538	0.638727	38.8904	40.2309	43.52	12.9677	Detail	15.4536	0.0634749	0.3563	0.00208959	0.763677	46.4925	46.1465	43.52	7.41152	6.32384
680	Mixed	86.5238	0.265338	0.728476	0.00634266	0.311734	52.2813	53.6545	58.0258	6.57664	Detail	86.9779	0.163969	0.572659	0.0034317	0.45434	55.3443	55.6611	58.0258	3.72222	4.56412
681	Mixed	64.2496	0.252274	0.710316	0.0079116	0.33666	45.1495	45.7003	46.4217	9.46163	Detail	64.7184	0.111785	0.472833	-0.00221606	0.605152	46.4085	46.1224	43.52	7.51499	4.11892
682	Mixed	6.62601	0.304853	0.780837	-0.000652686	0.340718	47.4048	48.9787	58.0258	9.73164	Detail	7.30613	0.093146	0.431616	0.00331386	0.663957	54.9022	55.068	58.0258	3.81249	3.91968
683	Mixed	151.176	0.273145	0.739114	-0.00334997	0.316396	54.5851	55.8936	58.0258	5.36128	Detail	150.066	0.168882	0.581175	0.00400279	0.438666	56.9673	57.1734	58.0258	2.80789	5.47816
684	Mixed	12.7037	0.0860919	0.41495	-0.000473674	0.708369	54.1818	55.3298	58.0258	5.38942	Detail	12.4323	0.0580473	0.340726	-4.29954e-05	0.782858	56.7565	56.9169	58.0258	2.8603	8.99825
685	Mixed	143.655	0.150117	0.547936	0.00291195	0.575281	44.2547	46.4404	58.0258	12.004	Detail	142.823	0.0650389	0.360663	0.00180255	0.757972	54.6171	54.6271	58.0258	3.8034	5.87442
686	Mixed	177.162	0.323782	0.804713	0.0325074	0.327322	45.4084	47.3168	58.0258	11.0249	Detail	179.037	0.116232	0.482145	0.00923445	0.590466	54.4559	54.3946	53.5637	3.81126	3.90378
687	Mixed	91.2684	0.322541	0.80317	-0.0077897	0.29004	44.5117	46.4885	58.0258	11.745	Detail	91.4854	0.147163	0.542518	0.011857	0.495422	54.9116	55.0706	58.0258	3.80006	3.52393
688	Mixed	23.0339	0.202358	0.636173	-5.27111e-05	0.443774	50.1219	51.1135	58.0258	7.3366	Detail	23.6558	0.111511	0.472253	0.000688607	0.603795	54.4994	54.4534	53.5637	3.80126	4.57562
689	Mixed	123.451	0.448184	0.946767	-0.00757496	0.227895	42.0037	41.8554	36.6478	10.6831	Detail	122.76	0.118569	0.486968	0.0033386	0.583261	41.9588	40.9282	36.6478	8.56684	3.05137
690	Mixed	124.857	0.160543	0.566645	-0.00356092	0.533347	46.7043	48.7569	58.0258	10.4682	Detail	124.947	0.0789797	0.397441	0.00133113	0.710687	54.6114	54.6191	58.0258	3.80663	5.22966
691	Mixed	54.5536	0.460519	0.959707	0.0175254	0.137654	40.8017	41.8768	58.0258	13.0741	Detail	54.7144	0.199842	0.632206	0.0188514	0.350309	54.6989	54.742	58.0258	3.79614	2.53751
692	Mixed	34.7327	0.0921323	0.429261	0.000375126	0.684389	45.0454	45.4651	46.4217	9.08118	Detail	34.6975	0.0502085	0.316886	0.000251659	0.810041	47.0945	46.8332	46.4217	7.04979	5.45121
693	Mixed	57.5195	0.723138	1.20261	0.00271096	0.0311771	48.7648	50.9987	58.0258	9.66462	Detail	57.7425	0.376708	0.867996	-0.0078079	-0.00158368	55.0663	55.2684	58.0258	3.76025	2.72324
694	Mixed	38.9917	0.835926	1.293	-0.0120406	0.011108	36.3804	36.0867	31.6514	12.782	Detail	25.8188	0.199076	0.630994	0.0033798	0.342252	46.8468	46.1198	40.9603	6.90449	0.946
695	Mixed	14.7806	0.397349	0.891459	0.00295666	0.20308	48.6805	50.9506	58.0258	9.67871	Detail	13.2398	0.205979	0.641839	-0.00959302	0.342632	55.2564	55.5516	58.0258	3.74757	3.60354
696	Mixed	1.60896	0.265632	0.728878	-0.00892053	0.363765	42.7464	42.4646	38.6838	9.93036	Detail	0.854184	0.114952	0.479483	-0.0040948	0.595568	42.5897	41.7084	36.6478	8.7405	4.27124
697	Mixed	64.1329	0.181092	0.601817	-0.014707	0.486671	52.8496	53.9297	58.0258	6.08092	Detail	63.4797	0.0803732	0.400932	-0.00583706	0.705835	55.1239	55.3298	58.0258	3.7369	4.22757
698	Mixed	36.1233	0.523299	1.02303	0.00840607	0.130161	45.823	47.6267	58.0258	10.7199	Detail	32.9453	0.212823	0.652416	0.0157525	0.32444	54.6552	54.6805	58.0258	3.80168	3.35662
699	Mixed	60.2591	0.119334	0.488536	-0.0224744	0.613095	54.6069	55.7573	58.0258	5.15869	Detail	58.9938	0.0744663	0.385918	-0.00342049	0.726928	56.9066	57.1013	58.0258	2.82469	8.37219
700	Mixed	162.345	0.234461	0.684779	0.00870917	0.451053	44.4794	46.6167	53.5637	11.5134	Detail	162.151	0.0720858	0.379699	-0.00221995	0.735188	51.2505	51.3407	49.7375	5.60962	5.35948
701	Mixed	11.6809	0.304146	0.779931	0.0130754	0.331304	42.0003	41.5748	38.6838	10.2285	Detail	12.0774	0.101243	0.449985	0.00141998	0.640768	42.0783	40.9897	38.6838	8.22337	5.22472
702	Mixed	123.298	0.572422	1.06997	-0.00628713	0.0940221	49.4094	51.4743	58.0258	9.1083	Detail	124.705	0.164686	0.573909	-0.0254097	0.443565	55.1272	55.3191	58.0258	3.72147	2.77208
703	Mixed	120.426	0.464601	0.963952	0.00874825	0.214298	44.6755	46.8064	58.0258	11.6612	Detail	121.425	0.153789	0.554597	0.0174585	0.477302	54.3175	54.1969	53.5637	3.81866	3.11874
704	Mixed	37.8287	0.212869	0.652487	0.00184687	0.43074	50.8651	52.3987	58.0258	7.57009	Detail	37.3173	0.0982925	0.443379	0.0112165	0.647204	55.0671	55.279	58.0258	3.76806	4.5969
705	Mixed	17.5242	0.247158	0.703076	0.0109544	0.381438	54.5113	55.6157	58.0258	5.17533	Detail	17.4984	0.132057	0.513919	0.00451674	0.546505	56.8032	56.9757	58.0258	2.85014	5.46754
706	Mixed	52.3835	0.280283	0.74871	-0.00851887	0.379468	41.4642	42.5447	40.9603	12.2721	Detail	52.0443	0.0989833	0.444934	0.000622603	0.647661	45.788	45.1552	40.9603	7.95926	4.70081
707	Mixed	78.3013	0.222233	0.666683	-0.00554406	0.435414	42.0037	43.194	58.0258	12.0366	Detail	77.2123	0.116085	0.48184	-0.00123866	0.590473	54.4054	54.3278	53.5637	3.82888	4.05243
708	Mixed	133.681	0.290735	0.762541	0.0135693	0.315099	53.8737	55.1294	58.0258	5.64437	Detail	134.317	0.204658	0.639778	0.0131985	0.360655	56.7225	56.8742	58.0258	2.86722	8.09655
709	Mixed	159.37	0.351063	0.83793	-0.0146562	0.241224	42.4737	42.6944	38.6865	10.7078	Detail	158.922	0.147708	0.543522	-0.00839334	0.498366	43.6129	43.1005	38.6865	8.76051	3.2619
710	Mixed	89.1027	0.271156	0.736418	0.0060262	0.336446	52.0374	53.4809	58.0258	6.9009	Detail	89.3451	0.133294	0.516321	0.00949663	0.541839	55.1709	55.3939	58.0258	3.72731	4.41857
711	Mixed	48.0299	0.114654	0.478862	-0.00118817	0.640229	42.8238	44.5834	49.7375	11.9195	Detail	47.8691	0.0555251	0.333242	0.000782478	0.791226	49.4229	49.286	46.4217	6.22647	6.80253
712	Mixed	24.5009	0.44993	0.94861	-0.0361244	0.135793	41.1478	42.9856	58.0258	13.338	Detail	23.3573	0.169305	0.581902	-0.0163659	0.435182	54.5493	54.5202	53.5637	3.79353	3.38291
713	Mixed	71.9864	0.248119	0.704442	-0.00265887	0.385536	39.6248	41.0805	58.0258	14.1021	Detail	72.9097	0.126512	0.503015	-0.00127261	0.558904	54.5827	54.579	53.5637	3.80979	4.15515
714	Mixed	77.0417	0.114794	0.479153	0.00295841	0.641797	43.7515	45.1205	58.0258	11.5264	Detail	78.2962	0.0625953	0.353823	0.00034414	0.766325	54.4064	54.3225	53.5637	3.81229	5.75194
715	Mixed	95.3657	0.176956	0.594905	0.00735172	0.494229	48.214	49.4169	58.0258	8.61188	Detail	95.0592	0.0886411	0.421049	0.00202313	0.678084	54.483	54.4347	53.5637	3.8115	4.8964
716	Mixed	0.765864	0.103427	0.454811	-0.00937	0.657435	45.058	45.2113	40.9603	9.26294	Detail	0.137033	0.051096	0.319675	-0.000161518	0.807053	45.4811	45.0136	40.9603	8.08099	6.12655
717	Mixed	161.257	0.186366	0.610518	0.00815853	0.481538	46.9167	49.3822	58.0258	10.7426	Detail	161.379	0.0993629	0.445787	0.00368384	0.644251	54.7217	54.7687	58.0258	3.78655	5.85058
718	Mixed	90.084	0.0902518	0.424857	-3.70848e-05	0.690245	48.6838	50.5444	58.0258	9.09796	Detail	89.7308	0.0572004	0.338232	-1.19574e-05	0.785068	54.6736	54.6912	53.5637	3.77704	8.16529
719	Mixed	62.9399	0.434464	0.932163	0.0278139	0.229068	42.5844	43.7658	46.4217	11.5929	Detail	64.1446	0.14448	0.537549	0.019731	0.503784	54.1553	53.9618	49.7375	3.81959	2.78189
720	Mixed	78.5574	0.546897	1.04585	-0.0109921	0.0127139	41.6692	43.3784	49.7375	12.512	Detail	79.9997	0.219027	0.661856	-0.00129371	0.306594	49.9826	50.1249	49.7375	6.24654	2.88251
721	Mixed	161.79	0.145289	0.539053	0.00498928	0.580357	41.1654	41.9168	38.6838	12.3428	Detail	163.166	0.0809195	0.402292	0.00164257	0.703925	54.3919	54.3011	53.5637	3.81096	5.61206
722	Mixed	139.531	0.180076	0.600126	-0.0128323	0.490664	46.8773	49.4169	58.0258	10.9077	Detail	138.443	0.0761168	0.390171	-0.00164561	0.720851	54.8091	54.8889	58.0258	3.7751	6.29437
723	Mixed	179.406	0.0765246	0.391215	-0.000611366	0.738222	54.2986	55.4153	58.0258	5.27311	Detail	179.282	0.0548104	0.33109	0.000175304	0.794302	56.7737	56.9383	58.0258	2.85667	8.8336
724	Mixed	38.9124	0.478601	0.978367	-0.0329256	0.157972	43.7237	45.8071	58.0258	12.2933	Detail	35.7075	0.163306	0.571501	-0.023473	0.451637	54.8425	54.9691	58.0258	3.80454	2.7019
725	Mixed	107.68	0.115411	0.480438	-0.000512346	0.63166	54.6387	55.6798	58.0258	5.04386	Detail	107.549	0.0713054	0.377639	-0.00070279	0.737308	56.7823	56.949	58.0258	2.85479	6.68181
726	Mixed	151.75	0.22584	0.672071	0.0105498	0.409531	41.5722	42.1947	46.4217	11.185	Detail	153.756	0.0849972	0.412304	0.00303333	0.690616	48.5086	48.1424	46.4217	6.26231	4.14362
727	Mixed	121.166	0.135809	0.521169	0.00498318	0.572347	53.0654	54.3519	58.0258	6.08625	Detail	120.364	0.0980652	0.442866	0.00227574	0.651202	56.6382	56.762	58.0258	2.88258	12.4625
728	Mixed	62.1254	0.30354	0.779153	0.00972697	0.308259	44.7723	46.7904	58.0258	11.4512	Detail	63.2352	0.111651	0.472549	-0.00611207	0.604996	50.3483	50.5177	53.561	6.18361	4.14889
729	Mixed	38.773	0.15528	0.55728	-0.000762047	0.558369	37.6137	37.4067	36.6478	12.4007	Detail	38.4609	0.0684847	0.370094	-0.00114878	0.746058	39.9484	38.6678	34.8176	9.36888	5.92062
730	Mixed	64.3047	0.118789	0.487421	0.00494009	0.641278	42.7395	44.864	49.7375	12.2968	Detail	64.3111	0.0578206	0.340061	-0.000957274	0.782975	54.298	54.1675	53.561	3.81693	6.23612
731	Mixed	140.803	0.15637	0.559232	0.00542173	0.534907	50.2363	52.0193	58.0258	8.26937	Detail	140.098	0.0832682	0.408089	0.00294501	0.696283	55.0752	55.2871	58.0258	3.76404	5.26888
732	Mixed	38.606	0.127066	0.504115	0.00274035	0.617266	43.128	44.1639	58.0258	11.6495	Detail	39.534	0.0637933	0.357193	0.000457081	0.761914	54.6708	54.726	58.0258	3.82899	5.21829
733	Mixed	25.9316	0.149964	0.547657	0.00213399	0.596002	40.9819	42.3684	58.0258	13.2941	Detail	25.061	0.0739093	0.384472	-0.000857678	0.727275	54.5701	54.5576	53.5637	3.80434	5.3318
734	Mixed	62.0332	0.150215	0.548114	-0.00454598	0.569776	38.9515	39.8702	46.419	13.0915	Detail	61.33	0.0615638	0.350896	-0.00054418	0.770079	45.9694	45.6522	43.52	7.7045	5.5719
735	Mixed	79.5698	0.248854	0.705484	0.0318403	0.398616	48.0661	49.8845	58.0258	9.44256	Detail	82.6392	0.110416	0.469927	0.00638876	0.609918	54.5231	54.4828	53.5637	3.79597	5.24566
736	Mixed	158.161	0.169325	0.581937	0.00286864	0.477744	46.8437	48.4523	58.0258	10.0896	Detail	158.325	0.119931	0.489757	0.00311321	0.578322	54.6171	54.6485	58.0258	3.83176	4.4762
737	Mixed	18.8969	0.442568	0.940817	0.0175543	0.207744	46.7602	48.9573	58.0258	10.6451	Detail	20.727	0.146086	0.540529	0.0119259	0.500218	54.8728	54.9985	58.0258	3.78793	3.12377
738	Mixed	12.5321	0.187948	0.613104	-0.00632677	0.511724	34.635	32.8324	23.2108	12.7342	Detail	12.2022	0.0714608	0.37805	-0.00149654	0.736274	33.1109	31.0555	23.2108	11.2445	5.37236
739	Mixed	176.261	0.330891	0.8135	0.0075102	0.312083	43.3887	44.2548	43.52	10.9552	Detail	176.292	0.12506	0.500119	0.00851391	0.56316	45.8093	45.417	43.52	7.94007	4.27092
740	Mixed	31.616	0.608931	1.10357	0.0074668	0.101896	48.3843	50.149	58.0258	9.25327	Detail	29.1894	0.249512	0.706417	-0.0188036	0.243381	54.4798	54.4187	53.5637	3.79044	3.20397
741	Mixed	157.013	0.410958	0.906596	-0.037816	0.202425	43.599	45.5239	53.5637	11.8865	Detail	152.653	0.120802	0.491532	0.000690226	0.57541	54.3601	54.2557	53.5637	3.8128	3.20042
742	Mixed	44.3913	0.322319	0.802893	-0.00401814	0.362863	42.5954	44.1238	58.0258	12.5843	Detail	42.5613	0.103102	0.454097	-0.0018137	0.630282	54.9212	55.0706	58.0258	3.78708	4.00591
743	Mixed	83.7003	0.1034	0.454753	-0.0157658	0.652088	52.1933	53.9351	58.0258	7.11022	Detail	81.5515	0.0340832	0.261087	-0.000927243	0.86859	54.5072	54.9504	58.0258	4.30651	4.50412
744	Mixed	59.014	0.389381	0.882475	-0.00125174	0.208272	53.8553	55.0279	58.0258	5.58278	Detail	59.2477	0.165527	0.575373	-0.0263988	0.447242	55.5476	55.8722	58.0258	3.63418	4.06591
745	Mixed	148.467	0.454624	0.953545	0.0130021	0.187047	41.0704	42.1894	53.5637	12.5632	Detail	150.243	0.215182	0.656022	0.00885412	0.315848	54.3751	54.2771	53.5637	3.81007	2.90569
746	Mixed	147.246	0.530785	1.03033	0.0117076	0.0195262	39.9636	40.0946	38.6838	12.3801	Detail	147.724	0.211145	0.649838	0.00588158	0.318891	42.0999	41.0538	36.6478	10.0764	2.45855
747	Mixed	161.379	0.655129	1.14466	0.0156019	0.0855342	45.4114	45.9781	49.7375	9.43296	Detail	161.359	0.138976	0.527212	0.0109134	0.513747	48.9779	48.8852	49.7375	6.40941	2.12833
748	Mixed	68.9581	0.220628	0.664271	-0.00300712	0.444923	40.4648	41.834	49.7375	12.7649	Detail	68.029	0.0986694	0.444228	-0.00464648	0.647438	49.482	49.3795	49.7348	6.25689	4.75132
749	Mixed	26.1822	0.790319	1.25723	-0.00857528	0.00116286	53.5644	54.6699	58.0258	5.65464	Detail	30.3706	0.32148	0.801848	0.049892	0.164062	53.3064	53.4354	53.5637	4.31973	2.53785
750	Mixed	43.2164	0.0899238	0.424085	0.00234766	0.705993	54.7425	55.8348	58.0258	5.02794	Detail	43.2783	0.0596598	0.345427	0.000361058	0.777334	56.8982	57.0933	58.0258	2.82693	8.79727
751	Mixed	33.8457	0.998639	1.41325	0.0145794	-0.00493294	46.4897	48.3294	58.0258	10.381	Detail	74.0611	0.992776	1.4091	-0.0211569	0.00969333	53.2603	53.4862	58.0258	4.76206	2.1552
752	Mixed	29.4173	0.491682	0.991647	0.00106121	0.176939	41.6946	42.7852	43.52	12.0196	Detail	30.0277	0.140427	0.529957	-0.00587074	0.521017	45.4643	44.8666	40.9603	7.75257	3.27194
753	Mixed	166.664	0.160578	0.566706	-0.0115924	0.51971	55.4129	56.4387	58.0258	4.68628	Detail	166.151	0.103472	0.454912	-0.00665823	0.633663	57.0854	57.3044	58.0258	2.77112	8.61597
754	Mixed	33.1463	0.279383	0.747506	-0.0192691	0.376899	46.2369	47.4985	58.0258	10.0229	Detail	30.2915	0.0904192	0.425251	-0.00766651	0.67296	54.5242	54.4989	53.5637	3.81777	4.18676
755	Mixed	72.8723	0.142505	0.533864	-0.000910959	0.559337	42.2163	43.5681	46.4217	11.7556	Detail	72.6774	0.0627171	0.354167	-0.00163322	0.76631	47.1515	46.9988	46.4217	7.38676	5.43574
756	Mixed	155.779	0.283893	0.753515	-0.0256868	0.348107	44.295	45.7697	53.5637	11.0374	Detail	153.344	0.105091	0.458456	-0.0102036	0.626209	49.598	49.5772	49.7375	6.33164	4.15198
757	Mixed	139.075	0.706186	1.18843	-0.0523527	0.0480146	44.5683	45.6682	58.0258	10.7235	Detail	140.99	0.154541	0.555951	-0.00578102	0.471439	54.6188	54.6538	58.0258	3.83635	1.82683
758	Mixed	43.1388	0.43558	0.93336	0.00696218	0.218573	44.0793	45.1178	58.0258	10.7958	Detail	44.253	0.124458	0.498914	-0.0029372	0.565287	46.3329	45.9888	40.9603	7.93037	3.60859
759	Mixed	37.125	0.110248	0.46957	-0.0006502	0.652732	44.7762	46.6167	49.7375	11.1321	Detail	36.4399	0.0584114	0.341793	-7.38617e-05	0.780991	54.2617	54.1141	53.561	3.81366	6.20255
760	Mixed	3.70471	0.369744	0.859935	0.0121355	0.252296	45.4134	47.4263	58.0258	10.9793	Detail	5.18752	0.14921	0.546278	0.00421951	0.493177	50.8896	50.9586	49.7375	5.78742	3.89796
761	Mixed	76.9943	0.143364	0.535469	-0.00886311	0.556837	44.8872	45.6896	49.7375	9.58265	Detail	76.8878	0.0761545	0.390268	7.84985e-05	0.720532	46.9132	46.9427	46.4217	7.46445	5.94249
762	Mixed	68.9433	0.964267	1.38872	-0.00864653	-0.0108514	52.7001	53.7347	58.0258	6.01035	Detail	85.4621	0.288797	0.759996	-0.0320032	0.0979082	56.6239	56.7406	58.0258	2.88493	0.65645
763	Mixed	120.272	0.140524	0.53014	0.000486804	0.544836	53.5116	54.6779	58.0258	5.76179	Detail	120.408	0.0840352	0.409964	0.000342462	0.693351	55.5531	55.8749	58.0258	3.62965	4.95574
764	Mixed	165.366	0.200409	0.633102	0.0394658	0.429078	43.7824	44.6743	53.561	10.6847	Detail	167.528	0.1065	0.46152	0.00252062	0.621026	46.7486	46.7957	49.7375	7.82876	5.76532
765	Mixed	26.7846	0.163687	0.572166	-0.00439026	0.53665	43.3676	44.2147	43.52	10.9554	Detail	26.3195	0.0698446	0.37375	0.000130049	0.741659	46.1106	45.6495	43.52	7.61279	6.04093
766	Mixed	93.6457	0.595762	1.09157	-0.0149985	0.126102	42.4462	44.3723	58.0258	12.7368	Detail	94.3885	0.146957	0.542137	-0.0119146	0.494564	54.5631	54.5496	53.5637	3.80945	2.38498
767	Mixed	64.6839	0.108883	0.466654	-0.00603679	0.641047	46.8398	48.1504	58.0258	9.64106	Detail	65.7998	0.0693008	0.372292	0.000315327	0.74283	54.5945	54.6057	58.0258	3.81993	5.53971
768	Mixed	137.405	0.109799	0.468612	-0.0144215	0.629044	50.0238	51.5304	58.0258	8.09167	Detail	135.813	0.0759864	0.389837	-0.00356346	0.720914	54.8146	54.905	58.0258	3.78211	7.58674
769	Mixed	79.4029	0.16652	0.577096	-0.00152294	0.539073	37.3569	37.8021	46.4217	13.5091	Detail	76.7448	0.0802426	0.400606	0.00206845	0.705713	54.1227	53.9164	49.7375	3.81804	4.96237
770	Mixed	108.329	0.966704	1.39047	0.0263074	-0.0221781	42.9468	44.4391	58.0258	11.9378	Detail	120.268	0.22761	0.674699	-0.0387997	0.28532	32.1694	32.3915	33.1583	3.64248	0.973656
771	Mixed	24.468	0.142649	0.534132	-0.00861318	0.558082	44.398	44.1612	40.9576	9.33697	Detail	24.0077	0.0619244	0.351922	-0.000903766	0.768648	44.8672	43.9956	40.9576	7.77853	5.39691
772	Mixed	123.343	0.19865	0.630318	0.0235907	0.430838	42.5628	44.0383	58.0258	12.3695	Detail	124.309	0.0902565	0.424868	0.000661022	0.673733	54.6648	54.6992	58.0258	3.80464	5.18423
773	Mixed	150.626	0.18952	0.615662	-0.00990822	0.519326	42.6568	44.8346	58.0258	12.8275	Detail	151.428	0.0823917	0.405935	-0.000946202	0.699512	54.8056	54.8889	58.0258	3.78139	5.61815
774	Mixed	148.222	0.179674	0.599456	-0.00137578	0.511363	45.5273	48.3935	58.0258	12.0803	Detail	149.22	0.0875873	0.418539	0.000760937	0.682608	55.1477	55.3993	58.0258	3.7646	5.30206
775	Mixed	104.587	0.474313	0.973974	0.0961999	0.118644	43.8933	46.0343	58.0258	11.8596	Detail	110.687	0.113969	0.477428	0.0175324	0.598571	54.5796	54.571	53.5637	3.80233	4.05397
776	Mixed	112.967	0.120181	0.490266	0.0018533	0.611539	49.2982	49.9112	49.7375	7.32523	Detail	113.157	0.0575072	0.339138	0.000244822	0.784331	50.5883	50.5204	49.7375	5.66664	5.56592
777	Mixed	17.7981	0.264275	0.727015	0.0812263	0.310614	48.4352	49.9352	58.0258	8.82984	Detail	18.9205	0.113156	0.475723	0.0105053	0.600911	54.6495	54.6699	58.0258	3.79598	4.23595
778	Mixed	178.067	0.191337	0.618606	0.0180929	0.512244	39.5324	40.124	38.6838	12.2293	Detail	178.953	0.0622029	0.352712	0.000467853	0.768494	42.8374	42.0772	36.6478	8.47859	5.68015
779	Mixed	44.014	0.427187	0.924324	0.0261259	0.236977	38.7359	39.3358	43.52	12.925	Detail	44.8351	0.131864	0.513544	0.0185266	0.542228	45.5529	45.1205	43.52	7.80235	3.22706
780	Mixed	91.1475	0.626622	1.11948	-0.0473062	0.120163	43.0697	43.2261	43.52	9.90255	Detail	88.3589	0.158343	0.562749	-0.0184706	0.467892	40.5825	39.806	36.6478	8.51453	2.78224
781	Mixed	84.3525	0.749618	1.22443	-0.0366448	0.0106853	51.8513	53.2885	58.0258	6.92287	Detail	87.4106	0.601929	1.0972	0.0329546	-0.0144378	47.3674	47.4744	49.7348	2.80586	5.22205
782	Mixed	29.5098	0.943555	1.37372	-0.0282164	0.028945	41.2434	42.2401	43.52	11.8827	Detail	24.2385	0.171065	0.584919	-0.0116768	0.421188	54.1277	53.9217	53.561	3.79457	1.01967
783	Mixed	99.1285	0.336306	0.820129	0.0252604	0.220006	43.383	44.5567	49.7375	11.2325	Detail	100.897	0.122298	0.494567	0.0108806	0.574018	48.6281	48.3481	43.52	6.33511	4.03708
784	Mixed	71.1769	0.203158	0.637429	0.0114903	0.438074	51.6665	53.2965	58.0258	7.3491	Detail	72.526	0.0888767	0.421608	0.0053018	0.678904	55.2973	55.5863	58.0258	3.72308	5.0817
785	Mixed	20.3652	0.13119	0.51223	0.00841993	0.605046	46.1767	47.1404	49.7348	9.3912	Detail	20.7014	0.0524177	0.323783	0.00127175	0.802449	48.5939	48.4363	46.4217	6.51776	7.22633
786	Mixed	31.5508	0.385153	0.877671	0.0146366	0.231596	50.7178	52.193	58.0258	7.58517	Detail	32.994	0.173739	0.589473	0.0219348	0.42529	55.0811	55.2951	58.0258	3.76366	4.10997
787	Mixed	91.6061	0.248745	0.705329	0.00759399	0.407056	43.4664	45.58	58.0258	12.3629	Detail	92.611	0.127502	0.50498	-0.0013483	0.554206	54.6674	54.7153	58.0258	3.82068	4.25876
788	Mixed	114.845	0.156985	0.56033	0.0115026	0.517592	47.9453	49.7322	58.0258	9.44014	Detail	117.778	0.0927096	0.430603	-0.00581694	0.665521	55.426	55.6905	58.0258	3.64209	3.31955
789	Mixed	31.0432	0.351699	0.838688	-0.00586915	0.27807	44.9296	47.0897	58.0258	11.5584	Detail	32.8355	0.148951	0.545803	-0.00583601	0.491718	54.772	54.8515	58.0258	3.79591	3.52369
790	Mixed	169.304	0.746226	1.22166	-0.0381816	0.0598177	46.5357	48.5512	58.0258	10.6524	Detail	168.773	0.193031	0.621339	0.00783677	0.361446	55.0036	55.1722	58.0258	3.76148	1.75533
791	Mixed	45.0697	0.0870357	0.417219	0.0021507	0.705747	53.3195	54.8756	58.0258	6.1754	Detail	44.9815	0.064157	0.358209	0.000125132	0.761545	56.8196	56.9971	58.0258	2.84636	6.94537
792	Mixed	113.581	0.308524	0.785525	-0.00192283	0.317528	45.4887	47.9393	58.0258	11.4584	Detail	113.917	0.122869	0.49572	-0.00134244	0.567578	54.6675	54.7073	58.0258	3.80977	4.09613
793	Mixed	68.0423	0.407951	0.903273	0.0027641	0.227928	43.3812	44.3803	58.0258	11.2717	Detail	67.4891	0.149681	0.547139	0.0102491	0.48509	54.3716	54.2771	53.5637	3.82275	3.10828
794	Mixed	37.5481	0.164484	0.573557	-0.000464208	0.529641	43.0275	44.2307	43.52	11.5222	Detail	37.2062	0.083997	0.409871	9.11517e-05	0.694277	46.4148	46.1785	43.52	7.89353	5.5988
795	Mixed	88.8997	0.159014	0.563939	-0.00951718	0.574279	41.9243	43.8593	58.0258	12.8449	Detail	87.9512	0.0669114	0.365818	-0.00196175	0.751232	54.3961	54.3065	53.5637	3.80999	5.46333
796	Mixed	73.3353	0.647637	1.1381	0.0261714	0.0556194	50.3346	51.4368	58.0258	7.31052	Detail	72.8309	0.261891	0.723728	-0.00190101	0.234031	39.3919	39.5228	40.9603	1.92904	12.3299
797	Mixed	117.14	0.134911	0.519445	-0.000329938	0.617167	38.6961	39.8194	40.9603	13.6398	Detail	117.6	0.0726391	0.381154	-0.000473509	0.731599	54.3345	54.221	53.5637	3.8148	5.34761
798	Mixed	52.5517	0.146076	0.540511	0.00664397	0.534513	53.7577	55.1508	58.0258	5.86969	Detail	53.5375	0.0975878	0.441787	0.00330851	0.65004	56.7341	56.8875	58.0258	2.86491	5.25885
799	Mixed	169.178	0.420169	0.9167	0.0251233	0.171897	47.1528	47.9687	53.5637	8.70489	Detail	169.69	0.133456	0.516635	0.00762783	0.537981	46.0088	46.0102	46.4217	7.92523	4.38011
800	Mixed	40.0092	0.168413	0.580368	-0.0126164	0.473656	52.3526	53.5877	58.0258	6.41555	Detail	38.584	0.11756	0.484892	-0.00415936	0.59075	55.288	55.5703	58.0258	3.7226	8.89145
801	Mixed	135.182	0.168319	0.580205	-0.014512	0.548894	45.5439	47.8084	58.0258	11.3365	Detail	134.528	0.062621	0.353895	-0.000499075	0.766241	54.4545	54.392	53.5637	3.81176	5.77614
802	Mixed	120.484	0.810647	1.2733	0.00259835	0.0007747	49.4721	50.857	58.0258	8.20761	Detail	128.813	0.0672864	0.366842	-0.00252756	0.748781	50.7538	50.7528	49.7375	5.8781	1.59613
803	Mixed	60.6451	0.48529	0.98518	-0.00904549	0.120696	48.0858	49.0214	53.5637	8.3289	Detail	59.1003	0.190003	0.616447	-0.0152119	0.367303	54.2213	54.0526	53.5637	3.79051	1.76479
804	Mixed	26.9495	0.319943	0.799928	-0.00369187	0.303048	52.2374	53.6091	58.0258	6.71114	Detail	27.1308	0.0944748	0.434683	-0.0125717	0.658509	55.1846	55.45	58.0258	3.7563	3.16049
805	Mixed	96.4652	0.893561	1.33683	-0.0056073	0.0238111	52.7229	54.1515	58.0258	6.48748	Detail	92.017	0.894699	1.33768	0.00446252	0.0468952	56.6157	56.7299	58.0258	2.88623	6.50479
806	Mixed	43.6433	0.153473	0.554027	-0.0103349	0.56901	42.86	45.0189	49.7375	12.225	Detail	43.0369	0.0560188	0.33472	-0.0011623	0.789712	49.9855	50.0181	49.7375	6.12182	5.97403
807	Mixed	161.551	0.173096	0.588381	0.0021604	0.517898	38.6962	38.9938	34.8176	13.1591	Detail	158.601	0.101353	0.450229	-0.0042911	0.636196	54.2264	54.066	49.7375	3.8177	4.79274
808	Mixed	59.4073	0.397326	0.891433	-0.00497096	0.218516	45.0252	47.0549	58.0258	11.3411	Detail	61.4371	0.16248	0.570052	0.0187209	0.45495	54.6956	54.734	58.0258	3.79262	3.6645
809	Mixed	170.65	0.245339	0.700484	0.018939	0.357038	45.959	47.7389	53.5637	10.3045	Detail	171.328	0.141751	0.532449	0.00575196	0.517075	50.9811	51.1403	53.561	5.77667	5.48428
810	Mixed	57.4089	0.977779	1.39841	-0.00382686	-0.00401605	46.8022	47.5359	53.5637	8.83424	Detail	66.4128	0.0184875	0.192289	-4.36946e-05	0.927282	56.2379	56.1875	58.0258	2.92131	0.469884
811	Mixed	4.46135	0.20386	0.638529	0.0231028	0.378015	54.8248	55.7653	58.0258	4.83683	Detail	4.79506	0.164455	0.573507	0.017363	0.450139	56.8384	57.0211	58.0258	2.84192	7.90515
812	Mixed	159.576	0.641359	1.13257	-0.0176775	0.0937657	39.7505	40.295	36.6478	12.5516	Detail	152.748	0.170252	0.583528	0.016986	0.423095	54.2591	54.1114	53.561	3.81785	1.79103
813	Mixed	133.519	0.118267	0.486348	0.00755678	0.619413	54.4855	55.7413	58.0258	5.33424	Detail	133.475	0.0765261	0.391219	0.00177069	0.719966	56.9532	57.1574	58.0258	2.81193	8.02276
814	Mixed	19.7529	0.181406	0.602339	0.00177337	0.496368	39.7992	40.8027	46.4217	12.7495	Detail	20.2355	0.0671367	0.366433	0.00071317	0.751217	49.0301	48.7917	46.4217	6.28124	5.50733
815	Mixed	106.66	0.228865	0.676558	0.0647195	0.379163	41.8044	43.8887	58.0258	12.9881	Detail	113.238	0.0821031	0.405224	0.0118269	0.701303	54.6032	54.6084	58.0258	3.80838	4.62636
816	Mixed	106.097	0.453456	0.95232	0.175722	-0.0549221	45.8875	46.574	46.4217	9.0133	Detail	103.213	0.329049	0.811232	0.0669505	0.0523954	54.0311	53.7828	49.7375	3.81316	2.64589
817	Mixed	118.607	0.0975243	0.441643	0.00544422	0.671223	49.175	50.7368	58.0258	8.4663	Detail	118.436	0.0569554	0.337507	0.000733184	0.78599	54.7259	54.7714	58.0258	3.78364	4.91361
818	Mixed	77.0644	0.10922	0.467376	0.0032797	0.631856	49.8189	51.5411	58.0258	8.36211	Detail	77.3214	0.0859707	0.414658	0.00113934	0.687671	54.943	55.092	58.0258	3.77542	7.31741
819	Mixed	98.4823	0.451981	0.950769	-0.0904088	0.140997	53.3656	54.6031	58.0258	5.88981	Detail	92.4591	0.263233	0.725579	0.0353691	0.21921	56.5865	56.7459	58.0258	2.95293	6.3872
820	Mixed	77.6436	0.727859	1.20653	-0.0033568	0.0519231	44.5184	46.6221	58.0258	11.7831	Detail	79.9106	0.173693	0.589395	-0.0282223	0.419729	48.0611	48.5645	53.5637	7.81551	1.78166
821	Mixed	41.4949	0.159132	0.56415	0.031802	0.499948	53.8098	54.7286	58.0258	5.33059	Detail	42.1998	0.101679	0.450952	0.0126367	0.637673	55.4108	55.6825	58.0258	3.65588	5.80769
822	Mixed	35.764	0.18039	0.600649	-0.00827968	0.486299	53.5947	54.8489	58.0258	5.82871	Detail	34.97	0.108397	0.465612	-0.00370319	0.619178	56.6444	56.77	58.0258	2.88152	6.25688
823	Mixed	130.127	0.536242	1.03561	-0.0087148	0.102489	50.2585	51.354	58.0258	7.40028	Detail	130.296	0.0860008	0.414731	0.00421628	0.685385	51.4629	51.8777	53.5637	5.79121	2.33487
824	Mixed	154.546	0.866365	1.31633	0.00249701	0.0115361	53.3248	54.6699	58.0258	6.04842	Detail	153.549	0.874762	1.3227	0.00303829	0.0124371	55.5406	55.9283	58.0258	3.68642	4.3934
825	Mixed	65.1985	0.127245	0.50447	-0.00264599	0.599351	45.1318	46.9213	58.0258	11.1433	Detail	66.2983	0.0668259	0.365584	0.00228179	0.751554	54.4671	54.4187	53.5637	3.8233	5.63327
826	Mixed	89.4677	0.201377	0.63463	-0.00779835	0.4054	45.4003	47.3462	58.0258	10.9734	Detail	89.1745	0.124748	0.499497	-0.00230838	0.565133	54.5395	54.5122	53.5637	3.80425	5.52664
827	Mixed	165.498	0.126595	0.503181	-0.000436987	0.601057	44.2874	44.2761	43.52	9.10698	Detail	165.358	0.0556596	0.333645	-0.000834175	0.790782	45.1982	44.4311	40.9603	7.14555	6.04934
828	Mixed	130.84	0.119477	0.488829	-0.00795057	0.622048	44.3775	44.9308	43.52	10.1102	Detail	130.191	0.0526472	0.324491	-0.00172248	0.801439	45.492	45.0991	40.9603	8.09362	6.4654
829	Mixed	174.659	0.126489	0.502969	0.00138984	0.587566	46.2005	47.5198	49.7375	9.66033	Detail	174.077	0.0691957	0.37201	-0.000418945	0.743773	49.9524	49.9192	49.7375	6.045	6.39253
830	Mixed	45.5758	0.504082	1.00407	-0.0235301	0.199512	45.5885	47.3889	49.7375	10.7308	Detail	44.5934	0.122822	0.495626	0.0033003	0.571269	49.3949	49.2085	46.4217	6.06237	4.26708
831	Mixed	6.59115	0.186962	0.611493	0.00789624	0.443684	49.2362	50.9933	58.0258	8.70244	Detail	7.27941	0.0950759	0.436064	0.00264386	0.65525	56.4527	56.5028	58.0258	2.90745	2.70232
832	Mixed	134.919	0.1611	0.567626	-0.000232232	0.518561	41.7422	41.3344	38.6838	9.84037	Detail	134.264	0.0684131	0.3699	-0.000454568	0.7462	41.4832	40.5996	38.6838	8.09461	4.92332
833	Mixed	80.6055	0.419717	0.916206	0.0481122	0.0847315	46.4379	47.8859	58.0258	9.76208	Detail	83.0601	0.247244	0.703198	0.0212681	0.237537	54.3921	54.2985	53.5637	3.80444	2.81895
834	Mixed	135.16	0.173295	0.588719	-0.00815938	0.504505	47.8814	50.0528	58.0258	9.89829	Detail	134.811	0.0992696	0.445577	-0.0061349	0.646202	54.9567	55.1	58.0258	3.7624	5.93226
835	Mixed	104.936	0.209397	0.647143	0.00318178	0.457612	40.9183	41.9783	53.5637	12.634	Detail	104.581	0.0819517	0.40485	0.00394915	0.700228	54.3352	54.2236	53.5637	3.81965	4.60759
836	Mixed	96.4779	0.910981	1.3498	0.000148935	0.00512809	42.4538	43.9902	58.0258	12.3051	Detail	100.238	0.0240914	0.219506	7.84001e-05	0.905809	54.4944	54.4267	53.5637	3.76544	0.931735
837	Mixed	46.7558	0.194939	0.624403	-0.0119946	0.472001	38.6381	38.5689	29.0142	12.4695	Detail	46.4811	0.0945901	0.434948	0.00225755	0.658822	39.7021	38.9029	29.0142	10.6386	5.06404
838	Mixed	31.5361	0.679897	1.1661	-0.00386599	0.0793691	42.9762	44.7945	58.0258	12.1516	Detail	30.6448	0.176923	0.594849	-0.0184284	0.420846	54.6125	54.6057	53.5637	3.78507	3.09759
839	Mixed	173.037	0.143156	0.535081	-0.0148273	0.560595	52.2141	53.4809	58.0258	6.5793	Detail	171.824	0.0705279	0.375574	-0.00267174	0.739213	55.1514	55.3592	58.0258	3.72349	4.47918
840	Mixed	177.423	0.279703	0.747934	0.00766436	0.380102	42.9595	45.0483	58.0258	12.3668	Detail	178.14	0.141395	0.531781	0.0070624	0.512328	54.4949	54.4561	53.5637	3.82065	3.82965
841	Mixed	13.5187	0.1628	0.570613	0.00347487	0.496031	44.5918	44.8533	43.52	9.2637	Detail	16.256	0.124269	0.498536	0.0103808	0.564856	54.0018	53.74	49.7375	3.81125	4.24909
842	Mixed	24.7647	0.162972	0.570915	-0.00811751	0.571506	38.2742	39.1461	40.9603	13.3509	Detail	24.8803	0.0569379	0.337455	0.00161167	0.786716	48.139	47.6454	43.52	6.40187	5.44445
843	Mixed	26.5044	0.0913327	0.427394	-0.00401767	0.684793	51.7864	53.2137	58.0258	6.97117	Detail	26.4414	0.0635508	0.356513	-0.000876999	0.763129	55.1726	55.3993	58.0258	3.72967	5.79042
844	Mixed	31.3114	0.409647	0.905148	-0.0145089	0.213304	46.6996	48.4363	58.0258	10.081	Detail	32.0384	0.174339	0.59049	0.027581	0.415928	54.5468	54.5282	53.5637	3.81354	3.20736
845	Mixed	89.9219	0.102516	0.452804	-0.0122748	0.660043	46.5129	46.7957	43.52	8.49377	Detail	89.3475	0.0404032	0.284265	-0.00177088	0.845519	47.1258	46.6942	43.52	6.98057	6.65654
846	Mixed	44.0946	0.306295	0.782681	-0.0549796	0.251854	46.6629	47.592	58.0258	9.33437	Detail	42.9469	0.122491	0.494956	-0.00846484	0.573054	54.7397	54.7928	58.0258	3.78376	4.48578
847	Mixed	140.941	0.228226	0.675612	-0.0490022	0.339208	52.5149	53.8095	58.0258	6.38593	Detail	138.592	0.113318	0.476062	-0.00107704	0.597816	55.2779	55.5329	58.0258	3.7042	3.82105
848	Mixed	160.516	0.182572	0.604272	0.0133998	0.44159	51.7426	53.3767	58.0258	7.21502	Detail	160.597	0.0542814	0.329489	0.0019462	0.793919	58.2972	58.2342	58.0258	1.99021	1.5824
849	Mixed	68.001	0.281729	0.750638	-0.0197268	0.322304	48.809	50.1383	58.0258	8.4521	Detail	67.7847	0.156094	0.558738	-0.0174983	0.470951	54.5788	54.5737	53.5637	3.80936	3.77578
850	Mixed	35.328	0.458157	0.957243	-0.012736	0.106716	48.3018	49.9379	58.0258	9.12371	Detail	35.2998	0.288789	0.759985	-0.0296272	0.171665	54.6437	54.6672	58.0258	3.8038	5.32046
851	Mixed	69.4725	0.163614	0.572039	-0.00194412	0.513096	48.4498	50.2986	58.0258	9.24572	Detail	69.3171	0.113998	0.47749	-0.00339892	0.596919	54.603	54.6057	53.5637	3.80264	6.17858
852	Mixed	83.5073	0.115928	0.481514	0.00145739	0.643672	43.23	45.6896	58.0258	12.6263	Detail	83.4525	0.0676513	0.367835	0.000721247	0.749036	54.5107	54.4668	53.5637	3.79525	6.94741
853	Mixed	47.265	0.253923	0.712632	0.000279175	0.40338	47.7107	49.6493	58.0258	9.71574	Detail	46.8436	0.113024	0.475446	-0.0037183	0.603187	51.4983	51.851	53.5637	5.7461	5.38711
854	Mixed	16.9834	0.552647	1.05133	0.0013112	0.063033	55.5093	56.4734	58.0258	4.54979	Detail	17.1333	0.392293	0.885768	0.00157837	0.053773	57.1244	57.3471	58.0258	2.75771	6.12591
855	Mixed	144.341	0.216047	0.657338	0.000417449	0.467578	39.5025	39.9129	36.6478	12.7495	Detail	141.397	0.100119	0.44748	-0.00845795	0.640858	54.3544	54.2557	53.561	3.83472	4.04933
856	Mixed	113.832	0.126822	0.50363	0.0127752	0.63113	41.1232	42.8761	58.0258	12.8765	Detail	114.877	0.0584951	0.342038	0.00166196	0.780394	54.3818	54.2931	53.5637	3.82354	5.5633
857	Mixed	31.0847	0.137654	0.524698	-0.00327531	0.603113	43.4746	46.3789	58.0258	12.9596	Detail	30.8646	0.0721634	0.379904	0.000615191	0.73382	54.7576	54.8248	58.0258	3.78955	6.59782
858	Mixed	46.0894	0.158023	0.562181	0.00495606	0.556648	43.7558	45.2247	58.0258	11.4943	Detail	46.3368	0.0822798	0.405659	-0.000693074	0.698603	54.4228	54.3572	53.5637	3.83413	4.82393
859	Mixed	169.234	0.0954731	0.436974	0.00771511	0.679569	47.4349	49.2699	58.0258	9.77409	Detail	170.187	0.0578397	0.340117	0.00182227	0.782965	54.4122	54.3252	53.5637	3.79707	7.88884
860	Mixed	133.015	0.204976	0.640274	0.00828273	0.452531	45.783	47.4584	58.0258	10.4593	Detail	133.833	0.10802	0.464802	0.00567706	0.615722	54.5419	54.5202	53.5637	3.80988	4.52383
861	Mixed	146.716	0.156767	0.559941	0.00549995	0.537431	46.4606	47.5599	53.561	9.45409	Detail	146.144	0.0848395	0.411921	0.00129134	0.690501	54.2572	54.1061	53.561	3.80487	4.5662
862	Mixed	41.8768	0.219434	0.662471	0.00606152	0.427004	51.9842	53.2698	58.0258	6.71999	Detail	42.2591	0.0859319	0.414565	0.000458303	0.686865	55.1009	55.3191	58.0258	3.75823	4.25404
863	Mixed	118.841	0.113093	0.47559	-0.0169727	0.619385	52.2498	53.5049	58.0258	6.53394	Detail	117.437	0.0637546	0.357084	-0.00414116	0.763506	55.5512	55.7867	58.0258	3.55757	4.84388
864	Mixed	129.902	0.278369	0.746148	-0.017413	0.296556	43.0761	45.4251	58.0258	12.6109	Detail	128.347	0.1411	0.531224	-0.0222282	0.515016	54.6407	54.6672	58.0258	3.8112	3.88103
865	Mixed	51.0585	0.213706	0.653767	0.00203058	0.498867	40.3317	41.5107	58.0258	13.3463	Detail	50.8102	0.0825522	0.40633	0.000307686	0.698063	54.5429	54.5256	53.5637	3.81486	4.7544
866	Mixed	147.635	0.147252	0.542682	-0.0215704	0.556263	53.2748	54.7473	58.0258	6.17228	Detail	147.525	0.0908332	0.426223	-0.000499206	0.673933	56.7435	56.9009	58.0258	2.863	8.47958
867	Mixed	138.353	0.141826	0.532591	-0.0185245	0.57201	47.2193	49.5104	58.0258	10.4996	Detail	135.257	0.0745311	0.386086	-0.00120628	0.725529	55.0557	55.2684	58.0258	3.7763	5.33008
868	Mixed	153.629	0.129898	0.509702	-0.00860487	0.597228	44.2381	45.5079	58.0258	11.291	Detail	151.93	0.0776622	0.394112	-0.0034253	0.714317	54.6861	54.7527	58.0258	3.83168	5.17901
869	Mixed	20.8672	0.13268	0.515131	-0.00346856	0.605164	46.0312	48.3508	58.0258	11.0523	Detail	20.8548	0.0753132	0.388106	-0.00454403	0.723181	54.7776	54.8569	58.0258	3.79295	6.282
870	Mixed	149.39	0.361894	0.850757	-0.0626189	0.136146	45.8337	47.8137	53.5637	10.5861	Detail	146.047	0.11742	0.484602	-0.0228003	0.587401	54.6254	54.6191	53.5637	3.775	3.1797
871	Mixed	61.248	0.150284	0.548241	0.00405999	0.538958	48.0585	49.0882	53.5637	8.45545	Detail	61.44	0.0962451	0.438737	0.00471266	0.653032	54.3487	54.2397	53.5637	3.813	4.88705
872	Mixed	111.808	0.602589	1.09781	0.00242918	0.120343	36.0336	34.9512	33.1583	11.6788	Detail	110.842	0.166339	0.576782	-0.00187014	0.453419	33.8141	32.2739	24.8701	10.0673	2.7517
873	Mixed	13.2152	0.115562	0.480753	-0.014392	0.621547	45.2816	46.6194	58.0258	10.4136	Detail	11.9913	0.0731917	0.382601	-0.00315465	0.72982	54.4085	54.3278	53.5637	3.81765	5.40948
874	Mixed	27.2947	0.18064	0.601066	0.0214408	0.468271	53.9688	55.3619	58.0258	5.74423	Detail	27.5148	0.123042	0.496068	0.0128965	0.573135	56.8419	57.0238	58.0258	2.84108	7.79515
875	Mixed	0.349375	0.174692	0.591087	-0.00773115	0.520273	44.2551	45.4411	53.5637	10.9137	Detail	179.916	0.0826363	0.406537	-0.00104936	0.698325	54.3695	54.2664	53.5637	3.80505	5.32113
876	Mixed	6.97801	0.111637	0.472519	0.00168727	0.627362	50.6552	52.0033	58.0258	7.50403	Detail	7.17901	0.0754897	0.388561	-1.903e-05	0.722464	54.717	54.7554	58.0258	3.77807	6.24346
877	Mixed	81.8953	0.123617	0.497227	-0.00645652	0.60408	54.5667	55.7119	58.0258	5.15919	Detail	81.1157	0.083406	0.408426	-0.00180962	0.697005	56.9097	57.1066	58.0258	2.82388	7.10098
878	Mixed	87.4772	0.203459	0.637902	0.0184165	0.48786	40.8296	42.0959	46.4217	12.6229	Detail	89.5188	0.0623732	0.353194	0.0015998	0.767577	54.2608	54.1168	49.7375	3.82915	4.91216
879	Mixed	114.122	0.157888	0.56194	0.0143442	0.518062	49.4454	52.2144	58.0258	9.79285	Detail	115.292	0.0901758	0.424678	0.00369873	0.674799	56.5871	56.6925	58.0258	2.89063	6.62379
880	Mixed	57.3249	0.160921	0.567311	0.0159597	0.49339	43.3215	43.5414	40.9603	10.3768	Detail	60.6013	0.116031	0.481728	0.0147956	0.590301	54.2959	54.1675	53.561	3.82368	4.47958
881	Mixed	79.8108	0.591675	1.08782	0.0207297	0.0988038	44.9549	46.7263	58.0258	11.0766	Detail	79.2168	0.130488	0.510859	0.0161667	0.552682	54.1392	53.9378	53.5637	3.75459	2.28915
882	Mixed	29.8289	0.727397	1.20615	-0.0133651	0.00840396	37.0698	36.028	31.6514	11.5743	Detail	26.205	0.184058	0.606725	-0.00988953	0.392186	31.1789	30.0242	27.8519	8.49904	2.07175
883	Mixed	74.1659	0.276949	0.744243	-0.0191303	0.320376	51.3866	52.7621	58.0258	7.06392	Detail	72.7313	0.112949	0.475287	-0.00186158	0.60245	48.612	49.1337	53.561	4.84852	7.34872
884	Mixed	109.978	0.448044	0.946619	0.00263625	0.167925	45.6816	47.3943	58.0258	10.7368	Detail	112.597	0.169564	0.582347	0.0047572	0.429223	54.639	54.6779	58.0258	3.82746	2.82837
885	Mixed	167.052	0.13001	0.509922	-0.00436062	0.593017	41.9362	42.3711	46.4217	11.3373	Detail	164.51	0.0811915	0.402968	-0.0031461	0.703204	54.2811	54.1462	49.7375	3.82616	5.01253
886	Mixed	92.7419	0.133813	0.517325	0.00622635	0.572829	53.784	54.8355	58.0258	5.48929	Detail	93.0058	0.0752113	0.387844	0.000891481	0.724115	55.6165	55.9444	58.0258	3.60478	5.47583
887	Mixed	178.877	0.974962	1.3964	-0.0347536	0.00431195	43.5276	44.2574	46.4217	10.6411	Detail	167.407	0.0274697	0.234392	0.00139723	0.893319	49.0533	49.66	49.7375	6.956	0.929371
888	Mixed	140.083	0.124441	0.498881	0.00306657	0.595655	54.6808	55.915	58.0258	5.24819	Detail	140.339	0.0849425	0.412171	0.000730342	0.692084	56.9738	57.1814	58.0258	2.80601	7.01187
889	Mixed	169.62	0.27295	0.738851	0.00187576	0.363089	48.6294	50.6994	58.0258	9.65862	Detail	168.929	0.112118	0.473536	0.00535666	0.604145	54.839	54.9477	58.0258	3.78801	4.74815
890	Mixed	140.602	0.434121	0.931795	0.0251452	0.136853	41.6629	42.7051	43.52	11.7631	Detail	142.103	0.180073	0.600122	0.0120918	0.408901	45.7258	45.4037	43.52	7.80693	3.38694
891	Mixed	178.628	0.135431	0.520443	0.0165399	0.564188	51.9303	53.4648	58.0258	7.04273	Detail	179.042	0.0949853	0.435856	0.00498157	0.659229	55.246	55.5062	58.0258	3.72307	8.39748
892	Mixed	142.695	0.869865	1.31899	-0.133102	-0.100726	49.2059	51.1884	58.0258	9.1204	Detail	119.264	0.0903348	0.425052	0.0021789	0.669087	51.5636	52.4468	58.0258	6.36901	1.39643
893	Mixed	76.1592	0.963136	1.3879	-0.0144118	-0.0282637	45.1869	46.7637	58.0258	10.7442	Detail	58.5629	0.077803	0.394469	-0.0031685	0.712459	33.9845	33.9893	34.8149	2.06478	1.24404
894	Mixed	163.97	0.179208	0.598679	0.0053365	0.470418	53.7553	54.897	58.0258	5.6302	Detail	163.5	0.104421	0.456993	0.000702313	0.626585	55.5127	55.8401	58.0258	3.65204	4.90404
895	Mixed	74.6301	0.148011	0.54408	-0.00192021	0.553114	46.0274	47.934	58.0258	10.8406	Detail	74.8165	0.0846791	0.411531	-0.00238018	0.69161	54.8797	55.0252	58.0258	3.80405	4.88808
896	Mixed	76.4161	0.20014	0.632678	0.0202091	0.474411	39.9472	40.7091	40.9603	12.2461	Detail	77.7194	0.0846268	0.411404	-0.000458653	0.692742	42.9372	42.4245	40.9603	9.00187	5.18374
897	Mixed	87.6422	0.103303	0.45454	0.00372816	0.649748	44.0246	44.6556	46.4217	10.0026	Detail	87.5473	0.0842576	0.410506	0.00176729	0.692095	54.1242	53.9164	49.7375	3.82202	5.18808
898	Mixed	178.635	0.213611	0.653622	-0.00882937	0.430574	45.3294	46.7396	49.7375	10.3233	Detail	176.918	0.100441	0.448198	-0.00517401	0.640265	50.1137	50.0154	49.7348	6.0356	5.15975
899	Mixed	138.451	0.740255	1.21676	-0.00900083	0.0223773	46.3389	48.0435	58.0258	10.3169	Detail	134.968	0.264759	0.72768	-0.0417968	0.190875	54.6775	54.7099	58.0258	3.79693	1.37977
900	Mixed	52.3942	0.971368	1.39382	0.00922945	0.00148903	52.0001	53.3419	58.0258	6.74053	Detail	61.9869	0.3039	0.779616	-0.00899443	0.091355	56.5277	56.6097	58.0258	2.89884	0.819536
901	Mixed	45.8574	0.18133	0.602213	0.00953812	0.528782	40.3272	40.8427	36.6478	12.7076	Detail	45.7776	0.0779988	0.394965	0.00101349	0.71407	54.3666	54.2664	53.5637	3.81569	4.75293
902	Mixed	47.5342	0.113984	0.47746	0.00409592	0.635856	54.7249	55.6344	58.0258	4.84332	Detail	47.6192	0.0723889	0.380497	0.00083609	0.733994	56.7374	56.8929	58.0258	2.86425	12.0866
903	Mixed	111.875	0.59165	1.0878	0.0280459	0.0936625	49.5316	50.6941	58.0258	7.8475	Detail	115.45	0.0737505	0.384059	0.00370059	0.726877	54.3494	54.2397	53.5637	3.8106	2.62047
904	Mixed	153.201	0.503294	1.00329	-0.145096	0.163177	46.2004	48.7783	58.0258	11.13	Detail	150.618	0.115453	0.480527	-0.0256871	0.597236	54.9636	55.0947	58.0258	3.74567	4.25647
905	Mixed	77.2589	0.33633	0.820159	-0.00294933	0.253764	43.4943	44.9361	58.0258	11.7507	Detail	77.6905	0.150097	0.547899	-0.0168992	0.484932	54.6185	54.6458	58.0258	3.82635	3.42595
906	Mixed	56.3695	0.364979	0.854376	0.0245321	0.218928	42.619	44.3242	49.7375	12.0607	Detail	57.2699	0.181586	0.602637	0.00757648	0.394012	54.2753	54.1408	49.7375	3.83546	3.23327
907	Mixed	117.188	0.13086	0.511586	0.00202726	0.580825	53.7612	54.8729	58.0258	5.55016	Detail	117.101	0.0989845	0.444937	0.00144751	0.647496	56.6346	56.7566	58.0258	2.88317	6.74227
908	Mixed	13.5784	0.526389	1.02605	-0.00189441	0.10534	54.5798	55.7413	58.0258	5.142	Detail	13.7152	0.449314	0.94796	0.0113179	0.05823	56.9472	57.1494	58.0258	2.81362	7.62193
909	Mixed	23.5305	0.156368	0.559228	-0.00371425	0.522661	52.3686	53.9885	58.0258	6.77391	Detail	23.1453	0.0850078	0.412329	-0.00168889	0.690388	55.3613	55.6504	58.0258	3.69258	5.29034
910	Mixed	35.1239	0.15773	0.561658	0.00702653	0.538985	40.1426	41.1954	46.4217	12.8158	Detail	32.9936	0.0883632	0.420388	-0.000976475	0.679175	54.2527	54.1034	49.7375	3.82475	4.82635
911	Mixed	55.0015	0.873843	1.322	0.00195264	0.0386681	46.0761	47.4717	58.0258	9.99139	Detail	57.6157	0.0585433	0.342179	0.00285407	0.779002	54.4186	54.3305	53.5637	3.79127	1.83562
912	Mixed	33.8081	0.14977	0.547302	0.0034074	0.5598	45.4869	46.4591	46.4217	9.94955	Detail	33.8345	0.0656187	0.362267	0.00133906	0.756321	47.438	47.2473	46.4217	7.1906	6.22027
913	Mixed	115.882	0.47919	0.978969	-0.00923665	0.128048	46.5679	48.6581	58.0258	10.6187	Detail	110.976	0.185637	0.609322	-0.0120332	0.3794	54.8612	54.9932	58.0258	3.80021	2.95504
914	Mixed	32.7874	0.303431	0.779014	0.0124206	0.266374	43.8152	45.6361	58.0258	11.8005	Detail	33.6851	0.13987	0.528905	0.00692326	0.517183	54.483	54.4374	53.5637	3.81583	3.75964
915	Mixed	108.309	0.100638	0.448637	-0.00458056	0.661752	52.9108	54.0019	58.0258	5.98503	Detail	107.848	0.0639039	0.357502	-0.000616198	0.762294	55.215	55.4634	58.0258	3.72809	7.41908
916	Mixed	178.354	0.302739	0.778124	-0.0293609	0.255468	48.881	51.0174	58.0258	9.44189	Detail	176.172	0.127033	0.504049	-0.00973571	0.556951	55.0851	55.2924	58.0258	3.75537	3.86983
917	Mixed	175.586	0.297841	0.771805	0.00457834	0.377157	41.2357	43.3704	49.7375	13.0509	Detail	176.35	0.0953314	0.43665	0.00178144	0.657728	48.7294	48.9627	49.7375	7.08524	4.26537
918	Mixed	104.865	0.168775	0.58099	0.0050341	0.538699	47.3653	49.6654	58.0258	10.5481	Detail	105.549	0.0691301	0.371833	-4.91456e-05	0.743968	54.7662	54.8435	58.0258	3.79751	5.35386
919	Mixed	142.045	0.129559	0.509037	0.00489311	0.617018	41.3871	43.2314	49.7375	12.6768	Detail	142.204	0.0602237	0.347055	0.000746526	0.775033	49.9761	49.9513	49.7375	6.07306	6.41165
920	Mixed	44.5333	0.941656	1.37234	0.00129461	0.00472179	41.0445	42.4993	53.5637	12.7401	Detail	26.3726	0.105201	0.458696	-0.0279739	0.622797	38.5874	38.3525	36.6478	4.61457	1.15273
921	Mixed	3.79013	0.323513	0.804379	-0.0102136	0.322144	43.1422	45.6842	58.0258	12.5984	Detail	3.05478	0.130407	0.5107	-0.00210527	0.547611	54.394	54.3091	53.5637	3.81903	3.6216
922	Mixed	76.0188	0.869332	1.31858	0.00198857	0.00353316	46.4282	47.0736	49.7375	8.9369	Detail	76.5223	0.0403155	0.283956	-0.000262714	0.845056	47.1572	46.8652	43.52	7.23289	1.2256
923	Mixed	131.613	0.0805104	0.401274	-0.00232189	0.71994	51.5034	53.0373	58.0258	7.26191	Detail	131.566	0.0524467	0.323872	-0.000544574	0.802228	55.1951	55.442	58.0258	3.73721	6.35615
924	Mixed	160.943	0.319849	0.799811	-0.0354147	0.242571	49.3867	50.8223	58.0258	8.32886	Detail	161.434	0.160653	0.566838	-0.000932251	0.46192	51.6217	51.9472	53.5637	5.68314	4.46656
925	Mixed	116.441	0.299117	0.773456	0.0111469	0.331533	48.8605	50.5685	58.0258	8.90816	Detail	118.463	0.129902	0.509709	0.00396901	0.54377	54.8137	54.9264	58.0258	3.80754	4.01635
926	Mixed	19.8284	0.12251	0.494996	0.00132914	0.634396	42.1107	44.1158	58.0258	12.6837	Detail	19.4662	0.0695523	0.372967	-0.0018502	0.742026	54.3611	54.2584	53.5637	3.81681	5.46469
927	Mixed	5.7248	0.734921	1.21237	0.0605313	0.0700889	48.3841	50.1677	58.0258	9.31139	Detail	13.6832	0.129072	0.50808	0.0131959	0.548616	54.7559	54.8115	58.0258	3.77823	1.98619
928	Mixed	84.8643	0.905696	1.34588	0.0503959	0.00480269	43.6815	46.4484	58.0258	12.9008	Detail	76.9278	0.238616	0.690819	0.0745228	0.249581	55.2719	55.4928	58.0258	3.67847	1.19021
929	Mixed	88.4019	0.382485	0.874625	0.00358164	0.198051	52.6341	53.8015	58.0258	6.23287	Detail	89.9577	0.13302	0.515792	-0.00227504	0.544815	44.7959	45.0644	46.4217	2.38033	9.18462
930	Mixed	41.8685	0.131407	0.512655	-0.000134795	0.601398	46.1169	47.8752	58.0258	10.3798	Detail	41.6306	0.0758073	0.389377	-0.000345488	0.721524	54.4094	54.3225	53.5637	3.8007	6.49117
931	Mixed	108.532	0.132377	0.514543	-0.0121729	0.581158	51.5374	53.0266	58.0258	7.21011	Detail	108.143	0.0830197	0.407479	-0.00404726	0.697467	55.2108	55.4928	58.0258	3.75789	5.62114
932	Mixed	177.646	0.314298	0.79284	0.0174999	0.272401	42.6548	43.8166	49.7375	11.4197	Detail	179.316	0.162681	0.570406	0.00390886	0.461165	49.7695	49.7616	49.7375	6.209	4.27852
933	Mixed	74.5197	0.423306	0.920115	0.0106431	0.198335	54.6123	55.6985	58.0258	5.10315	Detail	74.2985	0.185558	0.609193	0.0103449	0.402075	56.7971	56.9677	58.0258	2.85151	4.45074
934	Mixed	42.5159	0.220433	0.663977	-0.0202613	0.390416	46.9556	48.7836	58.0258	10.2583	Detail	41.2458	0.11368	0.476822	-0.00959671	0.598931	54.8544	54.9825	58.0258	3.80074	4.31112
935	Mixed	63.4785	0.133611	0.516936	0.00215963	0.613915	45.1561	47.8324	58.0258	11.7759	Detail	63.0629	0.0700376	0.374266	0.00129684	0.740717	54.6981	54.7473	58.0258	3.80276	5.646
936	Mixed	24.9473	0.441344	0.939515	0.0285931	0.145909	38.9044	39.4721	33.1583	13.0221	Detail	24.6789	0.127189	0.50436	-0.00255752	0.55434	54.1889	54.0126	49.7375	3.8224	3.07761
937	Mixed	116.387	0.121283	0.49251	-0.00796863	0.608873	50.2172	51.3513	58.0258	7.47708	Detail	114.905	0.0698425	0.373744	-0.000833342	0.741371	54.6789	54.7099	58.0258	3.79157	5.73783
938	Mixed	141.689	0.134907	0.519436	-0.00910077	0.573581	52.5463	53.6358	58.0258	6.18642	Detail	141.35	0.0659546	0.363193	-0.000404747	0.754435	55.1035	55.3218	58.0258	3.75691	4.8825
939	Mixed	14.2735	0.205397	0.640932	-0.00192047	0.442304	49.0868	50.1517	58.0258	7.96498	Detail	14.8588	0.104406	0.456959	0.000244153	0.626523	54.3407	54.2263	53.5637	3.81025	4.5387
940	Mixed	117.239	0.238323	0.690395	-0.00245324	0.417933	43.7901	45.7724	58.0258	12.0175	Detail	117.087	0.104778	0.457773	0.00763055	0.626201	54.589	54.5897	58.0258	3.81191	4.33861
941	Mixed	117.185	0.135584	0.520738	0.00893429	0.604102	41.7423	43.2181	53.561	12.4505	Detail	118.783	0.0738207	0.384241	0.00337562	0.727987	54.2764	54.1328	53.5637	3.80076	6.04375
942	Mixed	94.1178	0.138154	0.525651	-0.00695052	0.606647	37.9798	38.3098	31.6514	13.4915	Detail	93.3774	0.0650989	0.360829	-0.00264571	0.7575	54.2371	54.0794	53.561	3.80709	5.43282
943	Mixed	17.6492	0.186769	0.611177	-0.0074228	0.498089	41.4145	42.8627	46.4217	12.44	Detail	18.0161	0.0749916	0.387277	-0.00150894	0.723576	46.4101	46.248	46.4217	7.68913	5.17616
944	Mixed	107.226	0.934282	1.36695	0.00438721	0.0221793	50.4199	51.5464	58.0258	7.36748	Detail	124.258	0.93325	1.3662	0.012426	0.0183631	43.2726	43.7551	46.4217	3.41316	3.9964
945	Mixed	77.5332	0.249288	0.706099	-0.00966572	0.377416	40.815	42.0531	46.4217	12.5177	Detail	78.7737	0.100622	0.448603	-0.00582713	0.639814	47.2264	47.1057	46.4217	7.50138	4.42933
946	Mixed	167.54	0.146359	0.541034	0.000614293	0.587247	39.0726	40.3378	53.5637	13.6904	Detail	167.482	0.0723518	0.380399	0.00328037	0.732697	54.3379	54.229	53.5637	3.82579	5.07914
947	Mixed	157.923	0.137034	0.523515	0.00793095	0.573886	51.7041	53.3873	58.0258	7.40559	Detail	157.801	0.0770862	0.392648	0.00421528	0.71754	55.3952	55.7066	58.0258	3.69403	5.33446
948	Mixed	166.718	0.473556	0.973197	-0.0260066	0.169615	47.4563	49.2967	58.0258	9.78837	Detail	164.938	0.159168	0.564212	-0.0132434	0.45878	54.8367	54.9531	58.0258	3.7999	2.9026
949	Mixed	41.4136	0.136149	0.521822	0.000495563	0.562265	48.9546	50.7582	58.0258	8.96421	Detail	39.5753	0.0795073	0.398766	-0.00181949	0.70894	54.9277	55.0867	58.0258	3.79129	5.13829
950	Mixed	32.7928	0.932892	1.36594	0.0167846	0.00604143	44.562	46.9881	58.0258	12.0026	Detail	42.1943	0.101554	0.450675	0.0316896	0.631554	35.253	34.9672	34.8149	4.14254	1.32354
951	Mixed	12.3089	0.163618	0.572045	0.00292048	0.536189	39.1442	39.9744	43.52	12.544	Detail	12.5744	0.0649618	0.360449	-0.000742016	0.758758	43.5463	43.2314	43.52	8.57977	5.78143
952	Mixed	39.0232	0.0850104	0.412336	0.00378624	0.711735	53.6406	54.8889	58.0258	5.69237	Detail	40.0098	0.0569204	0.337403	0.000618263	0.786792	56.7736	56.9383	58.0258	2.85667	9.42504
953	Mixed	120.581	0.225559	0.671654	0.0124844	0.381128	48.6595	50.5311	58.0258	9.35916	Detail	119.885	0.111907	0.47309	0.00857097	0.605864	54.9415	55.1027	58.0258	3.78742	5.92318
954	Mixed	75.9994	0.602426	1.09766	0.0168248	0.103619	52.9882	54.1194	58.0258	5.99864	Detail	84.0818	0.152651	0.552542	0.0536337	0.504603	43.5922	43.4879	43.52	2.19803	7.33434
955	Mixed	47.8854	0.107357	0.463373	-0.00861143	0.641296	51.6753	53.0908	58.0258	6.98819	Detail	47.5973	0.0629612	0.354855	-0.00224864	0.765429	55.2038	55.4394	58.0258	3.7226	4.80072
956	Mixed	154.792	0.730284	1.20854	-0.0340606	0.0373066	46.6528	47.8298	53.5637	9.45921	Detail	152.615	0.206355	0.642425	-0.0370742	0.332202	48.2716	48.3027	46.4217	7.02842	2.13164
957	Mixed	18.5474	0.267322	0.731194	-0.000331776	0.382453	43.8222	45.222	53.5637	11.1985	Detail	18.7619	0.102374	0.452491	-0.00264928	0.634554	47.2161	47.2954	49.7375	7.70417	5.00976
958	Mixed	171.407	0.121529	0.493009	0.00444055	0.6326	44.4429	46.6488	58.0258	11.6898	Detail	170.946	0.0695324	0.372914	0.00163959	0.742267	54.5774	54.571	53.5637	3.80962	5.64065
959	Mixed	135.022	0.48981	0.989758	-0.0074634	0.161876	44.5817	46.3789	58.0258	11.1889	Detail	132.543	0.150773	0.549133	0.0271314	0.490735	54.6958	54.726	58.0258	3.78015	3.38997
960	Mixed	163.543	0.166243	0.576616	0.00624144	0.546916	43.092	45.246	58.0258	12.5912	Detail	164.219	0.0913703	0.427482	0.00121002	0.669639	54.7476	54.8195	58.0258	3.80188	5.53128
961	Mixed	85.6668	0.0932213	0.43179	0.00272378	0.678801	50.1204	51.1349	58.0258	7.40226	Detail	85.5587	0.0568393	0.337162	-0.000135125	0.78608	54.5104	54.4721	53.5637	3.80576	4.86816
962	Mixed	44.7073	0.895593	1.33835	0.0727835	0.00439663	49.2935	50.678	58.0258	8.24329	Detail	47.1353	0.854166	1.30703	0.0287799	-0.0460797	39.3231	39.448	40.9603	1.95805	7.0163
963	Mixed	96.9714	0.218165	0.660552	-0.00226629	0.430614	45.6409	47.5973	53.5637	10.6494	Detail	96.7479	0.109703	0.468407	0.00286435	0.612606	50.2535	50.3601	49.7375	6.03507	5.86284
964	Mixed	75.1108	0.127213	0.504407	-0.0081453	0.61977	46.7496	48.8878	58.0258	10.6053	Detail	74.2638	0.0526485	0.324495	-7.16778e-05	0.801295	54.4236	54.3439	53.5637	3.80392	6.69833
965	Mixed	35.7916	0.303057	0.778533	-0.00181607	0.277795	54.8986	55.9577	58.0258	4.92968	Detail	36.5142	0.193957	0.622827	0.000486983	0.377291	56.8991	57.0933	58.0258	2.8267	7.51708
966	Mixed	31.8872	0.855737	1.30823	0.0493616	0.0328234	42.1498	42.5207	43.52	10.7721	Detail	30.1919	0.10201	0.451686	0.000890607	0.629658	54.2787	54.1328	53.5637	3.78501	0.893326
967	Mixed	106.075	0.167519	0.578825	-0.00560938	0.515606	43.5427	43.6376	38.6838	9.86216	Detail	105.916	0.0646785	0.359662	-0.000861352	0.759103	43.7255	43.1245	38.6838	8.26031	5.07117
968	Mixed	155.008	0.434748	0.932467	0.00494706	0.210375	48.3084	50.1036	58.0258	9.3516	Detail	156.95	0.113125	0.475657	-0.0121672	0.600261	54.7541	54.8302	58.0258	3.80067	3.32855
969	Mixed	82.9566	0.165899	0.576018	0.00647502	0.514831	41.1476	42.1172	43.52	11.5409	Detail	83.5102	0.082838	0.407033	-0.000355947	0.698072	44.8791	44.5033	43.52	7.96531	5.93126
970	Mixed	69.6821	0.761146	1.23381	0.00383377	0.0122562	36.3926	35.8196	33.1583	12.0659	Detail	67.6173	0.195345	0.625052	-0.00321169	0.391683	35.3645	33.8423	31.6514	9.53135	1.91054
971	Mixed	102.055	0.160436	0.566456	0.0546077	0.506847	51.0337	52.6045	58.0258	7.52855	Detail	104.747	0.0748943	0.387025	0.00320592	0.725243	55.1503	55.3726	58.0258	3.73681	5.49967
972	Mixed	119.175	0.393819	0.88749	-0.0251186	0.132902	40.9738	41.7859	38.6865	12.1296	Detail	118.016	0.163844	0.572441	-0.00804109	0.45042	44.1233	43.9422	38.6865	9.09573	3.44937
973	Mixed	55.9213	0.159174	0.564224	-0.0108277	0.527319	51.2075	52.7755	58.0258	7.42812	Detail	54.8482	0.0844336	0.410935	-0.000999109	0.692989	55.1094	55.3271	58.0258	3.75308	5.40234
974	Mixed	140.921	0.236555	0.68783	-0.0112495	0.388009	39.9295	40.3965	38.6838	12.5295	Detail	145.06	0.102213	0.452135	0.00871506	0.635343	54.5259	54.5122	58.0258	3.83691	3.71335
975	Mixed	136.746	0.353124	0.840386	-0.0237892	0.27293	44.8101	46.7022	58.0258	11.3403	Detail	134.879	0.152123	0.551585	-0.00380738	0.47846	54.4244	54.3572	53.5637	3.82618	3.51564
976	Mixed	169.119	0.159921	0.565547	-0.0126385	0.545923	48.3409	50.8864	58.0258	10.0735	Detail	168.372	0.0833909	0.408389	-0.00150555	0.695912	55.0887	55.3138	58.0258	3.76892	5.08183
977	Mixed	70.8689	0.411402	0.907085	-0.0151267	0.142043	46.2003	47.6427	58.0258	10.019	Detail	70.7444	0.178817	0.598025	0.00677786	0.409048	54.4524	54.3893	53.5637	3.8103	3.15636
978	Mixed	81.4731	0.367603	0.857441	-0.181628	0.123207	54.6166	55.6798	58.0258	5.0493	Detail	73.3492	0.152872	0.552941	-0.0245213	0.494752	56.8892	57.0826	58.0258	2.82925	6.65913
979	Mixed	43.9937	0.131669	0.513165	0.00528648	0.588234	47.4072	49.9165	58.0258	10.4104	Detail	44.0263	0.0786218	0.39654	0.00122624	0.711928	54.963	55.1161	58.0258	3.76719	5.43417
980	Mixed	107.392	0.305942	0.782231	0.0303818	0.273829	44.0744	45.7671	58.0258	11.6447	Detail	104.197	0.117653	0.485083	0.0136422	0.586409	54.7373	54.7981	58.0258	3.79518	4.11485
981	Mixed	124.028	0.158285	0.562646	-0.0052655	0.570505	40.5445	41.6122	53.5637	13.0489	Detail	123.852	0.0680114	0.368813	-0.00228584	0.747674	54.4164	54.3332	53.5637	3.80003	5.2924
982	Mixed	163.65	0.211541	0.650448	0.00977033	0.455284	41.6931	42.4833	43.52	11.529	Detail	164.062	0.0728257	0.381643	0.00542089	0.731238	43.6401	43.2929	40.9603	8.69542	4.97108
983	Mixed	38.6513	0.153803	0.554622	0.0117088	0.517381	47.0345	49.3421	58.0258	10.4254	Detail	36.1421	0.106214	0.460899	-0.000561441	0.622245	54.7795	54.8569	58.0258	3.78962	6.21633
984	Mixed	148.474	0.145239	0.538959	-0.00450259	0.578139	43.2031	44.6636	58.0258	11.9607	Detail	149.364	0.0775855	0.393917	-0.00109514	0.715445	54.5751	54.5683	53.5637	3.80848	5.81401
985	Mixed	51.1598	0.218388	0.660891	0.00255644	0.425884	34.7268	33.7969	24.8674	12.6773	Detail	51.5978	0.088143	0.419864	0.00330644	0.679481	35.6974	34.3954	24.8674	10.5311	5.08917
986	Mixed	65.1851	0.307064	0.783663	-0.000474906	0.352082	41.9341	43.862	58.0258	12.8791	Detail	65.4658	0.117964	0.485724	0.0110381	0.584897	54.4643	54.4027	53.5637	3.80175	4.07562
987	Mixed	29.6656	0.207189	0.643722	0.000146424	0.459101	44.3282	45.9194	53.5637	11.1599	Detail	30.812	0.0914422	0.42765	-0.0021736	0.669177	54.2762	54.1381	53.561	3.81779	4.79527
988	Mixed	70.9081	0.176983	0.594951	-0.0028658	0.527214	38.3807	38.3552	36.6505	12.4599	Detail	70.8734	0.076936	0.392265	-0.00185817	0.718812	40.0154	39.1354	36.6478	10.3477	5.26258
989	Mixed	124.314	0.140166	0.529464	0.00760459	0.581312	44.0844	46.1064	58.0258	11.7046	Detail	124.867	0.0613026	0.35015	0.00187157	0.771065	54.4613	54.3946	53.5637	3.7978	6.66494
990	Mixed	14.2274	0.155364	0.55743	0.00757138	0.570831	40.6789	42.4699	58.0258	13.1592	Detail	13.5496	0.0825354	0.406289	-0.000421941	0.698617	54.3605	54.2584	53.5637	3.81585	4.9811
991	Mixed	23.8728	0.104936	0.458119	0.00521867	0.645799	49.971	51.2097	53.5637	7.69582	Detail	23.9232	0.0620691	0.352332	0.000854651	0.768061	54.4805	54.416	53.5637	3.78484	5.70135
992	Mixed	178.017	0.205627	0.64129	-0.0120995	0.448663	39.795	40.7252	40.9603	12.3099	Detail	177.308	0.0857673	0.414167	-0.000769265	0.688454	44.7377	44.1639	40.9603	8.02669	5.53316
993	Mixed	22.9998	0.77567	1.24553	0.0358644	0.0129621	41.6321	43.0444	49.7348	12.3486	Detail	36.7468	0.132876	0.515512	-0.000671398	0.536326	54.1611	53.9671	53.5637	3.76636	1.2278
994	Mixed	54.4414	0.167698	0.579133	-0.0138378	0.525157	42.8881	45.1686	53.5637	12.5107	Detail	55.4065	0.0993296	0.445712	0.00252894	0.644034	54.3168	54.1916	53.5637	3.80691	5.63867
995	Mixed	161.708	0.465045	0.964411	0.00237591	0.149194	42.9969	44.6716	53.561	11.9958	Detail	160.684	0.166825	0.577624	-0.00457001	0.438286	54.2428	54.0874	53.561	3.81317	2.78364
996	Mixed	38.5041	0.234278	0.684511	-0.0132787	0.373328	51.0196	52.3132	58.0258	7.22605	Detail	37.7678	0.109663	0.468322	-0.00516858	0.608767	54.6998	54.7527	58.0258	3.80564	3.95347
997	Mixed	103.357	0.25383	0.712503	0.0223185	0.347602	55.2324	56.3157	58.0258	4.83594	Detail	103.928	0.130048	0.509996	0.0095706	0.556007	57.089	57.3097	58.0258	2.7699	7.10462
998	Mixed	30.7848	0.228759	0.676401	-0.0219623	0.389352	46.46	48.7836	58.0258	10.7122	Detail	28.3774	0.125243	0.500487	-0.00489165	0.56572	54.5568	54.5309	53.5637	3.79259	5.77637
999	Mixed	19.4697	0.215056	0.65583	-0.00994594	0.448999	44.832	46.7931	58.0258	11.3864	Detail	18.8342	0.117348	0.484453	-0.00413228	0.587732	54.4423	54.3759	53.5637	3.81318	4.8014
1000	Mixed	17.4039	0.232423	0.681796	0.031278	0.366402	54.759	55.8909	58.0258	5.08448	Detail	17.88	0.153855	0.554717	0.00436878	0.48864	56.9566	57.1601	58.0258	2.81097	7.36322
Blur kernel std. dev. (pixels): 0.5
Image	Component	Mean direction	Circ. var	Angular std	Circ. skewness	Circ. kurtosis	Mean (um)	Median (um)	Mode (um)	Std (um)	Component	Mean direction	Circ. var	Angular std	Circ. skewness	Circ. kurtosis	Mean (um)	Median (um)	Mode (um)	Std (um)	SNR (dB)
1	Mixed	117.3	0.275359	0.742104	-0.000614639	0.290642	38.5502	39.4373	40.9603	13.343	Detail	120.644	0.155521	0.557711	-0.00918401	0.470767	54.2183	54.0553	49.7375	3.82548	3.62397
2	Mixed	41.8087	0.871476	1.32021	-0.0123041	-0.0134226	53.7141	54.9851	58.0258	5.75287	Detail	38.3829	0.788948	1.25614	-0.0418966	-0.0626063	54.4176	54.8382	58.0258	4.33012	3.64005
3	Mixed	39.0252	0.238182	0.690191	0.0206193	0.414975	49.6858	52.0167	58.0258	9.22524	Detail	39.3212	0.11551	0.480645	0.00626529	0.593918	56.6583	56.7887	58.0258	2.87914	4.37668
4	Mixed	33.4944	0.10664	0.461822	0.0156038	0.639749	52.6915	53.9912	58.0258	6.36724	Detail	34.3129	0.0604859	0.34781	0.00222616	0.773621	55.2269	55.442	58.0258	3.69477	5.40955
5	Mixed	52.3434	0.278995	0.746988	0.0314964	0.388863	44.4402	46.916	58.0258	11.9698	Detail	52.6774	0.0969364	0.44031	0.00422407	0.651219	54.6834	54.7153	58.0258	3.79044	4.49588
6	Mixed	153.74	0.201058	0.634126	-0.0038157	0.464952	40.408	41.3157	43.52	11.8423	Detail	153.919	0.0872967	0.417844	-0.00272103	0.683874	42.9894	42.8413	43.52	9.09921	5.48607
7	Mixed	173.141	0.296947	0.770646	0.0134387	0.344449	42.6563	43.8299	58.0258	11.7893	Detail	172.852	0.155432	0.557551	0.00052447	0.469206	54.5448	54.5363	58.0258	3.83032	3.70542
8	Mixed	9.50382	0.964113	1.38861	-0.0065499	-0.0058391	44.5756	46.3335	53.5637	11.2456	Detail	179.382	0.0741149	0.385006	0.0119368	0.725708	50.1725	50.1383	49.7375	5.80887	0.796646
9	Mixed	37.1917	0.128235	0.506429	0.00972025	0.61207	45.9721	48.2893	58.0258	11.2082	Detail	37.6288	0.0592396	0.344208	0.000391031	0.777966	54.7124	54.7714	58.0258	3.80586	5.74897
10	Mixed	97.9489	0.160421	0.566428	0.0134784	0.504496	50.9644	52.5457	58.0258	7.58541	Detail	99.1293	0.101163	0.449806	0.00426086	0.63799	55.2547	55.5462	58.0258	3.74469	4.77043
11	Mixed	59.1579	0.207794	0.64466	0.0191349	0.458687	41.8114	42.315	40.9576	11.3954	Detail	59.6434	0.0713816	0.37784	0.00209808	0.736378	43.1696	42.526	38.6838	8.61851	5.13308
12	Mixed	57.5698	0.37048	0.86079	0.0119407	0.286253	43.0685	44.0677	58.0258	11.4981	Detail	56.5773	0.116412	0.482519	0.00241491	0.589193	54.4486	54.3946	53.5637	3.8329	3.29365
13	Mixed	110.879	0.16927	0.581842	-0.0109702	0.542711	45.3018	46.7209	58.0258	10.5824	Detail	108.893	0.0725279	0.380862	-0.00331436	0.732267	54.3812	54.2931	53.5637	3.82586	5.02284
14	Mixed	131.735	0.269863	0.734661	-0.00375729	0.368982	39.6498	39.8862	36.6478	12.949	Detail	134.653	0.132349	0.514487	-0.00429025	0.540437	54.7253	54.7901	58.0258	3.8054	3.45818
15	Mixed	175.343	0.584667	1.08136	0.0331606	0.0873096	46.4867	47.6962	53.561	9.51979	Detail	1.05521	0.0751069	0.387574	0.00311955	0.72217	50.4587	50.3868	49.7375	5.76457	1.82448
16	Mixed	149.696	0.170857	0.584563	-3.32692e-05	0.496283	41.7906	41.5775	36.6505	10.3286	Detail	149.666	0.0637209	0.35699	0.000555592	0.762549	43.1918	42.2749	38.6838	8.01247	4.70893
17	Mixed	140.829	0.168912	0.581226	-0.00641691	0.549765	38.7572	38.748	36.6505	12.5288	Detail	140.499	0.0830878	0.407646	-0.00581631	0.697175	54.3113	54.1943	49.7375	3.83605	4.29463
18	Mixed	68.422	0.233215	0.682957	0.00779966	0.37352	46.4639	48.0141	58.0258	10.0437	Detail	66.0375	0.124736	0.499472	-0.00331528	0.565751	54.4876	54.4374	53.5637	3.80708	4.11335
19	Mixed	160.321	0.154707	0.55625	-0.00872699	0.555029	42.7389	42.7719	36.6478	10.7491	Detail	158.924	0.0919503	0.428836	-0.00441434	0.667932	54.3249	54.2049	53.5637	3.81077	4.59041
20	Mixed	176.236	0.330526	0.813051	0.00106347	0.299255	46.013	47.584	53.5637	10.1476	Detail	175.858	0.126087	0.50217	-0.0076808	0.562682	50.8462	50.9025	49.7375	5.77292	4.49593
21	Mixed	141.293	0.389758	0.882902	0.037715	0.188791	40.7586	41.9035	43.52	12.6086	Detail	142.527	0.155024	0.556819	0.020263	0.476083	54.3486	54.2477	53.561	3.8362	3.00227
22	Mixed	12.399	0.130914	0.51169	0.002203	0.5959	43.8593	44.2895	43.52	10.0521	Detail	12.7552	0.048265	0.310693	0.00043477	0.816879	48.125	47.6534	43.52	6.35022	6.03127
23	Mixed	39.423	0.441281	0.939448	-0.00749831	0.224155	40.2677	40.8748	40.9603	11.9838	Detail	39.4321	0.164225	0.573105	-0.0139185	0.455115	42.7074	42.3283	40.9603	9.36167	3.35641
24	Mixed	132.601	0.175266	0.592058	-0.00832968	0.488172	46.4996	48.1771	58.0258	10.2164	Detail	133.843	0.0854901	0.413497	-0.00131313	0.688858	54.6268	54.6458	58.0258	3.81079	4.87847
25	Mixed	14.2692	0.346134	0.832027	-0.0160913	0.259506	44.688	45.3903	43.52	9.95766	Detail	13.0722	0.125905	0.501807	-0.00365631	0.5602	46.2951	45.9568	43.52	7.53182	3.40251
26	Mixed	51.592	0.146286	0.540899	0.00773311	0.576179	44.7367	47.0576	53.5637	11.5533	Detail	53.4524	0.0627972	0.354393	0.000484815	0.76588	54.402	54.3065	53.5637	3.78966	6.92697
27	Mixed	59.7126	0.728502	1.20706	-0.00690394	0.0359524	47.4911	49.3608	58.0258	9.73928	Detail	58.3303	0.224161	0.669569	-0.0293589	0.290737	54.8039	54.8729	58.0258	3.76617	1.81862
28	Mixed	12.7629	0.146506	0.541306	0.00524533	0.5486	45.5593	46.9026	53.5637	10.0742	Detail	12.4835	0.0672331	0.366696	-0.000185575	0.749965	54.3771	54.2771	53.5637	3.80064	4.86142
29	Mixed	102.366	0.989578	1.40683	-0.00782509	0.0119124	46.903	49.1176	58.0258	10.4689	Detail	114.257	0.251213	0.70882	-0.0782741	0.193007	56.6903	56.8314	58.0258	2.87339	0.87783
30	Mixed	128.092	0.309941	0.787326	0.0147792	0.329809	45.6047	47.6668	58.0258	11.0571	Detail	129.865	0.132209	0.514215	0.0050433	0.547464	54.4914	54.4401	53.5637	3.79907	4.58667
31	Mixed	152.141	0.478295	0.978055	-0.00838958	0.14421	43.6656	45.5533	58.0258	11.8124	Detail	150.273	0.135085	0.519779	-0.005533	0.53471	50.214	50.3841	53.561	6.24381	2.99049
32	Mixed	10.0607	0.628524	1.12118	0.0103174	0.0857743	42.0819	43.2555	49.7375	11.9003	Detail	12.6219	0.177046	0.595057	-0.00774247	0.404787	54.166	53.9752	53.561	3.80151	2.13332
33	Mixed	149.496	0.603274	1.09843	-0.0231848	0.0288911	51.5969	52.8102	58.0258	6.82026	Detail	151.487	0.273419	0.739485	-0.0563009	0.162201	56.4405	56.4841	58.0258	2.90866	2.46428
34	Mixed	143.865	0.169906	0.582934	-0.00159792	0.492096	44.2596	45.5239	58.0258	11.2149	Detail	145.76	0.116564	0.482833	0.0142781	0.590008	54.59	54.6057	58.0258	3.8296	4.35802
35	Mixed	76.4739	0.192117	0.619866	0.0148474	0.452179	41.2136	41.1046	36.6478	10.9664	Detail	77.2013	0.0870746	0.417312	0.00479926	0.683201	42.8593	41.997	36.6478	8.71006	5.21455
36	Mixed	73.1026	0.246844	0.702629	0.00238789	0.419242	46.3007	48.6794	58.0258	11.1453	Detail	72.3359	0.0852207	0.412845	0.00276539	0.690399	54.7165	54.766	58.0258	3.79255	4.56775
37	Mixed	31.8165	0.124934	0.499869	0.00358628	0.619296	41.2382	42.8894	46.4217	12.3549	Detail	32.1596	0.0699061	0.373915	-0.00171614	0.741807	47.4729	47.3756	46.4217	7.30926	6.24452
38	Mixed	76.5724	0.0957115	0.437519	0.00210447	0.670571	50.9813	51.843	58.0258	6.73678	Detail	76.6373	0.0630506	0.355107	-5.06145e-05	0.764435	54.5008	54.4481	53.5637	3.7889	6.02935
39	Mixed	87.8062	0.73019	1.20846	0.00875743	-0.0115326	48.1807	49.7455	58.0258	9.05025	Detail	83.9879	0.472083	0.971682	0.0173823	-0.120819	54.4929	54.4401	53.5637	3.79367	2.55191
40	Mixed	108.293	0.155507	0.557686	-0.00141486	0.560985	37.1899	37.2089	29.0142	13.7886	Detail	107.512	0.075847	0.389479	-0.00121968	0.721415	49.757	49.6707	49.7375	6.16518	5.05241
41	Mixed	165.053	0.249166	0.705926	-0.00991465	0.34707	46.2742	48.4603	58.0258	10.7369	Detail	162.904	0.148958	0.545816	-0.00616249	0.493545	54.7662	54.8382	58.0258	3.79142	4.82091
42	Mixed	67.0195	0.348754	0.83517	-0.040329	0.210829	49.7257	51.3353	58.0258	8.2729	Detail	63.6955	0.113587	0.476627	-0.0173182	0.599639	55.0314	55.1855	58.0258	3.73454	3.15759
43	Mixed	47.0155	0.115899	0.481454	-0.00582496	0.610295	48.5994	49.6894	58.0258	8.24159	Detail	46.9615	0.0791963	0.397986	-0.00225716	0.708742	54.4813	54.4321	53.5637	3.80982	4.84677
44	Mixed	52.279	0.582497	1.07935	0.0265143	0.139549	45.5985	48.1798	58.0258	11.5967	Detail	52.7944	0.107848	0.46443	0.0130885	0.614187	54.8678	54.9958	58.0258	3.79455	2.75942
45	Mixed	94.687	0.169122	0.581587	-0.0124381	0.484691	54.1628	55.5329	58.0258	5.63352	Detail	94.4473	0.104787	0.457793	-8.17582e-05	0.627614	56.9024	57.0986	58.0258	2.82581	5.87291
46	Mixed	27.5431	0.201171	0.634304	0.0215486	0.436141	46.206	48.1317	58.0258	10.6681	Detail	30.3416	0.113408	0.476251	0.00980431	0.599259	54.4875	54.4427	53.5637	3.81579	4.49944
47	Mixed	140.824	0.122683	0.495344	-0.00115903	0.610012	52.3129	53.9084	58.0258	6.82887	Detail	140.51	0.0733661	0.383056	-0.000126153	0.730553	55.489	55.8615	58.0258	3.69831	8.32424
48	Mixed	158.174	0.271011	0.736221	0.000984153	0.355932	44.0456	45.6629	58.0258	11.8037	Detail	159.425	0.147059	0.542326	-0.00605802	0.49614	55.0515	55.255	58.0258	3.76898	3.66681
49	Mixed	176.511	0.265587	0.728817	0.00325593	0.35545	51.6827	53.2831	58.0258	7.27246	Detail	175.258	0.134915	0.519451	-0.0121375	0.542435	55.6727	55.9924	58.0258	3.57212	5.35041
50	Mixed	119.93	0.569685	1.06741	-0.00281839	0.119465	48.698	50.5444	58.0258	9.18799	Detail	120.298	0.184626	0.607662	-0.0269434	0.395387	54.858	54.9531	58.0258	3.76486	2.89332
51	Mixed	166.418	0.0954141	0.436839	-0.00279197	0.67991	54.4491	55.4928	58.0258	5.12173	Detail	166.139	0.0647809	0.359947	-9.96413e-05	0.75975	56.7805	56.9463	58.0258	2.85519	9.45659
52	Mixed	169.474	0.232972	0.6826	0.00893663	0.39634	40.2894	42.0291	49.7375	13.0049	Detail	168.805	0.0804218	0.401053	-0.00153996	0.707817	48.9669	48.8959	49.7348	6.43141	5.11078
53	Mixed	98.5276	0.0829907	0.407408	-0.00300776	0.713547	50.501	52.038	58.0258	7.73964	Detail	98.2044	0.0550755	0.33189	-0.000311062	0.792873	54.9983	55.1775	58.0258	3.7737	6.69695
54	Mixed	163.341	0.311538	0.789352	-0.00515626	0.339962	41.0231	42.1199	58.0258	12.5877	Detail	163.897	0.118218	0.486246	0.0122814	0.58394	54.3746	54.2824	53.5637	3.82504	3.5138
55	Mixed	109.127	0.138604	0.526505	-0.00496178	0.595512	43.8288	45.2327	46.4217	11.2052	Detail	108.908	0.0553004	0.332567	0.000944526	0.792171	47.5126	47.3221	46.419	7.24247	6.56355
56	Mixed	177.989	0.441971	0.940182	-0.00170119	0.133807	42.4956	44.6368	53.5637	12.5193	Detail	178.58	0.221683	0.665858	0.00832082	0.294245	54.2699	54.1275	53.561	3.8159	2.89955
57	Mixed	138.189	0.0912309	0.427156	0.00185668	0.688246	53.6254	54.8275	58.0258	5.83815	Detail	138.411	0.0563373	0.33567	0.00093245	0.78874	56.4513	56.6177	58.0258	3.03611	5.36901
58	Mixed	43.3953	0.120482	0.490881	0.00346213	0.633192	41.4985	43.1726	49.7375	12.3521	Detail	43.9128	0.0497703	0.3155	0.00105195	0.811747	49.2901	49.1203	49.7348	6.15113	7.00562
59	Mixed	30.4245	0.569095	1.06686	0.00088083	0.122724	43.8873	45.8713	58.0258	11.8607	Detail	26.4311	0.107202	0.463037	0.00362125	0.616694	54.6996	54.7527	58.0258	3.80781	2.73574
60	Mixed	15.1853	0.23859	0.690782	0.0106198	0.414033	45.5729	47.0843	53.5637	10.3663	Detail	15.1035	0.0969014	0.44023	0.0086961	0.65218	50.1957	50.1597	49.7375	6.03545	5.0121
61	Mixed	55.4185	0.121036	0.492008	-0.0101186	0.614864	46.9055	49.1631	58.0258	10.4333	Detail	55.8426	0.0762121	0.390415	-0.000533868	0.719971	55.0707	55.279	58.0258	3.76393	5.29246
62	Mixed	135.818	0.434405	0.932099	-0.0364639	0.232523	41.4954	42.5554	43.52	12.2461	Detail	137.306	0.130719	0.511311	-0.0174175	0.549431	54.3689	54.2691	53.5637	3.81244	2.75926
63	Mixed	89.8378	0.617847	1.11162	-0.000159561	0.0540139	50.9403	52.0594	58.0258	7.07118	Detail	89.3119	0.165285	0.574952	-0.00965254	0.452964	50.592	50.5711	49.7375	5.57077	3.98388
64	Mixed	159.795	0.867446	1.31715	0.00347831	0.0176454	45.2028	47.4798	58.0258	11.5144	Detail	159.355	0.254945	0.714066	-0.0440552	0.194953	56.4814	56.5429	58.0258	2.90439	1.09049
65	Mixed	118.967	0.160257	0.56614	-0.00442595	0.557664	42.8768	45.1178	58.0258	12.6743	Detail	117.363	0.0697664	0.373541	-0.00161361	0.741586	54.5345	54.5069	53.5637	3.80481	5.39684
66	Mixed	46.1982	0.0980315	0.44279	0.0072456	0.664874	50.8712	52.4067	58.0258	7.53282	Detail	45.657	0.0380945	0.276024	-6.31162e-05	0.853337	55.0698	55.3325	58.0258	3.81115	3.51694
67	Mixed	97.3469	0.263281	0.725646	0.00732804	0.412605	38.3017	38.6812	40.9603	12.8127	Detail	97.6581	0.0858387	0.41434	0.003376	0.68829	41.0356	40.4633	38.6838	9.75574	4.56539
68	Mixed	104.122	0.424709	0.921638	-0.0203516	0.215685	43.7292	45.0724	58.0258	11.3796	Detail	102.585	0.139562	0.528322	-0.00302732	0.519847	54.3842	54.2931	53.5637	3.81753	3.00615
69	Mixed	178.206	0.51448	1.01438	-0.00245373	0.138801	44.0092	45.6388	49.7375	11.3589	Detail	179.246	0.151733	0.550878	-0.017584	0.490442	47.3839	47.3408	46.4217	7.37823	2.87804
70	Mixed	59.7766	0.695711	1.17959	-0.00254691	0.071086	44.7982	46.3763	53.5637	10.8466	Detail	62.0282	0.190928	0.617945	-0.0273264	0.383398	48.2756	48.4122	49.7375	7.14406	1.90971
71	Mixed	27.7507	0.120921	0.491775	-0.0113896	0.627468	40.4846	41.5294	43.52	12.0007	Detail	27.0795	0.0518847	0.322133	-0.00086746	0.804253	44.4645	43.9047	43.52	8.03608	6.48209
72	Mixed	115.999	0.39453	0.888291	-0.0271031	0.212083	53.5649	54.8355	58.0258	5.80601	Detail	115.213	0.18799	0.613173	-0.014034	0.393312	55.458	55.7733	58.0258	3.66803	4.87616
73	Mixed	103.373	0.907005	1.34685	0.0325955	-0.0151554	48.3605	50.4803	58.0258	9.72719	Detail	102.447	0.221745	0.66595	0.00821657	0.283371	56.4769	56.5375	58.0258	2.90489	1.3262
74	Mixed	59.3488	0.723463	1.20288	-0.0254642	0.0134867	42.9462	44.7865	58.0258	12.4164	Detail	67.9921	0.103651	0.455305	0.000815906	0.626922	54.645	54.6538	53.5637	3.78259	1.96948
75	Mixed	179.706	0.905394	1.34565	-0.170513	-0.0959183	45.6575	48.276	58.0258	11.7942	Detail	14.012	0.631522	1.12385	-0.00430675	-0.355932	58.2972	58.2342	58.0258	1.99021	1.50242
76	Mixed	179.991	0.450546	0.949258	0.0195314	0.062257	46.7369	48.9306	58.0258	10.6907	Detail	1.14694	0.221105	0.664989	-0.00824755	0.305654	54.5988	54.6031	58.0258	3.81064	3.05037
77	Mixed	44.2651	0.721734	1.20144	0.0148983	0.0618829	45.2224	47.1244	58.0258	11.1485	Detail	42.0144	0.214871	0.655547	-0.00590435	0.310834	54.7729	54.8328	58.0258	3.77174	1.80371
78	Mixed	91.4509	0.0956538	0.437387	0.00363196	0.675979	52.886	54.0981	58.0258	6.11929	Detail	91.1241	0.0586559	0.342508	0.000861293	0.780621	55.3258	55.6104	58.0258	3.70574	13.3048
79	Mixed	134.31	0.916596	1.35395	0.0413584	0.0441241	44.4082	44.709	43.52	9.40047	Detail	120.182	0.747243	1.22249	0.0609783	0.00445704	33.1679	33.3534	34.8149	2.76435	5.16357
80	Mixed	57.2462	0.0910455	0.426721	0.00280115	0.686937	48.7208	50.4509	58.0258	9.06289	Detail	56.1411	0.0557026	0.333774	-0.000232737	0.789917	54.81	54.9264	58.0258	3.81372	4.76731
81	Mixed	52.5438	0.290972	0.762852	0.00170973	0.277228	44.434	44.4685	40.9603	9.22638	Detail	52.5628	0.137242	0.523913	0.00762967	0.526924	44.1563	43.6028	40.9603	7.9857	3.84627
82	Mixed	89.4261	0.225413	0.671435	-0.0237471	0.407777	54.0331	55.2096	58.0258	5.48128	Detail	88.2002	0.123304	0.496597	-0.000961593	0.575326	56.7146	56.8635	58.0258	2.86878	9.41079
83	Mixed	98.4782	0.102376	0.452495	0.00580272	0.661709	54.7358	55.8749	58.0258	5.11769	Detail	98.4834	0.0671635	0.366507	0.00181734	0.751564	56.898	57.0933	58.0258	2.82697	8.05023
84	Mixed	76.9359	0.342782	0.827989	-0.0298105	0.240042	40.6329	41.5802	40.9603	12.43	Detail	73.5282	0.134252	0.518173	-0.0146666	0.533498	54.2522	54.1034	53.561	3.81919	3.56552
85	Mixed	134.455	0.919334	1.35597	0.00761945	-0.00214922	50.7772	52.6018	58.0258	7.99899	Detail	135.139	0.90715	1.34696	0.0444697	0.00832262	56.4624	56.5161	58.0258	2.90645	2.38915
86	Mixed	33.6057	0.285845	0.756102	-0.0697911	0.237341	51.8721	53.1469	58.0258	6.74411	Detail	29.3865	0.110443	0.469986	0.00539023	0.605674	56.5651	56.6604	58.0258	2.89381	2.62944
87	Mixed	85.4244	0.300412	0.775128	-0.014957	0.350795	44.3795	46.4377	58.0258	11.7126	Detail	82.9175	0.132749	0.515265	-0.0124997	0.538595	54.5395	54.5149	53.5637	3.80677	4.58607
88	Mixed	160.885	0.0855654	0.413679	-0.00707106	0.701942	48.5729	49.2699	49.7375	7.84837	Detail	160.514	0.052002	0.322496	-0.000794323	0.803745	50.6135	50.5605	49.7375	5.76127	6.19622
89	Mixed	134.616	0.477206	0.97694	-0.0208121	0.143614	44.6599	46.248	58.0258	11.1903	Detail	131.236	0.194871	0.624294	-0.0220936	0.362573	54.7274	54.7821	58.0258	3.79134	2.69007
90	Mixed	119.045	0.664013	1.1524	-0.0272533	0.0675044	45.986	48.8478	58.0258	11.6405	Detail	119.336	0.207872	0.644783	-0.00686825	0.332607	56.5331	56.6177	58.0258	2.89815	2.12776
91	Mixed	73.0169	0.299364	0.773776	-0.0171919	0.316967	40.7414	41.0218	38.6838	11.9526	Detail	66.353	0.104951	0.458151	-0.00132597	0.626714	54.4111	54.3385	53.5637	3.83081	3.40898
92	Mixed	97.5167	0.221979	0.666302	-0.0036753	0.455337	46.3904	49.5825	58.0258	11.79	Detail	97.3038	0.0980239	0.442773	0.00173157	0.649028	55.2726	55.5569	58.0258	3.73115	5.46894
93	Mixed	99.3126	0.367851	0.857731	-0.0377964	0.0896178	49.6412	51.4449	58.0258	8.5764	Detail	96.6059	0.253836	0.712511	-0.0248084	0.223032	54.9427	55.1027	58.0258	3.78383	4.19958
94	Mixed	47.6694	0.144925	0.538377	0.00612852	0.558523	48.4878	50.0528	58.0258	8.95098	Detail	48.378	0.0856673	0.413926	0.0045053	0.687531	54.5122	54.4748	53.5637	3.8079	5.36425
95	Mixed	105.869	0.191791	0.61934	-0.00862495	0.452868	49.5943	51.2658	58.0258	8.46758	Detail	104.818	0.116486	0.482672	0.000255602	0.592172	54.8919	55.0092	58.0258	3.7704	5.97629
96	Mixed	93.8934	0.165128	0.574678	-0.023007	0.508699	43.9911	44.8746	43.52	10.7217	Detail	93.0168	0.0904383	0.425296	0.0020652	0.671927	54.2699	54.1301	49.7375	3.83176	4.68153
97	Mixed	83.9933	0.378099	0.869596	0.00266995	0.206214	44.8121	46.7022	58.0258	11.3414	Detail	82.9967	0.153181	0.5535	0.00241369	0.475746	54.5053	54.4721	53.5637	3.82049	3.35149
98	Mixed	7.95276	0.281205	0.74994	-0.00152565	0.375975	42.5504	44.3937	58.0258	12.3287	Detail	9.21735	0.11577	0.481186	-0.00106437	0.591493	54.4094	54.3359	53.5637	3.83015	4.00476
99	Mixed	27.5355	0.107704	0.464121	0.00463354	0.64742	51.6573	53.2457	58.0258	7.3057	Detail	26.8543	0.0603149	0.347318	0.00133834	0.774547	55.1114	55.3031	58.0258	3.73041	6.66281
100	Mixed	51.7534	0.121622	0.493198	0.00687723	0.614488	49.6089	51.2845	58.0258	8.46032	Detail	53.6433	0.0647561	0.359878	0.00101903	0.759283	54.8608	54.9664	58.0258	3.77325	6.70019
101	Mixed	150.012	0.193599	0.622252	0.0138297	0.464253	42.7907	45.1124	58.0258	12.837	Detail	149.467	0.0998621	0.446905	0.00141629	0.642403	54.6576	54.6832	58.0258	3.79949	4.89494
102	Mixed	171.268	0.91897	1.35571	-0.0100287	0.0107436	49.4709	50.9158	58.0258	8.2458	Detail	5.67497	0.959082	1.38498	-0.00450169	0.00903485	54.6725	54.7153	58.0258	3.81129	2.53756
103	Mixed	53.6577	0.159853	0.565425	0.00860391	0.528488	48.5993	49.1363	49.7375	7.67509	Detail	54.117	0.075934	0.389702	0.00315143	0.720657	49.1993	49.147	46.4217	6.44156	5.26123
104	Mixed	53.9674	0.149737	0.547242	-0.000971238	0.573402	45.3788	47.5733	58.0258	11.4638	Detail	53.3602	0.0695037	0.372837	-0.000249232	0.742583	54.7995	54.8943	58.0258	3.79575	5.31308
105	Mixed	32.6735	0.266878	0.730586	-0.0170685	0.295583	39.9053	41.0111	40.9603	13.2183	Detail	33.7421	0.168743	0.580935	0.00621334	0.440549	54.4029	54.3225	53.5637	3.82215	3.35043
106	Mixed	93.6791	0.138099	0.525545	0.00408756	0.590068	43.4071	43.9983	43.52	10.5589	Detail	93.5627	0.0710939	0.377078	0.000500931	0.737498	45.8782	45.4865	43.52	7.92026	6.19708
107	Mixed	65.1021	0.117091	0.483924	0.0060063	0.623707	47.7432	49.9753	58.0258	10.1853	Detail	65.848	0.080315	0.400787	0.00130213	0.706242	55.1449	55.3886	58.0258	3.75877	5.80302
108	Mixed	40.996	0.263642	0.726143	-0.00964704	0.371279	51.5438	53.4087	58.0258	7.75265	Detail	41.3505	0.130083	0.510064	8.02645e-05	0.551863	56.5916	56.6978	58.0258	2.88996	5.298
109	Mixed	30.3827	0.913409	1.3516	0.0135303	-0.0194165	46.8524	49.1176	58.0258	10.6427	Detail	40.7425	0.0440485	0.296811	0.00331171	0.832471	49.3404	50.0314	58.0258	7.39731	1.04099
110	Mixed	127.202	0.115036	0.479658	-0.00189421	0.645376	43.364	45.4732	49.7375	11.9107	Detail	127.153	0.0544545	0.330014	0.00110978	0.795166	49.9063	49.8791	49.7375	6.04583	7.15439
111	Mixed	60.7149	0.125359	0.500718	-0.00905129	0.591364	50.0212	51.6453	58.0258	8.18594	Detail	59.8746	0.076377	0.390838	-0.00054222	0.718779	54.862	54.9851	58.0258	3.79083	4.54351
112	Mixed	36.3213	0.194471	0.623652	-0.00711395	0.479387	43.506	44.6128	49.7348	10.7833	Detail	35.7612	0.0962278	0.438698	-0.000731226	0.655005	47.6704	47.6107	46.4217	7.2035	5.24374
113	Mixed	116.234	0.43091	0.928343	0.00232107	0.206587	46.1806	48.0435	58.0258	10.3866	Detail	117.812	0.179926	0.599877	-0.00626368	0.404587	54.5085	54.4695	53.5637	3.80775	3.83221
114	Mixed	41.9755	0.492945	0.99292	0.0505006	0.119898	53.6065	54.7313	58.0258	5.6532	Detail	44.2557	0.119612	0.489105	0.0102519	0.580826	55.3542	55.5596	58.0258	3.62418	2.93998
115	Mixed	169.134	0.143288	0.535327	0.00360713	0.571687	46.1808	48.1157	58.0258	10.4685	Detail	168.671	0.076463	0.391058	0.00162899	0.719211	54.5133	54.4695	53.5637	3.79616	6.65668
116	Mixed	176.746	0.139927	0.529013	0.0411127	0.555862	54.0941	55.1241	58.0258	5.26993	Detail	177.66	0.0956911	0.437472	0.00990933	0.65806	56.6986	56.8421	58.0258	2.87183	8.76588
117	Mixed	136.685	0.125725	0.501449	0.00237951	0.596124	55.0641	56.0726	58.0258	4.78706	Detail	136.349	0.0832466	0.408036	0.00013011	0.697705	56.9265	57.1253	58.0258	2.81936	7.7855
118	Mixed	53.0322	0.479631	0.979419	-0.00915538	0.147044	53.5781	54.7153	58.0258	5.66304	Detail	53.2947	0.157799	0.561781	-0.00572015	0.471371	55.7229	56.0459	58.0258	3.54957	3.21307
119	Mixed	129.717	0.204561	0.639626	0.0419098	0.438227	55.0724	56.1234	58.0258	4.83038	Detail	130.761	0.115485	0.480594	0.00613918	0.596471	56.9819	57.1895	58.0258	2.80366	7.26962
120	Mixed	25.2845	0.321111	0.801388	-0.0152636	0.260184	44.6749	47.274	58.0258	12.2054	Detail	25.1141	0.149706	0.547185	-0.019299	0.495491	55.0698	55.2657	58.0258	3.75443	4.54863
121	Mixed	163.227	0.170376	0.583739	-0.00705788	0.495702	40.5829	40.3217	38.6838	10.9497	Detail	163.046	0.0875287	0.418399	0.000409398	0.682905	42.2085	41.2569	36.6505	9.00186	5.36296
122	Mixed	169.392	0.286464	0.756921	-0.00164161	0.279083	42.6626	43.9662	58.0258	12.0193	Detail	171.247	0.193067	0.621397	0.0076157	0.366239	54.657	54.7126	58.0258	3.83841	3.29496
123	Mixed	159.174	0.42555	0.922551	0.0154779	0.172984	41.4051	42.5688	53.5637	12.4083	Detail	157.224	0.146343	0.541005	0.00655471	0.50026	54.373	54.2744	53.5637	3.80942	2.90227
124	Mixed	54.0466	0.144449	0.537492	-0.0208868	0.566412	45.7254	47.6107	53.5637	10.7982	Detail	54.2043	0.0808819	0.402199	-0.00161301	0.704235	54.3076	54.1782	53.5637	3.80687	5.79647
125	Mixed	173.549	0.506683	1.00666	-0.00813777	0.196465	45.1804	46.8839	58.0258	11.0826	Detail	172.595	0.152434	0.552149	-0.0163608	0.481951	54.5804	54.5844	58.0258	3.8202	2.71066
126	Mixed	69.3134	0.485641	0.985536	0.0140958	0.176041	42.3722	43.7444	53.5637	12.0764	Detail	70.726	0.140231	0.529586	-0.00442028	0.514343	54.3671	54.2691	53.5637	3.8179	3.10774
127	Mixed	47.4521	0.256882	0.716774	0.0220931	0.401466	45.0173	46.6434	58.0258	10.949	Detail	48.29	0.0994377	0.445955	0.00536705	0.642805	54.4756	54.4267	53.5637	3.81941	4.27758
128	Mixed	149.65	0.334487	0.817908	-0.00252265	0.26924	43.098	43.846	46.4217	10.6456	Detail	149.315	0.115585	0.480801	-0.0010081	0.591166	49.9859	49.7696	49.7348	5.79888	2.32356
129	Mixed	101.295	0.606023	1.10093	-0.00536223	0.0728439	44.4971	45.8312	49.7375	10.6721	Detail	100.604	0.220354	0.663859	-0.020723	0.302552	45.9206	46.3495	46.4217	8.52166	2.38465
130	Mixed	144.175	0.76886	1.24005	0.0063914	0.0165722	45.0971	46.9748	58.0258	11.0859	Detail	154.79	0.134565	0.518778	1.88512e-05	0.530188	54.1786	53.9939	53.561	3.78977	1.72467
131	Mixed	98.7429	0.424872	0.921816	0.0155038	0.222874	49.5986	51.9044	58.0258	9.14622	Detail	98.5558	0.199018	0.6309	-0.000989104	0.371978	55.4127	55.7493	58.0258	3.70658	3.72574
132	Mixed	6.21209	0.283018	0.752353	-0.00281653	0.366862	42.2535	42.8841	58.0258	11.6879	Detail	7.99002	0.157577	0.561386	0.0134923	0.47096	54.4614	54.4027	53.5637	3.81175	3.88391
133	Mixed	46.6254	0.233154	0.682867	-0.0127338	0.399865	48.2349	49.9272	58.0258	9.18066	Detail	46.05	0.132256	0.514308	-0.0137337	0.543372	54.7719	54.8515	58.0258	3.79465	4.67192
134	Mixed	2.01196	0.687143	1.1723	-0.0123963	0.0563589	46.7369	49.1363	58.0258	10.8572	Detail	0.0665872	0.219331	0.662316	-0.0050973	0.297777	54.6812	54.7099	58.0258	3.78775	1.82015
135	Mixed	136.573	0.885111	1.3305	-0.0160746	-0.0169365	43.331	44.8105	49.7348	11.3758	Detail	130.916	0.261581	0.723299	0.0540807	0.228279	46.9898	46.6675	46.4217	5.8338	1.6648
136	Mixed	166.369	0.223366	0.668381	-0.0213544	0.409423	42.8246	44.6021	53.5637	12.0573	Detail	164.191	0.128646	0.507241	-0.0136241	0.552285	54.3389	54.229	53.5637	3.82176	4.1943
137	Mixed	31.1724	0.211321	0.650109	0.000829916	0.467534	42.606	44.1372	58.0258	12.1956	Detail	28.7728	0.104724	0.457655	-0.0064951	0.625492	54.4176	54.3439	53.5637	3.82012	4.47814
138	Mixed	82.4397	0.166053	0.576287	0.0167631	0.520995	39.0266	39.7793	40.9603	12.7018	Detail	83.0998	0.0525906	0.324316	0.00152286	0.80153	48.1775	47.6828	43.52	6.4031	5.93236
139	Mixed	63.7864	0.118612	0.487056	0.00789883	0.614685	44.4897	45.4625	58.0258	10.7823	Detail	63.5157	0.0809267	0.40231	0.000177176	0.703407	54.4779	54.4294	53.5637	3.81738	5.3345
140	Mixed	70.5223	0.388033	0.880946	0.0394786	0.25496	42.7348	44.733	58.0258	12.426	Detail	71.3275	0.115791	0.48123	0.0154621	0.593794	54.5206	54.4935	53.5637	3.8202	3.40429
141	Mixed	118.958	0.153384	0.553866	0.00988967	0.550972	42.0352	43.52	58.0258	13.1495	Detail	122.557	0.0868412	0.416752	0.00069274	0.685183	55.1886	55.45	58.0258	3.75164	5.29752
142	Mixed	101.579	0.418279	0.914636	-0.00125173	0.166049	43.0465	44.9575	53.5637	12.2271	Detail	104.782	0.188729	0.614377	0.0256929	0.378678	54.4208	54.3492	53.5637	3.82086	2.89916
143	Mixed	82.8457	0.88048	1.32701	-0.0237826	-0.0138202	48.55	49.636	53.5637	8.26984	Detail	80.814	0.685892	1.17123	0.0230172	0.0250078	37.4856	37.7754	38.6838	2.99378	4.58465
144	Mixed	88.7528	0.0998802	0.446946	-0.000537599	0.673259	47.2208	49.2967	58.0258	10.2458	Detail	88.6721	0.0632585	0.355692	-0.000609728	0.764131	54.8822	55.0065	58.0258	3.78203	6.1323
145	Mixed	46.6759	0.183095	0.605136	0.00106082	0.494943	43.9087	45.7029	58.0258	11.8322	Detail	44.192	0.108293	0.465388	-0.00651334	0.614009	54.571	54.5763	58.0258	3.83004	4.50601
146	Mixed	145.479	0.137838	0.525048	-0.00594563	0.580514	49.6383	51.3834	58.0258	8.51829	Detail	145.614	0.0779978	0.394963	0.000931192	0.714313	54.8898	55.0092	58.0258	3.7736	7.07359
147	Mixed	53.3076	0.664884	1.15316	0.00728525	0.0629534	40.7911	41.9142	49.7375	12.5598	Detail	54.8704	0.18973	0.616003	-0.0116923	0.376489	45.5988	45.6789	49.7348	8.59028	2.05932
148	Mixed	39.1097	0.794452	1.26052	-0.0347063	0.142113	44.8368	46.4217	58.0258	11.3115	Detail	49.8352	0.204786	0.639979	0.00510774	0.327713	56.4801	56.5429	58.0258	2.90453	1.90098
149	Mixed	156.743	0.181152	0.601917	0.0185729	0.48485	42.3058	44.0196	49.7375	12.3113	Detail	157.703	0.107397	0.463459	0.0104164	0.617147	54.3298	54.2156	53.5637	3.81946	4.65826
150	Mixed	64.1738	0.227331	0.674287	0.00389087	0.371475	43.0522	43.3196	38.6838	10.425	Detail	63.1862	0.119165	0.488191	-0.00516236	0.582323	45.421	45.0163	38.6838	7.9239	4.35393
151	Mixed	61.5295	0.158218	0.562527	0.00810259	0.545252	46.0046	47.2874	53.5637	9.78191	Detail	61.8853	0.0680966	0.369044	0.00512302	0.748005	50.8193	50.9773	53.5637	5.85535	6.13157
152	Mixed	112.817	0.447482	0.946025	-0.016068	0.158334	43.4999	45.6682	58.0258	12.1745	Detail	113.913	0.217558	0.659634	-0.0132139	0.306549	54.6384	54.6618	58.0258	3.81024	2.90591
153	Mixed	151.581	0.123255	0.496497	0.00680664	0.595892	52.6094	53.6332	58.0258	6.09686	Detail	152.268	0.0629472	0.354816	0.00221961	0.764583	55.0178	55.1909	58.0258	3.75855	4.51068
154	Mixed	157.727	0.280704	0.749272	-0.0199701	0.323876	44.4946	46.4083	58.0258	11.4738	Detail	157.096	0.172288	0.587006	-0.025187	0.426125	54.4461	54.3786	53.5637	3.80858	4.32334
155	Mixed	90.7703	0.506086	1.00607	-0.00950773	0.0930027	40.0795	40.5782	36.6505	12.8779	Detail	89.358	0.192654	0.620732	0.0028708	0.375629	42.1995	41.3451	36.6505	9.65943	2.79292
156	Mixed	119.84	0.20903	0.646575	0.0223033	0.459305	40.2359	41.2809	58.0258	13.1266	Detail	121.98	0.112478	0.474296	0.00309482	0.601169	54.5385	54.5256	58.0258	3.82836	4.20828
157	Mixed	36.6725	0.141578	0.532125	0.00644992	0.546105	54.2473	55.5409	58.0258	5.55696	Detail	37.3315	0.102514	0.452799	0.00325313	0.633184	56.803	56.9757	58.0258	2.85017	5.95936
158	Mixed	159.453	0.210988	0.649597	0.0169593	0.487607	40.3742	41.9436	46.4217	12.7228	Detail	160.433	0.0723762	0.380463	0.0047635	0.734029	46.7634	46.4911	43.52	7.4401	5.41156
159	Mixed	161.049	0.108022	0.464805	0.0033644	0.658722	45.9124	47.8164	58.0258	10.7294	Detail	160.208	0.0623008	0.35299	-4.76266e-05	0.767467	54.7516	54.8248	58.0258	3.80123	6.29214
160	Mixed	86.3062	0.469306	0.96882	-0.0116208	0.147834	44.2394	46.2453	58.0258	11.845	Detail	88.0945	0.141124	0.53127	0.00362347	0.515485	54.5508	54.5309	53.5637	3.80846	2.77777
161	Mixed	106.645	0.121776	0.49351	0.00204421	0.612324	54.0906	55.1775	58.0258	5.35216	Detail	106.588	0.0874191	0.418137	0.000784526	0.685354	56.6774	56.8127	58.0258	2.87576	10.967
162	Mixed	6.52846	0.88347	1.32926	-0.0326822	-0.0121586	47.6593	49.8578	58.0258	10.0312	Detail	13.569	0.636263	1.12806	-0.064352	-0.192414	56.4613	56.5161	58.0258	2.90656	1.39931
163	Mixed	57.7595	0.249542	0.706458	0.00901731	0.395427	43.5193	45.3743	58.0258	11.7879	Detail	56.2593	0.121092	0.492122	-0.0120887	0.573504	54.3618	54.2637	53.5637	3.82444	4.19215
164	Mixed	44.7256	0.763391	1.23563	0.0090226	0.00869333	54.2389	55.3939	58.0258	5.35597	Detail	44.0541	0.252366	0.710444	-0.00298898	0.244959	55.0698	55.3004	58.0258	3.81605	2.94135
165	Mixed	98.0111	0.174161	0.590188	0.00212577	0.519023	43.6358	46.0129	58.0258	12.1833	Detail	98.5581	0.099652	0.446435	-0.000915345	0.642515	54.5185	54.4882	53.5637	3.81385	4.83499
166	Mixed	170.067	0.192108	0.619851	0.00437899	0.494994	40.1875	40.4981	40.9576	11.5858	Detail	170.231	0.0821445	0.405326	0.000873486	0.700697	42.4072	41.631	38.6865	8.88896	5.55264
167	Mixed	88.8234	0.274449	0.740877	-0.0192804	0.27927	46.8599	47.7603	53.561	8.96259	Detail	87.9526	0.14438	0.537364	-0.0165794	0.508441	48.5774	48.7623	49.7375	7.05926	3.67484
168	Mixed	21.7863	0.134021	0.517727	0.00633856	0.581531	51.7391	53.3339	58.0258	7.23125	Detail	21.8779	0.0791924	0.397976	0.000895972	0.711026	55.3354	55.6104	58.0258	3.6937	7.37144
169	Mixed	28.6065	0.514732	1.01462	0.0172928	0.13409	53.7351	54.9264	58.0258	5.65283	Detail	30.1675	0.198671	0.630351	-0.0131597	0.370185	55.3495	55.6077	58.0258	3.67167	3.9054
170	Mixed	176.415	0.424182	0.921067	-0.0270819	0.165021	40.3944	41.3023	43.52	12.2074	Detail	176.303	0.183004	0.604987	-0.0194219	0.399788	44.2766	43.9796	43.52	8.66217	3.08443
171	Mixed	89.7638	0.126474	0.502939	0.00752545	0.619388	45.0556	46.5713	49.7375	10.653	Detail	90.049	0.0652409	0.361223	0.00124168	0.756851	54.2342	54.0767	53.561	3.81479	5.63919
172	Mixed	8.18774	0.149106	0.546088	0.00400201	0.540084	52.3178	53.8576	58.0258	6.84181	Detail	8.0061	0.056693	0.336728	0.00114514	0.7865	56.6862	56.8261	58.0258	2.87416	3.0292
173	Mixed	3.11114	0.162318	0.569768	0.0206736	0.532391	43.7767	45.5266	53.561	11.53	Detail	3.31176	0.0590501	0.343657	0.00353131	0.779262	49.3796	49.326	49.7375	6.28352	5.59501
174	Mixed	105.672	0.450173	0.948866	-0.00542506	0.190247	51.2925	52.4468	58.0258	6.92595	Detail	105.639	0.151081	0.549692	-0.00489355	0.484583	54.8424	54.9504	58.0258	3.78792	3.11404
175	Mixed	7.11204	0.153872	0.554747	0.0314792	0.526448	53.9706	55.0519	58.0258	5.40329	Detail	8.58717	0.0981594	0.443079	0.00586014	0.651499	56.688	56.8288	58.0258	2.87381	11.909
176	Mixed	118.837	0.154676	0.556194	0.00038336	0.559612	40.1253	40.4553	36.6478	12.2934	Detail	119.603	0.101625	0.450833	-0.00151507	0.636084	54.2837	54.1488	53.561	3.82384	4.57389
177	Mixed	68.9426	0.25395	0.712671	0.0114667	0.272067	54.1446	55.4661	58.0258	5.61749	Detail	70.4951	0.187231	0.611932	0.0200967	0.387832	56.7852	56.9543	58.0258	2.85416	4.59261
178	Mixed	36.7674	0.995123	1.41076	-0.0051981	-0.0280984	48.1088	49.2138	58.0258	8.52692	Detail	46.8389	0.307714	0.784493	-0.00661571	0.13451	33.1858	33.1102	33.1583	1.91292	1.70847
179	Mixed	81.7031	0.672671	1.15989	-0.00478993	0.0404997	48.4519	50.9639	58.0258	9.99129	Detail	78.7965	0.194789	0.624162	0.00568278	0.367602	55.278	55.5302	58.0258	3.70233	1.97771
180	Mixed	113.896	0.358164	0.846362	0.00846208	0.282043	46.1694	47.9527	58.0258	10.554	Detail	115.427	0.151252	0.550003	0.000944406	0.489154	54.8041	54.8996	58.0258	3.79517	3.86723
181	Mixed	139.755	0.103179	0.454267	-0.00927521	0.65244	54.0633	55.3084	58.0258	5.62185	Detail	139.235	0.0482087	0.310512	-0.000406834	0.81701	55.7469	56.0726	58.0258	3.54119	4.58406
182	Mixed	169.339	0.979354	1.39954	-0.0253831	-0.0135705	45.4232	47.7817	58.0258	11.5592	Detail	18.6614	0.00867271	0.131702	-0.000123776	0.965602	54.9495	54.9878	53.5637	3.65582	0.703767
183	Mixed	129.65	0.652977	1.14278	-0.0214344	0.0701706	45.2964	47.9206	58.0258	11.762	Detail	131.145	0.252671	0.710874	-0.0224236	0.227644	54.837	54.9397	58.0258	3.78326	1.9363
184	Mixed	109.005	0.165491	0.57531	-0.00263475	0.550774	40.074	41.4466	53.5637	13.4303	Detail	109.355	0.0805147	0.401285	0.000853195	0.705437	54.4634	54.4027	53.5637	3.8035	5.14378
185	Mixed	46.124	0.329404	0.81167	-0.00360489	0.252722	46.8228	48.8157	58.0258	10.3774	Detail	46.949	0.179112	0.598518	0.00997954	0.403124	54.6645	54.7073	58.0258	3.81783	3.4914
186	Mixed	170.925	0.725171	1.2043	-0.0170169	-0.000140261	48.7214	50.0154	58.0258	8.46632	Detail	169.646	0.407518	0.902793	-0.0162001	-0.00845994	50.6738	50.9105	53.561	5.9671	2.77711
187	Mixed	94.8418	0.174384	0.590566	-0.000502567	0.515738	43.3049	44.1425	46.4217	10.593	Detail	94.5825	0.07299	0.382073	-0.000112918	0.730959	46.396	46.2026	46.4217	7.577	5.33632
188	Mixed	18.6097	0.474622	0.974292	-0.0235591	0.131638	46.3501	48.5405	58.0258	10.8577	Detail	15.5552	0.223654	0.668811	-0.0424466	0.294767	54.776	54.8515	58.0258	3.78794	2.43641
189	Mixed	57.6137	0.741506	1.21779	0.0332599	0.0686221	39.7903	39.9503	40.9603	11.443	Detail	58.4503	0.197943	0.629195	0.0121718	0.368322	39.1424	37.7727	29.0142	10.6312	2.08458
190	Mixed	98.592	0.13709	0.523621	0.000320818	0.595198	46.0681	49.1524	58.0258	11.7452	Detail	99.1567	0.0721769	0.379939	-0.00125632	0.733854	55.0827	55.2871	58.0258	3.7552	5.42938
191	Mixed	69.5667	0.162718	0.570471	0.000399086	0.515531	53.4694	54.75	58.0258	5.91494	Detail	70.4071	0.0788116	0.397018	-0.000956286	0.710256	55.3952	55.6665	58.0258	3.66234	4.68238
192	Mixed	162.143	0.491472	0.991436	-0.012874	0.150884	40.6556	40.6263	38.6838	10.8392	Detail	158.755	0.164733	0.573991	-0.0192193	0.443906	43.7158	42.8974	38.6838	7.07867	2.22715
193	Mixed	108.457	0.0985848	0.444038	-0.000282121	0.666449	50.89	52.8316	58.0258	8.08471	Detail	108.633	0.0701184	0.374482	0.000281594	0.741454	55.2774	55.5516	58.0258	3.7203	7.63409
194	Mixed	146.688	0.151617	0.550666	-0.0440911	0.530667	52.1182	53.8522	58.0258	7.27172	Detail	146.655	0.092129	0.429253	-0.00404554	0.669417	56.5721	56.6711	58.0258	2.89283	6.84924
195	Mixed	20.3572	0.0956574	0.437395	-0.00489036	0.670539	49.7807	51.191	58.0258	8.07024	Detail	20.5921	0.0635905	0.356624	-4.24177e-05	0.762808	54.8806	55.0038	58.0258	3.78144	5.72558
196	Mixed	56.0366	0.32129	0.80161	0.0165367	0.330704	42.1174	43.0203	53.5637	11.8922	Detail	56.9081	0.11962	0.489121	0.0149369	0.579713	54.3302	54.213	53.5637	3.81507	3.70755
197	Mixed	132.429	0.667488	1.15541	-0.0439554	0.0122175	48.7321	50.4322	58.0258	8.99393	Detail	131.085	0.291732	0.763848	-0.0538635	0.137757	54.6321	54.6405	53.5637	3.79306	2.2661
198	Mixed	8.13782	0.521319	1.0211	0.108018	0.0982426	46.4331	48.6688	58.0258	10.7752	Detail	11.9764	0.157054	0.560453	0.0245646	0.478983	55.107	55.2871	58.0258	3.72226	3.818
199	Mixed	32.029	0.0972818	0.441094	-0.00550903	0.670653	51.4885	52.9946	58.0258	7.13807	Detail	31.592	0.04702	0.306659	-8.74869e-05	0.820985	55.0877	55.3004	58.0258	3.76083	4.48224
200	Mixed	127.648	0.358008	0.846177	-0.00260825	0.264841	39.7803	40.1	40.9603	11.7911	Detail	127.967	0.137631	0.524653	-0.00635253	0.524406	42.5119	41.8714	40.9603	8.8215	3.92485
201	Mixed	152.382	0.290886	0.76274	0.0144188	0.322159	49.7768	51.664	58.0258	8.5391	Detail	154.224	0.121539	0.49303	-0.00284742	0.57466	55.026	55.2042	58.0258	3.7599	4.0165
202	Mixed	145.968	0.277541	0.745038	-0.00636405	0.317888	54.0307	55.3485	58.0258	5.63909	Detail	146.606	0.175986	0.593272	-0.00505639	0.424592	56.7629	56.9249	58.0258	2.85897	6.00219
203	Mixed	177.208	0.149374	0.546579	0.0110668	0.53086	42.6065	42.9642	40.9603	10.8371	Detail	0.563577	0.101046	0.449546	0.00888719	0.639013	54.2657	54.1194	53.561	3.81097	5.0384
204	Mixed	32.6544	0.118174	0.486157	-0.000451278	0.616369	54.1873	55.442	58.0258	5.46082	Detail	32.7224	0.083314	0.408201	-5.7181e-05	0.697814	56.8197	56.9971	58.0258	2.84635	7.67998
205	Mixed	52.094	0.0913912	0.427531	-0.00092765	0.68372	49.7297	50.8223	58.0258	7.66003	Detail	52.4042	0.0588007	0.342931	-0.000324254	0.77937	54.5624	54.5416	53.5637	3.7968	5.63884
206	Mixed	117.599	0.817913	1.27899	-0.000790222	0.00301899	38.6024	37.7513	31.6514	11.1112	Detail	123.203	0.141252	0.531511	-0.00565625	0.520089	32.4192	31.0823	25.7892	8.50493	2.27212
207	Mixed	15.4051	0.158095	0.562308	-0.0192961	0.508595	51.8977	52.9518	58.0258	6.49243	Detail	14.8636	0.0922563	0.429549	-0.00240946	0.667961	54.8927	55.0145	58.0258	3.77419	7.89986
208	Mixed	150.366	0.0887831	0.421386	-0.00242662	0.692618	53.4206	54.758	58.0258	5.94964	Detail	150.046	0.0570782	0.33787	-0.000295985	0.785905	55.6596	56.0325	58.0258	3.62062	5.93659
209	Mixed	102.35	0.514797	1.01469	-0.0638919	0.0534361	54.0769	55.2924	58.0258	5.48259	Detail	102.149	0.422892	0.919665	-0.040628	-0.000285694	56.7798	56.9463	58.0258	2.85534	5.61325
210	Mixed	5.4272	0.113655	0.47677	-0.00146329	0.648737	43.5472	45.0136	46.4217	11.4924	Detail	5.15673	0.0565615	0.336338	0.000282326	0.787486	54.3296	54.2183	53.561	3.82706	5.83653
211	Mixed	167.96	0.445921	0.944374	0.0180034	0.20751	41.0624	42.6062	58.0258	12.8957	Detail	167.925	0.106674	0.461897	0.0170308	0.621963	46.9758	46.753	43.52	7.74381	3.33433
212	Mixed	166.78	0.786133	1.2539	0.105342	0.14616	43.9715	46.1625	58.0258	11.9748	Detail	177.466	0.117779	0.485344	0.000173745	0.582261	54.8263	54.9077	58.0258	3.76704	2.6622
213	Mixed	136.42	0.398571	0.892829	0.00683312	0.224714	38.214	37.6845	34.8176	11.8618	Detail	136.828	0.154442	0.555774	-0.000889866	0.476254	37.2778	36.3032	34.8176	10.2968	4.17801
214	Mixed	140.529	0.0975508	0.441703	0.00600699	0.6661	53.5977	54.9557	58.0258	5.89913	Detail	141.058	0.0752418	0.387922	0.00220442	0.724308	56.7336	56.8875	58.0258	2.86501	7.30508
215	Mixed	152.699	0.279075	0.747094	-0.0358115	0.233448	46.1018	47.8618	58.0258	10.6171	Detail	156.437	0.195731	0.625668	0.0183545	0.35675	54.7444	54.8328	58.0258	3.82291	3.40853
216	Mixed	103.285	0.162373	0.569864	-0.0122475	0.55383	37.9805	38.8281	46.4217	13.4765	Detail	102.514	0.0648494	0.360137	2.74013e-05	0.758995	49.0175	48.8157	46.4217	6.25023	5.7495
217	Mixed	111.644	0.170087	0.583245	-0.00422062	0.500319	48.6889	51.0681	58.0258	10.0038	Detail	113.927	0.1066	0.461736	8.02446e-07	0.622912	55.0653	55.2577	58.0258	3.7527	5.81779
218	Mixed	112.947	0.140634	0.530347	-0.00709054	0.550601	46.877	48.0809	58.0258	9.44735	Detail	113.096	0.100456	0.448232	0.000781537	0.639379	54.4674	54.4267	53.5637	3.83841	4.76623
219	Mixed	62.2664	0.738305	1.21516	0.0232576	-0.0839304	42.9488	44.3189	58.0258	11.8385	Detail	44.5765	0.323518	0.804385	-0.0613817	0.0784179	54.5694	54.5576	53.5637	3.80607	1.17193
220	Mixed	8.78028	0.308697	0.785745	0.0136804	0.32847	42.0907	42.7772	43.52	11.1467	Detail	9.66566	0.12396	0.497916	0.000763806	0.568608	44.3123	43.9635	40.9603	8.66097	4.11961
221	Mixed	65.6415	0.153425	0.553941	-0.0164541	0.521565	44.3942	45.4865	58.0258	10.7819	Detail	64.4848	0.123019	0.496022	4.25639e-05	0.567933	54.4561	54.4133	58.0258	3.8446	4.36569
222	Mixed	131.025	0.219272	0.662227	0.00473131	0.4638	42.574	44.1158	58.0258	12.6776	Detail	130.347	0.0951632	0.436264	0.00191616	0.656857	54.8907	55.0252	58.0258	3.78663	4.57631
223	Mixed	44.6943	0.239724	0.692422	-0.0436703	0.299375	53.772	54.8729	58.0258	5.53995	Detail	43.5339	0.192862	0.621067	-0.0181948	0.381032	56.6645	56.7967	58.0258	2.87806	9.97218
224	Mixed	123.922	0.211917	0.651025	0.0179211	0.441899	45.301	47.0576	58.0258	11.1211	Detail	125.824	0.087862	0.419195	0.00154842	0.680978	54.6138	54.6378	58.0258	3.82419	4.44571
225	Mixed	119.168	0.246811	0.702582	0.00836423	0.362145	47.5556	48.137	49.7375	8.21697	Detail	119.398	0.103304	0.454541	-0.00323918	0.632361	47.7525	47.5599	46.4217	6.6793	4.95442
226	Mixed	121.212	0.579685	1.07674	-0.00828565	0.131519	42.8212	44.4151	53.5637	11.9787	Detail	117.378	0.153056	0.553274	0.0146314	0.475518	54.2609	54.1141	53.561	3.81236	2.41352
227	Mixed	148.104	0.152205	0.551733	0.00349331	0.568395	41.3433	42.0398	49.7375	11.9008	Detail	149.846	0.0979139	0.442524	0.00311531	0.648182	54.268	54.1248	53.561	3.8213	4.6396
228	Mixed	91.6872	0.192755	0.620895	-0.0104097	0.496619	43.9446	45.5266	58.0258	11.3561	Detail	87.8752	0.0843525	0.410737	-0.00395483	0.692435	54.4136	54.3332	53.5637	3.81376	4.71065
229	Mixed	159.23	0.364065	0.853305	-0.00257579	0.287838	47.6136	49.4623	58.0258	9.76943	Detail	158.88	0.104294	0.456714	-0.00293783	0.627253	54.6059	54.6137	58.0258	3.80995	4.01732
230	Mixed	25.0319	0.089764	0.423708	-0.00289269	0.694611	54.9061	56.1073	58.0258	5.14282	Detail	24.5939	0.0595009	0.344967	-0.000378282	0.777785	57.0076	57.2189	58.0258	2.79595	9.13926
231	Mixed	92.5037	0.204806	0.640009	-0.0077289	0.425942	45.1479	47.2099	58.0258	11.1764	Detail	91.2747	0.118803	0.487449	0.00306231	0.582246	54.5645	54.5523	53.5637	3.81065	4.39214
232	Mixed	8.92081	0.23147	0.680397	0.00814028	0.445379	43.2136	45.6762	58.0258	12.4194	Detail	8.90249	0.111931	0.47314	0.0038283	0.603107	54.4377	54.3706	53.5637	3.81517	4.90737
233	Mixed	117.859	0.393925	0.887609	0.119146	0.250074	52.1948	53.5477	58.0258	6.63962	Detail	121.669	0.0845297	0.411168	-0.00868415	0.693321	56.2252	56.4333	58.0258	3.19941	4.23457
234	Mixed	10.1581	0.260294	0.721518	-0.0330586	0.320354	51.2967	52.3774	58.0258	6.84852	Detail	7.60091	0.127496	0.504968	-0.00578549	0.555364	54.8592	54.9851	58.0258	3.79591	4.09472
235	Mixed	38.8788	0.494843	0.994829	0.0333765	0.11366	50.1451	51.4743	58.0258	7.74593	Detail	40.1582	0.195816	0.625805	0.014073	0.359665	54.8329	54.9477	58.0258	3.79821	2.67249
236	Mixed	114.396	0.286069	0.756398	-0.026889	0.280346	44.9121	46.6007	58.0258	11.1108	Detail	113.357	0.158258	0.562598	-0.0149488	0.465477	54.6977	54.7473	58.0258	3.8046	3.62297
237	Mixed	139.373	0.319571	0.799464	-0.00286357	0.280177	53.928	55.0706	58.0258	5.50509	Detail	138.497	0.140318	0.529751	0.00256497	0.521122	55.8624	56.2115	58.0258	3.50775	3.93492
238	Mixed	141.151	0.198862	0.630654	-0.00899738	0.48064	45.3431	47.2233	58.0258	11.2307	Detail	139.779	0.085557	0.413659	-0.00285454	0.688548	54.6284	54.6565	58.0258	3.82193	4.67361
239	Mixed	37.2988	0.131411	0.512663	0.0035388	0.592856	42.964	44.7117	58.0258	11.9671	Detail	39.8628	0.0734053	0.383159	9.84712e-06	0.729106	54.4333	54.3626	53.5637	3.81291	5.47496
240	Mixed	162.978	0.158084	0.562288	0.000644173	0.538639	43.289	44.8559	49.7375	11.6659	Detail	164.412	0.101638	0.45086	0.0078645	0.635398	54.286	54.1515	53.561	3.81751	4.80989
241	Mixed	89.1913	0.311844	0.789739	-0.0237651	0.324195	49.0044	50.6299	58.0258	8.63802	Detail	87.864	0.0484105	0.311161	-0.00218465	0.816083	55.0779	55.2443	58.0258	3.72363	2.07397
242	Mixed	42.5413	0.144697	0.537954	-0.00133309	0.556029	51.3875	52.7594	58.0258	7.16088	Detail	42.8532	0.0779744	0.394904	0.000809164	0.714306	54.9737	55.1321	58.0258	3.7678	5.51711
243	Mixed	173.432	0.379993	0.871772	0.0046345	0.249497	46.5786	48.5779	58.0258	10.4221	Detail	172.484	0.120469	0.490855	0.0145186	0.577006	54.4857	54.4347	53.5637	3.80538	3.62636
244	Mixed	64.0533	0.0918954	0.428708	0.00115117	0.688174	48.1031	48.6848	49.7375	7.7273	Detail	63.8729	0.051312	0.32035	-0.000252874	0.806331	49.8782	49.6841	49.7348	5.74121	7.69137
245	Mixed	175.783	0.0967305	0.439842	-0.00553458	0.672331	52.3315	53.6812	58.0258	6.59867	Detail	175.393	0.056869	0.337251	-0.00121709	0.786397	55.2483	55.5088	58.0258	3.72236	5.461
246	Mixed	51.2441	0.264503	0.727328	-0.0179147	0.353587	40.2923	41.2916	46.4217	12.2808	Detail	50.1717	0.104687	0.457575	0.000542707	0.628404	46.4483	46.2533	46.419	7.62219	4.65554
247	Mixed	104.078	0.214352	0.654755	0.0140342	0.436597	50.2336	52.177	58.0258	8.33367	Detail	105.201	0.094491	0.434721	0.00156557	0.659982	55.2724	55.5516	58.0258	3.72706	4.69326
248	Mixed	68.4476	0.974929	1.39637	-0.0204381	0.0209576	53.6058	54.7367	58.0258	5.66248	Detail	75.5499	0.962394	1.38737	-0.0256209	-0.0302659	51.4928	51.851	53.5637	3.13579	2.18907
249	Mixed	32.7599	0.536029	1.0354	-0.004771	0.134243	39.1589	38.9297	30.2754	11.4281	Detail	32.6241	0.151757	0.550921	0.00689994	0.479014	35.917	34.9191	30.2727	9.6748	3.30192
250	Mixed	84.9401	0.599275	1.09478	-0.010568	0.0931062	44.2648	46.0156	58.0258	11.3803	Detail	82.114	0.18915	0.61506	-0.00981759	0.381742	54.3873	54.2904	53.5637	3.79673	2.20319
251	Mixed	108.82	0.943826	1.37392	-0.000808233	0.00477731	41.9582	43.3971	58.0258	12.4161	Detail	100.411	0.100061	0.44735	-0.0100672	0.637015	42.718	42.6222	40.9603	4.61992	0.693279
252	Mixed	148.552	0.343072	0.828338	-0.00753046	0.290733	44.5348	45.214	58.0258	10.1992	Detail	148.013	0.11568	0.481	0.00652782	0.59353	44.8896	44.6556	40.9603	8.67047	3.74451
253	Mixed	91.9806	0.149319	0.546477	-0.000777318	0.571339	43.9639	45.9488	58.0258	11.8642	Detail	90.369	0.0813552	0.403374	-0.00257212	0.702799	54.6374	54.6458	53.5637	3.79025	6.26914
254	Mixed	100.862	0.183268	0.605422	-0.00460619	0.478604	40.2366	39.1274	36.6478	9.93865	Detail	101.041	0.0582848	0.341423	0.00117098	0.78201	39.5122	38.2082	36.6478	7.51537	6.5632
255	Mixed	27.5159	0.0796069	0.399016	-0.00269975	0.721391	53.5388	54.8409	58.0258	6.00477	Detail	27.2637	0.0505712	0.318029	-0.00039934	0.808768	56.6622	56.794	58.0258	2.87846	5.00396
256	Mixed	72.6594	0.10727	0.463185	0.00101822	0.639561	51.3295	52.6258	58.0258	7.06894	Detail	72.8346	0.0636516	0.356796	0.00129912	0.762788	55.0337	55.2203	58.0258	3.76245	5.38246
257	Mixed	29.082	0.108257	0.465311	0.00480023	0.640875	52.7593	54.3599	58.0258	6.68923	Detail	28.7323	0.0849055	0.412081	0.000237257	0.692859	56.6762	56.8127	58.0258	2.87597	7.37579
258	Mixed	148.891	0.262366	0.724384	0.0152574	0.380243	42.3108	44.2922	58.0258	12.7219	Detail	148.476	0.127344	0.504666	0.0034838	0.554692	54.5838	54.587	58.0258	3.81722	4.04185
259	Mixed	2.31095	0.17348	0.589033	0.0129637	0.511534	48.6412	50.9933	58.0258	9.99716	Detail	1.47285	0.0985063	0.443861	0.00857321	0.646359	55.1837	55.4447	58.0258	3.75466	5.06033
260	Mixed	143.496	0.322228	0.802781	-0.0144385	0.350106	42.8262	44.5647	58.0258	12.2191	Detail	145.503	0.103577	0.455141	0.00297874	0.629713	54.5161	54.4882	53.5637	3.82247	3.86947
261	Mixed	52.9288	0.70099	1.18405	0.0107239	0.0876843	35.5801	34.3286	25.7892	12.2011	Detail	52.9582	0.161515	0.568358	0.0163573	0.471095	32.095	29.7383	24.8701	10.2386	2.50938
262	Mixed	79.4951	0.165384	0.575124	0.000190343	0.540868	37.1979	37.4655	43.52	12.623	Detail	79.9475	0.0695098	0.372853	-0.00198725	0.742501	41.7215	41.1954	40.9603	8.7631	5.77196
263	Mixed	169.583	0.491558	0.991522	-0.00077969	0.0996385	47.7397	49.0375	58.0258	8.98847	Detail	167.884	0.134077	0.517836	-0.0186894	0.545372	41.5158	41.4065	43.52	4.37788	4.90348
264	Mixed	168.1	0.104911	0.458063	-0.000700712	0.650781	53.5046	54.9718	58.0258	6.09115	Detail	168.031	0.0454624	0.301538	0.000304324	0.826849	55.5639	55.8909	58.0258	3.6287	4.19405
265	Mixed	123.945	0.126626	0.503242	-0.0028751	0.591509	52.8888	54.1622	58.0258	6.20284	Detail	124.138	0.0599692	0.346321	0.00149473	0.775171	55.3685	55.6611	58.0258	3.69221	4.88612
266	Mixed	154.875	0.141052	0.531134	-0.0304509	0.554514	52.6108	54.2744	58.0258	6.88568	Detail	152.178	0.0509598	0.319248	-0.00173477	0.806784	56.768	56.933	58.0258	2.85789	2.86618
267	Mixed	94.4148	0.127503	0.504981	0.00912954	0.591695	52.6056	53.6412	58.0258	6.08371	Detail	94.5961	0.0708868	0.376528	0.00121023	0.738299	55.0989	55.3004	58.0258	3.74355	5.6576
268	Mixed	150.382	0.258033	0.718377	0.0208787	0.326777	51.2149	52.5484	58.0258	7.15684	Detail	151.205	0.128057	0.506078	-0.000931529	0.55278	55.0665	55.2737	58.0258	3.76472	3.60653
269	Mixed	146.295	0.261048	0.722561	-0.0129567	0.391864	41.8021	43.9208	53.5637	12.8262	Detail	145.008	0.116263	0.48221	-0.00876301	0.5904	54.3144	54.1943	53.561	3.82227	4.14663
270	Mixed	21.5781	0.603284	1.09844	0.0469375	0.111146	50.7191	52.5671	58.0258	8.09701	Detail	21.7472	0.145054	0.538616	0.00822779	0.502426	55.3749	55.6985	58.0258	3.71465	2.70932
271	Mixed	177.214	0.0908116	0.426173	0.000240533	0.689196	50.7111	52.4281	58.0258	7.82311	Detail	177.218	0.0575705	0.339324	4.76111e-05	0.784287	55.1963	55.442	58.0258	3.73429	6.44777
272	Mixed	41.917	0.129848	0.509605	-0.00351365	0.590058	45.4423	47.5065	58.0258	11.0402	Detail	42.3779	0.0726821	0.381267	-0.000561634	0.731679	54.4372	54.3653	53.5637	3.80604	6.06919
273	Mixed	63.4092	0.371908	0.862447	-0.0139924	0.202959	47.4255	48.2172	58.0258	8.67809	Detail	65.252	0.193254	0.621698	-0.0157645	0.36288	54.3581	54.2584	53.5637	3.82879	3.04888
274	Mixed	167.875	0.240308	0.693265	0.00680553	0.413781	44.2809	45.7644	58.0258	11.175	Detail	169.901	0.133548	0.516814	0.0175168	0.537494	54.5178	54.4935	53.5637	3.82413	4.08614
275	Mixed	154.029	0.116984	0.483703	-0.010948	0.641552	41.8186	42.868	43.52	11.5632	Detail	153.384	0.0480646	0.310047	-0.00219848	0.817977	44.9643	44.6315	43.52	8.09389	6.50884
276	Mixed	20.8619	0.335195	0.818774	0.00678305	0.298454	43.407	45.0991	58.0258	11.92	Detail	22.6178	0.123843	0.497681	0.0185522	0.564752	54.4308	54.3653	53.5637	3.82566	3.57785
277	Mixed	172.001	0.154977	0.556736	0.0150229	0.551725	46.8073	48.7943	58.0258	10.3931	Detail	172.256	0.067948	0.368641	0.00249755	0.748201	54.6677	54.6966	58.0258	3.7963	5.37154
278	Mixed	128.849	0.0885788	0.420901	-0.00787357	0.698265	53.7685	54.897	58.0258	5.55612	Detail	128.647	0.0685119	0.370167	-0.00117267	0.74733	56.6598	56.7913	58.0258	2.87888	10.8918
279	Mixed	126.793	0.112492	0.474326	-0.00633822	0.626458	50.8615	52.0273	58.0258	7.14898	Detail	126.158	0.0704906	0.375475	-0.000235143	0.739383	54.8772	55.0065	58.0258	3.78954	6.29539
280	Mixed	75.3094	0.146455	0.541212	0.014872	0.555051	47.3253	48.3829	53.5637	8.92438	Detail	75.8034	0.0551266	0.332044	0.00130769	0.792591	50.6923	50.6914	49.7375	5.78602	5.2036
281	Mixed	15.5735	0.187093	0.611707	-0.00618585	0.501125	39.5939	39.7072	40.9603	11.0761	Detail	15.3205	0.074905	0.387053	-0.00130593	0.72494	40.7558	40.1267	38.6865	8.78003	5.04628
282	Mixed	61.0335	0.492525	0.992497	0.00314354	0.170587	45.2978	47.8832	58.0258	11.8216	Detail	60.8216	0.148987	0.54587	0.00459264	0.495078	54.8835	54.9905	58.0258	3.76392	2.92409
283	Mixed	105.812	0.284849	0.754783	-0.025563	0.339305	42.6729	43.023	40.9603	10.7349	Detail	104.701	0.104826	0.457878	-0.00430169	0.626886	43.9747	43.4452	40.9603	8.67377	4.42224
284	Mixed	22.1744	0.0977065	0.442056	-0.00102539	0.669739	50.6372	52.1048	58.0258	7.62841	Detail	22.4799	0.0321194	0.253454	0.000303206	0.875554	54.895	55.1027	58.0258	3.85403	3.26505
285	Mixed	129.171	0.508117	1.00808	-0.0312239	0.132153	53.1867	54.4641	58.0258	6.04253	Detail	124.835	0.127703	0.505378	-0.0119575	0.563817	54.1029	54.3492	53.5637	4.29688	3.41671
286	Mixed	129.568	0.319931	0.799914	-0.00350466	0.297763	46.5506	47.3622	49.7375	8.97397	Detail	129.3	0.11192	0.473117	-0.00325628	0.606443	47.2707	47.274	46.4217	7.42099	3.69145
287	Mixed	39.8397	0.153672	0.554386	0.0134202	0.574598	41.9707	43.6643	58.0258	12.641	Detail	41.391	0.0633733	0.356015	0.00350151	0.763827	54.4176	54.3385	53.5637	3.81198	5.33867
288	Mixed	173.831	0.142093	0.533091	-0.00134184	0.571487	51.6789	53.553	58.0258	7.65879	Detail	173.775	0.0726835	0.38127	-0.00111243	0.733996	55.5826	55.8856	58.0258	3.59889	7.61203
289	Mixed	112.215	0.095878	0.4379	-0.00526797	0.674825	51.3307	53.0587	58.0258	7.52623	Detail	111.381	0.0494062	0.314344	-0.000336118	0.81262	56.5638	56.6604	58.0258	2.894	3.56128
290	Mixed	168.6	0.13799	0.525338	-0.00817947	0.566685	54.2839	55.4287	58.0258	5.32012	Detail	167.751	0.0962713	0.438797	-0.00328902	0.656154	56.7998	56.973	58.0258	2.8509	10.1714
291	Mixed	2.23907	0.29011	0.761722	0.00387486	0.308867	42.4619	43.9422	58.0258	12.1352	Detail	5.02802	0.0914083	0.42757	0.00190042	0.668686	54.5125	54.4882	58.0258	3.83034	4.09475
292	Mixed	56.3504	0.506711	1.00669	0.0663761	0.191122	48.4784	50.8009	58.0258	9.88246	Detail	60.5312	0.116436	0.482568	0.00465104	0.589226	54.9911	55.1561	58.0258	3.76587	3.38446
293	Mixed	167.37	0.0982865	0.443366	-0.0116251	0.663494	49.1597	50.4482	58.0258	8.13366	Detail	166.269	0.0651913	0.361085	-0.00182775	0.757197	54.7083	54.75	58.0258	3.78658	6.00125
294	Mixed	60.9554	0.361253	0.850004	-0.00639674	0.25978	48.0073	50.2719	58.0258	9.93229	Detail	58.6985	0.132226	0.514248	0.003091	0.543437	55.3097	55.5168	58.0258	3.64835	4.04653
295	Mixed	93.3138	0.146638	0.54155	0.00980231	0.540813	48.3698	51.0574	58.0258	10.2682	Detail	95.5091	0.0836216	0.408954	0.00398422	0.695333	55.14	55.3512	58.0258	3.73327	5.3987
296	Mixed	114.81	0.421084	0.917697	-0.0380403	0.180285	44.4309	47.1591	58.0258	12.3112	Detail	113.047	0.10699	0.462579	-0.00477132	0.620654	54.626	54.6298	53.5637	3.78908	3.86641
297	Mixed	134.722	0.100159	0.447568	-0.0082751	0.666531	45.4139	46.1251	49.7375	9.48458	Detail	134.194	0.0398527	0.282322	-0.00123447	0.847623	46.6242	46.4377	46.4217	7.49072	5.90913
298	Mixed	128.029	0.101813	0.451248	-0.00903135	0.65702	52.9512	54.1542	58.0258	6.04221	Detail	127.114	0.0607303	0.348512	-0.000397244	0.773051	55.3553	55.6398	58.0258	3.69233	6.06685
299	Mixed	62.0344	0.120054	0.490008	0.00240259	0.60958	52.4423	53.8977	58.0258	6.6391	Detail	61.5125	0.0782177	0.395519	0.00186755	0.713474	55.3614	55.6745	58.0258	3.71199	5.50084
300	Mixed	111.345	0.659075	1.14811	-0.0238718	0.111479	45.0644	47.4317	58.0258	11.6345	Detail	110.685	0.128866	0.507674	0.0139487	0.551329	54.5996	54.587	53.5637	3.78496	2.49674
301	Mixed	58.0225	0.13682	0.523107	-0.0211247	0.574879	50.3834	51.8884	58.0258	7.80577	Detail	57.4454	0.0760262	0.389939	-0.00553442	0.720792	54.9679	55.1214	58.0258	3.76635	6.07047
302	Mixed	124.008	0.238355	0.690442	0.0140689	0.408774	48.0543	50.2398	58.0258	9.86333	Detail	125.268	0.101654	0.450898	0.00392152	0.636167	54.9122	55.0466	58.0258	3.77658	4.73259
303	Mixed	72.9178	0.553403	1.05205	-0.0152599	0.118406	52.538	54.1355	58.0258	6.79336	Detail	71.6437	0.190366	0.617035	-0.0168738	0.379352	56.7568	56.9169	58.0258	2.86026	3.07504
304	Mixed	155.477	0.248298	0.704696	-0.0240371	0.379636	49.2451	50.7902	58.0258	8.48362	Detail	153.854	0.0931988	0.431738	-0.00759898	0.661722	54.7101	54.7473	58.0258	3.78118	3.23011
305	Mixed	0.389742	0.258335	0.718797	0.0131401	0.414441	43.1395	45.4732	58.0258	12.6523	Detail	179.889	0.0806448	0.401609	0.00513144	0.704421	54.6108	54.6244	58.0258	3.81506	4.64417
306	Mixed	151.38	0.224284	0.669752	0.0034132	0.425433	45.0596	46.7931	53.5637	10.8434	Detail	151.391	0.124719	0.499437	0.00592041	0.565961	54.2921	54.1568	53.5637	3.80248	5.01811
307	Mixed	125.684	0.118117	0.486039	-0.000464578	0.638857	42.9402	44.4231	49.7375	11.5774	Detail	125.766	0.0547736	0.330979	0.000574571	0.794253	47.3123	47.282	46.4217	7.43721	6.28371
308	Mixed	67.9267	0.979398	1.39957	0.0148499	-0.0327105	43.0297	44.9067	58.0258	12.3356	Detail	60.8127	0.0335867	0.259179	-0.000921757	0.870223	37.5932	37.5964	36.6505	2.63689	1.30633
309	Mixed	159.393	0.269887	0.734693	-0.00427974	0.39623	45.5882	48.4016	58.0258	11.8185	Detail	159.385	0.101438	0.450418	-0.00588418	0.636498	54.9906	55.1508	58.0258	3.76071	4.63118
310	Mixed	11.3427	0.456742	0.955763	-0.0113939	0.169265	49.9698	51.6185	58.0258	8.2752	Detail	9.31186	0.156484	0.559435	-0.006914	0.470844	54.8167	54.913	58.0258	3.78973	3.04181
311	Mixed	47.3401	0.205846	0.641632	-0.0464215	0.441667	48.8768	50.3521	58.0258	8.58625	Detail	46.5453	0.0810278	0.402561	0.000926474	0.70283	54.7007	54.7473	58.0258	3.79889	4.80762
312	Mixed	15.675	0.299107	0.773443	-0.0109561	0.334144	48.3075	50.1463	58.0258	9.47573	Detail	14.9083	0.126688	0.503364	0.000758047	0.558355	54.5129	54.4721	53.5637	3.79918	4.92364
313	Mixed	137.959	0.918286	1.3552	-0.00540558	-0.0330345	47.5649	49.9513	58.0258	10.465	Detail	117.901	0.250516	0.707836	-0.00413261	0.23101	56.8776	57.0666	58.0258	2.83225	1.33267
314	Mixed	173.652	0.122076	0.494118	0.0121106	0.606604	45.8446	46.9213	49.7375	9.67279	Detail	173.896	0.0656255	0.362286	0.00460305	0.756027	49.3142	49.1497	46.4217	6.1949	5.47402
315	Mixed	61.7309	0.391305	0.884653	-0.0311347	0.241574	43.8979	45.401	58.0258	11.3957	Detail	61.766	0.12808	0.506122	-0.0241154	0.552847	54.4097	54.3332	53.5637	3.82311	3.39349
316	Mixed	80.0883	0.303955	0.779685	0.0270149	0.331716	43.5925	43.8059	40.9603	10.1756	Detail	80.8774	0.0911556	0.426979	0.00385196	0.670067	43.992	43.2475	38.6865	8.02742	3.92499
317	Mixed	124.254	0.324288	0.805342	-0.0560356	0.162043	48.0925	48.7382	49.7375	8.00301	Detail	121.653	0.168577	0.580649	-0.0273517	0.44019	51.1004	51.0948	49.7375	5.57267	3.02554
318	Mixed	137.232	0.552701	1.05138	-0.00150726	0.117997	40.7451	41.3237	40.9603	11.7792	Detail	136.851	0.197947	0.629201	0.0125856	0.356472	42.6263	42.1493	38.6865	8.94235	2.7376
319	Mixed	97.3811	0.985851	1.40417	-0.00982324	-0.0343424	46.1968	48.5592	58.0258	11.0497	Detail	111.416	0.994096	1.41003	0.0322593	-0.0465882	56.3422	56.3425	58.0258	2.91657	1.63087
320	Mixed	160.588	0.833846	1.29139	-0.00919787	0.0342055	43.5229	44.5033	53.5637	11.0636	Detail	161.338	0.262768	0.724939	-0.0374858	0.218546	46.5948	45.9995	40.9603	7.42477	1.90271
321	Mixed	139.322	0.268829	0.733252	0.0193326	0.333203	44.699	44.522	43.52	8.64013	Detail	140.407	0.126813	0.503613	0.0205541	0.560675	43.9598	43.3917	40.9603	7.35504	5.32313
322	Mixed	164.338	0.486856	0.986769	-0.00717493	0.158162	44.4031	46.1785	58.0258	11.5673	Detail	160.086	0.143045	0.534874	-0.0135475	0.505328	54.7233	54.7954	58.0258	3.8142	2.79675
323	Mixed	20.3378	0.254456	0.713381	0.0143839	0.384508	50.3268	52.5911	58.0258	8.70913	Detail	21.9916	0.101269	0.450041	0.00278369	0.641335	55.8221	56.0993	58.0258	3.46564	4.86066
324	Mixed	83.8188	0.104173	0.456449	-0.00434498	0.652475	45.93	46.0423	43.52	8.28496	Detail	83.3723	0.0510538	0.319543	-0.000318206	0.807136	46.9143	46.4858	43.52	6.83349	6.36653
325	Mixed	88.4452	0.256263	0.715909	-0.00682264	0.342332	54.1919	55.1775	58.0258	5.23512	Detail	88.3682	0.142438	0.533737	-0.004031	0.512978	55.6247	55.9256	58.0258	3.57847	5.17408
326	Mixed	81.6911	0.305913	0.782193	0.00330873	0.368262	37.6235	37.8262	38.6838	12.6279	Detail	81.849	0.105291	0.458892	-0.00425061	0.624815	40.5318	39.8194	38.6838	9.62085	4.33504
327	Mixed	38.0879	0.271364	0.736701	0.0387399	0.295747	49.436	51.4903	58.0258	8.88658	Detail	38.599	0.156545	0.559544	0.0089491	0.47839	55.0534	55.2336	58.0258	3.74673	5.25551
328	Mixed	3.21482	0.136059	0.52165	-0.00784279	0.591617	40.9079	40.9576	36.6478	11.7555	Detail	1.60885	0.103659	0.455321	-0.00586552	0.629256	54.3068	54.1809	53.5637	3.81774	4.84511
329	Mixed	120.214	0.494433	0.994417	0.015348	0.157824	50.2085	51.3166	58.0258	7.41522	Detail	123.218	0.149753	0.547271	-0.00743631	0.486757	54.6536	54.6645	53.5637	3.78123	2.61005
330	Mixed	165.048	0.169674	0.582535	0.00630253	0.49914	47.5802	50.0341	58.0258	10.3666	Detail	164.811	0.0989334	0.444822	0.00109743	0.646849	55.0852	55.2844	58.0258	3.74977	5.62691
331	Mixed	27.0401	0.239274	0.691772	-0.00497157	0.422903	43.722	44.8453	58.0258	11.3747	Detail	24.9865	0.0821702	0.405389	0.00468098	0.700251	54.4814	54.4374	53.5637	3.81986	4.26953
332	Mixed	16.9165	0.180554	0.600923	-0.00250903	0.511935	43.6146	45.4491	53.5637	11.6772	Detail	15.9051	0.0782028	0.395482	-0.000108918	0.712902	54.3771	54.2824	53.5637	3.81547	5.06426
333	Mixed	22.4032	0.144412	0.537424	0.000919714	0.569814	46.5762	48.4069	58.0258	10.4679	Detail	22.7553	0.0746214	0.386319	-0.00174547	0.725114	54.4156	54.3359	53.5637	3.81202	5.38251
334	Mixed	165.931	0.07775	0.394335	0.000790125	0.726968	52.5719	54.1141	58.0258	6.76166	Detail	166.412	0.0501115	0.31658	0.000850149	0.810555	56.5884	56.6925	58.0258	2.89045	5.40678
335	Mixed	26.9288	0.0962478	0.438743	0.00185356	0.669981	54.9109	55.8936	58.0258	4.88607	Detail	26.5428	0.0697567	0.373515	0.000199801	0.742522	56.8122	56.9864	58.0258	2.84808	7.79943
336	Mixed	45.4664	0.0785302	0.396308	0.000806386	0.722367	51.996	53.1095	58.0258	6.51481	Detail	45.6323	0.0509904	0.319344	0.000124566	0.807302	54.9396	55.0653	58.0258	3.75432	9.03821
337	Mixed	174.041	0.185813	0.609612	0.00157119	0.482769	52.0513	53.7534	58.0258	7.09596	Detail	174.58	0.0838295	0.409462	0.000583848	0.694765	55.4788	55.8321	58.0258	3.68969	4.88248
338	Mixed	4.17233	0.0861049	0.414982	0.00397408	0.70254	52.8375	53.8255	58.0258	5.91351	Detail	4.57928	0.0514449	0.320764	0.00059901	0.805697	55.1543	55.3752	58.0258	3.73518	6.00543
339	Mixed	10.9279	0.627496	1.12026	0.00796051	0.0965188	43.8599	45.8846	58.0258	11.8502	Detail	12.9022	0.151528	0.550506	-0.0057089	0.480883	49.4214	49.4623	49.7375	6.62044	2.33418
340	Mixed	116.342	0.082129	0.405287	-0.000676206	0.720151	53.5222	54.7687	58.0258	5.80887	Detail	115.919	0.0553933	0.332846	-0.000352798	0.791964	56.6754	56.81	58.0258	2.87611	6.21762
341	Mixed	91.2667	0.726094	1.20507	-0.00163387	0.0295159	43.13	45.5373	58.0258	12.723	Detail	87.6718	0.19715	0.627932	0.0418966	0.36781	55.3154	55.4126	58.0258	3.54314	1.82222
342	Mixed	171.167	0.662256	1.15087	-0.0206292	0.0843489	43.8789	44.6288	46.4217	10.5457	Detail	168.422	0.175637	0.592684	0.0177703	0.416723	44.2944	43.8834	40.9603	8.50331	2.34588
343	Mixed	59.5182	0.224419	0.669953	0.00547593	0.44651	38.3778	39.0232	43.52	13.0592	Detail	59.2551	0.0943166	0.434319	-0.00339645	0.660281	45.9698	45.5934	43.52	7.69166	4.65959
344	Mixed	141.62	0.203471	0.63792	-0.00166516	0.44807	40.2122	40.7278	33.1583	12.7163	Detail	143.208	0.10666	0.461865	0.00655035	0.620217	49.159	49.1096	49.7375	6.46957	4.42401
345	Mixed	65.6713	0.341942	0.826972	0.0385098	0.211292	50.0339	52.551	58.0258	9.34872	Detail	65.7295	0.175196	0.591939	0.0245029	0.430404	56.5477	56.6364	58.0258	2.89621	5.22016
346	Mixed	53.4786	0.111747	0.472752	-0.0031818	0.633069	48.0163	50.6246	58.0258	10.1516	Detail	53.435	0.0742222	0.385285	-0.00078672	0.727674	55.1172	55.3111	58.0258	3.7275	7.39046
347	Mixed	43.4991	0.152103	0.551549	0.0121088	0.530425	46.9554	48.0141	58.0258	9.2401	Detail	44.4473	0.0890175	0.421942	0.00193195	0.676531	54.5669	54.5496	53.5637	3.79833	4.09758
348	Mixed	62.3606	0.394488	0.888243	0.00745072	0.218793	45.5673	46.4457	49.7375	9.6197	Detail	63.2371	0.139946	0.529047	-0.00394919	0.516741	46.2136	46.1839	46.4217	7.88961	3.58692
349	Mixed	106.02	0.142604	0.534048	-0.00417232	0.596291	40.6771	42.2722	49.7375	12.9854	Detail	106.145	0.0722141	0.380037	-0.000540415	0.73315	54.2669	54.1194	53.5637	3.80602	5.68737
350	Mixed	16.2141	0.660306	1.14918	-0.00704862	0.0758771	50.6005	51.8216	58.0258	7.38057	Detail	6.12687	0.0529737	0.325496	0.00516053	0.799633	55.3751	55.589	58.0258	3.62301	1.74874
351	Mixed	84.4236	0.134816	0.519261	0.0189029	0.587426	46.7154	48.2359	58.0258	9.87206	Detail	84.2149	0.0805612	0.401401	-0.000570291	0.704499	54.4469	54.384	53.5637	3.8151	5.26017
352	Mixed	46.9596	0.179742	0.599569	0.00391601	0.496264	44.7635	46.6755	58.0258	11.3826	Detail	51.6015	0.0948828	0.435621	0.00672211	0.658112	54.969	55.1134	58.0258	3.75535	4.7562
353	Mixed	109.053	0.282967	0.752286	0.0112693	0.291168	49.0683	51.0521	58.0258	9.22452	Detail	109.927	0.130999	0.511857	0.00499965	0.546633	55.0597	55.255	58.0258	3.75862	4.05243
354	Mixed	107.833	0.102884	0.453616	0.000364259	0.650659	50.3837	51.6559	58.0258	7.50343	Detail	108.043	0.0670326	0.366149	-0.000631372	0.750836	54.6572	54.6672	53.5637	3.77873	5.71998
355	Mixed	29.0396	0.196024	0.626138	0.00221725	0.425568	43.2274	45.1632	58.0258	12.2589	Detail	33.1542	0.15235	0.551996	0.0201646	0.480316	54.6596	54.6886	58.0258	3.80336	4.41985
356	Mixed	152.944	0.303711	0.779373	-0.0021419	0.230135	49.7589	50.7582	58.0258	7.53856	Detail	152.568	0.165088	0.574609	-0.00318832	0.447548	54.5465	54.5229	53.5637	3.80294	3.5554
357	Mixed	20.2944	0.231134	0.679902	-0.021795	0.384694	51.9502	53.39	58.0258	6.86901	Detail	18.1057	0.097619	0.441857	-0.0052112	0.650559	55.3622	55.6665	58.0258	3.70461	4.47877
358	Mixed	159.837	0.0849946	0.412298	0.00250976	0.705944	51.7498	53.1869	58.0258	7.00668	Detail	160.243	0.0528814	0.325212	0.000944265	0.800685	55.1721	55.3913	58.0258	3.7239	5.58052
359	Mixed	54.5421	0.179072	0.598451	-0.0072108	0.505084	43.0174	44.033	49.7375	11.3075	Detail	56.0853	0.105415	0.459163	-0.00282297	0.623169	54.2992	54.1729	53.561	3.82317	4.52506
360	Mixed	157.429	0.0974054	0.441374	-0.00161763	0.669666	50.7889	52.1369	58.0258	7.44838	Detail	157.398	0.0617075	0.351305	-0.000461918	0.769457	54.8022	54.8889	58.0258	3.78676	5.77686
361	Mixed	14.8385	0.0967119	0.4398	0.00122274	0.683563	53.5172	54.6324	58.0258	5.6774	Detail	14.5769	0.0569888	0.337606	-4.8225e-05	0.787103	55.5702	55.9069	58.0258	3.63244	10.3319
362	Mixed	32.7868	0.26077	0.722178	-0.0121998	0.37491	47.9751	48.5432	49.7375	7.93534	Detail	32.2303	0.0984028	0.443628	0.00726079	0.648493	48.4734	48.3508	46.4217	6.57243	4.53878
363	Mixed	45.4381	0.172207	0.586868	-0.00776053	0.48588	47.0859	47.9233	58.0258	8.89987	Detail	45.5575	0.0899368	0.424115	-0.00126094	0.673647	54.4704	54.4214	53.5637	3.82208	4.89301
364	Mixed	8.52089	0.269235	0.733805	0.00574614	0.324018	44.3107	44.7544	43.52	9.66976	Detail	8.68943	0.140698	0.530468	0.00707083	0.519848	46.2331	45.9007	43.52	7.50404	4.21998
365	Mixed	13.1675	0.392839	0.886385	0.0147611	0.236192	46.1012	48.447	58.0258	11.0604	Detail	13.6031	0.12049	0.490897	0.0110546	0.577342	54.667	54.6966	58.0258	3.79913	3.61353
366	Mixed	134.81	0.151428	0.550324	-0.0103235	0.531392	49.5054	51.0708	58.0258	8.35766	Detail	135.334	0.0960259	0.438237	0.00059145	0.654963	54.7038	54.7393	58.0258	3.78439	5.60571
367	Mixed	173.378	0.230844	0.679476	0.000104303	0.42047	40.4328	40.3217	38.6838	10.8151	Detail	173.033	0.0872493	0.41773	0.00509064	0.6822	41.1664	40.3271	38.6838	8.04573	4.42099
368	Mixed	110.941	0.199588	0.631803	0.0106194	0.472858	47.9195	49.6146	58.0258	9.49487	Detail	112.563	0.0766967	0.391655	0.000216129	0.71813	54.6881	54.7367	58.0258	3.80937	5.12471
369	Mixed	45.2845	0.708007	1.18996	-0.0100269	0.0544174	46.6231	48.6688	58.0258	10.651	Detail	49.333	0.241809	0.695426	-0.0334842	0.24773	54.5238	54.5069	58.0258	3.83237	1.889
370	Mixed	167.614	0.431248	0.928707	0.00447743	0.246281	42.3487	44.6128	58.0258	13.0215	Detail	170.852	0.107446	0.463565	0.000134667	0.616355	54.8906	55.0279	58.0258	3.7899	3.61354
371	Mixed	116.264	0.88531	1.33065	-0.00552579	-0.00981725	52.5446	53.7641	58.0258	6.30457	Detail	117.67	0.735894	1.21317	0.00469679	-0.0337313	49.7645	50.0501	49.7375	3.95316	3.23229
372	Mixed	109.352	0.41174	0.907458	-0.00425376	0.242163	40.1064	40.9122	40.9603	12.598	Detail	107.623	0.133148	0.516038	0.018547	0.537027	54.2458	54.0954	49.7375	3.82961	2.92696
373	Mixed	149.611	0.894062	1.33721	-0.0625031	0.0574407	39.3006	40.1721	43.52	12.889	Detail	142.611	0.143146	0.535063	0.0239778	0.513927	42.3228	41.5321	38.6865	7.29299	1.39452
374	Mixed	89.5928	0.178734	0.597887	-0.0219505	0.463904	44.9798	46.4003	58.0258	10.6482	Detail	87.7511	0.115135	0.479865	-0.0089775	0.593972	54.3789	54.2878	53.5637	3.82444	4.65724
375	Mixed	62.5921	0.26712	0.730918	0.00088816	0.337762	51.9944	53.0293	58.0258	6.40487	Detail	61.4714	0.117687	0.485153	0.00463807	0.586947	54.873	54.9745	58.0258	3.76276	4.11961
376	Mixed	146.441	0.214768	0.65539	0.00756114	0.378768	46.4274	47.7603	58.0258	9.92141	Detail	145.231	0.117797	0.485381	0.00330463	0.588006	54.5741	54.5683	53.5637	3.8111	5.41764
377	Mixed	38.2887	0.855144	1.30778	-0.0288029	-0.000809569	44.6541	45.4758	49.7375	9.87619	Detail	44.1895	0.743765	1.21964	-0.059901	-0.125666	51.0397	50.9425	49.7375	5.49168	1.47062
378	Mixed	159.769	0.192271	0.620115	-0.00933276	0.454768	39.0073	39.7579	40.9603	12.389	Detail	158.17	0.0915584	0.427922	-0.00455031	0.669244	43.6361	42.9856	40.9603	8.36294	5.28103
379	Mixed	50.0933	0.283415	0.752881	0.00183959	0.347429	43.4948	45.6842	53.561	12.0565	Detail	51.6274	0.130131	0.51016	0.0142199	0.547531	50.5084	50.499	49.7375	5.90392	4.60437
380	Mixed	154.284	0.573659	1.07113	0.0483581	0.0531269	48.2433	50.336	58.0258	9.66871	Detail	158.823	0.258004	0.718337	0.0380182	0.234003	54.8328	54.9237	58.0258	3.77259	3.63364
381	Mixed	169.597	0.48891	0.988848	-0.0164346	0.140277	46.588	49.0722	58.0258	11.1202	Detail	168.92	0.143822	0.536325	-0.01692	0.508315	54.677	54.7126	58.0258	3.79815	2.70268
382	Mixed	40.12	0.136765	0.523001	-0.000795311	0.568752	52.8922	54.0072	58.0258	6.02316	Detail	39.9887	0.0746285	0.386338	-0.000619211	0.725752	55.2844	55.5543	58.0258	3.71327	5.69446
383	Mixed	108.996	0.171831	0.586226	-0.000167289	0.494427	49.0321	50.9773	58.0258	8.9965	Detail	109.147	0.10733	0.463314	-0.000630777	0.619834	54.734	54.7767	58.0258	3.77394	7.43426
384	Mixed	2.90109	0.157383	0.561039	-0.0167027	0.512758	51.6371	52.8583	58.0258	6.85068	Detail	1.29684	0.0903268	0.425034	-0.00466319	0.672746	54.9672	55.1428	58.0258	3.78742	5.39801
385	Mixed	168.147	0.405798	0.900886	-0.010593	0.225657	35.6974	34.6519	22.4627	12.1629	Detail	167.781	0.112369	0.474066	0.00537698	0.602531	33.1305	31.8758	22.46	11.0022	3.59701
386	Mixed	122.079	0.393908	0.88759	-0.00957971	0.236562	44.4409	46.224	49.7375	11.3163	Detail	121.272	0.157306	0.560902	-0.00118564	0.473366	48.4409	48.5458	46.4217	7.13353	3.75277
387	Mixed	110.177	0.116814	0.48335	0.00379501	0.650826	39.8069	40.4473	38.6838	12.7971	Detail	111.687	0.0678646	0.368414	0.0032188	0.748215	54.3826	54.2904	53.5637	3.81686	5.33161
388	Mixed	109.798	0.094637	0.435056	-0.000636854	0.684901	46.309	47.592	58.0258	10.0704	Detail	110.212	0.0633313	0.355897	0.00128625	0.763761	54.8025	54.905	58.0258	3.80175	5.88818
389	Mixed	179.281	0.121274	0.492491	-0.000162574	0.606378	52.9864	54.3091	58.0258	6.21197	Detail	178.823	0.0772489	0.393062	0.000664571	0.717456	55.5444	55.8802	58.0258	3.64396	5.58704
390	Mixed	33.2803	0.707634	1.18965	0.017478	0.0567109	52.4834	53.7961	58.0258	6.46732	Detail	38.6298	0.631742	1.12405	0.00502767	0.0654418	47.8294	48.1023	49.7375	2.72714	5.54897
391	Mixed	114.461	0.132787	0.515338	0.00181563	0.610416	39.2672	40.6477	46.4217	12.9613	Detail	115.547	0.0651905	0.361083	0.00250173	0.758055	46.4432	46.2293	46.419	7.5223	6.0682
392	Mixed	50.4269	0.300086	0.774707	0.00521895	0.32899	41.9461	43.5307	53.5637	12.5049	Detail	50.4617	0.162064	0.569323	-0.00329206	0.457332	54.4103	54.3252	53.5637	3.80288	4.16155
393	Mixed	152.577	0.59051	1.08675	0.015244	0.09345	47.04	48.7035	58.0258	9.91971	Detail	155.366	0.163754	0.572283	0.00767688	0.442111	54.5163	54.4908	53.5637	3.82405	2.15388
394	Mixed	128.15	0.139222	0.527678	0.00580807	0.57543	49.4101	51.2071	58.0258	8.56684	Detail	128.751	0.0734056	0.383159	0.00225723	0.730124	54.9702	55.1214	58.0258	3.76113	6.11647
395	Mixed	32.349	0.894774	1.33774	-0.00458525	-0.0232138	44.4809	45.9888	58.0258	11.0574	Detail	24.3911	0.848548	1.30273	-0.0643261	-0.118774	54.5608	54.5523	53.5637	3.81597	1.48269
396	Mixed	126.658	0.459834	0.958994	0.000111931	0.196842	43.6756	45.6495	49.7375	11.8756	Detail	132.584	0.126074	0.502144	0.0200366	0.560477	54.2457	54.0954	49.7375	3.82382	3.42206
397	Mixed	100.333	0.431256	0.928716	-0.0119751	0.188726	49.5639	51.5704	58.0258	8.93435	Detail	98.7058	0.170213	0.58346	-0.00321127	0.428915	54.8503	54.9664	58.0258	3.79196	3.34374
398	Mixed	60.8901	0.833326	1.29099	-0.0293802	-0.0207404	50.9705	53.0533	58.0258	8.13376	Detail	70.807	0.334959	0.818485	-0.0497902	0.0351289	56.6832	56.8207	58.0258	2.8747	1.37434
399	Mixed	20.6779	0.170143	0.583341	-0.00929928	0.534595	40.6238	41.6122	46.4217	12.1048	Detail	19.2499	0.068278	0.369535	0.00397094	0.746208	46.0406	45.6976	43.52	7.53457	5.25445
400	Mixed	94.9201	0.0977355	0.442121	-0.00170922	0.688624	43.9118	45.3983	46.4217	11.3257	Detail	93.4402	0.0505226	0.317876	1.63674e-05	0.808873	54.2338	54.0767	49.7375	3.81922	6.09322
401	Mixed	71.8908	0.289662	0.761133	-0.00843464	0.348425	41.109	42.3871	49.7375	12.5286	Detail	70.7856	0.126457	0.502906	-0.00206587	0.55967	54.3045	54.1782	53.561	3.82	3.63477
402	Mixed	178.393	0.888512	1.33305	-0.0592174	0.0104624	43.8671	45.6067	58.0258	11.5909	Detail	171.677	0.17906	0.598431	-0.00504744	0.40504	54.7433	54.7901	58.0258	3.77268	1.29098
403	Mixed	15.7533	0.623807	1.11697	-0.000138551	0.0765894	43.2399	45.2647	58.0258	12.4036	Detail	16.5768	0.202031	0.635659	-0.00370997	0.34209	54.6082	54.6164	58.0258	3.8097	1.96803
404	Mixed	155.539	0.357969	0.846131	0.0033286	0.247168	50.5505	52.9278	58.0258	8.77453	Detail	154.743	0.171123	0.585017	-0.00351234	0.442059	55.9842	56.2757	58.0258	3.39807	4.25652
405	Mixed	65.8345	0.415046	0.911094	-0.119714	0.144881	50.9457	52.4816	58.0258	7.53441	Detail	54.3269	0.0583906	0.341733	0.000790267	0.780976	55.2208	55.4794	58.0258	3.73412	4.68606
406	Mixed	21.9084	0.175352	0.592202	0.00344283	0.475845	50.9156	52.2357	58.0258	7.27782	Detail	22.7868	0.0904659	0.425361	0.00143025	0.672105	55.0444	55.2283	58.0258	3.75459	4.14431
407	Mixed	21.6489	0.161346	0.568059	0.00821148	0.504863	53.7038	55.1054	58.0258	5.85659	Detail	22.305	0.110618	0.470358	0.00685092	0.60778	56.7557	56.9169	58.0258	2.86049	4.69256
408	Mixed	63.6882	0.115585	0.480802	0.00298947	0.636331	45.8808	48.9199	58.0258	11.8186	Detail	64.975	0.0720171	0.379518	0.000268659	0.734401	55.0269	55.1989	58.0258	3.75342	6.47848
409	Mixed	101.431	0.161008	0.567464	0.0127477	0.525742	41.8864	43.846	49.7375	12.4965	Detail	102.08	0.0777618	0.394365	0.00385555	0.715525	49.9038	49.8097	49.7348	6.11364	5.49054
410	Mixed	79.8007	0.13154	0.512914	0.00119336	0.602686	40.034	40.0599	34.8149	12.0286	Detail	78.7914	0.0537106	0.327752	0.00010945	0.797541	48.6965	48.4283	46.4217	6.33752	5.72733
411	Mixed	85.9881	0.600267	1.09569	0.00329258	0.0771036	47.5859	49.0856	58.0258	9.35385	Detail	82.728	0.17342	0.588932	0.017543	0.427771	56.6313	56.7513	58.0258	2.88372	1.34852
412	Mixed	133.278	0.117479	0.484724	-0.00566356	0.645407	39.8902	40.3484	36.6478	12.678	Detail	133.043	0.0667456	0.365365	-0.00165446	0.751861	54.3784	54.2904	53.5637	3.83127	5.26268
413	Mixed	179.722	0.917908	1.35492	-0.0346376	-0.0188224	45.4185	45.9194	46.4217	9.32202	Detail	174.546	0.644986	1.13577	0.0252254	0.0543498	30.8537	30.9994	31.6514	2.24192	4.98393
414	Mixed	143.876	0.982391	1.40171	-0.000529711	0.00032288	37.7715	37.1609	31.6514	12.1011	Detail	129.805	0.184548	0.607533	0.0677766	0.370999	35.4932	35.4428	34.8176	3.13859	0.833713
415	Mixed	106.944	0.0859421	0.414589	0.00102183	0.70266	49.9974	51.5972	58.0258	8.09742	Detail	108.135	0.0404299	0.284358	-6.22008e-05	0.845082	56.5445	56.6337	58.0258	2.89664	3.16295
416	Mixed	102.765	0.198081	0.629414	0.00821938	0.50142	41.4659	43.039	58.0258	12.7459	Detail	104.146	0.0749327	0.387125	0.00396223	0.72435	54.4484	54.384	53.5637	3.81377	4.9456
417	Mixed	75.7409	0.185522	0.609134	0.0092026	0.458532	51.9285	53.6171	58.0258	7.27057	Detail	76.732	0.0542258	0.32932	0.000349221	0.795393	56.8661	57.0532	58.0258	2.83515	2.34602
418	Mixed	147.2	0.226783	0.673473	0.00176617	0.43987	43.3194	44.1987	58.0258	11.2941	Detail	146.344	0.106878	0.462338	0.00411194	0.619213	54.5038	54.4721	53.5637	3.82221	4.09815
419	Mixed	178.167	0.321996	0.802492	-0.000574116	0.250868	47.4438	48.9653	58.0258	9.5666	Detail	179.928	0.145144	0.538783	-0.000133478	0.502537	54.6341	54.6672	58.0258	3.82344	3.5999
420	Mixed	66.1875	0.540154	1.03938	0.0496467	-0.041753	40.9478	42.3871	43.52	12.6974	Detail	62.5674	0.328644	0.810733	0.0565547	0.0533518	54.3601	54.2691	49.7375	3.84337	2.25499
421	Mixed	160.474	0.534393	1.03382	0.0152887	0.162653	39.2378	39.4293	34.8176	12.7984	Detail	168.908	0.0546624	0.330643	5.67397e-06	0.79362	54.328	54.2076	53.5637	3.80822	3.0973
422	Mixed	17.9648	0.300827	0.775664	-0.0327319	0.339839	44.5162	46.7156	58.0258	11.6327	Detail	17.362	0.099807	0.446782	0.000402029	0.641586	54.6117	54.6137	53.5637	3.79784	4.40317
423	Mixed	46.853	0.103709	0.455432	-0.00923944	0.652041	54.1176	55.3432	58.0258	5.51663	Detail	46.5693	0.071581	0.378368	-0.0012431	0.736443	56.7964	56.9677	58.0258	2.85167	8.25643
424	Mixed	117.924	0.0965906	0.439524	0.00585309	0.688655	47.3566	49.2886	58.0258	9.97391	Detail	119.643	0.050792	0.318722	0.00162341	0.808035	55.1196	55.3619	58.0258	3.76916	5.84542
425	Mixed	35.0486	0.179972	0.599953	-0.00239988	0.485531	47.1399	48.5939	58.0258	9.58471	Detail	35.3094	0.0969963	0.440446	-0.00124169	0.650928	54.4726	54.4267	53.5637	3.82395	4.89897
426	Mixed	113.932	0.774034	1.24421	-0.0162919	0.043158	38.5895	37.8449	34.8149	11.2973	Detail	106.719	0.13189	0.513595	0.00920617	0.535936	53.9087	53.6171	49.7375	3.77907	1.44797
427	Mixed	98.8458	0.115939	0.481536	-0.00707559	0.614895	53.2817	54.5737	58.0258	5.9747	Detail	98.7752	0.0767006	0.391665	-0.00118755	0.719792	55.6118	55.9657	58.0258	3.62852	7.04009
428	Mixed	27.7006	0.868879	1.31824	-0.0193748	-0.0112894	47.1295	49.0455	58.0258	10.1977	Detail	14.4193	0.036147	0.268875	0.000307487	0.860393	54.6756	54.6992	58.0258	3.7859	1.42099
429	Mixed	1.15546	0.391891	0.885314	-0.0142825	0.0733236	50.0331	51.6746	58.0258	8.19153	Detail	179.437	0.243935	0.698477	-0.0310449	0.248811	54.8872	55.0065	58.0258	3.77415	3.70204
430	Mixed	32.092	0.293171	0.765729	-0.00617799	0.359632	40.8595	42.2535	49.7375	12.6723	Detail	32.4284	0.0977483	0.44215	-0.00736172	0.649607	45.3299	45.3957	46.4217	8.57879	4.12974
431	Mixed	87.9549	0.285668	0.755868	-0.0262877	0.309728	39.4458	40.442	58.0258	13.3826	Detail	84.5077	0.149319	0.546477	-0.0123861	0.490402	54.6046	54.6191	58.0258	3.81848	3.98162
432	Mixed	170.778	0.670843	1.15831	-0.000413389	0.0470526	51.571	52.8102	58.0258	6.84058	Detail	171.263	0.149345	0.546526	-0.00817847	0.49733	43.6404	43.8273	46.419	2.89556	4.87659
433	Mixed	129.093	0.650773	1.14085	0.0415841	0.000544307	43.256	44.7758	53.5637	11.6275	Detail	134.184	0.146669	0.541608	-0.00598253	0.493305	54.3073	54.1809	53.5637	3.81557	2.35068
434	Mixed	139.371	0.177624	0.596026	0.012138	0.515388	42.03	43.9849	49.7375	12.5806	Detail	140.761	0.0714433	0.378004	0.000648256	0.736262	47.8463	47.8618	46.4217	7.28479	5.41044
435	Mixed	39.2738	0.333605	0.816829	0.0181458	0.264309	46.1222	48.0435	58.0258	10.6645	Detail	39.0733	0.15156	0.550563	0.0151184	0.482436	54.38	54.2878	53.5637	3.81647	3.90979
436	Mixed	122.756	0.46391	0.963234	0.0379808	0.162414	45.8065	47.9206	58.0258	11.0302	Detail	124.281	0.186216	0.610272	0.00648453	0.388479	54.7451	54.8034	58.0258	3.78785	2.79224
437	Mixed	111.16	0.119935	0.489764	0.00350968	0.636079	40.17	40.0839	36.6478	12.1449	Detail	110.808	0.0731857	0.382585	-0.000665348	0.729577	54.4445	54.3866	53.5637	3.83059	5.23978
438	Mixed	108.959	0.0917496	0.428368	0.00263585	0.685625	50.4299	51.4743	58.0258	7.24454	Detail	108.973	0.056321	0.335622	0.000117578	0.788223	54.6403	54.6592	58.0258	3.79973	6.39672
439	Mixed	39.3505	0.705568	1.18791	0.0167834	0.0454263	41.2098	41.8073	43.52	11.8052	Detail	39.7377	0.179775	0.599624	0.00537104	0.399852	40.577	40.0412	33.1583	9.75504	2.19685
440	Mixed	156.678	0.182542	0.604222	0.00589595	0.519625	43.7178	45.4758	49.7375	11.5437	Detail	156.778	0.0643079	0.358631	-0.00169651	0.7607	54.2559	54.1061	53.561	3.80813	5.509
441	Mixed	117.08	0.195203	0.624825	0.00709205	0.472103	42.0662	42.8787	58.0258	12.1277	Detail	116.021	0.134263	0.518195	-0.00205618	0.536285	54.7075	54.766	58.0258	3.81013	4.59746
442	Mixed	43.8649	0.128882	0.507705	-0.0113189	0.573396	53.7455	55.0653	58.0258	5.86138	Detail	43.3257	0.0736346	0.383757	-0.00171656	0.727906	56.639	56.762	58.0258	2.88244	4.14221
443	Mixed	9.11559	0.274537	0.740995	0.0115186	0.314519	46.2614	47.0389	49.7375	8.9755	Detail	9.45684	0.14717	0.542531	0.00935972	0.501903	46.8057	46.8278	46.4217	7.41576	5.52875
444	Mixed	87.4069	0.248477	0.70495	-0.000630044	0.368599	43.9563	44.6582	58.0258	10.7139	Detail	88.2118	0.119219	0.488302	-0.00873241	0.579591	44.859	44.6422	40.9603	8.92226	4.63069
445	Mixed	49.9621	0.0915235	0.42784	-0.0014289	0.684829	53.2664	54.6137	58.0258	6.06831	Detail	49.7335	0.0571966	0.338221	-0.000401271	0.785226	55.4796	55.8108	58.0258	3.67115	5.37154
446	Mixed	62.4282	0.343822	0.829243	-0.00383424	0.2985	47.2314	48.9066	58.0258	9.67068	Detail	63.1752	0.0870612	0.41728	0.00210987	0.683102	54.7803	54.8542	58.0258	3.78441	4.2114
447	Mixed	127.856	0.271798	0.73729	-0.0122522	0.329813	41.9603	43.4666	53.5637	12.3703	Detail	128.903	0.15331	0.553733	-0.00311243	0.482106	54.3948	54.3038	53.5637	3.80857	3.69709
448	Mixed	112.502	0.33124	0.813929	-0.0159332	0.320751	43.2338	44.693	58.0258	11.7517	Detail	111.79	0.125406	0.500811	-0.00819248	0.561473	54.4786	54.4267	53.5637	3.81138	3.67502
449	Mixed	77.4583	0.507573	1.00754	0.00787707	0.122623	42.6602	44.18	46.4217	11.8406	Detail	77.5861	0.149615	0.54702	-0.00169075	0.49001	54.2815	54.1462	49.7375	3.82922	2.89959
450	Mixed	152.692	0.271904	0.737433	-0.0318898	0.294939	45.9151	48.2493	58.0258	11.0897	Detail	152.298	0.182748	0.604563	-0.00836018	0.401205	54.7358	54.8008	58.0258	3.79847	4.45898
451	Mixed	80.7831	0.214291	0.654662	0.0118371	0.469575	39.4679	39.7366	36.6478	12.7498	Detail	82.0466	0.113692	0.476849	0.00315791	0.596571	54.3618	54.2664	53.5637	3.82929	4.12461
452	Mixed	126.989	0.114232	0.477979	0.0167591	0.622195	54.448	55.6371	58.0258	5.29911	Detail	127.976	0.0758008	0.389361	0.00293244	0.722385	56.8886	57.0799	58.0258	2.82941	8.08565
453	Mixed	128.004	0.746829	1.22215	-0.0107568	0.0183973	36.4588	35.718	34.8149	11.3788	Detail	128.443	0.247333	0.703325	-0.0602029	0.238136	34.5273	33.7114	33.1583	8.66829	2.64779
454	Mixed	122.245	0.22987	0.678042	0.00725256	0.4227	39.8271	41.2729	53.561	13.281	Detail	121.958	0.0831189	0.407723	-0.00046204	0.696346	54.3663	54.2664	53.5637	3.81778	4.75378
455	Mixed	161.701	0.378931	0.870553	-0.0649539	0.166075	39.8899	39.603	31.6514	11.2926	Detail	159.65	0.130925	0.511714	-0.00479637	0.547139	39.7679	38.8922	31.6514	9.94697	3.86841
456	Mixed	145.105	0.747429	1.22264	-0.00391423	-0.00414084	48.0371	49.7722	58.0258	9.39097	Detail	133.676	0.216952	0.658713	0.016591	0.300401	54.6932	54.734	58.0258	3.79493	1.56758
457	Mixed	90.514	0.120131	0.490166	0.00367957	0.638287	39.4309	39.9717	43.52	12.4024	Detail	90.365	0.0507288	0.318524	-0.00114951	0.808163	43.6396	43.2074	40.9603	8.66341	6.07245
458	Mixed	134.854	0.731116	1.20923	0.0403461	-0.0251219	50.1663	51.6453	58.0258	7.85544	Detail	136.043	0.642147	1.13327	-0.00581506	-0.00201849	41.6918	41.8287	43.52	2.1998	6.64697
459	Mixed	162.517	0.830502	1.2888	0.00891543	0.0599236	43.9086	46.0289	58.0258	12.0998	Detail	163.08	0.0770059	0.392443	-0.00401087	0.715701	51.8444	51.9632	53.561	5.34482	1.84771
460	Mixed	17.7089	0.370494	0.860806	0.00525195	0.275959	48.2347	50.0902	58.0258	9.37078	Detail	18.6151	0.100169	0.44759	0.00015838	0.642978	54.6946	54.7313	58.0258	3.79167	3.68876
461	Mixed	44.7808	0.195414	0.625162	-0.00761838	0.468342	46.8219	49.6814	58.0258	11.2675	Detail	42.3498	0.102703	0.453217	0.000986493	0.633717	54.9184	55.0653	58.0258	3.78447	4.80414
462	Mixed	176.633	0.180808	0.601345	-0.0108516	0.490621	41.448	43.4639	53.5637	13.0742	Detail	174.99	0.0997565	0.446669	-0.00183093	0.641574	54.3956	54.3091	53.5637	3.81884	4.84304
463	Mixed	168.583	0.117717	0.485215	-0.000227376	0.640795	40.7508	41.6122	40.9603	12.334	Detail	170.152	0.0850185	0.412355	0.00270099	0.689499	54.314	54.1969	49.7375	3.83411	5.05582
464	Mixed	137.019	0.334739	0.818216	-0.0113489	0.278208	39.2178	39.4186	38.6838	11.8662	Detail	136.568	0.139328	0.527879	-0.00589434	0.523309	39.7498	39.0445	36.6505	10.1144	4.11407
465	Mixed	40.9526	0.39994	0.89436	0.0250416	0.232905	44.7988	47.4878	58.0258	11.9938	Detail	41.1589	0.171612	0.585853	0.0272382	0.425301	54.4856	54.4401	53.5637	3.81363	4.09954
466	Mixed	3.67149	0.173675	0.589364	-0.00490699	0.483963	50.1618	52.1342	58.0258	8.52071	Detail	5.64904	0.11411	0.477724	-0.00158607	0.599067	55.1647	55.4046	58.0258	3.74575	5.62734
467	Mixed	125.815	0.191268	0.618494	0.00875128	0.436148	53.0355	54.1862	58.0258	6.00292	Detail	125.138	0.0910201	0.426662	0.00233766	0.671415	55.5426	55.8375	58.0258	3.61295	4.46568
468	Mixed	67.8528	0.715365	1.19613	-0.015585	0.0785491	44.8859	46.4831	58.0258	11.0634	Detail	67.4812	0.196242	0.626485	-0.0103241	0.356392	48.1976	48.0889	46.4217	7.14697	2.17919
469	Mixed	132.815	0.372219	0.862809	-0.0123772	0.281797	44.3359	45.9942	49.7375	11.042	Detail	130.656	0.122174	0.494316	-0.0043395	0.576473	49.6748	49.5986	49.7375	6.13739	4.78033
470	Mixed	170.803	0.132026	0.513859	-0.0116348	0.592273	49.6768	51.8831	58.0258	9.1743	Detail	169.651	0.0770945	0.392669	-0.00244455	0.717174	55.1591	55.4126	58.0258	3.7593	5.61812
471	Mixed	77.7366	0.1317	0.513224	0.0126657	0.577867	52.9961	54.3866	58.0258	6.34401	Detail	78.7518	0.0647839	0.359955	0.00202523	0.758554	55.4686	55.7947	58.0258	3.67212	4.77246
472	Mixed	16.7707	0.10693	0.462451	0.014145	0.64285	51.8333	52.9518	58.0258	6.59234	Detail	17.5896	0.051169	0.319903	0.00218743	0.806487	55.1044	55.3165	58.0258	3.75193	4.24116
473	Mixed	156.781	0.361049	0.849763	-0.0126357	0.235035	44.722	45.9434	58.0258	10.6296	Detail	153.037	0.113326	0.47608	-0.000464936	0.599149	54.2738	54.1355	53.561	3.82365	3.37278
474	Mixed	76.1431	0.263844	0.726421	-0.0110879	0.34868	43.9677	45.6201	53.5637	11.3392	Detail	76.4204	0.121457	0.492862	-0.00833001	0.577871	50.2196	50.3333	49.7375	6.12023	5.01919
475	Mixed	23.1615	0.0977038	0.442049	-0.00862787	0.668038	47.1536	47.787	53.561	8.56067	Detail	22.023	0.0643548	0.358761	-0.00149835	0.760033	54.2778	54.1381	53.5637	3.80963	5.48999
476	Mixed	7.69533	0.459748	0.958903	-0.0493625	0.163691	54.7787	55.9283	58.0258	5.1294	Detail	7.01217	0.262928	0.72516	-0.058685	0.220589	56.963	57.1681	58.0258	2.80914	4.97685
477	Mixed	162.067	0.0879098	0.419308	0.0061505	0.696621	51.7109	52.8556	58.0258	6.66326	Detail	162.734	0.0513357	0.320424	0.00085699	0.805901	54.9105	55.0439	58.0258	3.77725	6.66748
478	Mixed	2.76811	0.130269	0.510429	0.0102899	0.600254	43.4712	43.7711	40.9603	10.6271	Detail	3.24963	0.0741712	0.385152	0.00149563	0.726501	54.3876	54.3091	49.7375	3.84392	5.25221
479	Mixed	50.6437	0.194849	0.624258	0.011756	0.482226	43.4874	45.8152	58.0258	12.3423	Detail	51.8053	0.0894242	0.422905	0.00387371	0.675412	54.6058	54.6137	58.0258	3.80968	4.8026
480	Mixed	118.257	0.0972609	0.441046	-0.00527655	0.674825	47.2779	48.5565	58.0258	9.32565	Detail	117.775	0.0582115	0.341208	-0.000174949	0.781615	54.4353	54.3733	53.5637	3.82895	6.16579
481	Mixed	132.226	0.182892	0.604801	0.00800978	0.478318	52.4175	54.0607	58.0258	6.84816	Detail	132.139	0.0801322	0.40033	0.000611486	0.705086	55.4366	55.8001	58.0258	3.71573	3.72638
482	Mixed	141.368	0.30132	0.776299	0.0233943	0.240952	38.8037	39.8301	46.4217	13.1674	Detail	140.48	0.173622	0.589274	0.00422784	0.426577	48.8646	48.5779	46.4217	6.30379	3.87689
483	Mixed	29.8569	0.143109	0.534993	0.000145538	0.606375	41.5403	43.2288	53.5637	12.7735	Detail	29.2482	0.0542255	0.329319	-0.000547995	0.795555	54.3435	54.2317	53.5637	3.80788	5.72499
484	Mixed	152.529	0.30184	0.776968	-0.0411873	0.281836	48.1777	50.2051	58.0258	9.67452	Detail	148.915	0.114618	0.478786	-0.00263712	0.595286	54.7248	54.7847	58.0258	3.80111	4.32724
485	Mixed	55.9551	0.106155	0.460771	0.000885412	0.644481	52.3613	53.9351	58.0258	6.77396	Detail	56.2645	0.0349744	0.264478	0.000782373	0.865392	56.945	57.1467	58.0258	2.81425	2.54375
486	Mixed	145.021	0.794511	1.26056	-0.276504	0.173348	46.0869	47.2954	58.0258	9.91538	Detail	131.544	0.0508743	0.318981	-0.00365203	0.807307	45.741	45.7029	46.419	7.87972	3.06925
487	Mixed	70.577	0.162352	0.569827	-0.014074	0.510617	40.7716	41.3183	40.9603	11.4783	Detail	68.6525	0.0830068	0.407448	-0.00591905	0.696659	45.509	44.9976	40.9603	7.60752	5.21579
488	Mixed	145.556	0.175103	0.591781	0.0144116	0.48855	51.721	52.9278	58.0258	6.77862	Detail	146.846	0.0927821	0.430772	0.00533955	0.664679	54.9495	55.0867	58.0258	3.75989	4.35146
489	Mixed	102.806	0.166224	0.576583	-0.00551122	0.532984	42.0897	43.5387	58.0258	12.5276	Detail	103.351	0.104745	0.4577	-0.00129128	0.626107	54.5112	54.4801	53.5637	3.82035	4.66232
490	Mixed	80.475	0.181336	0.602222	-0.00157097	0.476214	51.0938	52.2732	58.0258	7.05912	Detail	80.2175	0.0963408	0.438955	-0.00145735	0.653512	54.7664	54.8328	58.0258	3.78476	4.79316
491	Mixed	19.2491	0.123667	0.497327	-0.00935221	0.616987	46.2286	48.0382	58.0258	10.6519	Detail	17.5627	0.0673415	0.366992	-0.00112268	0.749863	54.4464	54.384	53.5637	3.8152	5.79299
492	Mixed	41.0645	0.196802	0.627378	0.0380012	0.414761	49.3964	50.7902	58.0258	8.31588	Detail	42.1359	0.105941	0.460306	-0.00131262	0.623068	55.1668	55.442	58.0258	3.77321	4.37587
493	Mixed	18.828	0.204704	0.63985	-0.00800271	0.436973	53.8778	55.0493	58.0258	5.54283	Detail	18.9361	0.13639	0.522283	0.00194665	0.537864	56.7216	56.8715	58.0258	2.86741	9.41243
494	Mixed	65.3909	0.317166	0.79645	0.0172523	0.27584	45.1098	46.6782	58.0258	10.8486	Detail	65.9546	0.133796	0.517293	0.00619937	0.534429	54.3101	54.1916	49.7375	3.83633	3.84044
495	Mixed	113.173	0.583734	1.08049	-0.0218906	0.0772394	40.8099	41.3718	43.52	11.9493	Detail	111.701	0.180117	0.600195	0.0251951	0.40613	42.3311	41.5561	34.8176	9.20305	2.65077
496	Mixed	122.003	0.404437	0.899374	0.0143976	0.253501	42.9279	44.693	49.7375	11.9687	Detail	122.479	0.111635	0.472514	-0.00115448	0.605244	50.1158	50.1223	49.7375	6.08985	3.7646
497	Mixed	8.25278	0.855672	1.30818	0.047298	0.123758	43.0737	43.4879	53.561	10.7022	Detail	14.0265	0.0666356	0.365063	-0.00225214	0.753115	39.6169	38.5583	34.8149	7.70625	2.35454
498	Mixed	7.62915	0.185801	0.609592	-0.00323632	0.49354	42.4731	43.7818	58.0258	12.045	Detail	5.22647	0.104575	0.457329	-0.00591436	0.626444	54.4711	54.424	53.5637	3.82411	4.48773
499	Mixed	0.357917	0.274709	0.741228	0.000190845	0.356612	46.6457	48.3962	58.0258	10.2785	Detail	1.71596	0.124097	0.498192	0.00119694	0.565663	54.8435	54.9691	58.0258	3.80343	3.82599
500	Mixed	165.694	0.111427	0.472074	0.0257769	0.634183	50.7389	52.2571	58.0258	7.64879	Detail	167.434	0.0623904	0.353243	0.00168194	0.76755	55.0267	55.2016	58.0258	3.75669	8.18247
501	Mixed	18.2475	0.145446	0.539345	0.00979081	0.598118	39.4699	40.3003	43.52	12.5983	Detail	18.5927	0.0497178	0.315334	0.000575949	0.811806	44.8399	44.367	43.52	7.75329	6.32564
502	Mixed	49.806	0.147555	0.54324	-0.000277726	0.591762	40.0662	41.6229	58.0258	13.5946	Detail	50.7045	0.0534723	0.327024	0.000950474	0.798386	54.4925	54.4561	53.5637	3.82444	5.48186
503	Mixed	131.584	0.133192	0.516124	-0.0128829	0.571215	54.8999	56.0539	58.0258	5.04908	Detail	129.969	0.0899511	0.424149	-0.00268828	0.675628	57.0307	57.2456	58.0258	2.78883	7.47057
504	Mixed	60.4444	0.364408	0.853708	0.00922408	0.262692	46.1216	47.7256	58.0258	10.1937	Detail	61.3306	0.126904	0.503793	0.00507374	0.560003	50.0175	50.1811	49.7375	6.26528	3.77753
505	Mixed	23.7098	0.248899	0.705548	0.00216242	0.42795	43.726	45.9007	58.0258	12.1718	Detail	23.8496	0.097391	0.441341	-0.00378293	0.649814	54.3925	54.3065	53.5637	3.81992	4.30304
506	Mixed	123.173	0.48304	0.982894	-0.021846	0.17135	42.6112	44.733	58.0258	12.9814	Detail	124.054	0.178397	0.597323	-0.00282763	0.400097	54.789	54.8916	58.0258	3.81088	2.75473
507	Mixed	96.5657	0.335534	0.819188	0.169498	0.136852	54.0172	55.1882	58.0258	5.47824	Detail	106.053	0.101784	0.451185	0.0075575	0.635326	55.6836	56.0405	58.0258	3.59587	4.06382
508	Mixed	102.134	0.156395	0.559277	-0.0132687	0.522359	47.6086	48.3935	53.5637	8.47628	Detail	100.63	0.108337	0.465482	-0.00694229	0.614345	54.3502	54.2397	53.5637	3.8062	4.40939
509	Mixed	101.22	0.33516	0.818731	0.0149691	0.329259	42.952	44.9414	58.0258	12.4706	Detail	101.845	0.127279	0.504538	0.0090242	0.553661	54.527	54.5042	53.5637	3.82165	3.85306
510	Mixed	0.532843	0.746009	1.22148	0.0163589	0.0499094	51.9407	53.5343	58.0258	7.1168	Detail	1.77057	0.241079	0.694376	0.0284209	0.241151	55.2082	55.4634	58.0258	3.73659	1.62646
511	Mixed	83.6634	0.707384	1.18944	-0.0163646	0.0949183	40.3818	40.9443	36.6478	12.4376	Detail	83.8322	0.0847419	0.411684	-0.00372228	0.689423	54.5398	54.5069	53.5637	3.79301	2.02787
512	Mixed	28.407	0.287999	0.758946	-0.00501161	0.349957	49.5816	51.5437	58.0258	9.00936	Detail	27.2646	0.0959063	0.437964	-0.00778238	0.655911	54.8923	55.0092	58.0258	3.76782	4.70297
513	Mixed	147.465	0.612902	1.10716	-0.00863939	0.0736491	51.5862	53.0854	58.0258	7.26037	Detail	146.626	0.365237	0.854678	0.0237798	0.0685341	55.0803	55.2764	58.0258	3.74793	3.88484
514	Mixed	108.252	0.447958	0.946529	-0.000557455	0.153783	42.1471	43.21	58.0258	12.003	Detail	108.797	0.187004	0.611562	-0.0027012	0.386135	54.3344	54.2183	53.5637	3.81284	2.56597
515	Mixed	62.28	0.100305	0.447894	-0.00483766	0.660033	50.0605	51.2739	58.0258	7.70904	Detail	62.2421	0.062689	0.354087	-0.000887897	0.765818	54.706	54.758	58.0258	3.8021	5.58223
516	Mixed	5.5458	0.107592	0.463879	0.00327335	0.647661	41.8519	41.6416	34.8149	10.3522	Detail	5.35548	0.0602938	0.347257	-0.000440355	0.774537	47.7426	47.1271	40.9603	6.33782	5.78379
517	Mixed	123.904	0.742745	1.21881	0.016914	0.0566996	38.794	38.609	33.1583	12.282	Detail	125.786	0.258	0.718331	-0.00320875	0.226263	42.1033	41.0672	33.1583	8.8146	2.55421
518	Mixed	52.8699	0.126676	0.503342	-0.00598075	0.623187	40.2155	40.9844	43.52	12.2837	Detail	52.4906	0.0457588	0.302519	-0.000430222	0.825935	48.2511	47.8164	43.52	6.33051	5.78981
519	Mixed	53.3895	0.288035	0.758993	-0.00206029	0.362263	43.3206	45.051	58.0258	12.05	Detail	51.1355	0.102087	0.451855	-0.00324189	0.633563	54.4971	54.4614	53.5637	3.82487	4.08023
520	Mixed	57.5992	0.781685	1.25035	-0.0971547	0.0506817	45.5031	47.7416	58.0258	11.2585	Detail	52.1385	0.112457	0.474251	-0.0142513	0.59885	54.9369	55.084	58.0258	3.77541	2.18746
521	Mixed	93.712	0.172188	0.586836	-0.00054923	0.514708	41.8468	42.9482	58.0258	12.3198	Detail	95.2723	0.111364	0.471941	0.00207127	0.605917	54.5452	54.5229	53.5637	3.80527	5.36509
522	Mixed	87.2527	0.231961	0.681118	0.0236342	0.363355	41.7316	41.9489	43.52	10.6055	Detail	87.9995	0.0788895	0.397214	-0.0026629	0.710599	43.674	43.341	43.52	8.49461	4.05368
523	Mixed	133.155	0.582595	1.07944	0.00745504	0.0183774	45.9609	48.0168	58.0258	10.8208	Detail	135.843	0.289183	0.760503	0.0135532	0.152196	50.1201	50.5044	53.5637	6.57533	2.455
524	Mixed	176.899	0.914745	1.35259	0.00543235	0.00634267	43.2413	43.9822	46.419	10.7815	Detail	2.2178	0.0838938	0.409619	0.0126823	0.692233	43.7452	43.5708	43.52	7.9652	0.874329
525	Mixed	133.366	0.853183	1.30628	0.0014168	0.017756	44.7595	47.0576	58.0258	11.725	Detail	128.691	0.0494708	0.31455	-0.00210739	0.811591	54.6014	54.595	53.5637	3.79137	1.77851
526	Mixed	171.702	0.964601	1.38896	0.00470435	0.00239858	46.3848	48.2706	58.0258	10.2707	Detail	171.229	0.0244135	0.220968	0.000258332	0.904581	56.4301	56.4707	58.0258	2.90965	1.19604
527	Mixed	84.6584	0.100134	0.447513	0.00849162	0.662497	52.9647	54.2103	58.0258	6.11127	Detail	85.9433	0.0633988	0.356087	0.00172248	0.764666	55.585	55.9096	58.0258	3.61758	12.9564
528	Mixed	106.047	0.383791	0.876118	0.0231503	0.236364	52.1414	53.3526	58.0258	6.50339	Detail	106.89	0.139354	0.527929	0.0167568	0.52543	55.0107	55.1935	58.0258	3.77179	3.91363
529	Mixed	109.326	0.409374	0.904847	0.0214498	0.207904	53.4947	54.8916	58.0258	5.95418	Detail	110.164	0.252074	0.710034	0.0342327	0.26502	56.7895	56.9597	58.0258	2.85319	7.74872
530	Mixed	164.162	0.108211	0.465211	0.000431436	0.638545	48.6738	49.2673	58.0258	7.77295	Detail	162.842	0.0693569	0.372443	0.000605157	0.742825	54.4371	54.3679	53.5637	3.81491	5.58109
531	Mixed	81.3634	0.0836154	0.408939	-0.00639002	0.713559	49.8955	51.8323	58.0258	8.42908	Detail	80.9435	0.0575932	0.339391	-0.00154707	0.784341	55.3397	55.6344	58.0258	3.70665	6.76954
532	Mixed	146.309	0.157961	0.562069	-0.0392366	0.505084	48.6021	49.7856	58.0258	8.40945	Detail	145.093	0.0925115	0.430143	-0.00135528	0.664856	54.6136	54.6298	58.0258	3.81707	4.98609
533	Mixed	43.6834	0.569251	1.06701	-0.0148993	0.107514	46.0436	47.1003	49.7375	9.645	Detail	43.5939	0.173942	0.589817	0.00164835	0.434342	47.9409	47.7363	46.4217	6.64452	3.46855
534	Mixed	67.7928	0.269208	0.733768	-0.00816192	0.305853	44.5529	46.4992	58.0258	11.3145	Detail	69.0371	0.138572	0.526444	-0.00385145	0.52798	54.4211	54.3385	53.5637	3.80113	4.61081
535	Mixed	37.0483	0.125933	0.501863	-0.00193115	0.616087	44.3695	45.5052	46.4217	10.4984	Detail	37.7026	0.0679046	0.368523	-0.00230604	0.747776	54.1556	53.9618	49.7375	3.81594	5.38501
536	Mixed	80.4408	0.203767	0.638383	-0.0119608	0.422798	54.0425	55.0974	58.0258	5.35354	Detail	79.8957	0.0940002	0.43359	-0.00100572	0.662095	55.6705	55.9898	58.0258	3.57291	5.0606
537	Mixed	161.126	0.731969	1.20993	-0.0209036	0.0547409	50.2244	52.4842	58.0258	8.9312	Detail	156.106	0.276633	0.743819	-0.0254027	0.215459	56.7914	56.9623	58.0258	2.85277	2.40209
538	Mixed	25.7308	0.196685	0.627192	0.0425512	0.432796	48.8241	51.3166	58.0258	9.62814	Detail	27.5657	0.140421	0.529946	0.0169348	0.522184	56.5892	56.6952	58.0258	2.89031	5.38406
539	Mixed	178.736	0.214706	0.655296	0.0201098	0.443813	47.7531	50.1276	58.0258	10.4834	Detail	179.634	0.0899753	0.424206	0.00367594	0.67471	55.1774	55.45	58.0258	3.76579	4.78398
540	Mixed	168.338	0.248746	0.705331	-0.00165598	0.41532	42.8318	44.3536	53.5637	11.9993	Detail	167.02	0.0896325	0.423397	-0.00261492	0.675299	49.0472	48.9359	49.7375	6.42585	4.63097
541	Mixed	126.992	0.733574	1.21126	-0.0490043	0.0496511	42.721	43.8887	53.5637	11.5099	Detail	126.196	0.173574	0.589193	0.00296132	0.423896	50.4504	50.6273	53.561	6.08494	2.02017
542	Mixed	154.792	0.612731	1.10701	0.014889	0.0941322	49.0339	50.3574	58.0258	8.372	Detail	156.159	0.149325	0.546488	-0.0121137	0.49085	50.5599	50.9826	53.5637	6.36024	2.60436
543	Mixed	165.225	0.272976	0.738885	-0.0201316	0.373089	46.3305	48.4737	58.0258	10.8092	Detail	161.805	0.0946471	0.43508	-0.00160515	0.657929	54.5325	54.5095	53.5637	3.81778	4.43081
544	Mixed	177.933	0.168922	0.581243	0.00141615	0.520883	46.7403	48.6527	58.0258	10.0917	Detail	178.01	0.0907802	0.426099	0.00378348	0.672747	50.8772	51.1109	53.5637	5.9184	5.96855
545	Mixed	138.182	0.279355	0.74747	-0.0321666	0.291138	54.8152	55.8669	58.0258	4.96047	Detail	138.327	0.156774	0.559953	0.00503638	0.473473	56.8615	57.0478	58.0258	2.83629	5.19549
546	Mixed	154.325	0.112285	0.473888	-0.00700173	0.655277	43.0744	44.9842	58.0258	12.2234	Detail	153.761	0.0577827	0.339949	-0.000190355	0.783081	54.564	54.5496	53.5637	3.80581	5.88879
547	Mixed	31.5248	0.632042	1.12431	-0.0227912	0.0828457	48.668	50.6379	58.0258	9.44668	Detail	25.7926	0.137858	0.525087	0.00349986	0.518985	55.0672	55.2897	58.0258	3.77913	2.2965
548	Mixed	27.141	0.13405	0.517784	0.00385367	0.567779	52.5019	54.05	58.0258	6.69997	Detail	27.5457	0.0375723	0.274125	0.000975461	0.855712	53.5906	54.082	58.0258	4.85258	3.48526
549	Mixed	77.2842	0.661681	1.15037	0.0350676	0.102021	49.4663	50.8731	58.0258	8.25659	Detail	77.8109	0.183817	0.606328	0.0587178	0.406014	54.6059	54.6057	53.5637	3.79792	3.18469
550	Mixed	58.4401	0.607673	1.10243	-0.0126903	0.063708	43.914	45.6709	53.5637	11.5733	Detail	58.6391	0.164571	0.573709	-0.0247042	0.44686	54.1917	54.0152	49.7375	3.80988	2.14326
551	Mixed	42.9367	0.236313	0.687478	0.0142196	0.404873	52.2238	53.6973	58.0258	6.77344	Detail	44.4839	0.0249985	0.2236	0.00038375	0.902801	57.502	57.6998	58.0258	2.59464	1.57617
552	Mixed	9.77563	0.611573	1.10596	0.0309999	0.0419618	54.1232	55.263	58.0258	5.44412	Detail	11.4933	0.239198	0.691662	0.00830868	0.253807	55.7999	56.11	58.0258	3.50397	2.69399
553	Mixed	30.5611	0.310583	0.788141	0.00441883	0.278966	43.0107	44.8907	53.561	12.0476	Detail	31.8247	0.142119	0.53314	0.0110543	0.514875	50.3208	50.312	49.7375	6.02059	3.87305
554	Mixed	137.741	0.15932	0.564482	0.00512524	0.519745	43.6044	45.1659	58.0258	11.7054	Detail	138.457	0.0888803	0.421617	-0.000511825	0.67715	54.4034	54.3252	53.5637	3.82681	4.90771
555	Mixed	14.4269	0.340157	0.824811	0.0043075	0.195092	44.6284	46.7637	58.0258	11.5677	Detail	11.1638	0.143439	0.53561	0.0111092	0.510217	51.5032	51.835	53.5637	5.73689	3.74958
556	Mixed	154.971	0.0905171	0.425481	0.00699945	0.700823	54.3577	55.3191	58.0258	5.05429	Detail	155.417	0.060309	0.347301	0.00100512	0.775009	56.7122	56.8608	58.0258	2.86924	9.93298
557	Mixed	2.70657	0.579747	1.0768	-0.041826	0.0761723	49.2514	50.9292	58.0258	8.66633	Detail	0.929508	0.262277	0.724261	-0.0543718	0.216955	54.6729	54.6939	53.5637	3.78403	3.12529
558	Mixed	68.7089	0.221605	0.665741	0.00603779	0.420808	53.3618	54.8168	58.0258	6.21091	Detail	69.1608	0.0671192	0.366385	0.00211029	0.750914	54.9228	55.263	58.0258	4.00362	4.21227
559	Mixed	92.8363	0.446744	0.945245	0.00675481	0.229801	48.7263	50.8196	58.0258	9.51193	Detail	95.315	0.0925966	0.430341	-0.0025877	0.665399	54.6264	54.6351	53.5637	3.79625	3.79046
560	Mixed	174.137	0.928954	1.36305	-0.00397614	-0.00945522	35.6067	34.2084	29.0142	11.3874	Detail	152.298	0.169459	0.582166	-0.0136687	0.425599	51.1077	50.7368	46.4217	5.14406	1.00754
561	Mixed	151.258	0.14468	0.537922	-0.0014985	0.592964	37.7994	37.8769	33.1583	12.825	Detail	150.955	0.0511324	0.319789	0.00116027	0.806823	43.8033	43.0818	36.6478	7.87271	5.84308
562	Mixed	151.527	0.193413	0.621954	-0.0127506	0.500852	36.7779	35.7715	25.7892	12.3062	Detail	152.464	0.086842	0.416754	0.00849467	0.684522	47.776	47.0442	40.9603	6.50132	4.24147
563	Mixed	47.9996	0.307393	0.784083	-0.00821833	0.294869	50.6566	51.7628	58.0258	7.21683	Detail	47.9332	0.143762	0.536212	-0.00732111	0.506381	54.629	54.6378	53.5637	3.79512	3.54803
564	Mixed	160.949	0.306911	0.783467	0.0126939	0.27227	52.7887	54.09	58.0258	6.30249	Detail	161.492	0.0782708	0.395653	0.00317037	0.710919	55.2436	55.5516	58.0258	3.76248	3.05696
565	Mixed	39.1571	0.102775	0.453377	-0.000668564	0.662826	54.6557	55.6852	58.0258	4.99309	Detail	39.2916	0.0688203	0.371	6.37775e-05	0.746039	56.8249	57.0024	58.0258	2.84512	9.52177
566	Mixed	33.8985	0.200187	0.63275	-0.00116278	0.469152	39.4393	39.5041	33.1583	12.4152	Detail	31.5032	0.102939	0.453739	-0.0113222	0.632475	54.246	54.0954	49.7375	3.82365	4.23008
567	Mixed	36.9471	0.467843	0.967308	0.027292	0.162112	46.1404	47.3568	58.0258	10.0004	Detail	42.8543	0.161724	0.568725	0.0166877	0.454157	54.7495	54.8328	58.0258	3.81374	2.67266
568	Mixed	131.684	0.631899	1.12419	-0.00792137	0.069765	42.9209	44.8399	58.0258	12.376	Detail	137.325	0.195734	0.625674	0.00740839	0.363617	54.893	55.0199	58.0258	3.77895	2.18735
569	Mixed	104.884	0.714627	1.19551	-0.0125689	0.0125396	44.7474	46.3522	58.0258	11.2472	Detail	99.8644	0.194324	0.623417	-0.0132187	0.366033	55.2539	55.4554	58.0258	3.66847	1.18429
570	Mixed	90.2857	0.244009	0.698582	0.0276231	0.379435	52.7746	54.2263	58.0258	6.43381	Detail	92.9199	0.141722	0.532395	0.00949795	0.522135	55.5101	55.8802	58.0258	3.68709	8.79651
571	Mixed	67.6559	0.127279	0.504537	-0.016176	0.588891	53.5893	55.1	58.0258	6.08469	Detail	66.1684	0.0448487	0.299495	-0.000695581	0.829101	55.3724	55.8027	58.0258	3.85494	4.65587
572	Mixed	31.4096	0.193778	0.62254	0.0196432	0.488903	39.1896	40.0118	40.9603	12.8905	Detail	31.6103	0.0695635	0.372997	-0.00378975	0.7427	54.2204	54.058	49.7375	3.82709	4.65446
573	Mixed	167.243	0.137829	0.525032	0.00103549	0.560274	53.6257	54.9584	58.0258	5.86172	Detail	167.353	0.0845682	0.411262	0.000675022	0.694138	56.2345	56.5268	58.0258	3.27641	5.88976
574	Mixed	168.179	0.175378	0.592247	0.00634006	0.504549	47.6296	49.7722	58.0258	10.0934	Detail	167.765	0.0888095	0.421449	0.000280548	0.677814	54.798	54.897	58.0258	3.80033	4.99579
575	Mixed	127.84	0.347507	0.833675	0.0178702	0.274088	49.1641	50.8757	58.0258	8.82604	Detail	129.177	0.139108	0.527462	0.00801873	0.520229	54.7906	54.8889	58.0258	3.8044	4.0652
576	Mixed	10.466	0.909262	1.34853	-0.00329846	0.00662448	47.1657	49.5211	58.0258	10.669	Detail	174.439	0.194901	0.624341	-0.0814671	0.373366	57.6282	57.8013	58.0258	2.52521	1.3131
577	Mixed	102.041	0.35798	0.846144	0.0130707	0.239782	42.3113	43.8834	46.4217	11.8685	Detail	104.22	0.17426	0.590356	0.0152469	0.424815	49.5206	49.3073	46.4217	6.16905	3.7087
578	Mixed	155.491	0.114167	0.477844	-0.0176392	0.633579	46.3838	48.7703	58.0258	10.8436	Detail	153.798	0.0606822	0.348374	-0.00105873	0.773338	54.8906	55.0092	58.0258	3.77216	6.20758
579	Mixed	107.917	0.10717	0.462969	-0.00826644	0.643506	52.7657	53.8068	58.0258	6.05797	Detail	106.55	0.0585222	0.342117	0.000623811	0.780874	55.1415	55.3405	58.0258	3.72204	5.42658
580	Mixed	110.014	0.65103	1.14108	0.0712294	-0.0169331	45.8017	47.8004	58.0258	10.8034	Detail	120.733	0.157634	0.561487	0.00764221	0.463523	54.3424	54.2263	53.5637	3.80163	2.04445
581	Mixed	71.3594	0.258018	0.718357	0.00346567	0.399905	41.1115	41.7352	46.4217	11.9416	Detail	71.7111	0.0855388	0.413615	0.00209793	0.689257	43.4716	42.9188	36.6478	8.88458	4.7061
582	Mixed	177.514	0.173585	0.589212	-0.0158159	0.484294	41.1589	43.007	49.7375	12.8272	Detail	175.929	0.132192	0.514183	-0.00648522	0.540678	54.2384	54.082	53.561	3.81736	4.9606
583	Mixed	58.4931	0.813334	1.27541	-0.00184892	0.00367529	44.8395	47.8431	58.0258	12.6772	Detail	51.8629	0.1506	0.548817	-0.00285813	0.481593	54.7534	54.8008	58.0258	3.76893	1.37876
584	Mixed	28.2294	0.296021	0.769443	0.01476	0.358453	41.5521	43.17	53.5637	12.7009	Detail	28.6422	0.108689	0.466238	-0.00300874	0.614457	54.3315	54.2103	53.5637	3.80153	3.81135
585	Mixed	175.339	0.651433	1.14143	0.0178516	0.0966322	44.1998	45.8339	46.4217	11.2829	Detail	174.629	0.174961	0.591541	0.0458567	0.426477	48.4475	48.2092	46.4217	6.63951	2.70578
586	Mixed	11.0564	0.105047	0.458361	-0.00237956	0.657563	47.1874	48.8344	58.0258	9.85121	Detail	9.65739	0.060721	0.348485	-0.00183946	0.772774	54.4274	54.3519	53.5637	3.81127	6.14567
587	Mixed	116.793	0.757639	1.23097	0.0116759	0.0547852	46.3333	46.7877	46.4217	8.67403	Detail	114.592	0.0259864	0.227976	-0.00130582	0.898785	52.4643	52.1877	49.7375	4.44937	1.27285
588	Mixed	76.4298	0.368272	0.858222	0.00828589	0.275777	42.9674	44.6823	53.5637	11.9889	Detail	75.8863	0.126863	0.503712	-0.00305117	0.558692	49.5249	49.5051	49.7375	6.32435	3.72284
589	Mixed	57.9513	0.0867584	0.416553	0.00362191	0.707402	54.942	55.9337	58.0258	4.85221	Detail	58.1409	0.0603847	0.347519	0.000105301	0.774779	56.8643	57.0505	58.0258	2.83559	8.95801
590	Mixed	173.807	0.649719	1.13993	0.0313318	0.0762151	41.1943	42.2535	46.4217	12.1771	Detail	177.673	0.140572	0.530229	-0.0147428	0.512317	43.9243	43.9502	46.4217	9.15701	2.29496
591	Mixed	74.6308	0.352811	0.840013	0.0228574	0.321175	44.1767	46.3389	58.0258	11.8498	Detail	75.683	0.0842576	0.410506	0.000712258	0.692983	54.6212	54.6431	58.0258	3.81952	3.97543
592	Mixed	21.8644	0.245106	0.700152	-0.00226452	0.34913	39.8715	41.0057	46.4217	13.0088	Detail	26.3715	0.146342	0.541002	0.00844461	0.502919	54.2656	54.1194	53.561	3.81396	3.52505
593	Mixed	58.3434	0.46041	0.959594	0.0244855	0.139668	42.0993	43.6269	58.0258	12.3671	Detail	58.8955	0.165415	0.575179	-0.00192995	0.437568	54.4209	54.3519	53.5637	3.82818	2.86683
594	Mixed	31.2983	0.117251	0.484253	-0.006572	0.617781	51.3224	52.9331	58.0258	7.5086	Detail	30.3505	0.0573477	0.338667	-0.00021217	0.784255	56.5107	56.5856	58.0258	2.90097	3.73822
595	Mixed	67.6737	0.195984	0.626074	0.00703847	0.486379	41.2115	42.2749	58.0258	12.6703	Detail	65.9478	0.0781914	0.395453	0.00194896	0.713577	54.5517	54.5309	53.5637	3.80686	4.60034
596	Mixed	19.5516	0.160974	0.567404	-0.000898521	0.518712	54.3697	55.5115	58.0258	5.24116	Detail	20.2116	0.0987078	0.444315	-0.00176111	0.647815	56.8378	57.0185	58.0258	2.84207	6.45312
597	Mixed	46.617	0.097162	0.440822	-0.00178026	0.667439	50.8536	52.1796	58.0258	7.31406	Detail	46.1098	0.0484138	0.311171	-0.000572283	0.816313	55.0517	55.2203	58.0258	3.73785	3.94264
598	Mixed	150.016	0.582028	1.07891	0.00210804	0.12261	45.4603	47.8752	58.0258	11.5308	Detail	150.15	0.156008	0.558584	0.0122308	0.47539	54.8657	54.9798	58.0258	3.78048	2.87767
599	Mixed	165.796	0.598028	1.09364	0.014432	0.0337351	47.4646	49.9032	58.0258	10.4341	Detail	172.778	0.169907	0.582935	-0.0340943	0.429907	55.0195	55.1989	58.0258	3.76449	2.5665
600	Mixed	95.6433	0.241407	0.694848	-0.0428858	0.296153	54.6142	55.8027	58.0258	5.21979	Detail	94.3779	0.174282	0.590394	-0.0324232	0.423721	56.9217	57.12	58.0258	2.82065	5.92999
601	Mixed	178.238	0.175415	0.592309	0.00674016	0.526361	47.5208	50.4589	58.0258	11.0774	Detail	179.071	0.0794218	0.398552	0.00119826	0.708992	55.0989	55.3191	58.0258	3.76016	5.11129
602	Mixed	85.2801	0.207129	0.643629	0.0092746	0.419083	42.7131	42.6009	36.6505	10.2098	Detail	86.6712	0.0845381	0.411189	0.00493175	0.692839	44.3374	43.4933	38.6838	7.84045	4.64736
603	Mixed	19.9173	0.111912	0.4731	-0.000952128	0.636214	53.0348	54.2103	58.0258	5.95434	Detail	18.8934	0.0674582	0.36731	0.000813173	0.750596	55.494	55.8722	58.0258	3.70043	8.30045
604	Mixed	169.232	0.416475	0.912661	-0.0688842	0.206375	48.4507	49.3501	58.0258	8.28658	Detail	166.365	0.143036	0.534857	0.00105237	0.509579	54.6715	54.7179	58.0258	3.81719	3.39502
605	Mixed	121.181	0.325593	0.806961	0.0220584	0.247731	47.1731	49.5532	58.0258	10.4086	Detail	120.122	0.189842	0.616185	0.0165695	0.380708	54.6855	54.7153	58.0258	3.78817	5.15634
606	Mixed	149.707	0.427493	0.924655	-0.0178043	0.169648	50.25	52.0941	58.0258	8.20248	Detail	148.257	0.190861	0.617837	0.00287847	0.366825	55.088	55.2951	58.0258	3.75513	3.20739
607	Mixed	121.185	0.943032	1.37334	0.00119235	-0.00414213	49.1271	50.3601	58.0258	8.1353	Detail	97.5985	0.865975	1.31604	0.0126163	-0.0448632	37.573	37.9304	40.9576	3.09141	4.26707
608	Mixed	8.12272	0.42436	0.92126	0.0113426	0.208572	43.5273	45.7297	53.5637	12.1589	Detail	10.8621	0.149004	0.545901	0.0202693	0.499596	52.2423	52.3533	53.5637	5.10555	3.97898
609	Mixed	108.288	0.468191	0.967668	0.0200167	0.198462	42.5548	43.8727	46.4217	11.9418	Detail	108.331	0.15953	0.564855	0.0377949	0.46213	54.3464	54.2397	53.5637	3.8244	2.61207
610	Mixed	96.0941	0.319643	0.799554	-0.021515	0.277646	41.8737	44.049	49.7375	12.7708	Detail	98.1163	0.123329	0.496647	-0.00606606	0.568073	54.2754	54.1355	53.561	3.82185	4.37999
611	Mixed	119.962	0.549055	1.04791	-0.00956164	0.121578	44.8514	46.4003	49.7375	10.8593	Detail	119.275	0.153379	0.553857	-0.00307924	0.484291	48.0523	48.1237	46.4217	7.21291	2.6967
612	Mixed	91.7873	0.15408	0.555121	-0.0110225	0.567333	37.9838	38.0292	31.6514	12.0643	Detail	91.4463	0.0642315	0.358417	-0.00149535	0.76094	40.1367	39.4079	31.6514	9.30908	5.98269
613	Mixed	179.02	0.145825	0.540047	0.0123049	0.597843	43.9734	45.6255	46.4217	11.4726	Detail	178.966	0.0570459	0.337775	-0.000195925	0.786109	48.2745	47.9714	46.4217	6.89358	6.32809
614	Mixed	18.4438	0.162982	0.570932	0.00996318	0.505064	45.7707	48.2546	58.0258	11.3437	Detail	21.8777	0.0937383	0.432986	0.00170825	0.6623	54.717	54.766	58.0258	3.79117	6.17229
615	Mixed	159.203	0.0798752	0.399688	0.00141139	0.720816	54.1231	55.0653	58.0258	5.22345	Detail	159.015	0.0465432	0.305101	0.000223135	0.823683	55.8015	56.1047	58.0258	3.49642	5.38353
616	Mixed	119.147	0.266722	0.730372	-0.0361172	0.332849	39.9513	40.8695	58.0258	13.1146	Detail	117.156	0.0857917	0.414226	0.00232532	0.687504	54.4008	54.3172	53.5637	3.8199	4.50374
617	Mixed	174.36	0.121118	0.492176	0.00264307	0.613434	44.3283	46.3576	53.561	11.3303	Detail	174.481	0.0705567	0.375651	0.000497187	0.739434	50.7486	50.7822	49.7375	5.76761	6.73862
618	Mixed	126.09	0.279489	0.747649	0.00476228	0.351002	47.6351	48.5913	58.0258	8.6529	Detail	125.757	0.0913155	0.427354	0.000421336	0.669595	49.1621	49.1043	49.7375	6.40706	4.35844
619	Mixed	1.84654	0.823721	1.28353	-0.0182116	0.00732763	42.2862	42.5341	40.9603	10.1115	Detail	176.534	0.293394	0.766021	0.0623667	0.165483	42.2365	42.0184	40.9603	5.19927	2.42006
620	Mixed	119.73	0.668066	1.15591	0.0152852	0.0564689	47.4744	49.5478	58.0258	10.1568	Detail	118.939	0.26741	0.731313	0.0111821	0.191778	55.1226	55.3619	58.0258	3.76617	2.29153
621	Mixed	155.657	0.158436	0.562914	0.000229944	0.564938	39.5839	40.2656	43.52	12.2612	Detail	155.439	0.0649339	0.360372	0.000734545	0.75838	45.5393	45.0697	43.52	7.68662	5.48421
622	Mixed	109.66	0.0757466	0.389221	0.00274363	0.736861	48.6957	50.6834	58.0258	9.19262	Detail	110.326	0.0495709	0.314868	0.000597108	0.812509	55.0425	55.2363	58.0258	3.76477	7.00956
623	Mixed	155.275	0.841541	1.29734	0.00517015	0.0166917	47.6842	48.7462	53.5637	8.72879	Detail	156.067	0.205672	0.641361	0.0225606	0.351545	48.9351	48.6688	46.4217	6.59951	1.87294
624	Mixed	137.607	0.206359	0.642431	0.00165178	0.465027	42.9826	44.7998	58.0258	12.0964	Detail	134.928	0.0941543	0.433945	0.00125068	0.659477	54.4909	54.4508	53.5637	3.81924	4.654
625	Mixed	150.759	0.213335	0.653199	0.00478651	0.445492	47.5481	49.3581	58.0258	9.80668	Detail	149.773	0.113332	0.476093	0.00748636	0.59839	54.9651	55.1615	58.0258	3.80595	4.12201
626	Mixed	55.8727	0.776971	1.24657	0.0592241	0.0812133	52.3694	53.5877	58.0258	6.41514	Detail	64.3052	0.216072	0.657376	0.128901	0.314358	57.0339	57.2482	58.0258	2.78781	2.04189
627	Mixed	95.7451	0.204303	0.639223	0.00519241	0.466497	43.3665	45.0082	53.5637	11.8384	Detail	95.5223	0.095526	0.437095	3.01721e-05	0.655786	54.4094	54.3252	53.5637	3.80468	5.34859
628	Mixed	34.6713	0.297041	0.770767	0.00137711	0.340672	43.5808	45.0136	58.0258	11.5805	Detail	32.7492	0.148696	0.545336	-0.00621468	0.492272	54.4118	54.3332	53.5637	3.81539	3.62148
629	Mixed	52.2382	0.231834	0.680932	-0.0242107	0.428658	43.579	45.8205	58.0258	12.1892	Detail	49.8026	0.0836526	0.40903	-0.00692327	0.695454	54.3617	54.2584	53.5637	3.81303	4.67783
630	Mixed	1.60373	0.408005	0.903333	-0.00551445	0.210302	45.4856	46.4297	49.7375	9.5993	Detail	1.06354	0.123545	0.497081	-0.00180803	0.564183	50.1209	49.8711	46.4217	5.73926	2.56738
631	Mixed	138.367	0.484622	0.984502	0.0186618	0.154074	43.7776	45.9862	53.5637	11.999	Detail	140.513	0.186202	0.610249	0.0203761	0.392699	50.0832	50.2185	49.7375	6.18431	3.7457
632	Mixed	54.2958	0.0928293	0.430881	-0.00614168	0.684943	50.4359	52.2438	58.0258	8.25178	Detail	53.4381	0.0560394	0.334782	-0.000832593	0.789509	54.9599	55.0947	58.0258	3.75086	8.53807
633	Mixed	163.551	0.183584	0.605944	-0.00286488	0.521004	41.7329	43.4772	46.4217	12.4803	Detail	162.605	0.0710732	0.377023	-0.00236356	0.737447	47.7301	47.5385	46.4217	7.09946	5.73015
634	Mixed	68.4604	0.254081	0.712855	0.0038889	0.326291	45.4367	47.4664	58.0258	11.0152	Detail	69.7816	0.118574	0.486978	0.00760791	0.583281	54.6903	54.726	58.0258	3.79256	4.33724
635	Mixed	165.08	0.226552	0.673131	0.0111197	0.441506	47.8054	49.4169	58.0258	9.32348	Detail	165.575	0.0749809	0.387249	0.00724191	0.724567	54.4554	54.3866	53.5637	3.79513	5.72016
636	Mixed	129.702	0.148699	0.545343	0.021878	0.538855	44.3755	45.0403	46.4217	9.92278	Detail	130.413	0.0735388	0.383507	0.00165242	0.729832	46.6222	46.4698	46.419	7.71585	5.69324
637	Mixed	24.8236	0.21144	0.650292	0.0148969	0.435745	46.8018	48.9092	58.0258	10.6046	Detail	24.7866	0.10817	0.465124	0.00174784	0.614701	54.7343	54.8008	58.0258	3.80149	4.62619
638	Mixed	162.468	0.552243	1.05095	0.0167176	0.0956179	44.2441	46.2667	58.0258	11.7792	Detail	168.173	0.193704	0.622422	-0.010604	0.362499	54.5651	54.555	53.5637	3.80974	2.39802
639	Mixed	87.6987	0.88896	1.33339	-0.0102442	0.0168909	44.4533	46.2079	58.0258	11.3492	Detail	82.3054	0.122321	0.494613	-0.00451908	0.566055	50.3741	50.1971	49.7348	5.70403	1.37278
640	Mixed	127.7	0.620661	1.11415	0.0267807	0.0937278	38.3515	38.4327	36.6478	12.2392	Detail	129.226	0.151216	0.549938	0.00878695	0.492429	42.3032	41.3958	38.6838	8.18831	2.21234
641	Mixed	9.08921	0.108924	0.466742	-0.00971351	0.637502	49.2101	51.2498	58.0258	8.94414	Detail	9.75547	0.0632806	0.355754	-0.000781008	0.764348	54.9992	55.1508	58.0258	3.74806	7.25103
642	Mixed	86.8568	0.313716	0.792106	0.0133158	0.296186	41.1114	41.3611	40.9603	10.844	Detail	87.9548	0.13972	0.52862	0.00911605	0.518694	41.2126	40.7118	40.9576	8.563	4.46242
643	Mixed	140.551	0.184914	0.608135	-0.000959966	0.461525	52.2841	53.3553	58.0258	6.31125	Detail	140.982	0.0893289	0.422679	-0.00462628	0.676013	55.0224	55.1935	58.0258	3.75445	4.38306
644	Mixed	1.01603	0.172959	0.588148	-0.0269281	0.48958	43.0866	44.0544	43.52	11.2929	Detail	1.86979	0.0823838	0.405916	0.00533236	0.699006	54.3852	54.3038	53.5637	3.83826	4.92783
645	Mixed	38.5892	0.106147	0.460753	-0.00239108	0.649089	45.8249	46.6648	49.7348	9.36396	Detail	37.7495	0.0465035	0.304971	-1.65795e-05	0.823442	49.3546	49.1631	46.4217	6.17151	5.5524
646	Mixed	43.6497	0.16287	0.570736	0.00613865	0.52803	42.3773	43.4639	58.0258	11.8538	Detail	44.5978	0.103201	0.454315	0.00328939	0.63121	54.4029	54.3225	53.5637	3.82243	4.58109
647	Mixed	55.9003	0.319889	0.799861	-0.0114749	0.29001	52.6661	53.871	58.0258	6.23222	Detail	54.7558	0.147412	0.542976	0.00323438	0.506235	55.1868	55.418	58.0258	3.72751	8.05022
648	Mixed	26.8238	0.14318	0.535126	0.0164605	0.552713	46.8068	48.7195	58.0258	10.2033	Detail	26.1731	0.09579	0.437699	0.00155565	0.654183	54.653	54.6859	58.0258	3.812	4.96644
649	Mixed	153.012	0.557973	1.05638	0.0349946	0.132323	44.1887	46.4778	58.0258	11.9811	Detail	158.873	0.107535	0.463756	0.014285	0.615336	54.4405	54.3759	53.5637	3.81603	2.74069
650	Mixed	130.232	0.137406	0.524225	0.00259089	0.594124	41.8262	43.0123	43.52	11.9503	Detail	130.347	0.0624439	0.353395	6.10346e-05	0.767055	45.9214	45.5159	40.9603	7.85921	6.24811
651	Mixed	69.7125	0.526868	1.02652	-0.0175127	0.160199	43.9044	46.2827	58.0258	12.2028	Detail	69.5513	0.137544	0.524488	-0.0176216	0.525233	54.523	54.4908	53.5637	3.80896	2.89033
652	Mixed	143.529	0.436052	0.933865	0.0676533	0.102521	41.4227	42.9936	53.561	12.6278	Detail	149.796	0.174782	0.59124	0.050161	0.425345	54.3756	54.2771	53.5637	3.81142	3.04001
653	Mixed	118.37	0.11878	0.487401	0.000650924	0.604432	50.0304	51.199	58.0258	7.63941	Detail	118.941	0.0737442	0.384042	0.000762251	0.727843	54.7139	54.7714	58.0258	3.80251	5.41103
654	Mixed	44.9119	0.26208	0.723989	-0.00537734	0.35462	43.7881	45.8846	58.0258	12.111	Detail	42.4162	0.146098	0.540551	-0.00499714	0.497369	54.582	54.5844	58.0258	3.81875	4.03793
655	Mixed	65.8017	0.148516	0.545006	-0.00387562	0.536668	51.7983	53.2911	58.0258	7.00267	Detail	64.0437	0.0611435	0.349696	0.000374142	0.770788	56.6484	56.7753	58.0258	2.88085	3.01582
656	Mixed	59.4035	0.368452	0.858431	-0.0235938	0.266511	45.9636	47.9714	58.0258	10.8346	Detail	57.8676	0.134647	0.518936	-0.0124786	0.53409	54.4299	54.3572	53.5637	3.81425	3.61065
657	Mixed	84.4332	0.924249	1.35959	-0.00781854	-0.00206406	45.4916	47.6294	58.0258	11.1911	Detail	81.1006	0.343065	0.82833	-0.00932456	0.00924291	56.5435	56.631	58.0258	2.89678	0.835466
658	Mixed	136.535	0.184455	0.60738	0.00266026	0.510674	41.1104	42.2214	49.7375	12.2491	Detail	136.845	0.0883494	0.420355	0.0011221	0.679533	49.0885	48.9573	49.7375	6.31096	5.57691
659	Mixed	170.944	0.120489	0.490895	-0.00331442	0.638458	41.0584	42.331	53.5637	12.9177	Detail	170.127	0.0675964	0.367686	0.000146705	0.749139	54.4227	54.3412	53.5637	3.8027	6.39768
660	Mixed	132.826	0.680938	1.16699	0.0022197	0.0467637	43.2287	45.2434	53.561	12.0898	Detail	131.802	0.236204	0.68732	0.00348153	0.257981	48.5944	48.5806	49.7375	6.63158	2.41735
661	Mixed	52.7937	0.105801	0.460002	0.00376244	0.651834	54.7414	55.7466	58.0258	4.94697	Detail	52.6135	0.0723991	0.380524	0.00106972	0.733843	56.8296	57.0078	58.0258	2.84403	9.35219
662	Mixed	45.9331	0.138981	0.527221	0.000410446	0.584817	43.4113	44.8907	58.0258	11.6533	Detail	46.1847	0.064372	0.358809	-0.000591764	0.760285	54.3621	54.2611	53.5637	3.81666	5.37676
663	Mixed	64.39	0.0927026	0.430587	0.00687355	0.682459	53.9696	55.1642	58.0258	5.52513	Detail	65.1011	0.0689487	0.371345	0.0018323	0.745427	56.7364	56.8902	58.0258	2.86445	7.4224
664	Mixed	23.7	0.699592	1.18287	-0.0124582	0.0365165	36.299	35.726	30.2754	12.741	Detail	24.3506	0.169157	0.581648	-0.0497155	0.443546	36.0841	34.6332	29.0142	9.41362	2.18038
665	Mixed	130.486	0.292429	0.76476	-0.0136517	0.338176	45.3379	46.2908	46.4217	9.5058	Detail	129.774	0.0958653	0.437871	-0.00567947	0.655927	48.9488	48.6768	46.4217	6.04124	3.66743
666	Mixed	134.547	0.178764	0.597936	0.0126705	0.455707	46.86	49.5238	58.0258	10.9897	Detail	132.575	0.129163	0.508257	0.00671873	0.553013	54.9937	55.1561	58.0258	3.76222	5.66616
667	Mixed	3.42861	0.371621	0.862115	0.00209446	0.256455	45.8634	47.3381	49.7375	10.0636	Detail	3.94844	0.154351	0.555609	0.00400449	0.486618	49.23	49.2539	49.7375	6.47605	4.25952
668	Mixed	146.509	0.764722	1.23671	0.0573155	-0.141815	40.7613	42.2882	49.7375	12.9483	Detail	170.391	0.1005	0.448331	0.0167656	0.637197	41.0196	41.0244	43.52	6.63777	2.03683
669	Mixed	38.8865	0.151589	0.550616	-0.00755999	0.55532	40.2755	40.4339	38.6838	11.4911	Detail	37.9824	0.0792465	0.398112	-0.00404151	0.709664	43.8583	42.7532	38.6838	8.16334	5.06776
670	Mixed	124.544	0.679428	1.1657	-0.0314211	-0.146051	38.1394	38.3979	34.8176	13.436	Detail	130.095	0.426909	0.924023	-0.0147354	-0.0544466	54.434	54.3546	53.5637	3.7953	1.92045
671	Mixed	3.49503	0.43295	0.930537	0.0123209	0.0322319	52.1734	53.8469	58.0258	7.03349	Detail	2.56971	0.235544	0.686359	0.0152546	0.275366	56.7892	56.9597	58.0258	2.85326	4.23876
672	Mixed	143.946	0.246274	0.701818	0.00244923	0.412208	40.6074	41.9462	58.0258	12.9891	Detail	145.803	0.0977781	0.442217	0.0047211	0.647548	54.3447	54.2423	53.561	3.8319	4.23606
673	Mixed	177.15	0.1098	0.468614	-0.00484277	0.645717	54.7521	55.7814	58.0258	4.9631	Detail	177.045	0.0730254	0.382166	-0.000994039	0.731803	56.8421	57.0238	58.0258	2.84103	10.712
674	Mixed	65.6004	0.477009	0.976738	0.03766	0.144904	44.4637	46.59	58.0258	11.7243	Detail	63.0366	0.127853	0.505675	-0.0026897	0.557634	54.8181	54.8916	58.0258	3.76356	2.92596
675	Mixed	166.142	0.171626	0.585878	0.00268606	0.504039	38.8445	39.5442	40.9603	12.5898	Detail	167.03	0.0905719	0.42561	0.000887424	0.6715	42.8038	42.4405	40.9603	9.14261	5.04673
676	Mixed	165.352	0.280814	0.749419	0.0624746	0.251067	43.2767	44.8853	58.0258	11.8527	Detail	168.89	0.116528	0.482758	0.0161467	0.590075	54.6385	54.6672	58.0258	3.81697	3.89396
677	Mixed	14.3655	0.407168	0.902406	-0.00645372	0.238535	41.1295	41.2515	40.9603	11.1355	Detail	13.9789	0.130436	0.510755	0.00508583	0.550843	40.6762	39.7339	33.1583	9.62014	3.42496
678	Mixed	162.353	0.381676	0.8737	0.0235729	0.229281	52.9429	54.2263	58.0258	6.14421	Detail	163.553	0.125189	0.500379	0.00121234	0.5628	53.4464	53.9698	58.0258	4.951	3.75943
679	Mixed	14.4156	0.121216	0.492373	0.00157652	0.638694	38.9314	40.2683	43.52	12.9409	Detail	15.4537	0.0634673	0.356279	0.00208873	0.763704	46.4933	46.1491	43.52	7.41129	6.32299
680	Mixed	86.5238	0.265338	0.728476	0.00634266	0.311734	52.2813	53.6545	58.0258	6.57664	Detail	86.9779	0.163969	0.572659	0.0034317	0.45434	55.3443	55.6611	58.0258	3.72222	4.56412
681	Mixed	64.2495	0.252272	0.710312	0.00791099	0.336661	45.1497	45.7003	46.4217	9.46146	Detail	64.717	0.112055	0.473402	-0.00211319	0.604346	46.3885	46.1037	43.52	7.52462	4.14363
682	Mixed	6.62605	0.304842	0.780822	-0.000650601	0.340729	47.4055	48.9787	58.0258	9.73114	Detail	7.30614	0.0931457	0.431615	0.003314	0.663958	54.9022	55.068	58.0258	3.81249	3.92188
683	Mixed	151.176	0.273145	0.739114	-0.00334997	0.316396	54.5851	55.8936	58.0258	5.36128	Detail	150.066	0.168882	0.581175	0.00400279	0.438666	56.9673	57.1734	58.0258	2.80789	5.47816
684	Mixed	12.7037	0.0860919	0.41495	-0.000473674	0.708369	54.1818	55.3298	58.0258	5.38942	Detail	12.4323	0.0580473	0.340726	-4.29954e-05	0.782858	56.7565	56.9169	58.0258	2.8603	8.99825
685	Mixed	143.654	0.150043	0.547802	0.00292963	0.575381	44.2862	46.4591	58.0258	11.9708	Detail	142.824	0.0650376	0.360659	0.00180374	0.757976	54.6172	54.6271	58.0258	3.8034	5.8725
686	Mixed	177.165	0.323655	0.804556	0.0325157	0.327413	45.4237	47.3275	58.0258	11.0096	Detail	179.037	0.116234	0.48215	0.00923783	0.590458	54.4559	54.3946	53.5637	3.81126	3.90414
687	Mixed	91.2644	0.322384	0.802974	-0.00777256	0.290156	44.5285	46.5018	58.0258	11.7318	Detail	91.4849	0.147152	0.542498	0.0118491	0.495456	54.9116	55.0706	58.0258	3.80005	3.52467
688	Mixed	23.0339	0.202358	0.636173	-5.27111e-05	0.443774	50.1219	51.1135	58.0258	7.3366	Detail	23.6558	0.111511	0.472253	0.000688607	0.603795	54.4994	54.4534	53.5637	3.80126	4.57562
689	Mixed	123.451	0.448117	0.946696	-0.00756125	0.227924	42.0101	41.8607	36.6478	10.6791	Detail	122.761	0.118517	0.486861	0.0033558	0.583441	41.9521	40.9229	36.6478	8.57172	3.05059
690	Mixed	124.855	0.16049	0.56655	-0.00355146	0.533404	46.7137	48.7623	58.0258	10.4577	Detail	124.947	0.0789784	0.397438	0.00133089	0.710692	54.6114	54.6191	58.0258	3.80663	5.22882
691	Mixed	54.5454	0.460419	0.959603	0.0175074	0.137698	40.8502	41.9168	58.0258	13.0381	Detail	54.7154	0.199831	0.632188	0.0188643	0.350345	54.6991	54.742	58.0258	3.79613	2.53907
692	Mixed	34.7327	0.0921323	0.429261	0.000375126	0.684389	45.0454	45.4651	46.4217	9.08118	Detail	34.6975	0.0502085	0.316886	0.000251659	0.810041	47.0945	46.8332	46.4217	7.04979	5.45121
693	Mixed	57.5177	0.723105	1.20258	0.00270887	0.0311817	48.7749	51.004	58.0258	9.65067	Detail	57.7212	0.375354	0.866434	-0.00793676	-0.000793387	55.0538	55.2523	58.0258	3.76346	2.72249
694	Mixed	38.9884	0.836062	1.29311	-0.0121015	0.0110328	36.4264	36.1322	31.6514	12.7601	Detail	25.7766	0.199305	0.631356	0.003124	0.341717	46.8482	46.1224	40.9603	6.90398	0.945948
695	Mixed	14.7798	0.397281	0.891382	0.00295631	0.203118	48.6862	50.9559	58.0258	9.67197	Detail	13.24	0.205973	0.64183	-0.00958997	0.342649	55.2565	55.5516	58.0258	3.74756	3.60496
696	Mixed	1.60877	0.265625	0.728869	-0.00892097	0.36377	42.7467	42.4646	38.6838	9.93014	Detail	1.03335	0.114257	0.478032	-0.00490059	0.597575	42.3729	41.5989	38.6838	8.97466	4.43083
697	Mixed	64.1329	0.181092	0.601817	-0.014707	0.486671	52.8496	53.9297	58.0258	6.08092	Detail	63.4797	0.0803732	0.400932	-0.00583706	0.705835	55.1239	55.3298	58.0258	3.7369	4.22757
698	Mixed	36.1234	0.523195	1.02293	0.00842305	0.130194	45.8357	47.6374	58.0258	10.708	Detail	32.9278	0.211998	0.651149	0.0158903	0.326297	54.6597	54.6886	58.0258	3.80182	3.33814
699	Mixed	60.2591	0.119334	0.488536	-0.0224744	0.613095	54.6069	55.7573	58.0258	5.15869	Detail	58.9938	0.0744663	0.385918	-0.00342049	0.726928	56.9066	57.1013	58.0258	2.82469	8.37219
700	Mixed	162.345	0.234397	0.684686	0.00870678	0.45111	44.4989	46.6274	53.5637	11.4925	Detail	162.151	0.0720862	0.3797	-0.00222066	0.735187	51.2507	51.3407	49.7375	5.6096	5.35915
701	Mixed	11.6809	0.304115	0.779891	0.0130783	0.331336	42.0023	41.5775	38.6838	10.227	Detail	12.0956	0.100767	0.448925	0.00124947	0.64207	42.07	40.9817	38.6838	8.2429	5.09836
702	Mixed	123.299	0.572363	1.06992	-0.00628639	0.0940369	49.4139	51.4769	58.0258	9.10275	Detail	124.715	0.165457	0.575251	-0.0253542	0.441301	55.1149	55.3031	58.0258	3.72509	2.78442
703	Mixed	120.427	0.464474	0.96382	0.00876686	0.214376	44.7038	46.8251	58.0258	11.6328	Detail	121.425	0.153781	0.554583	0.0174531	0.477325	54.3177	54.1969	53.5637	3.81866	3.12036
704	Mixed	37.8287	0.212869	0.652487	0.00184687	0.43074	50.8651	52.3987	58.0258	7.57009	Detail	37.3173	0.0982925	0.443379	0.0112165	0.647204	55.0671	55.279	58.0258	3.76806	4.5969
705	Mixed	17.5242	0.247158	0.703076	0.0109544	0.381438	54.5113	55.6157	58.0258	5.17533	Detail	17.4984	0.132057	0.513919	0.00451674	0.546505	56.8032	56.9757	58.0258	2.85014	5.46754
706	Mixed	52.3817	0.280233	0.748642	-0.00852804	0.379495	41.5031	42.5715	40.9603	12.2382	Detail	52.0426	0.0989789	0.444924	0.000608072	0.647677	45.7903	45.1579	40.9603	7.95851	4.7014
707	Mixed	78.3009	0.222181	0.666606	-0.00554228	0.435438	42.0246	43.21	58.0258	12.0171	Detail	77.212	0.116077	0.481824	-0.00124201	0.590499	54.4055	54.3305	53.5637	3.82887	4.05288
708	Mixed	133.681	0.290735	0.762541	0.0135693	0.315099	53.8737	55.1294	58.0258	5.64437	Detail	134.317	0.204658	0.639778	0.0131985	0.360655	56.7225	56.8742	58.0258	2.86722	8.09655
709	Mixed	159.37	0.351038	0.8379	-0.0146652	0.241219	42.4764	42.697	38.6865	10.7063	Detail	158.882	0.152618	0.552482	-0.00845028	0.483746	42.7074	42.2188	38.6838	9.2607	3.70517
710	Mixed	89.1027	0.271156	0.736418	0.0060262	0.336446	52.0374	53.4809	58.0258	6.9009	Detail	89.3451	0.133294	0.516321	0.00949663	0.541839	55.1709	55.3939	58.0258	3.72731	4.41857
711	Mixed	48.0284	0.114623	0.478797	-0.00117188	0.640292	42.8506	44.5994	49.7375	11.8943	Detail	47.8501	0.0596212	0.345315	0.000913759	0.777068	49.4337	49.3073	49.7348	6.24364	6.68819
712	Mixed	24.509	0.449838	0.948513	-0.0361364	0.135819	41.1992	43.031	58.0258	13.2999	Detail	23.3432	0.168254	0.580093	-0.0161397	0.437908	54.55	54.5202	53.5637	3.7938	3.37127
713	Mixed	71.9934	0.248167	0.70451	-0.00266766	0.385441	39.6962	41.1527	58.0258	14.0564	Detail	72.9101	0.126502	0.502994	-0.00127236	0.558938	54.5831	54.5817	53.5637	3.80976	4.15514
714	Mixed	77.0462	0.114738	0.479036	0.00292115	0.641921	43.7767	45.1365	58.0258	11.5002	Detail	78.2965	0.0625948	0.353821	0.000344753	0.766327	54.4065	54.3225	53.5637	3.81228	5.75176
715	Mixed	95.3657	0.176956	0.594905	0.00735172	0.494229	48.214	49.4169	58.0258	8.61188	Detail	95.0592	0.0886411	0.421049	0.00202313	0.678084	54.483	54.4347	53.5637	3.8115	4.8964
716	Mixed	0.765864	0.103427	0.454811	-0.00937	0.657435	45.058	45.2113	40.9603	9.26294	Detail	0.137033	0.051096	0.319675	-0.000161518	0.807053	45.4811	45.0136	40.9603	8.08099	6.12655
717	Mixed	161.256	0.186321	0.610444	0.00815577	0.481565	46.9292	49.3902	58.0258	10.7285	Detail	161.386	0.0994442	0.445969	0.00362288	0.644011	54.7215	54.7687	58.0258	3.78621	5.85011
718	Mixed	90.0836	0.0902445	0.42484	-3.61419e-05	0.690258	48.6864	50.5471	58.0258	9.09443	Detail	89.7245	0.0572498	0.338378	1.26194e-06	0.784893	54.6719	54.6886	53.5637	3.77754	8.10653
719	Mixed	62.9405	0.434354	0.932045	0.0278238	0.229102	42.6052	43.7818	46.4217	11.5756	Detail	64.1445	0.144476	0.537543	0.0197285	0.503794	54.1555	53.9618	49.7375	3.81959	2.78439
720	Mixed	78.5646	0.546873	1.04582	-0.0110291	0.0126903	41.6956	43.3998	49.7375	12.492	Detail	79.9963	0.218839	0.661572	-0.00123287	0.306994	49.983	50.1249	49.7375	6.24714	2.88198
721	Mixed	161.792	0.14524	0.538962	0.00499673	0.580406	41.1952	41.9409	38.6838	12.3188	Detail	163.166	0.080913	0.402276	0.00163939	0.703948	54.392	54.3011	53.5637	3.81096	5.61436
722	Mixed	139.52	0.179812	0.599686	-0.0125006	0.490993	46.8986	49.4276	58.0258	10.879	Detail	138.443	0.0761183	0.390175	-0.00164407	0.720845	54.8091	54.8889	58.0258	3.77509	6.32173
723	Mixed	179.406	0.0765246	0.391215	-0.000611366	0.738222	54.2986	55.4153	58.0258	5.27311	Detail	179.282	0.0548104	0.33109	0.000175304	0.794302	56.7737	56.9383	58.0258	2.85667	8.8336
724	Mixed	38.9106	0.478452	0.978214	-0.0329366	0.158026	43.7542	45.8312	58.0258	12.2672	Detail	35.7087	0.16331	0.571507	-0.0234634	0.451625	54.8428	54.9691	58.0258	3.80451	2.70239
725	Mixed	107.68	0.115411	0.480438	-0.000512346	0.63166	54.6387	55.6798	58.0258	5.04386	Detail	107.549	0.0713054	0.377639	-0.00070279	0.737308	56.7823	56.949	58.0258	2.85479	6.68181
726	Mixed	151.75	0.225769	0.671965	0.0105292	0.409605	41.5826	42.2027	46.4217	11.1769	Detail	153.765	0.0839414	0.409735	0.00288375	0.693997	48.4614	48.0889	46.4217	6.26501	4.12856
727	Mixed	121.166	0.135809	0.521169	0.00498318	0.572347	53.0654	54.3519	58.0258	6.08625	Detail	120.364	0.0980652	0.442866	0.00227574	0.651202	56.6382	56.762	58.0258	2.88258	12.4625
728	Mixed	62.125	0.303472	0.779066	0.00972139	0.308272	44.795	46.8064	58.0258	11.4277	Detail	63.2346	0.111651	0.472548	-0.006112	0.604998	50.349	50.5177	53.561	6.18353	4.14951
729	Mixed	38.7732	0.155272	0.557265	-0.000756115	0.558376	37.6513	37.4361	36.6478	12.3766	Detail	38.4639	0.0684471	0.369992	-0.00116431	0.746183	39.9537	38.6732	34.8176	9.36881	5.90437
730	Mixed	64.3071	0.118721	0.487281	0.00491606	0.641396	42.7662	44.8827	49.7375	12.2752	Detail	64.3107	0.0578178	0.340052	-0.000958544	0.782985	54.2982	54.1675	53.561	3.81694	6.23702
731	Mixed	140.803	0.156369	0.55923	0.005422	0.534909	50.2364	52.0193	58.0258	8.26929	Detail	140.098	0.0832682	0.408089	0.00294497	0.696283	55.0752	55.2871	58.0258	3.76404	5.26894
732	Mixed	38.6052	0.127031	0.504045	0.00273822	0.617306	43.1452	44.1773	58.0258	11.6342	Detail	39.5148	0.0636294	0.356733	0.000513162	0.762481	54.6705	54.726	58.0258	3.8283	5.2229
733	Mixed	25.9334	0.149995	0.547713	0.00216165	0.595977	41.0353	42.4138	58.0258	13.2532	Detail	25.0612	0.0739069	0.384466	-0.000855995	0.727283	54.5702	54.5576	53.5637	3.80434	5.33233
734	Mixed	62.0353	0.150213	0.548111	-0.00454175	0.569788	38.9999	39.9156	46.419	13.0594	Detail	61.3302	0.0615596	0.350883	-0.000543173	0.770095	45.9719	45.6548	43.52	7.70419	5.5734
735	Mixed	79.571	0.248794	0.705399	0.0318388	0.398664	48.0707	49.8871	58.0258	9.43748	Detail	82.6392	0.110414	0.469923	0.00638773	0.609923	54.5232	54.4828	53.5637	3.79596	5.2453
736	Mixed	158.161	0.169302	0.581896	0.00286358	0.477757	46.8516	48.4577	58.0258	10.0817	Detail	158.325	0.119924	0.489744	0.00311556	0.578344	54.6172	54.6485	58.0258	3.83175	4.4763
737	Mixed	18.8974	0.442489	0.940733	0.0175625	0.207792	46.7718	48.9627	58.0258	10.6312	Detail	20.7269	0.146085	0.540527	0.0119288	0.500221	54.8728	54.9985	58.0258	3.78792	3.12399
738	Mixed	12.5309	0.187956	0.613117	-0.0063421	0.511622	34.6588	32.8591	23.2108	12.7271	Detail	12.2124	0.071517	0.378198	-0.00157399	0.736116	33.2182	31.1624	23.2108	11.1913	5.28908
[truncated: 9,280 more rows]

## Sheet: Cell clusters - Gaussian noise
Gaussian noise variance: 0
[truncated: 11,021 more rows]

## Sheet: Cell clusters - Poisson noise
Poisson noise level: 0
[truncated: 11,021 more rows]

## Sheet: Cell clusters - Settings
Magnification	10
Camera pixel (um)	6.8
Segmentation	Disabled
[truncated: 17 more rows]

## Sheet: Fibrils - True values
Image	Mean direction	Circ. var	Angular std	Circ. skewness	Circ. kurtosis	Mean (um)	Median (um)	Mode (um)	Std (um)
[truncated: 1,000 more rows]

[truncated: 4 more sheets: Fibrils - Blur, Fibrils - Gaussian noise, Fibrils - Poisson noise, Fibrils - Settings]
