# Supplementary material for: CytoSpectre: a tool for spectral analysis of oriented structures on cellular and subcellular levels
Source: BMC Bioinformatics. 2015 Oct 26;16:344. doi: 10.1186/s12859-015-0782-y (PMC4624586; doi:10.1186/s12859-015-0782-y)
Supplement: Additional file 7: — Raw data from experiments with real images. This file contains all numerical data from the experiments with real images. (XLSX 45 kb) [file 12859_2015_782_MOESM7_ESM.xlsx]

## Sheet: Validation set 1, manual
Anisotropy rank
Image	Expert 1	Expert 2	Expert 3	Expert 4	Expert 5	Expert 6	Expert 7	Expert 8	Expert 9	Expert 10	Expert 11	Expert 12
1	12	4	3	7	7	11	6	14	4	7	11	11
2	11	8	2	2	1	10	1	1	1	2	12	1
3	15	1	15	15	14	15	2	15	2	15	14	15
4	10	9	13	12	13	12	8	10	14	14	9	13
5	8	3	10	11	8	7	12	9	15	11	8	6
6	14	6	1	13	11	13	10	8	5	1	15	9
7	9	12	9	5	4	4	13	2	12	9	5	4
8	1	14	8	4	3	6	9	3	7	5	3	2
9	3	15	7	1	2	1	3	4	11	6	2	3
10	2	13	4	3	5	3	14	7	8	8	1	5
11	4	5	12	8	10	8	5	6	10	12	6	12
12	13	2	14	14	15	14	11	13	6	4	13	14
13	5	7	11	9	12	9	7	11	3	3	10	10
14	6	11	5	10	6	5	15	12	9	10	7	7
15	7	10	6	6	9	2	4	5	13	13	4	8
Main orientation (degrees)
Image	Expert 1	Expert 2	Expert 3	Expert 4	Expert 5	Expert 6	Expert 7	Expert 8	Expert 9	Expert 10	Expert 11	Expert 12
1	80	90	80	67.5	55		90				80	90
2	165	165	160	150	165	155	160	168	155	160		160
3		0	110		125		90
4	160	170	160	135	155		95	173	170	145	175	150
5	0	45	10	7.5	10	20	85	9	0	10	0	20
6		10		175	45	60	55	46		45		70
7	95	95	90	105	100	95	95	97	100	95	100	100
8	95	95	100	100	95	100	85	100	100	90	90	110
9	90	90	90	90	105	90	93	90	80	90	135	110
10	85	105	105	90	115	110	90	101	90	90	90	105
11	75	62.5	90	85	90	90	90	73.5	80	80	80	76.8285
12		85	90	45	83		90	90
13	0	0	135	0	30	160	100	175.5	80	90		0
14	97.5	90	120	97.5	115	100	95	103	80	102.5	92.5	97.5
15	70	85	70	87.5	45	80	85	58	40	70	80	87.5

## Sheet: Validation set 1, CytoSpectre
Validation set 1, mixed component
Image	Mean direction	Circ. var	Angular std	Circ. skewness	Circ. kurtosis	Mean (um)	Median (um)	Mode (um)	Std (um)
1	105.488	0.830561	1.28885	0.060873	0.0876809	2.77778	2.61579	1.97854	1.13282
2	159.726	0.623812	1.11697	0.146359	0.227557	2.7549	2.55501	1.75878	1.14069
3	122.94	0.892709	1.3362	-0.0570859	-0.0174193	2.81024	2.68192	2.59776	1.08592
4	137.255	0.900861	1.34228	-0.0225365	-0.0141712	3.22547	3.31182	3.2851	1.08729
5	179.082	0.888655	1.33316	0.0712494	0.0492108	3.16077	3.16086	3.02726	1.04412
6	37.3869	0.922822	1.35854	0.0256689	0.0451498	3.1263	3.14616	1.88102	1.08901
7	102.172	0.388613	0.881604	-0.121767	0.368898	2.997	2.86562	1.89237	1.12785
8	115.046	0.753946	1.22796	-0.109044	0.0785564	2.58531	2.3279	1.64255	1.04984
9	105.041	0.595901	1.0917	-0.0034653	0.144886	2.93117	2.86495	2.76275	1.08058
10	98.448	0.610944	1.10539	0.0836209	0.00863749	2.89755	2.80884	1.79485	1.06614
11	92.9675	0.666513	1.15457	-0.0136771	0.165811	3.12421	3.23968	1.00062	1.17769
12	93.5901	0.804965	1.26883	-0.0341305	0.0447906	2.88229	2.80683	1.01799	1.10964
13	143.497	0.880129	1.32675	-0.0401849	0.0770104	2.55365	2.24173	1.46287	1.16574
14	110.765	0.686161	1.17146	0.0216869	0.132107	2.83806	2.75874	1.00062	1.16009
15	82.8441	0.780831	1.24967	-0.0772662	0.0330635	3.03302	3.04597	4.24566	1.17559
Validation set 1, detail component
Image	Mean direction	Circ. var	Angular std	Circ. skewness	Circ. kurtosis	Mean (um)	Median (um)	Mode (um)	Std (um)	SNR (dB)
1	102.882	0.200743	0.63363	-0.0320606	0.340672	3.35175	3.24502	3.10876	0.627561	1.99232
2	168.139	0.0899502	0.424147	-0.00433029	0.664884	4.83804	4.83748	4.83548	0.0548856	4.59515
3	106.122	0.0985119	0.443874	-0.0257459	0.652412	2.97503	2.92774	2.63784	0.407829	1.629
4	159.476	0.425045	0.922003	-0.064442	-0.0768068	4.60388	4.61037	4.70522	0.174665	1.7719
5	9.56656	0.0223612	0.211477	-0.00121995	0.912715	4.33821	4.3552	4.35253	0.330944	3.16016
6	39.192	0.0355535	0.266659	-0.0051199	0.862451	4.90431	4.90428	4.90428	0.0282021	3.85976
7	91.4504	0.0165844	0.182123	-0.000206155	0.934963	4.77568	4.77603	4.83548	0.0844788	6.74207
8	102.206	0.0678219	0.368298	-0.00116373	0.745363	4.83804	4.83748	4.83548	0.0548856	3.61537
9	107.822	0.0850518	0.412436	0.0185662	0.690444	3.35209	3.25438	2.90102	0.783355	3.41584
10	93.6481	0.310778	0.788388	0.0979649	0.0790216	3.30774	3.24703	3.05399	0.782216	2.78553
11	90.0575	0.0737106	0.383955	0.0131931	0.727481	4.55568	4.5743	4.64243	0.229446	3.74722
12	84.6686	0.207327	0.643936	-0.0374497	0.361246	4.46479	4.46074	4.4073	0.151858	1.87865
13	145.228	0.0201279	0.200639	0.0027666	0.921462	3.40306	3.38397	2.90169	0.441789	2.7242
14	110.188	0.157321	0.56093	0.116926	0.47904	4.57101	4.57029	4.5222	0.207825	3.86469
15	60.483	0.0267494	0.231298	0.000538534	0.896049	4.18305	4.20624	4.24566	0.392788	3.7334
Validation set 1, settings
Image	Magnification	Camera pixel (um)	Segmentation	Target ch	Rotate mixed	Rotate detail	Spectral resolution	WL low (µm)	WL high (µm)	Exclude low (µm)	Exclude high (µm)	Detail low (µm)	Detail high (µm)	Detail search	Segment length	Significance level	Angular tolerance	Convergence limit	Max. iterations	Prior width
1	20	6.8	Disabled	Green	Yes	Yes	Balanced	1	5					Default	0.1	0.05	10	1	10	0.5
2	40	6.8	Disabled	Green	Yes	Yes	Balanced	1	5					Default	0.1	0.05	10	1	10	0.5
3	40	6.8	Disabled	Green	Yes	Yes	Balanced	1	5					Default	0.1	0.05	10	1	10	0.5
4	20	6.8	Disabled	Green	Yes	Yes	Balanced	1	5					Default	0.1	0.05	10	1	10	0.5
5	20	6.8	Disabled	Green	Yes	Yes	Balanced	1	5					Default	0.1	0.05	10	1	10	0.5
6	20	6.8	Disabled	Green	Yes	Yes	Balanced	1	5					Default	0.1	0.05	10	1	10	0.5
7	40	6.8	Disabled	Green	Yes	Yes	Balanced	1	5					Default	0.1	0.05	10	1	10	0.5
8	40	6.8	Disabled	Green	Yes	Yes	Balanced	1	5					Default	0.1	0.05	10	1	10	0.5
9	40	6.8	Disabled	Green	Yes	Yes	Balanced	1	5					Default	0.1	0.05	10	1	10	0.5
10	40	6.8	Disabled	Green	Yes	Yes	Balanced	1	5					Default	0.1	0.05	10	1	10	0.5
11	20	6.8	Disabled	Green	Yes	Yes	Balanced	1	5					Default	0.1	0.05	10	1	10	0.5
12	20	6.8	Disabled	Green	Yes	Yes	Balanced	1	5					Default	0.1	0.05	10	1	10	0.5
13	40	6.8	Disabled	Green	Yes	Yes	Balanced	1	5					Default	0.1	0.05	10	1	10	0.5
14	20	6.8	Disabled	Green	Yes	Yes	Balanced	1	5					Default	0.1	0.05	10	1	10	0.5
15	40	6.8	Disabled	Green	Yes	Yes	Balanced	1	5					Default	0.1	0.05	10	1	10	0.5

## Sheet: Validation set 1, FibrilTool
Image	ROI	Center X	Center Y	Area	Orientation	Anisotropy	Coordinates of ROI vertices
1.tif	1	6.73	5.05	135.46	-68.38	0.0187	1	1	1292	1	1292	968	1	968
2.tif	2	219.81	164.73	144315	-35.27	0.0672	1	1	1292	1	1292	968	1	968
3.tif	3	219.81	164.73	144315	-53.51	0.0266	1	1	1292	1	1292	968	1	968
4.tif	4	219.81	164.73	144315	-24.93	0.0144	1	1	1292	1	1292	968	1	968
5.tif	5	219.81	164.73	144315	-13.81	0.0461	1	1	1292	1	1292	968	1	968
6.tif	6	219.81	164.73	144315	-54.53	0.0232	1	1	1292	1	1292	968	1	968
7.tif	7	6.73	5.05	135.46	-71.13	0.1449	1	1	1292	1	1292	968	1	968
8.tif	8	6.73	5.05	135.46	-53.62	0.0524	1	1	1292	1	1292	968	1	968
9.tif	9	6.73	5.05	135.46	-70.65	0.1252	1	1	1292	1	1292	968	1	968
10.tif	10	6.73	5.05	135.46	-70.82	0.1447	1	1	1292	1	1292	968	1	968
11.tif	11	6.73	5.05	135.46	-87	0.0188	1	1	1292	1	1292	968	1	968
12.tif	12	6.73	5.05	135.46	-77.08	0.0123	1	1	1292	1	1292	968	1	968
13.tif	13	6.73	5.05	135.46	-42.84	0.0626	1	1	1292	1	1292	968	1	968
14.tif	14	6.73	5.05	135.46	-66.1	0.0265	1	1	1292	1	1292	968	1	968
15.tif	15	6.73	5.05	135.46	-76.22	0.0192	1	1	1292	1	1292	968	1	968

## Sheet: Validation set 2, manual
Anisotropy rank
Image	Expert 1	Expert 2	Expert 3	Expert 4	Expert 5	Expert 6	Expert 7	Expert 8	Expert 9	Expert 10	Expert 11	Expert 12
1	13	1	14	13	14	14	8	13	5	7	14	15
2	1	15	5	3	2	7	9	1	4	12	3	1
3	8	8	11	8	6	9	10	8	9	2	8	8
4	14	5	10	12	11	13	15	11	7	1	13	11
5	9	6	6	9	12	6	11	10	12	14	2	10
6	12	9	9	15	13	12	3	9	14	15	5	9
7	3	11	8	6	8	8	2	3	15	8	10	4
8	4	12	4	5	7	1	7	4	10	3	9	3
9	2	14	2	2	1	2	4	2	13	9	1	2
10	7	13	1	7	4	5	1	7	1	4	4	5
11	5	7	3	4	5	4	13	5	3	5	7	6
12	15	2	13	14	15	15	14	14	6	13	15	13
13	10	3	12	11	10	10	5	12	8	10	11	12
14	11	4	15	10	9	11	12	15	11	11	12	14
15	6	10	7	1	3	3	6	6	2	6	6	7
Main orientation (degrees)
Image	Expert 1	Expert 2	Expert 3	Expert 4	Expert 5	Expert 6	Expert 7	Expert 8	Expert 9	Expert 10	Expert 11	Expert 12
1		42.5	100		85		90	146		60
2	95	90	90	90	90	90	85	90	90	90	90	90
3	25	30	20	65	20	160	85	18	10	30	30	20
4		150	135		155		85	149
5	55	70	60	55.9915	60	65	85	88.5	40	32.5	60	60
6		95	95	90	105	100	95	102				90
7	170	175	175	0	175	170	0	174	0	170	0	0
8	80	80	85	85	80	80	85	76	80	80	80	80
9	140	130	130	130	140	130	115	135	110	130	120	130
10	65	70	70	92.5	65	75	65	67	60	65	70	90
11	5	5	10	0	10	15	10	179	0	10	0	20
12		130	110		130		95
13	99.2175	50	70	177.5	60	40	85	42	50		50
14		30			45		95		0
15	95	100	95	95	95	95	95	100	100	100	95	80

## Sheet: Validation set 2, CytoSpectre
Validation set 2, mixed component
Image	Mean direction	Circ. var	Angular std	Circ. skewness	Circ. kurtosis	Mean (um)	Median (um)	Mode (um)	Std (um)
1	136.004	0.866323	1.3163	0.0754422	-0.113835	2.58686	2.24373	1.70668	1.06981
2	93.7851	0.59316	1.08918	-0.163982	0.365174	2.91607	2.76208	2.02397	1.11321
3	17.3693	0.780937	1.24975	0.0572702	0.257815	2.81368	2.77744	1.65791	1.06735
4	145.401	0.831174	1.28932	-0.0496571	0.143742	2.41827	1.94314	1.70668	1.01749
5	102.624	0.990562	1.40752	-0.0786534	-0.0948849	2.62115	2.29116	1.83226	1.08212
6	104.824	0.783411	1.25173	-0.0545476	0.092779	2.55736	2.31921	1.00063	1.1305
7	167.973	0.812246	1.27456	0.153623	0.259969	2.41945	2.02731	1.00063	1.14298
8	141.087	0.829584	1.28809	0.248449	-0.0237901	2.10278	1.77815	1.65791	0.969187
9	133.923	0.300644	0.775428	-0.00171241	0.675443	3.53635	3.69057	4.83548	1.10728
10	112.883	0.942036	1.37262	0.0547324	-0.268469	2.39425	1.95717	1.75878	1.00836
11	160.476	0.848391	1.30261	0.215308	-0.0131656	2.50067	2.05002	1.67328	1.09211
12	123.521	0.817553	1.27871	0.0138088	0.0473984	2.56094	2.03332	1.68998	1.11674
13	114.972	0.923491	1.35904	0.0115469	-0.0619349	2.41536	1.99391	1.77615	1.01604
14	132.416	0.890545	1.33457	-0.0579035	0.012988	2.5396	2.08609	1.81355	1.01312
15	100.619	0.538274	1.03757	-0.0363935	0.568404	2.81186	2.67925	1.68998	1.15499
Validation set 2, detail component
Image	Mean direction	Circ. var	Angular std	Circ. skewness	Circ. kurtosis	Mean (um)	Median (um)	Mode (um)	Std (um)	SNR (dB)
1	79.1752	0.127552	0.505079	0.0113227	0.566413	1.93835	1.84562	1.70668	0.336352	4.32398
2	69.299	0.201363	0.634608	-0.0226103	0.370352	1.96765	1.97186	2.02397	0.230312	2.71762
3	21.2251	0.226784	0.673474	0.0148901	0.312382	1.77087	1.72338	1.67395	0.186619	5.09704
4	51.9216	0.850128	1.30394	-0.0494701	0.228898	1.86498	1.76145	1.70668	0.339256	4.70729
5	46.7955	0.225203	0.671122	0.0274197	0.312496	1.83542	1.82758	1.83226	0.198102	4.65452
6	17.4166	0.180891	0.601482	-0.0151986	0.406982	2.09088	2.04868	1.85163	0.40469	2.21023
7	178.154	0.1776	0.595987	0.0217136	0.417747	1.82802	1.79485	1.72338	0.197281	3.79136
8	73.3794	0.146671	0.541611	-0.0146541	0.503109	1.78093	1.76412	1.65791	0.178177	7.45362
9	132.026	0.261458	0.72313	0.0141647	0.225183	1.92693	1.91843	1.91308	0.202886	3.20052
10	64.3429	0.245735	0.701049	-0.0259167	0.245982	1.86923	1.8396	1.75878	0.182579	7.37735
11	7.25676	0.207462	0.644145	0.00660878	0.357359	1.77302	1.74809	1.67395	0.169031	5.02905
12	36.2302	0.717963	1.1983	0.00461898	0.0876458	1.82864	1.74609	1.68998	0.296477	4.87888
13	42.6088	0.777279	1.24682	0.0474663	-0.0920366	1.7851	1.77748	1.77615	0.199821	4.13892
14	30.9346	0.693093	1.17736	-0.0642006	0.0577901	1.86584	1.83693	1.81355	0.193401	5.06523
15	102.168	0.150949	0.549452	0.0233055	0.496335	1.7251	1.71269	1.68998	0.133684	5.94175
Validation set 2, settings
Image	Magnification	Camera pixel (um)	Segmentation	Target ch	Rotate mixed	Rotate detail	Spectral resolution	WL low (µm)	WL high (µm)	Exclude low (µm)	Exclude high (µm)	Detail low (µm)	Detail high (µm)	Detail search	Segment length	Significance level	Angular tolerance	Convergence limit	Max. iterations	Prior width
1	40	6.8	Disabled	Green	Yes	No	Balanced	1	5			1.5	2.5	Default	0.1	0.05	10	1	10	0.5
2	40	6.8	Disabled	Green	Yes	No	Balanced	1	5			1.5	2.5	Default	0.1	0.05	10	1	10	0.5
3	40	6.8	Disabled	Green	Yes	No	Balanced	1	5			1.5	2.5	Default	0.1	0.05	10	1	10	0.5
4	40	6.8	Disabled	Green	Yes	No	Balanced	1	5			1.5	2.5	Default	0.1	0.05	10	1	10	0.5
5	40	6.8	Disabled	Green	Yes	No	Balanced	1	5			1.5	2.5	Default	0.1	0.05	10	1	10	0.5
6	40	6.8	Disabled	Green	Yes	No	Balanced	1	5			1.5	2.5	Default	0.1	0.05	10	1	10	0.5
7	40	6.8	Disabled	Green	Yes	No	Balanced	1	5			1.5	2.5	Default	0.1	0.05	10	1	10	0.5
8	40	6.8	Disabled	Green	Yes	No	Balanced	1	5			1.5	2.5	Default	0.1	0.05	10	1	10	0.5
9	40	6.8	Disabled	Green	Yes	No	Balanced	1	5			1.5	2.5	Default	0.1	0.05	10	1	10	0.5
10	40	6.8	Disabled	Green	Yes	No	Balanced	1	5			1.5	2.5	Default	0.1	0.05	10	1	10	0.5
11	40	6.8	Disabled	Green	Yes	No	Balanced	1	5			1.5	2.5	Default	0.1	0.05	10	1	10	0.5
12	40	6.8	Disabled	Green	Yes	No	Balanced	1	5			1.5	2.5	Default	0.1	0.05	10	1	10	0.5
13	40	6.8	Disabled	Green	Yes	No	Balanced	1	5			1.5	2.5	Default	0.1	0.05	10	1	10	0.5
14	40	6.8	Disabled	Green	Yes	No	Balanced	1	5			1.5	2.5	Default	0.1	0.05	10	1	10	0.5
15	40	6.8	Disabled	Green	Yes	No	Balanced	1	5			1.5	2.5	Default	0.1	0.05	10	1	10	0.5

## Sheet: Validation set 2, FibrilTool
Image	ROI	Center X	Center Y	Area	Orientation	Anisotropy	Coordinates of ROI vertices
1.tif	1	219.81	164.73	144315	-54.04	0.0443	1	1	1292	1	1292	968	1	968
2.tif	2	219.81	164.73	144315	-87.32	0.0423	1	1	1292	1	1292	968	1	968
3.tif	3	219.81	164.73	144315	-27.79	0.0098	1	1	1292	1	1292	968	1	968
4.tif	4	219.81	164.73	144315	-50.62	0.0395	1	1	1292	1	1292	968	1	968
5.tif	5	219.81	164.73	144315	-36.52	0.01	1	1	1292	1	1292	968	1	968
6.tif	6	219.81	164.73	144315	-37.5	0.0035	1	1	1292	1	1292	968	1	968
7.tif	7	109.91	82.37	36078.7	-8.56	0.0055	1	1	1292	1	1292	968	1	968
8.tif	8	109.91	82.37	36078.7	-21.68	0.0075	1	1	1292	1	1292	968	1	968
9.tif	9	6.73	5.05	135.46	-45.96	0.0856	1	1	1292	1	1292	968	1	968
10.tif	10	6.73	5.05	135.46	-37.29	0.0267	1	1	1292	1	1292	968	1	968
11.tif	11	6.73	5.05	135.46	-41.26	0.0265	1	1	1292	1	1292	968	1	968
12.tif	12	6.73	5.05	135.46	-49.29	0.0887	1	1	1292	1	1292	968	1	968
13.tif	13	6.73	5.05	135.46	-52.26	0.031	1	1	1292	1	1292	968	1	968
14.tif	14	6.73	5.05	135.46	-50.11	0.0281	1	1	1292	1	1292	968	1	968
15.tif	15	6.73	5.05	135.46	-67.26	0.0113	1	1	1292	1	1292	968	1	968

## Sheet: Validation set 3, manual
Anisotropy rank
Image	Expert 1	Expert 2	Expert 3	Expert 4	Expert 5	Expert 6	Expert 7	Expert 8	Expert 9	Expert 10	Expert 11	Expert 12	Expert 13
1	15	14	15	14	13	14	15	12	11	15	15	12	13
2	13	15	13	11	15	15	8	15	3	13	14	13	14
3	14	9	12	15	5	13	13	13	14	14	12	15	15
4	12	12	10	12	12	10	9	14	12	11	13	14	10
5	11	13	14	13	8	11	14	10	10	12	10	6	12
6	7	8	7	6	4	6	12	1	15	4	6	11	7
7	10	11	11	10	14	12	6	11	2	10	11	10	9
8	8	7	8	7	9	5	5	2	9	6	8	1	8
9	9	10	6	8	10	9	3	5	13	9	9	9	6
10	6	4	9	9	11	7	2	8	8	8	7	7	11
11	2	5	4	5	7	2	11	6	5	7	3	5	5
12	5	2	2	4	1	8	10	7	1	5	5	8	2
13	3	1	3	1	2	4	7	3	7	3	2	4	3
14	4	6	5	3	6	3	4	9	6	2	4	3	4
15	1	3	1	2	3	1	1	4	4	1	1	2	1
Main orientation (degrees)
Image	Expert 1	Expert 2	Expert 3	Expert 4	Expert 5	Expert 6	Expert 7	Expert 8	Expert 9	Expert 10	Expert 11	Expert 12	Expert 13
1			60	105	110			125	90			80	110
2			140	140	140		140	171	90	150		110	150
3		50	50	50	30		60	54	60	45	60	70	45
4			60	120	50			127	60	30		110	10
5			130	135	145		95	127	0	160		110	145
6	110	100	110	110	110	110	105	120	90	105	100	90	110
7	40		130	120	30			177	120	0		110	170
8	20	85	80	90	85	80	60	64	70	80	80	80	70
9	120	140	130	125	130	120	115	131	110	120	120	110	120
10	135		120	120	110		105	128	90	80		110	80
11	60	50	60	50	60	70	55	57	60	35	70	70	25
12	160	0	0	20	175	130	0	0	0	0	0	20	0
13	55	60	50	70	60	70	85	58	50	80	70	50	60
14	90		90	95	50	80		90	90	90		90	90
15	0	5	0	0	10	20	5	10	0	5	0	10	5

## Sheet: Validation set 3, CytoSpectre
Validation set 3, mixed component
Image	Mean direction	Circ. var	Angular std	Circ. skewness	Circ. kurtosis	Mean (um)	Median (um)	Mode (um)	Std (um)
1	122.868	0.946637	1.37596	0.0180083	-0.00322513	13.9148	10.8281	7.14991	10.8366
2	121.858	0.943837	1.37393	-0.00186928	0.0040657	14.8812	11.0258	6.82716	11.9877
3	110.596	0.96467	1.38901	0.0560609	0.00850435	13.5056	10.8165	9.59233	10.3437
4	153.464	0.967653	1.39115	-0.00612945	-0.010293	17.1142	13.7125	11.1421	12.4763
5	116.211	0.933791	1.36659	0.00303487	-0.0179295	16.1906	12.5581	9.97033	12.3433
6	98.3348	0.930385	1.3641	0.026283	0.0316913	14.8909	10.9037	6.47533	12.9148
7	177.763	0.947839	1.37684	0.0113652	0.0018169	14.2192	11.4823	7.42904	10.3408
8	78.6456	0.862627	1.31349	0.0148989	0.0333463	14.5018	11.5754	5.82983	10.9198
9	125.894	0.927138	1.36172	-0.00387832	0.0191277	15.6081	12.3197	8.60955	11.6736
10	94.4127	0.910703	1.3496	-0.0118656	-0.00883649	16.2046	12.3604	6.64688	12.547
11	40.6306	0.735633	1.21296	0.0927666	0.0686155	19.3519	15.0791	9.71446	14.3909
12	3.25204	0.777787	1.24723	-0.0138786	0.0372091	14.9401	12.3546	7.80994	10.2877
13	50.6536	0.631072	1.12345	0.0286622	0.110346	16.3589	13.2734	10.1041	11.7262
14	89.7087	0.77276	1.24319	0.0573047	-0.0783464	17.3597	13.7532	9.71736	12.3136
15	7.47945	0.522284	1.02204	0.0108298	0.314874	16.5241	13.3577	10.1041	11.4651
Validation set 3, detail component
Image	Mean direction	Circ. var	Angular std	Circ. skewness	Circ. kurtosis	Mean (um)	Median (um)	Mode (um)	Std (um)	SNR (dB)
1	41.3585	0.0415803	0.288376	-0.000915107	0.840659	43.2438	41.4835	34.444	9.10224	1.37428
2	124.245	0.083283	0.408125	0.00518104	0.697066	9.91422	9.91218	10.1041	0.769274	1.30854
3	127.338	0.226698	0.673347	-0.0173846	0.305058	9.94557	9.83949	9.59233	1.26263	1.96797
4	122.815	0.0153063	0.174964	-0.000914375	0.93972	28.2586	28.0617	26.1311	2.36955	1.12766
5	97.5529	0.134733	0.519101	0.0356855	0.537478	42.5952	40.9775	37.8867	9.23404	1.63935
6	89.5335	0.181303	0.602167	0.0241595	0.399659	40.3245	38.2501	30.3123	11.3423	1.19325
7	0.936091	0.21031	0.648553	-0.0461381	0.342456	18.4802	16.3759	11.8399	8.13601	0.970806
8	89.8496	0.0552088	0.332291	-0.00544272	0.793443	32.6527	30.1872	19.4318	11.2369	2.20291
9	125.279	0.100589	0.448528	-0.0203296	0.640631	17.0598	16.7248	13.0641	3.8851	1.22998
10	80.9126	0.0906506	0.425795	0.00262971	0.673055	37.8931	35.8659	26.1281	10.6595	2.28439
11	58.6714	0.066297	0.364135	-0.000794051	0.756366	43.734	42.2743	36.0839	9.72542	3.85988
12	0.20598	0.169649	0.582492	-0.0056012	0.440987	14.5423	14.0556	12.4215	3.61818	1.90559
13	52.9	0.162503	0.570092	0.0191895	0.461322	19.362	15.5792	13.5322	11.1519	2.65975
14	98.5388	0.125861	0.501718	-0.00621281	0.565653	33.1945	30.4867	23.6799	11.2964	2.28632
15	7.62689	0.0532184	0.326247	-0.00347951	0.800661	18.4581	15.4047	13.067	9.62368	4.48669
Validation set 3, settings
Image	Magnification	Camera pixel (um)	Segmentation	Target ch	Rotate mixed	Rotate detail	Spectral resolution	WL low (µm)	WL high (µm)	Exclude low (µm)	Exclude high (µm)	Detail low (µm)	Detail high (µm)	Detail search	Segment length	Significance level	Angular tolerance	Convergence limit	Max. iterations	Prior width
1	10	7.4	Disabled	Combined	Yes	Yes	Balanced							Default	0.1	0.05	10	1	10	0.5
2	10	7.4	Disabled	Combined	Yes	Yes	Balanced							Default	0.1	0.05	10	1	10	0.5
3	10	7.4	Disabled	Combined	Yes	Yes	Balanced							Default	0.1	0.05	10	1	10	0.5
4	10	7.4	Disabled	Combined	Yes	Yes	Balanced							Default	0.1	0.05	10	1	10	0.5
5	10	7.4	Disabled	Combined	Yes	Yes	Balanced							Default	0.1	0.05	10	1	10	0.5
6	10	7.4	Disabled	Combined	Yes	Yes	Balanced							Default	0.1	0.05	10	1	10	0.5
7	10	7.4	Disabled	Combined	Yes	Yes	Balanced							Default	0.1	0.05	10	1	10	0.5
8	10	7.4	Disabled	Combined	Yes	Yes	Balanced							Default	0.1	0.05	10	1	10	0.5
9	10	7.4	Disabled	Combined	Yes	Yes	Balanced							Default	0.1	0.05	10	1	10	0.5
10	10	7.4	Disabled	Combined	Yes	Yes	Balanced							Default	0.1	0.05	10	1	10	0.5
11	10	7.4	Disabled	Combined	Yes	Yes	Balanced							Default	0.1	0.05	10	1	10	0.5
12	10	7.4	Disabled	Combined	Yes	Yes	Balanced							Default	0.1	0.05	10	1	10	0.5
13	10	7.4	Disabled	Combined	Yes	Yes	Balanced							Default	0.1	0.05	10	1	10	0.5
14	10	7.4	Disabled	Combined	Yes	Yes	Balanced							Default	0.1	0.05	10	1	10	0.5
15	10	7.4	Disabled	Combined	Yes	Yes	Balanced							Default	0.1	0.05	10	1	10	0.5

## Sheet: Validation set 3, FibrilTool
Image	ROI	Center X	Center Y	Area	Orientation	Anisotropy	Coordinates of ROI vertices
1.tif	1	4.02	3.02	48.49	-75.71	0.0639	1	1	1608	1	1608	1208	1	1208
2.tif	2	4.02	3.02	48.49	-59.38	0.0308	1	1	1608	1	1608	1208	1	1208
3.tif	3	4.02	3.02	48.49	50.04	0.0271	1	1	1608	1	1608	1208	1	1208
4.tif	4	4.02	3.02	48.49	-19.97	0.0246	1	1	1608	1	1608	1208	1	1208
5.tif	5	4.02	3.02	48.49	-56.82	0.034	1	1	1608	1	1608	1208	1	1208
6.tif	6	4.02	3.02	48.49	-74.81	0.0515	1	1	1608	1	1608	1208	1	1208
7.tif	7	4.02	3.02	48.49	1.6	0.024	1	1	1608	1	1608	1208	1	1208
8.tif	8	4.02	3.02	48.49	66.78	0.0694	1	1	1608	1	1608	1208	1	1208
9.tif	9	4.02	3.02	48.49	-48.54	0.0544	1	1	1608	1	1608	1208	1	1208
10.tif	10	4.02	3.02	48.49	69.94	0.0205	1	1	1608	1	1608	1208	1	1208
11.tif	11	4.02	3.02	48.49	26.4	0.0713	1	1	1608	1	1608	1208	1	1208
12.tif	12	4.02	3.02	48.49	9.31	0.0931	1	1	1608	1	1608	1208	1	1208
13.tif	13	4.02	3.02	48.49	48.73	0.1416	1	1	1608	1	1608	1208	1	1208
14.tif	14	4.02	3.02	48.49	-74.12	0.0502	1	1	1608	1	1608	1208	1	1208
15.tif	15	4.02	3.02	48.49	13.3	0.1815	1	1	1608	1	1608	1208	1	1208
