# Supplementary material for: CytoSpectre: a tool for spectral analysis of oriented structures on cellular and subcellular levels
Source: BMC Bioinformatics. 2015 Oct 26;16:344. doi: 10.1186/s12859-015-0782-y (PMC4624586; doi:10.1186/s12859-015-0782-y)
Supplement: Additional file 8: — Raw data from FibrilTool experiments with synthetic images. This file contains all numerical data from the comparative experiments with FibrilTool using synthetic images. (XLSX 336 kb) [file 12859_2015_782_MOESM8_ESM.xlsx]

## Sheet: Cell clusters - True values
Image	Mean direction	Circ. var	Angular std	Circ. skewness	Circ. kurtosis	Mean (um)	Median (um)	Mode (um)	Std (um)
1	114.128	0.144531	0.537645	0.00328795	0.536683	10.8831	8.51609	6.63351	7.51749
2	44.5604	0.036759	0.271142	0.00331256	0.858899	42.9135	42.4239	41.6065	5.46279
3	38.3066	0.0130089	0.1613	-0.00143666	0.948676	36.9194	37.2187	38.828	11.4934
4	34.041	0.0367414	0.271077	0.016172	0.862833	32.7961	33.2287	33.5509	1.51652
5	50.2183	0.0326189	0.255417	0.00671133	0.876572	23.0313	21.1267	16.51	14.9213
6	153.494	0.0407671	0.285542	-0.0155103	0.846925	12.9998	13.5562	13.1498	4.02172
7	172.274	0.0189497	0.194678	0.000260377	0.926593	16.783	14.7555	12.7209	8.40567
8	23.3922	0.034638	0.263203	-0.00111939	0.867172	20.9444	19.8324	18.9662	10.4828
9	35.6685	0.0378619	0.27518	0.0131276	0.856964	21.6396	19.2303	14.9598	13.2573
10	98.9871	0.0353912	0.26605	0.014633	0.8667	38.8862	35.2996	34.8027	11.2973
11	58.9956	0.0197411	0.198701	0.00198583	0.923363	14.6898	13.3439	11.7047	6.73491
12	57.7525	0.045124	0.300413	0.016134	0.832127	15.691	15.2158	14.7398	7.00007
13	110.596	0.0147025	0.171479	-0.00214761	0.942131	22.6732	22.0513	26.6411	10.4604
14	131.896	0.0540092	0.328662	0.00625961	0.800954	13.3858	9.61525	7.93828	10.0767
15	174.417	0.0734692	0.383325	-0.00173475	0.730418	21.742	21.7448	23.1141	5.45657
16	151.426	0.0731087	0.382384	-0.00917288	0.741663	16.6953	16.1065	15.8066	3.93915
17	140.537	0.0294283	0.242604	0.00290583	0.886392	11.9272	11.3686	11.7038	5.409
18	66.9394	0.110728	0.47059	0.016771	0.616632	23.0886	22.427	21.4158	9.07197
19	161.6	0.0219875	0.209702	0.00357683	0.913801	15.9085	16.4012	16.4112	2.98363
20	174.706	0.0674323	0.367239	-0.00780471	0.754641	19.4936	18.9758	18.6999	6.02142
21	138.833	0.251413	0.709102	0.0172407	0.292586	16.5266	13.2743	9.67188	12.8132
22	11.226	0.0210253	0.205063	0.00132607	0.918137	17.2786	17.107	17.0164	0.707186
23	40.2801	0.0279215	0.236311	0.00684113	0.89282	12.4291	12.1318	10.9801	4.74133
24	132.006	0.0577383	0.339819	-0.0139177	0.793345	23.3104	22.0791	22.0379	8.75313
25	15.2997	0.0522166	0.323161	-0.00672964	0.807731	19.1593	18.8991	19.2409	4.9263
26	51.9628	0.0282576	0.237729	0.00696483	0.892648	18.551	15.1494	13.9857	11.5126
27	59.9916	0.0218913	0.209243	0.00575475	0.915896	25.5172	23.8267	19.9509	10.4481
28	12.843	0.0754406	0.388434	0.0167134	0.733099	19.4957	19.4948	19.892	3.77916
29	81.736	0.0305588	0.24722	0.0078438	0.883244	28.8751	25.3748	21.5557	14.6026
30	126.575	0.0345294	0.26279	-0.000548657	0.868357	19.7151	15.9924	13.1256	12.9804
31	153.444	0.108226	0.465244	0.000472938	0.618328	18.8906	15.0241	13.115	12.0881
32	10.7254	0.0556805	0.333708	0.00823969	0.79811	16.8051	14.9731	12.2827	7.58528
33	149.943	0.245396	0.700566	0.0087528	0.316939	30.7049	30.7166	31.1858	2.88021
34	141.527	0.0767684	0.391838	-0.00375631	0.721616	18.6474	15.32	13.8659	11.9868
35	76.1501	0.0663041	0.364154	0.00966862	0.757428	14.4853	14.6103	14.4418	0.908967
36	72.8291	0.0225943	0.212576	0.00191251	0.91244	23.4221	22.4543	24.6384	12.4185
37	31.0523	0.0336508	0.259426	0.0024951	0.871128	12.2013	11.3179	9.44089	6.30808
38	76.712	0.0346963	0.263425	-0.0002355	0.867201	28.988	29.0948	29.0133	0.527779
39	91.3819	0.257125	0.717113	0.063036	0.269897	25.8514	24.8874	24.0718	7.68701
40	108.44	0.030989	0.248954	0.000133501	0.881593	10.9954	8.7309	7.12303	7.72032
41	167.372	0.141224	0.531458	0.0218418	0.54027	22.2362	20.966	16.8171	9.63589
42	69.1528	0.145179	0.538849	-0.0145791	0.527319	27.8894	27.6482	24.9366	8.12492
43	47.9366	0.0457258	0.30241	0.00304135	0.826533	24.4608	24.3998	24.4064	1.79441
44	53.509	0.045708	0.302351	0.00508644	0.826697	24.1797	21.0054	15.8926	14.9401
45	95.3288	0.0629621	0.354858	-0.0273343	0.770769	43.7141	43.0169	42.5097	4.89186
46	25.8955	0.079274	0.398181	0.0175617	0.715691	19.951	19.5963	19.143	12.8399
47	140.663	0.0120575	0.15529	0.00035501	0.952432	43.2235	44.8633	48.1183	10.2796
48	158.467	0.0254531	0.225624	0.00149115	0.900757	22.7082	17.7039	15.0201	18.2688
49	174.794	0.0229988	0.214471	-0.00429271	0.910587	36.3407	36.3631	36.1155	7.81278
50	118.615	0.0305242	0.24708	-0.00267786	0.882378	27.0367	26.1318	22.5931	11.3346
51	166.354	0.0161305	0.179614	-0.000980276	0.93665	44.0932	43.739	43.873	1.80751
52	170.124	0.105493	0.459333	0.0224676	0.641049	12.1443	10.3714	8.58002	7.08172
53	97.7579	0.012943	0.160891	-0.00142514	0.949023	35.7688	35.3409	33.2603	8.75949
54	162.828	0.0204303	0.20214	0.00273096	0.920971	13.5961	11.7083	10.3145	6.65377
55	107.732	0.0335807	0.259155	-0.0032468	0.871972	17.2301	15.0958	9.51291	13.2834
56	1.55284	0.12938	0.508685	-0.0355466	0.564681	13.5235	10.4993	7.97745	8.44186
57	140.012	0.0205393	0.202679	0.00372283	0.919501	42.0059	41.728	42.0876	6.42078
58	42.7005	0.0171075	0.184973	-0.00172439	0.933076	14.8222	11.5538	9.04218	8.78688
59	32.765	0.020306	0.201524	-0.000325831	0.921229	24.8302	23.0206	16.5227	15.5702
60	15.3024	0.0388305	0.278677	0.00645454	0.852915	22.7448	20.0846	16.5745	12.0671
61	56.1176	0.0422704	0.290759	-0.0145998	0.842049	30.675	37.3388	41.755	14.0927
62	137.729	0.0278863	0.236162	-0.00262938	0.891967	17.2446	13.7633	10.6152	12.3019
63	88.7141	0.230426	0.678861	-0.000688663	0.323494	30.3452	30.5282	30.9931	4.25066
64	159.983	0.029766	0.243992	-0.000501335	0.886075	22.0054	18.7826	15.7431	13.0037
65	118.131	0.0288394	0.240164	-0.00385994	0.890947	17.285	13.144	9.19996	11.8196
66	45.8466	0.036384	0.269755	0.00770759	0.86118	33.7378	32.0337	30.0655	8.20279
67	95.697	0.02412	0.219636	0.00231326	0.906871	10.2125	10.1556	11.0315	4.49673
68	104.147	0.0267273	0.231202	0.000934046	0.897362	19.8269	16.2697	13.2063	12.6349
69	177.688	0.0198992	0.199495	0.000387864	0.922602	19.0683	18.3369	18.3546	9.6414
70	58.7303	0.0485842	0.311719	0.00553107	0.818102	19.5484	18.8184	16.8496	7.42687
71	27.2235	0.0279274	0.236336	-0.00926082	0.892574	14.3596	12.1824	10.2977	9.86166
72	116.908	0.0319096	0.252625	0.00972195	0.879021	37.7288	37.5558	37.484	0.829827
73	106.619	0.766825	1.23841	0.163569	-0.0449528	26.6084	26.7821	26.9887	9.02228
74	59.8262	0.586458	1.08301	-0.162037	-0.0519716	17.6149	15.11	11.3775	10.3772
75	153.043	0.807106	1.27052	-0.0620718	0.222156	20.5164	18.9616	17.8462	11.9198
76	172.383	0.471133	0.970703	0.0316018	0.0622166	24.2724	21.166	15.4673	17.1592
77	45.9332	0.0349772	0.264489	0.00490712	0.868222	21.1966	20.1378	18.2876	12.2945
78	91.8589	0.029344	0.242256	0.00136444	0.887001	36.2917	36.148	36.4095	2.38364
79	127.065	0.0251636	0.224337	-8.36343e-05	0.902035	20.9306	21.0235	21.0725	1.03799
80	57.2776	0.0281122	0.237117	0.00488657	0.890944	29.0105	30.633	29.6957	10.766
81	52.1373	0.0851785	0.412743	-0.0152472	0.703906	19.4032	19.2653	19.1571	1.50545
82	90.7198	0.0402316	0.28366	0.00376176	0.845801	41.3597	41.2082	40.7455	3.0527
83	97.9711	0.0219812	0.209672	0.000592388	0.914206	46.0609	44.6462	44.6221	4.7869
84	78.2299	0.142433	0.533728	0.0101015	0.541862	13.7332	11.847	10.3544	8.69484
85	136.386	0.0278537	0.236024	-0.00260461	0.89245	35.0091	34.5719	33.2088	10.3482
86	34.1146	0.236882	0.688305	-0.135396	0.297684	34.5767	35.1636	35.0996	6.10723
87	86.6481	0.0221251	0.210357	0.00267264	0.914325	17.5192	17.9235	17.3955	9.84729
88	160.999	0.0225636	0.212432	-0.00315551	0.912422	25.1306	24.272	23.8312	3.40588
89	133.87	0.0297289	0.24384	0.000783175	0.885537	18.9441	18.2159	17.755	8.9316
90	115.687	0.0454279	0.301423	-0.0078279	0.830535	32.8879	31.3811	23.5021	19.0391
91	71.8163	0.105599	0.459564	-0.0154931	0.636962	14.3403	12.413	10.1847	7.92289
92	97.9331	0.0244464	0.221117	-0.00307873	0.905777	24.4194	24.1938	21.5986	13.2976
93	100.423	0.316323	0.79539	-0.0707831	0.109049	29.7382	29.8125	30.3678	7.67452
94	46.7605	0.0246248	0.221923	0.00703435	0.904591	25.8381	25.0597	24.5512	6.77919
95	105.444	0.0515449	0.321076	0.00653421	0.808555	27.9354	26.8496	24.6473	9.08555
96	96.2225	0.0793872	0.398465	0.00757198	0.715193	19.638	17.9167	15.7921	12.8185
97	86.7798	0.113165	0.475741	0.00764937	0.604259	21.2676	18.512	14.9567	11.8965
98	8.96583	0.0377085	0.274622	0.00172607	0.857152	14.9526	13.8299	9.65568	8.8191
99	26.476	0.0228105	0.213591	0.00696226	0.91217	34.3119	34.5491	33.0687	8.20003
100	50.52	0.0192739	0.196336	0.00192475	0.92493	28.8548	27.8258	26.0067	9.00899

## Sheet: Cell clusters - FT results
Non-degraded
Image	ROI	Center X	Center Y	Area	Orientation	Anisotropy	Coordinates of ROI vertices
1	1	512.5	512.5	1046529	-64.49	0.6357	1	1	1024	1	1024	1024	1	1024
2	2	512.5	512.5	1046529	45.25	0.0455	1	1	1024	1	1024	1024	1	1024
3	3	512.5	512.5	1046529	37.75	0.5139	1	1	1024	1	1024	1024	1	1024
4	4	512.5	512.5	1046529	34.11	0.7732	1	1	1024	1	1024	1024	1	1024
5	5	512.5	512.5	1046529	49.14	0.5427	1	1	1024	1	1024	1024	1	1024
6	6	512.5	512.5	1046529	-26.59	0.6325	1	1	1024	1	1024	1024	1	1024
7	7	512.5	512.5	1046529	-8.13	0.5234	1	1	1024	1	1024	1024	1	1024
8	8	512.5	512.5	1046529	24.01	0.018	1	1	1024	1	1024	1024	1	1024
9	9	512.5	512.5	1046529	37.51	0.7637	1	1	1024	1	1024	1024	1	1024
10	10	512.5	512.5	1046529	-80.74	0.7148	1	1	1024	1	1024	1024	1	1024
11	11	512.5	512.5	1046529	58.97	0.6004	1	1	1024	1	1024	1024	1	1024
12	12	512.5	512.5	1046529	58.66	0.4262	1	1	1024	1	1024	1024	1	1024
13	13	512.5	512.5	1046529	-69.84	0.6268	1	1	1024	1	1024	1024	1	1024
14	14	512.5	512.5	1046529	-49.29	0.6092	1	1	1024	1	1024	1024	1	1024
15	15	512.5	512.5	1046529	-4.1	0.2492	1	1	1024	1	1024	1024	1	1024
16	16	512.5	512.5	1046529	-27.81	0.6353	1	1	1024	1	1024	1024	1	1024
17	17	512.5	512.5	1046529	-38.63	0.6727	1	1	1024	1	1024	1024	1	1024
18	18	512.5	512.5	1046529	67.08	0.602	1	1	1024	1	1024	1024	1	1024
19	19	512.5	512.5	1046529	-19.28	0.6379	1	1	1024	1	1024	1024	1	1024
20	20	512.5	512.5	1046529	-4.48	0.4321	1	1	1024	1	1024	1024	1	1024
21	21	512.5	512.5	1046529	-33.28	0.4526	1	1	1024	1	1024	1024	1	1024
22	22	512.5	512.5	1046529	11.24	0.6628	1	1	1024	1	1024	1024	1	1024
23	23	512.5	512.5	1046529	40.02	0.3971	1	1	1024	1	1024	1024	1	1024
24	24	512.5	512.5	1046529	-46.3	0.6741	1	1	1024	1	1024	1024	1	1024
25	25	512.5	512.5	1046529	14.39	0.4287	1	1	1024	1	1024	1024	1	1024
26	26	512.5	512.5	1046529	52.86	0.7263	1	1	1024	1	1024	1024	1	1024
27	27	512.5	512.5	1046529	58.98	0.146	1	1	1024	1	1024	1024	1	1024
28	28	512.5	512.5	1046529	13.41	0.6972	1	1	1024	1	1024	1024	1	1024
29	29	512.5	512.5	1046529	-64.85	0.0017	1	1	1024	1	1024	1024	1	1024
30	30	512.5	512.5	1046529	-54.37	0.4793	1	1	1024	1	1024	1024	1	1024
31	31	512.5	512.5	1046529	-29.21	0.376	1	1	1024	1	1024	1024	1	1024
32	32	512.5	512.5	1046529	10	0.2267	1	1	1024	1	1024	1024	1	1024
33	33	512.5	512.5	1046529	-29.23	0.1751	1	1	1024	1	1024	1024	1	1024
34	34	512.5	512.5	1046529	-36.65	0.7291	1	1	1024	1	1024	1024	1	1024
35	35	512.5	512.5	1046529	76.49	0.6238	1	1	1024	1	1024	1024	1	1024
36	36	512.5	512.5	1046529	72.53	0.5342	1	1	1024	1	1024	1024	1	1024
37	37	512.5	512.5	1046529	31.86	0.7324	1	1	1024	1	1024	1024	1	1024
38	38	512.5	512.5	1046529	76.57	0.7234	1	1	1024	1	1024	1024	1	1024
39	39	512.5	512.5	1046529	-86.53	0.1618	1	1	1024	1	1024	1024	1	1024
40	40	512.5	512.5	1046529	-71.46	0.7536	1	1	1024	1	1024	1024	1	1024
41	41	512.5	512.5	1046529	-13.84	0.5548	1	1	1024	1	1024	1024	1	1024
42	42	512.5	512.5	1046529	69.18	0.4039	1	1	1024	1	1024	1024	1	1024
43	43	512.5	512.5	1046529	48.37	0.7394	1	1	1024	1	1024	1024	1	1024
44	44	512.5	512.5	1046529	56.14	0.2457	1	1	1024	1	1024	1024	1	1024
45	45	512.5	512.5	1046529	-83.83	0.6463	1	1	1024	1	1024	1024	1	1024
46	46	512.5	512.5	1046529	24.42	0.6279	1	1	1024	1	1024	1024	1	1024
47	47	512.5	512.5	1046529	-39.42	0.6817	1	1	1024	1	1024	1024	1	1024
48	48	512.5	512.5	1046529	-19.07	0.64	1	1	1024	1	1024	1024	1	1024
49	49	512.5	512.5	1046529	-6.44	0.3778	1	1	1024	1	1024	1024	1	1024
50	50	512.5	512.5	1046529	-61.95	0.2238	1	1	1024	1	1024	1024	1	1024
51	51	512.5	512.5	1046529	-13.32	0.7931	1	1	1024	1	1024	1024	1	1024
52	52	512.5	512.5	1046529	-10.19	0.6448	1	1	1024	1	1024	1024	1	1024
53	53	512.5	512.5	1046529	-83.04	0.8677	1	1	1024	1	1024	1024	1	1024
54	54	512.5	512.5	1046529	-16.44	0.5109	1	1	1024	1	1024	1024	1	1024
55	55	512.5	512.5	1046529	-72.44	0.7429	1	1	1024	1	1024	1024	1	1024
56	56	512.5	512.5	1046529	1.93	0.3942	1	1	1024	1	1024	1024	1	1024
57	57	512.5	512.5	1046529	-39.08	0.8315	1	1	1024	1	1024	1024	1	1024
58	58	512.5	512.5	1046529	42.7	0.7621	1	1	1024	1	1024	1024	1	1024
59	59	512.5	512.5	1046529	32.85	0.2899	1	1	1024	1	1024	1024	1	1024
60	60	512.5	512.5	1046529	13.91	0.5402	1	1	1024	1	1024	1024	1	1024
61	61	512.5	512.5	1046529	56.55	0.7991	1	1	1024	1	1024	1024	1	1024
62	62	512.5	512.5	1046529	-41.15	0.4219	1	1	1024	1	1024	1024	1	1024
63	63	512.5	512.5	1046529	88.51	0.1672	1	1	1024	1	1024	1024	1	1024
64	64	512.5	512.5	1046529	-20.67	0.0846	1	1	1024	1	1024	1024	1	1024
65	65	512.5	512.5	1046529	-61.36	0.7462	1	1	1024	1	1024	1024	1	1024
66	66	512.5	512.5	1046529	45.55	0.8041	1	1	1024	1	1024	1024	1	1024
67	67	512.5	512.5	1046529	-83.31	0.5838	1	1	1024	1	1024	1024	1	1024
68	68	512.5	512.5	1046529	-76.59	0.4171	1	1	1024	1	1024	1024	1	1024
69	69	512.5	512.5	1046529	-1.26	0.3086	1	1	1024	1	1024	1024	1	1024
70	70	512.5	512.5	1046529	60.92	0.1932	1	1	1024	1	1024	1024	1	1024
71	71	512.5	512.5	1046529	27.93	0.7914	1	1	1024	1	1024	1024	1	1024
72	72	512.5	512.5	1046529	-62.69	0.2432	1	1	1024	1	1024	1024	1	1024
73	73	512.5	512.5	1046529	-69.53	0.1158	1	1	1024	1	1024	1024	1	1024
74	74	512.5	512.5	1046529	59.64	0.1056	1	1	1024	1	1024	1024	1	1024
75	75	512.5	512.5	1046529	-21.06	0.1484	1	1	1024	1	1024	1024	1	1024
76	76	512.5	512.5	1046529	-2.75	0.542	1	1	1024	1	1024	1024	1	1024
77	77	512.5	512.5	1046529	46.23	0.1757	1	1	1024	1	1024	1024	1	1024
78	78	512.5	512.5	1046529	-87.92	0.7753	1	1	1024	1	1024	1024	1	1024
79	79	512.5	512.5	1046529	-48.55	0.0431	1	1	1024	1	1024	1024	1	1024
80	80	512.5	512.5	1046529	57.09	0.8372	1	1	1024	1	1024	1024	1	1024
81	81	512.5	512.5	1046529	52.19	0.4742	1	1	1024	1	1024	1024	1	1024
82	82	512.5	512.5	1046529	-89.34	0.3814	1	1	1024	1	1024	1024	1	1024
83	83	512.5	512.5	1046529	-82.15	0.8236	1	1	1024	1	1024	1024	1	1024
84	84	512.5	512.5	1046529	77.53	0.5109	1	1	1024	1	1024	1024	1	1024
85	85	512.5	512.5	1046529	-49.75	0.0359	1	1	1024	1	1024	1024	1	1024
86	86	512.5	512.5	1046529	33.79	0.6412	1	1	1024	1	1024	1024	1	1024
87	87	512.5	512.5	1046529	86.35	0.4932	1	1	1024	1	1024	1024	1	1024
88	88	512.5	512.5	1046529	-19.35	0.791	1	1	1024	1	1024	1024	1	1024
89	89	512.5	512.5	1046529	-48.05	0.3353	1	1	1024	1	1024	1024	1	1024
90	90	512.5	512.5	1046529	-65.83	0.1869	1	1	1024	1	1024	1024	1	1024
91	91	512.5	512.5	1046529	70.93	0.5216	1	1	1024	1	1024	1024	1	1024
92	92	512.5	512.5	1046529	-81.02	0.5821	1	1	1024	1	1024	1024	1	1024
93	93	512.5	512.5	1046529	-79.61	0.5227	1	1	1024	1	1024	1024	1	1024
94	94	512.5	512.5	1046529	46.74	0.6046	1	1	1024	1	1024	1024	1	1024
95	95	512.5	512.5	1046529	-77.22	0.5516	1	1	1024	1	1024	1024	1	1024
96	96	512.5	512.5	1046529	-84.96	0.7179	1	1	1024	1	1024	1024	1	1024
97	97	512.5	512.5	1046529	83.84	0.445	1	1	1024	1	1024	1024	1	1024
98	98	512.5	512.5	1046529	9.48	0.5299	1	1	1024	1	1024	1024	1	1024
99	99	512.5	512.5	1046529	25.59	0.6773	1	1	1024	1	1024	1024	1	1024
100	100	512.5	512.5	1046529	50.26	0.6899	1	1	1024	1	1024	1024	1	1024
Blurred, Gaussian kernel std 2.5 pixels
Image	ROI	Center X	Center Y	Area	Orientation	Anisotropy	Coordinates of ROI vertices
1	101	512.5	512.5	1046529	-64.51	0.6237	1	1	1024	1	1024	1024	1	1024
2	102	512.5	512.5	1046529	45.38	0.045	1	1	1024	1	1024	1024	1	1024
3	103	512.5	512.5	1046529	37.78	0.5128	1	1	1024	1	1024	1024	1	1024
4	104	512.5	512.5	1046529	34.13	0.7742	1	1	1024	1	1024	1024	1	1024
5	105	512.5	512.5	1046529	49.13	0.538	1	1	1024	1	1024	1024	1	1024
6	106	512.5	512.5	1046529	-26.58	0.6207	1	1	1024	1	1024	1024	1	1024
7	107	512.5	512.5	1046529	-8.16	0.5129	1	1	1024	1	1024	1024	1	1024
8	108	512.5	512.5	1046529	24.58	0.0176	1	1	1024	1	1024	1024	1	1024
9	109	512.5	512.5	1046529	37.52	0.7598	1	1	1024	1	1024	1024	1	1024
10	110	512.5	512.5	1046529	-80.74	0.7146	1	1	1024	1	1024	1024	1	1024
11	111	512.5	512.5	1046529	59.02	0.5892	1	1	1024	1	1024	1024	1	1024
12	112	512.5	512.5	1046529	58.71	0.4156	1	1	1024	1	1024	1024	1	1024
13	113	512.5	512.5	1046529	-69.8	0.6231	1	1	1024	1	1024	1024	1	1024
14	114	512.5	512.5	1046529	-49.31	0.596	1	1	1024	1	1024	1024	1	1024
15	115	512.5	512.5	1046529	-4.12	0.2441	1	1	1024	1	1024	1024	1	1024
16	116	512.5	512.5	1046529	-27.8	0.628	1	1	1024	1	1024	1024	1	1024
17	117	512.5	512.5	1046529	-38.67	0.6601	1	1	1024	1	1024	1024	1	1024
18	118	512.5	512.5	1046529	67.07	0.5984	1	1	1024	1	1024	1024	1	1024
19	119	512.5	512.5	1046529	-19.31	0.6304	1	1	1024	1	1024	1024	1	1024
20	120	512.5	512.5	1046529	-4.5	0.4255	1	1	1024	1	1024	1024	1	1024
21	121	512.5	512.5	1046529	-33.28	0.4452	1	1	1024	1	1024	1024	1	1024
22	122	512.5	512.5	1046529	11.23	0.6565	1	1	1024	1	1024	1024	1	1024
23	123	512.5	512.5	1046529	40.03	0.3815	1	1	1024	1	1024	1024	1	1024
24	124	512.5	512.5	1046529	-46.32	0.6715	1	1	1024	1	1024	1024	1	1024
25	125	512.5	512.5	1046529	14.37	0.4206	1	1	1024	1	1024	1024	1	1024
26	126	512.5	512.5	1046529	52.82	0.7207	1	1	1024	1	1024	1024	1	1024
27	127	512.5	512.5	1046529	59.08	0.1429	1	1	1024	1	1024	1024	1	1024
28	128	512.5	512.5	1046529	13.44	0.6936	1	1	1024	1	1024	1024	1	1024
29	129	512.5	512.5	1046529	-69.97	0.0016	1	1	1024	1	1024	1024	1	1024
30	130	512.5	512.5	1046529	-54.43	0.4717	1	1	1024	1	1024	1024	1	1024
31	131	512.5	512.5	1046529	-29.24	0.3688	1	1	1024	1	1024	1024	1	1024
32	132	512.5	512.5	1046529	9.96	0.2195	1	1	1024	1	1024	1024	1	1024
33	133	512.5	512.5	1046529	-29.24	0.1733	1	1	1024	1	1024	1024	1	1024
34	134	512.5	512.5	1046529	-36.64	0.7239	1	1	1024	1	1024	1024	1	1024
35	135	512.5	512.5	1046529	76.5	0.6151	1	1	1024	1	1024	1024	1	1024
36	136	512.5	512.5	1046529	72.5	0.5298	1	1	1024	1	1024	1024	1	1024
37	137	512.5	512.5	1046529	31.86	0.7215	1	1	1024	1	1024	1024	1	1024
38	138	512.5	512.5	1046529	76.55	0.7233	1	1	1024	1	1024	1024	1	1024
39	139	512.5	512.5	1046529	-86.44	0.1589	1	1	1024	1	1024	1024	1	1024
40	140	512.5	512.5	1046529	-71.47	0.7378	1	1	1024	1	1024	1024	1	1024
41	141	512.5	512.5	1046529	-13.81	0.5506	1	1	1024	1	1024	1024	1	1024
42	142	512.5	512.5	1046529	69.22	0.4006	1	1	1024	1	1024	1024	1	1024
43	143	512.5	512.5	1046529	48.38	0.7391	1	1	1024	1	1024	1024	1	1024
44	144	512.5	512.5	1046529	56.2	0.2413	1	1	1024	1	1024	1024	1	1024
45	145	512.5	512.5	1046529	-83.83	0.6463	1	1	1024	1	1024	1024	1	1024
46	146	512.5	512.5	1046529	24.39	0.6229	1	1	1024	1	1024	1024	1	1024
47	147	512.5	512.5	1046529	-39.41	0.682	1	1	1024	1	1024	1024	1	1024
48	148	512.5	512.5	1046529	-19.07	0.6349	1	1	1024	1	1024	1024	1	1024
49	149	512.5	512.5	1046529	-6.45	0.3756	1	1	1024	1	1024	1024	1	1024
50	150	512.5	512.5	1046529	-61.99	0.2204	1	1	1024	1	1024	1024	1	1024
51	151	512.5	512.5	1046529	-13.31	0.7939	1	1	1024	1	1024	1024	1	1024
52	152	512.5	512.5	1046529	-10.17	0.6356	1	1	1024	1	1024	1024	1	1024
53	153	512.5	512.5	1046529	-83.04	0.8681	1	1	1024	1	1024	1024	1	1024
54	154	512.5	512.5	1046529	-16.37	0.4963	1	1	1024	1	1024	1024	1	1024
55	155	512.5	512.5	1046529	-72.44	0.7361	1	1	1024	1	1024	1024	1	1024
56	156	512.5	512.5	1046529	1.86	0.3816	1	1	1024	1	1024	1024	1	1024
57	157	512.5	512.5	1046529	-39.06	0.8318	1	1	1024	1	1024	1024	1	1024
58	158	512.5	512.5	1046529	42.67	0.7536	1	1	1024	1	1024	1024	1	1024
59	159	512.5	512.5	1046529	32.87	0.2858	1	1	1024	1	1024	1024	1	1024
60	160	512.5	512.5	1046529	13.92	0.5339	1	1	1024	1	1024	1024	1	1024
61	161	512.5	512.5	1046529	56.57	0.7979	1	1	1024	1	1024	1024	1	1024
62	162	512.5	512.5	1046529	-41.12	0.413	1	1	1024	1	1024	1024	1	1024
63	163	512.5	512.5	1046529	88.55	0.165	1	1	1024	1	1024	1024	1	1024
64	164	512.5	512.5	1046529	-20.6	0.0822	1	1	1024	1	1024	1024	1	1024
65	165	512.5	512.5	1046529	-61.34	0.7399	1	1	1024	1	1024	1024	1	1024
66	166	512.5	512.5	1046529	45.57	0.8038	1	1	1024	1	1024	1024	1	1024
67	167	512.5	512.5	1046529	-83.32	0.5632	1	1	1024	1	1024	1024	1	1024
68	168	512.5	512.5	1046529	-76.58	0.4093	1	1	1024	1	1024	1024	1	1024
69	169	512.5	512.5	1046529	-1.23	0.3015	1	1	1024	1	1024	1024	1	1024
70	170	512.5	512.5	1046529	60.96	0.188	1	1	1024	1	1024	1024	1	1024
71	171	512.5	512.5	1046529	27.93	0.7832	1	1	1024	1	1024	1024	1	1024
72	172	512.5	512.5	1046529	-62.72	0.2416	1	1	1024	1	1024	1024	1	1024
73	173	512.5	512.5	1046529	-69.58	0.1148	1	1	1024	1	1024	1024	1	1024
74	174	512.5	512.5	1046529	59.84	0.1024	1	1	1024	1	1024	1024	1	1024
75	175	512.5	512.5	1046529	-21.01	0.1478	1	1	1024	1	1024	1024	1	1024
76	176	512.5	512.5	1046529	-2.72	0.5387	1	1	1024	1	1024	1024	1	1024
77	177	512.5	512.5	1046529	46.31	0.1718	1	1	1024	1	1024	1024	1	1024
78	178	512.5	512.5	1046529	-87.92	0.7764	1	1	1024	1	1024	1024	1	1024
79	179	512.5	512.5	1046529	-49.31	0.0394	1	1	1024	1	1024	1024	1	1024
80	180	512.5	512.5	1046529	57.09	0.8364	1	1	1024	1	1024	1024	1	1024
81	181	512.5	512.5	1046529	52.19	0.4662	1	1	1024	1	1024	1024	1	1024
82	182	512.5	512.5	1046529	-89.38	0.3793	1	1	1024	1	1024	1024	1	1024
83	183	512.5	512.5	1046529	-82.12	0.8241	1	1	1024	1	1024	1024	1	1024
84	184	512.5	512.5	1046529	77.53	0.4996	1	1	1024	1	1024	1024	1	1024
85	185	512.5	512.5	1046529	-49.8	0.0359	1	1	1024	1	1024	1024	1	1024
86	186	512.5	512.5	1046529	33.79	0.6409	1	1	1024	1	1024	1024	1	1024
87	187	512.5	512.5	1046529	86.33	0.4838	1	1	1024	1	1024	1024	1	1024
88	188	512.5	512.5	1046529	-19.35	0.7905	1	1	1024	1	1024	1024	1	1024
89	189	512.5	512.5	1046529	-48.05	0.3285	1	1	1024	1	1024	1024	1	1024
90	190	512.5	512.5	1046529	-65.84	0.1846	1	1	1024	1	1024	1024	1	1024
91	191	512.5	512.5	1046529	70.87	0.511	1	1	1024	1	1024	1024	1	1024
92	192	512.5	512.5	1046529	-81	0.5779	1	1	1024	1	1024	1024	1	1024
93	193	512.5	512.5	1046529	-79.62	0.5224	1	1	1024	1	1024	1024	1	1024
94	194	512.5	512.5	1046529	46.73	0.6015	1	1	1024	1	1024	1024	1	1024
95	195	512.5	512.5	1046529	-77.24	0.5483	1	1	1024	1	1024	1024	1	1024
96	196	512.5	512.5	1046529	-84.95	0.7135	1	1	1024	1	1024	1024	1	1024
97	197	512.5	512.5	1046529	83.83	0.4389	1	1	1024	1	1024	1024	1	1024
98	198	512.5	512.5	1046529	9.51	0.5174	1	1	1024	1	1024	1024	1	1024
99	199	512.5	512.5	1046529	25.61	0.677	1	1	1024	1	1024	1024	1	1024
100	200	512.5	512.5	1046529	50.25	0.6886	1	1	1024	1	1024	1024	1	1024
Gaussian noise, normalized variance 0.01
Image	ROI	Center X	Center Y	Area	Orientation	Anisotropy	Coordinates of ROI vertices
1	1	512.5	512.5	1046529	-66.95	0.0102	1	1	1024	1	1024	1024	1	1024
2	2	512.5	512.5	1046529	-8.3	0.0003	1	1	1024	1	1024	1024	1	1024
3	3	512.5	512.5	1046529	42.14	0.0031	1	1	1024	1	1024	1024	1	1024
4	4	512.5	512.5	1046529	31.18	0.0028	1	1	1024	1	1024	1024	1	1024
5	5	512.5	512.5	1046529	53.87	0.003	1	1	1024	1	1024	1024	1	1024
6	6	512.5	512.5	1046529	-19.68	0.0039	1	1	1024	1	1024	1024	1	1024
7	7	512.5	512.5	1046529	-7.92	0.0093	1	1	1024	1	1024	1024	1	1024
8	8	512.5	512.5	1046529	50.7	0.0006	1	1	1024	1	1024	1024	1	1024
9	9	512.5	512.5	1046529	31.9	0.0049	1	1	1024	1	1024	1024	1	1024
10	10	512.5	512.5	1046529	73.77	0.0024	1	1	1024	1	1024	1024	1	1024
11	11	512.5	512.5	1046529	59.39	0.0103	1	1	1024	1	1024	1024	1	1024
12	12	512.5	512.5	1046529	58.18	0.004	1	1	1024	1	1024	1024	1	1024
13	13	512.5	512.5	1046529	-70.69	0.0017	1	1	1024	1	1024	1024	1	1024
14	14	512.5	512.5	1046529	-45.96	0.0106	1	1	1024	1	1024	1024	1	1024
15	15	512.5	512.5	1046529	-1.04	0.0021	1	1	1024	1	1024	1024	1	1024
16	16	512.5	512.5	1046529	-26.92	0.0109	1	1	1024	1	1024	1024	1	1024
17	17	512.5	512.5	1046529	-38.95	0.007	1	1	1024	1	1024	1024	1	1024
18	18	512.5	512.5	1046529	73.03	0.0045	1	1	1024	1	1024	1024	1	1024
19	19	512.5	512.5	1046529	-23.91	0.0029	1	1	1024	1	1024	1024	1	1024
20	20	512.5	512.5	1046529	-7.38	0.0069	1	1	1024	1	1024	1024	1	1024
21	21	512.5	512.5	1046529	-38.44	0.0056	1	1	1024	1	1024	1024	1	1024
22	22	512.5	512.5	1046529	9.45	0.0042	1	1	1024	1	1024	1024	1	1024
23	23	512.5	512.5	1046529	41.49	0.0029	1	1	1024	1	1024	1024	1	1024
24	24	512.5	512.5	1046529	-53.77	0.0035	1	1	1024	1	1024	1024	1	1024
25	25	512.5	512.5	1046529	17.49	0.0079	1	1	1024	1	1024	1024	1	1024
26	26	512.5	512.5	1046529	53.48	0.0042	1	1	1024	1	1024	1024	1	1024
27	27	512.5	512.5	1046529	41.85	0.0024	1	1	1024	1	1024	1024	1	1024
28	28	512.5	512.5	1046529	8.2	0.0055	1	1	1024	1	1024	1024	1	1024
29	29	512.5	512.5	1046529	50.33	0.0011	1	1	1024	1	1024	1024	1	1024
30	30	512.5	512.5	1046529	-51.04	0.0057	1	1	1024	1	1024	1024	1	1024
31	31	512.5	512.5	1046529	-28.49	0.0045	1	1	1024	1	1024	1024	1	1024
32	32	512.5	512.5	1046529	10.96	0.0033	1	1	1024	1	1024	1024	1	1024
33	33	512.5	512.5	1046529	-40.76	0.0028	1	1	1024	1	1024	1024	1	1024
34	34	512.5	512.5	1046529	-38.17	0.007	1	1	1024	1	1024	1024	1	1024
35	35	512.5	512.5	1046529	73.49	0.0075	1	1	1024	1	1024	1024	1	1024
36	36	512.5	512.5	1046529	67.71	0.0029	1	1	1024	1	1024	1024	1	1024
37	37	512.5	512.5	1046529	28.33	0.0073	1	1	1024	1	1024	1024	1	1024
38	38	512.5	512.5	1046529	78.96	0.0047	1	1	1024	1	1024	1024	1	1024
39	39	512.5	512.5	1046529	84.23	0.002	1	1	1024	1	1024	1024	1	1024
40	40	512.5	512.5	1046529	-74.22	0.0148	1	1	1024	1	1024	1024	1	1024
41	41	512.5	512.5	1046529	-8.6	0.0057	1	1	1024	1	1024	1024	1	1024
42	42	512.5	512.5	1046529	64.6	0.0047	1	1	1024	1	1024	1024	1	1024
43	43	512.5	512.5	1046529	50.17	0.0062	1	1	1024	1	1024	1024	1	1024
44	44	512.5	512.5	1046529	50.94	0.0017	1	1	1024	1	1024	1024	1	1024
45	45	512.5	512.5	1046529	82.59	0.0018	1	1	1024	1	1024	1024	1	1024
46	46	512.5	512.5	1046529	25.45	0.0056	1	1	1024	1	1024	1024	1	1024
47	47	512.5	512.5	1046529	-48.75	0.0012	1	1	1024	1	1024	1024	1	1024
48	48	512.5	512.5	1046529	-18.85	0.0018	1	1	1024	1	1024	1024	1	1024
49	49	512.5	512.5	1046529	-1.35	0.0019	1	1	1024	1	1024	1024	1	1024
50	50	512.5	512.5	1046529	-59.3	0.0019	1	1	1024	1	1024	1024	1	1024
51	51	512.5	512.5	1046529	-4.23	0.0019	1	1	1024	1	1024	1024	1	1024
52	52	512.5	512.5	1046529	-11.49	0.0074	1	1	1024	1	1024	1024	1	1024
53	53	512.5	512.5	1046529	-68.37	0.0029	1	1	1024	1	1024	1024	1	1024
54	54	512.5	512.5	1046529	-17.91	0.0031	1	1	1024	1	1024	1024	1	1024
55	55	512.5	512.5	1046529	-73.14	0.0053	1	1	1024	1	1024	1024	1	1024
56	56	512.5	512.5	1046529	-4.64	0.0061	1	1	1024	1	1024	1024	1	1024
57	57	512.5	512.5	1046529	-49.78	0.0023	1	1	1024	1	1024	1024	1	1024
58	58	512.5	512.5	1046529	41.91	0.0115	1	1	1024	1	1024	1024	1	1024
59	59	512.5	512.5	1046529	34.26	0.0019	1	1	1024	1	1024	1024	1	1024
60	60	512.5	512.5	1046529	14.55	0.0055	1	1	1024	1	1024	1024	1	1024
61	61	512.5	512.5	1046529	68.17	0.0019	1	1	1024	1	1024	1024	1	1024
62	62	512.5	512.5	1046529	-43.16	0.005	1	1	1024	1	1024	1024	1	1024
63	63	512.5	512.5	1046529	-87.85	0.0021	1	1	1024	1	1024	1024	1	1024
64	64	512.5	512.5	1046529	-18.03	0.0011	1	1	1024	1	1024	1024	1	1024
65	65	512.5	512.5	1046529	-64.71	0.0044	1	1	1024	1	1024	1024	1	1024
66	66	512.5	512.5	1046529	45.46	0.0045	1	1	1024	1	1024	1024	1	1024
67	67	512.5	512.5	1046529	-86.54	0.0065	1	1	1024	1	1024	1024	1	1024
68	68	512.5	512.5	1046529	-77.47	0.0051	1	1	1024	1	1024	1024	1	1024
69	69	512.5	512.5	1046529	-2.94	0.0039	1	1	1024	1	1024	1024	1	1024
70	70	512.5	512.5	1046529	54.04	0.0022	1	1	1024	1	1024	1024	1	1024
71	71	512.5	512.5	1046529	26.14	0.0125	1	1	1024	1	1024	1024	1	1024
72	72	512.5	512.5	1046529	-76.3	0.001	1	1	1024	1	1024	1024	1	1024
73	73	512.5	512.5	1046529	-84.94	0.0018	1	1	1024	1	1024	1024	1	1024
74	74	512.5	512.5	1046529	41.96	0.0021	1	1	1024	1	1024	1024	1	1024
75	75	512.5	512.5	1046529	-17.94	0.0008	1	1	1024	1	1024	1024	1	1024
76	76	512.5	512.5	1046529	-4.49	0.0021	1	1	1024	1	1024	1024	1	1024
77	77	512.5	512.5	1046529	45.12	0.003	1	1	1024	1	1024	1024	1	1024
78	78	512.5	512.5	1046529	86.21	0.0025	1	1	1024	1	1024	1024	1	1024
79	79	512.5	512.5	1046529	17.02	0.0003	1	1	1024	1	1024	1024	1	1024
80	80	512.5	512.5	1046529	57.31	0.004	1	1	1024	1	1024	1024	1	1024
81	81	512.5	512.5	1046529	50.1	0.0074	1	1	1024	1	1024	1024	1	1024
82	82	512.5	512.5	1046529	84.34	0.0017	1	1	1024	1	1024	1024	1	1024
83	83	512.5	512.5	1046529	84.8	0.0018	1	1	1024	1	1024	1024	1	1024
84	84	512.5	512.5	1046529	74.5	0.0084	1	1	1024	1	1024	1024	1	1024
85	85	512.5	512.5	1046529	-23.38	0.0003	1	1	1024	1	1024	1024	1	1024
86	86	512.5	512.5	1046529	27.78	0.0023	1	1	1024	1	1024	1024	1	1024
87	87	512.5	512.5	1046529	-85.56	0.006	1	1	1024	1	1024	1024	1	1024
88	88	512.5	512.5	1046529	-21.23	0.0064	1	1	1024	1	1024	1024	1	1024
89	89	512.5	512.5	1046529	-57.12	0.0026	1	1	1024	1	1024	1024	1	1024
90	90	512.5	512.5	1046529	-78.32	0.0009	1	1	1024	1	1024	1024	1	1024
91	91	512.5	512.5	1046529	71.99	0.0066	1	1	1024	1	1024	1024	1	1024
92	92	512.5	512.5	1046529	-80.38	0.0039	1	1	1024	1	1024	1024	1	1024
93	93	512.5	512.5	1046529	-58.71	0.0021	1	1	1024	1	1024	1024	1	1024
94	94	512.5	512.5	1046529	51.53	0.0063	1	1	1024	1	1024	1024	1	1024
95	95	512.5	512.5	1046529	-80.01	0.0048	1	1	1024	1	1024	1024	1	1024
96	96	512.5	512.5	1046529	-84.57	0.005	1	1	1024	1	1024	1024	1	1024
97	97	512.5	512.5	1046529	83.5	0.0023	1	1	1024	1	1024	1024	1	1024
98	98	512.5	512.5	1046529	9.32	0.009	1	1	1024	1	1024	1024	1	1024
99	99	512.5	512.5	1046529	29.96	0.0015	1	1	1024	1	1024	1024	1	1024
100	100	512.5	512.5	1046529	53.25	0.0046	1	1	1024	1	1024	1024	1	1024
Poisson noise, level 10
Image	ROI	Center X	Center Y	Area	Orientation	Anisotropy	Coordinates of ROI vertices
1	101	512.5	512.5	1046529	-67.77	0.0282	1	1	1024	1	1024	1024	1	1024
2	102	512.5	512.5	1046529	49.18	0.0024	1	1	1024	1	1024	1024	1	1024
3	103	512.5	512.5	1046529	40.06	0.0081	1	1	1024	1	1024	1024	1	1024
4	104	512.5	512.5	1046529	34.2	0.0095	1	1	1024	1	1024	1024	1	1024
5	105	512.5	512.5	1046529	49.15	0.0105	1	1	1024	1	1024	1024	1	1024
6	106	512.5	512.5	1046529	-20.82	0.036	1	1	1024	1	1024	1024	1	1024
7	107	512.5	512.5	1046529	-5.52	0.018	1	1	1024	1	1024	1024	1	1024
8	108	512.5	512.5	1046529	42.48	0.0035	1	1	1024	1	1024	1024	1	1024
9	109	512.5	512.5	1046529	33.75	0.0108	1	1	1024	1	1024	1024	1	1024
10	110	512.5	512.5	1046529	-82.58	0.0108	1	1	1024	1	1024	1024	1	1024
11	111	512.5	512.5	1046529	59.52	0.022	1	1	1024	1	1024	1024	1	1024
12	112	512.5	512.5	1046529	58.97	0.0178	1	1	1024	1	1024	1024	1	1024
13	113	512.5	512.5	1046529	-70.88	0.0136	1	1	1024	1	1024	1024	1	1024
14	114	512.5	512.5	1046529	-46.68	0.0174	1	1	1024	1	1024	1024	1	1024
15	115	512.5	512.5	1046529	-4.79	0.011	1	1	1024	1	1024	1024	1	1024
16	116	512.5	512.5	1046529	-24.86	0.0179	1	1	1024	1	1024	1024	1	1024
17	117	512.5	512.5	1046529	-39.54	0.0343	1	1	1024	1	1024	1024	1	1024
18	118	512.5	512.5	1046529	71.04	0.0092	1	1	1024	1	1024	1024	1	1024
19	119	512.5	512.5	1046529	-14.19	0.0293	1	1	1024	1	1024	1024	1	1024
20	120	512.5	512.5	1046529	-7.23	0.0181	1	1	1024	1	1024	1024	1	1024
21	121	512.5	512.5	1046529	-36.05	0.0103	1	1	1024	1	1024	1024	1	1024
22	122	512.5	512.5	1046529	5.4	0.0287	1	1	1024	1	1024	1024	1	1024
23	123	512.5	512.5	1046529	42.93	0.0231	1	1	1024	1	1024	1024	1	1024
24	124	512.5	512.5	1046529	-52.1	0.0139	1	1	1024	1	1024	1024	1	1024
25	125	512.5	512.5	1046529	11.6	0.013	1	1	1024	1	1024	1024	1	1024
26	126	512.5	512.5	1046529	51.96	0.014	1	1	1024	1	1024	1024	1	1024
27	127	512.5	512.5	1046529	65.3	0.0059	1	1	1024	1	1024	1024	1	1024
28	128	512.5	512.5	1046529	10.87	0.0214	1	1	1024	1	1024	1024	1	1024
29	129	512.5	512.5	1046529	80.64	0.0014	1	1	1024	1	1024	1024	1	1024
30	130	512.5	512.5	1046529	-59.43	0.0075	1	1	1024	1	1024	1024	1	1024
31	131	512.5	512.5	1046529	-23.28	0.0095	1	1	1024	1	1024	1024	1	1024
32	132	512.5	512.5	1046529	9.98	0.0118	1	1	1024	1	1024	1024	1	1024
33	133	512.5	512.5	1046529	-34.74	0.0045	1	1	1024	1	1024	1024	1	1024
34	134	512.5	512.5	1046529	-37.51	0.0118	1	1	1024	1	1024	1024	1	1024
35	135	512.5	512.5	1046529	79.69	0.0343	1	1	1024	1	1024	1024	1	1024
36	136	512.5	512.5	1046529	71.77	0.013	1	1	1024	1	1024	1024	1	1024
37	137	512.5	512.5	1046529	30.8	0.0319	1	1	1024	1	1024	1024	1	1024
38	138	512.5	512.5	1046529	74.72	0.0108	1	1	1024	1	1024	1024	1	1024
39	139	512.5	512.5	1046529	-87.82	0.0041	1	1	1024	1	1024	1024	1	1024
40	140	512.5	512.5	1046529	-75.18	0.0289	1	1	1024	1	1024	1024	1	1024
41	141	512.5	512.5	1046529	-10.91	0.0121	1	1	1024	1	1024	1024	1	1024
42	142	512.5	512.5	1046529	76	0.0069	1	1	1024	1	1024	1024	1	1024
43	143	512.5	512.5	1046529	53.57	0.0115	1	1	1024	1	1024	1024	1	1024
44	144	512.5	512.5	1046529	64.67	0.0032	1	1	1024	1	1024	1024	1	1024
45	145	512.5	512.5	1046529	-76.54	0.007	1	1	1024	1	1024	1024	1	1024
46	146	512.5	512.5	1046529	21.83	0.0111	1	1	1024	1	1024	1024	1	1024
47	147	512.5	512.5	1046529	-42.56	0.005	1	1	1024	1	1024	1024	1	1024
48	148	512.5	512.5	1046529	-15.71	0.0088	1	1	1024	1	1024	1024	1	1024
49	149	512.5	512.5	1046529	3.94	0.004	1	1	1024	1	1024	1024	1	1024
50	150	512.5	512.5	1046529	-59.92	0.0055	1	1	1024	1	1024	1024	1	1024
51	151	512.5	512.5	1046529	-11.48	0.0081	1	1	1024	1	1024	1024	1	1024
52	152	512.5	512.5	1046529	-7.17	0.0328	1	1	1024	1	1024	1024	1	1024
53	153	512.5	512.5	1046529	-84.46	0.012	1	1	1024	1	1024	1024	1	1024
54	154	512.5	512.5	1046529	-10.53	0.0299	1	1	1024	1	1024	1024	1	1024
55	155	512.5	512.5	1046529	-75.57	0.0162	1	1	1024	1	1024	1024	1	1024
56	156	512.5	512.5	1046529	2.62	0.0179	1	1	1024	1	1024	1024	1	1024
57	157	512.5	512.5	1046529	-36.36	0.0075	1	1	1024	1	1024	1024	1	1024
58	158	512.5	512.5	1046529	40.94	0.018	1	1	1024	1	1024	1024	1	1024
59	159	512.5	512.5	1046529	36.56	0.004	1	1	1024	1	1024	1024	1	1024
60	160	512.5	512.5	1046529	7.78	0.007	1	1	1024	1	1024	1024	1	1024
61	161	512.5	512.5	1046529	59.03	0.009	1	1	1024	1	1024	1024	1	1024
62	162	512.5	512.5	1046529	-42.06	0.0098	1	1	1024	1	1024	1024	1	1024
63	163	512.5	512.5	1046529	-80.8	0.0027	1	1	1024	1	1024	1024	1	1024
64	164	512.5	512.5	1046529	-22.58	0.0034	1	1	1024	1	1024	1024	1	1024
65	165	512.5	512.5	1046529	-61.98	0.0155	1	1	1024	1	1024	1024	1	1024
66	166	512.5	512.5	1046529	44.69	0.0093	1	1	1024	1	1024	1024	1	1024
67	167	512.5	512.5	1046529	-84.64	0.0513	1	1	1024	1	1024	1024	1	1024
68	168	512.5	512.5	1046529	-82.35	0.0109	1	1	1024	1	1024	1024	1	1024
69	169	512.5	512.5	1046529	-0.48	0.0112	1	1	1024	1	1024	1024	1	1024
70	170	512.5	512.5	1046529	62.59	0.0077	1	1	1024	1	1024	1024	1	1024
71	171	512.5	512.5	1046529	25.65	0.0176	1	1	1024	1	1024	1024	1	1024
72	172	512.5	512.5	1046529	-61.75	0.0038	1	1	1024	1	1024	1024	1	1024
73	173	512.5	512.5	1046529	-76.73	0.0018	1	1	1024	1	1024	1024	1	1024
74	174	512.5	512.5	1046529	66.39	0.0046	1	1	1024	1	1024	1024	1	1024
75	175	512.5	512.5	1046529	-15.47	0.0032	1	1	1024	1	1024	1024	1	1024
76	176	512.5	512.5	1046529	-2.98	0.0038	1	1	1024	1	1024	1024	1	1024
77	177	512.5	512.5	1046529	39.95	0.0039	1	1	1024	1	1024	1024	1	1024
78	178	512.5	512.5	1046529	-87.44	0.0106	1	1	1024	1	1024	1024	1	1024
79	179	512.5	512.5	1046529	-58.84	0.003	1	1	1024	1	1024	1024	1	1024
80	180	512.5	512.5	1046529	60.42	0.0087	1	1	1024	1	1024	1024	1	1024
81	181	512.5	512.5	1046529	51.02	0.0115	1	1	1024	1	1024	1024	1	1024
82	182	512.5	512.5	1046529	79.65	0.0049	1	1	1024	1	1024	1024	1	1024
83	183	512.5	512.5	1046529	-81.86	0.0071	1	1	1024	1	1024	1024	1	1024
84	184	512.5	512.5	1046529	78.5	0.0209	1	1	1024	1	1024	1024	1	1024
85	185	512.5	512.5	1046529	-40.57	0.0007	1	1	1024	1	1024	1024	1	1024
86	186	512.5	512.5	1046529	37.78	0.0061	1	1	1024	1	1024	1024	1	1024
87	187	512.5	512.5	1046529	86.3	0.015	1	1	1024	1	1024	1024	1	1024
88	188	512.5	512.5	1046529	-16.76	0.0111	1	1	1024	1	1024	1024	1	1024
89	189	512.5	512.5	1046529	-46.8	0.0098	1	1	1024	1	1024	1024	1	1024
90	190	512.5	512.5	1046529	-57.87	0.0028	1	1	1024	1	1024	1024	1	1024
91	191	512.5	512.5	1046529	74.13	0.0213	1	1	1024	1	1024	1024	1	1024
92	192	512.5	512.5	1046529	-80.97	0.0124	1	1	1024	1	1024	1024	1	1024
93	193	512.5	512.5	1046529	-81.21	0.0077	1	1	1024	1	1024	1024	1	1024
94	194	512.5	512.5	1046529	50.21	0.01	1	1	1024	1	1024	1024	1	1024
95	195	512.5	512.5	1046529	-74.7	0.0084	1	1	1024	1	1024	1024	1	1024
96	196	512.5	512.5	1046529	-84.56	0.0128	1	1	1024	1	1024	1024	1	1024
97	197	512.5	512.5	1046529	86.21	0.012	1	1	1024	1	1024	1024	1	1024
98	198	512.5	512.5	1046529	5.05	0.0194	1	1	1024	1	1024	1024	1	1024
99	199	512.5	512.5	1046529	26.2	0.0071	1	1	1024	1	1024	1024	1	1024
100	200	512.5	512.5	1046529	46.04	0.0096	1	1	1024	1	1024	1024	1	1024

## Sheet: Cell clusters - CS results
Non-degraded
Image	Component	Mean direction	Circ. var	Angular std	Circ. skewness	Circ. kurtosis	Mean (um)	Median (um)	Mode (um)	Std (um)	Component	Mean direction	Circ. var	Angular std	Circ. skewness	Circ. kurtosis	Mean (um)	Median (um)	Mode (um)	Std (um)	SNR (dB)
1	Mixed	117.29	0.275204	0.741895	-0.000572243	0.290954	38.4911	39.3866	40.9603	13.3814	Detail	120.645	0.155535	0.557736	-0.00918173	0.470722	54.2181	54.0553	49.7375	3.82549	3.62338
2	Mixed	41.8087	0.871476	1.32021	-0.0123041	-0.0134226	53.7141	54.9851	58.0258	5.75287	Detail	38.3829	0.788948	1.25614	-0.0418966	-0.0626063	54.4176	54.8382	58.0258	4.33012	3.64005
3	Mixed	39.0249	0.238243	0.690279	0.0206214	0.414923	49.6825	52.014	58.0258	9.22875	Detail	39.3262	0.115805	0.481259	0.00619048	0.59304	56.6581	56.7887	58.0258	2.87918	4.38487
4	Mixed	33.4944	0.10664	0.461822	0.0156038	0.639749	52.6915	53.9912	58.0258	6.36724	Detail	34.3129	0.0604859	0.34781	0.00222616	0.773621	55.2269	55.442	58.0258	3.69477	5.40955
5	Mixed	52.3367	0.279185	0.747242	0.0314911	0.388634	44.4191	46.9	58.0258	11.987	Detail	52.6683	0.0968421	0.440096	0.00428386	0.651505	54.6836	54.7153	58.0258	3.79091	4.49587
6	Mixed	153.739	0.201117	0.634219	-0.00380617	0.464913	40.3941	41.305	43.52	11.8519	Detail	153.909	0.0873972	0.418084	-0.00271936	0.683531	42.9764	42.8306	43.52	9.10798	5.4831
7	Mixed	173.143	0.297063	0.770796	0.0134449	0.344375	42.6366	43.8139	58.0258	11.8046	Detail	172.844	0.155539	0.557744	0.000538173	0.468892	54.5432	54.5363	58.0258	3.83069	3.68407
8	Mixed	9.50651	0.964141	1.38863	-0.00653221	-0.0058483	44.5522	46.3175	53.5637	11.2692	Detail	178.217	0.0811378	0.402835	0.0101973	0.702039	49.7699	49.5825	49.7348	5.71583	0.803782
9	Mixed	37.1877	0.128276	0.506509	0.00971929	0.611997	45.9553	48.2787	58.0258	11.2262	Detail	37.6288	0.0592411	0.344213	0.000391156	0.777961	54.7124	54.7714	58.0258	3.80586	5.74848
10	Mixed	97.9489	0.160421	0.566428	0.0134784	0.504496	50.9644	52.5457	58.0258	7.58541	Detail	99.1293	0.101163	0.449806	0.00426086	0.63799	55.2547	55.5462	58.0258	3.74469	4.77043
11	Mixed	59.1587	0.20786	0.644764	0.0191329	0.458644	41.7941	42.3043	40.9576	11.4102	Detail	59.6372	0.0713585	0.377779	0.00211341	0.736446	43.1723	42.5287	38.6838	8.6228	5.11499
12	Mixed	57.5701	0.370597	0.860927	0.0119447	0.286188	43.0517	44.057	58.0258	11.5118	Detail	56.577	0.116414	0.482523	0.00241342	0.589186	54.4485	54.3946	53.5637	3.8329	3.29463
13	Mixed	110.881	0.169365	0.582005	-0.0109773	0.542611	45.291	46.7129	58.0258	10.5916	Detail	108.893	0.0725271	0.38086	-0.00331385	0.73227	54.381	54.2931	53.5637	3.82586	5.0247
14	Mixed	131.737	0.269892	0.734699	-0.00375965	0.368999	39.6062	39.8515	36.6478	12.9779	Detail	134.654	0.132556	0.514891	-0.00428246	0.539791	54.7213	54.7847	58.0258	3.80651	3.45766
15	Mixed	175.344	0.584699	1.08139	0.033158	0.0873029	46.4842	47.6935	53.561	9.52206	Detail	1.02651	0.0758168	0.389402	0.00317895	0.719744	50.4539	50.3814	49.7375	5.76821	1.83564
16	Mixed	149.696	0.170876	0.584595	-2.13824e-05	0.496262	41.7876	41.5748	36.6505	10.331	Detail	149.671	0.0636388	0.35676	0.000551467	0.76285	43.2025	42.2856	38.6838	8.00597	4.71643
17	Mixed	140.827	0.168915	0.581231	-0.00640329	0.549773	38.7206	38.7186	36.6505	12.5546	Detail	140.507	0.0830046	0.407442	-0.00587078	0.697438	54.3114	54.1943	49.7375	3.83659	4.29307
18	Mixed	68.4209	0.233237	0.682989	0.00778851	0.373515	46.4602	48.0141	58.0258	10.0477	Detail	66.0375	0.124735	0.49947	-0.00331539	0.565754	54.4876	54.4374	53.5637	3.80708	4.11683
19	Mixed	160.322	0.154725	0.556282	-0.00872792	0.555005	42.736	42.7692	36.6478	10.7516	Detail	158.924	0.0919508	0.428837	-0.00441447	0.667931	54.3248	54.2049	53.5637	3.81077	4.59031
20	Mixed	176.237	0.330596	0.813137	0.00105114	0.299194	46.008	47.5786	53.5637	10.1522	Detail	175.842	0.126027	0.502049	-0.00756095	0.562835	50.8479	50.9025	49.7375	5.77402	4.4758
21	Mixed	141.28	0.389825	0.882977	0.037657	0.188684	40.7256	41.8741	43.52	12.632	Detail	142.526	0.155029	0.556829	0.0202513	0.476065	54.3484	54.2477	53.561	3.8362	3.00349
22	Mixed	12.399	0.130914	0.51169	0.002203	0.5959	43.8593	44.2895	43.52	10.0521	Detail	12.7552	0.048265	0.310693	0.000434771	0.816879	48.125	47.6534	43.52	6.35022	6.0313
23	Mixed	39.4225	0.441414	0.939589	-0.00746963	0.224051	40.2439	40.8561	40.9603	11.999	Detail	39.4262	0.16434	0.573306	-0.0138458	0.454793	42.6967	42.3176	40.9603	9.36514	3.35563
24	Mixed	132.595	0.175342	0.592185	-0.00830629	0.488059	46.4921	48.1718	58.0258	10.2242	Detail	133.843	0.0854914	0.413501	-0.00131354	0.688853	54.6267	54.6458	58.0258	3.8108	4.87852
25	Mixed	14.2693	0.346179	0.83208	-0.0160896	0.259479	44.684	45.3877	43.52	9.96137	Detail	13.2429	0.120826	0.491581	-0.0046301	0.575424	47.1423	46.7664	43.52	7.06631	3.04449
26	Mixed	51.5926	0.146353	0.541023	0.00775221	0.576084	44.7167	47.0469	53.5637	11.5746	Detail	53.4529	0.0627977	0.354394	0.000487039	0.765878	54.4019	54.3065	53.5637	3.78966	6.88004
27	Mixed	59.7124	0.728539	1.20709	-0.0068971	0.0359363	47.4867	49.3581	58.0258	9.74332	Detail	58.7801	0.240362	0.693343	-0.0339667	0.254505	54.8359	54.9183	58.0258	3.76175	1.88764
28	Mixed	12.7617	0.146525	0.541341	0.00525371	0.54856	45.5582	46.9026	53.5637	10.0751	Detail	12.4703	0.0736694	0.383847	-0.000108695	0.728416	54.3687	54.2637	53.5637	3.80265	5.45844
29	Mixed	102.288	0.989573	1.40682	-0.00776788	0.0119272	46.8909	49.1096	58.0258	10.481	Detail	113.426	0.253919	0.712627	-0.0844704	0.190558	56.6978	56.8421	58.0258	2.87198	0.879915
30	Mixed	128.093	0.310046	0.78746	0.0147768	0.329735	45.5868	47.6561	58.0258	11.0769	Detail	129.865	0.132213	0.514224	0.00504459	0.54745	54.4913	54.4401	53.5637	3.79908	4.58547
31	Mixed	152.145	0.47842	0.978182	-0.00837673	0.144085	43.6453	45.5373	58.0258	11.8292	Detail	150.274	0.13509	0.519789	-0.00553674	0.534695	50.2134	50.3814	53.561	6.24393	2.98985
32	Mixed	10.064	0.628669	1.12131	0.010333	0.0857016	42.055	43.2314	49.7375	11.9201	Detail	12.6218	0.177056	0.595073	-0.00774358	0.404754	54.166	53.9752	53.561	3.80151	2.13279
33	Mixed	149.496	0.603274	1.09843	-0.0231848	0.0288911	51.5969	52.8102	58.0258	6.82026	Detail	151.487	0.273419	0.739485	-0.0563009	0.162201	56.4405	56.4841	58.0258	2.90866	2.46428
34	Mixed	143.863	0.169908	0.582938	-0.00160786	0.492121	44.2448	45.5159	58.0258	11.2306	Detail	145.76	0.116563	0.482831	0.0142744	0.59001	54.5899	54.6057	58.0258	3.8296	4.33438
35	Mixed	76.474	0.192137	0.619899	0.0148462	0.452149	41.2122	41.1019	36.6478	10.9672	Detail	77.2074	0.0871746	0.417551	0.00480414	0.682877	42.8644	42.0023	36.6478	8.7107	5.21124
36	Mixed	73.1042	0.246977	0.702819	0.00238978	0.41912	46.28	48.6688	58.0258	11.1675	Detail	72.3355	0.0852244	0.412854	0.00276375	0.690386	54.7163	54.766	58.0258	3.79255	4.56741
37	Mixed	31.8104	0.124979	0.499958	0.00358599	0.6192	41.2093	42.8654	46.4217	12.3774	Detail	32.1635	0.0698274	0.373704	-0.00171604	0.742087	47.4468	47.3515	46.4217	7.32576	6.25387
38	Mixed	76.5724	0.0957115	0.437519	0.00210447	0.670571	50.9813	51.843	58.0258	6.73678	Detail	76.6373	0.0630506	0.355107	-5.06145e-05	0.764435	54.5008	54.4481	53.5637	3.7889	6.02935
39	Mixed	87.8044	0.730214	1.20848	0.00876809	-0.0115395	48.1777	49.7429	58.0258	9.05364	Detail	87.106	0.415764	0.911881	0.0173387	-0.0178323	49.0222	49.3741	49.7375	6.6978	2.93358
40	Mixed	108.291	0.15542	0.55753	-0.00140674	0.561211	37.1328	37.1368	29.0142	13.8176	Detail	107.508	0.0758638	0.389522	-0.00121364	0.721361	49.7489	49.6627	49.7375	6.16896	5.04923
41	Mixed	165.056	0.249233	0.706021	-0.00992785	0.347028	46.2659	48.455	58.0258	10.7446	Detail	162.885	0.148727	0.545393	-0.00605438	0.494188	54.7663	54.8382	58.0258	3.79089	4.80306
42	Mixed	67.0195	0.348755	0.83517	-0.0403292	0.210829	49.7256	51.3353	58.0258	8.27293	Detail	63.9372	0.158796	0.563553	-0.0228252	0.471528	54.8758	54.9798	58.0258	3.76392	4.83386
43	Mixed	47.0155	0.115899	0.481454	-0.00582496	0.610295	48.5994	49.6894	58.0258	8.24159	Detail	46.9615	0.0791963	0.397986	-0.00225716	0.708742	54.4813	54.4321	53.5637	3.80982	4.84677
44	Mixed	52.2794	0.582616	1.07946	0.0265002	0.139506	45.5744	48.1638	58.0258	11.6211	Detail	52.7952	0.107845	0.464424	0.0130959	0.614197	54.8678	54.9958	58.0258	3.79454	2.7589
45	Mixed	94.687	0.169122	0.581587	-0.0124381	0.484691	54.1628	55.5329	58.0258	5.63352	Detail	94.4473	0.104787	0.457793	-8.17582e-05	0.627614	56.9024	57.0986	58.0258	2.82581	5.87291
46	Mixed	27.5413	0.201206	0.63436	0.0215383	0.436122	46.1885	48.1237	58.0258	10.6907	Detail	30.3417	0.113406	0.476248	0.00980559	0.599264	54.4875	54.4427	53.5637	3.81579	4.49941
47	Mixed	140.824	0.122683	0.495344	-0.00115903	0.610012	52.3129	53.9084	58.0258	6.82887	Detail	140.51	0.0733661	0.383056	-0.000126153	0.730553	55.489	55.8615	58.0258	3.69831	8.32424
48	Mixed	158.169	0.271096	0.736337	0.000967844	0.355892	44.0281	45.6495	58.0258	11.8209	Detail	159.425	0.147064	0.542336	-0.00606331	0.496123	55.0515	55.255	58.0258	3.76898	3.66585
49	Mixed	176.511	0.265587	0.728817	0.00325593	0.35545	51.6827	53.2831	58.0258	7.27246	Detail	175.258	0.134915	0.519451	-0.0121375	0.542435	55.6727	55.9924	58.0258	3.57212	5.35041
50	Mixed	119.931	0.569729	1.06745	-0.00282062	0.119431	48.6932	50.5418	58.0258	9.19405	Detail	120.323	0.182737	0.604544	-0.0268168	0.400052	54.8544	54.9477	58.0258	3.76529	2.85703
51	Mixed	166.418	0.0954141	0.436839	-0.00279197	0.67991	54.4491	55.4928	58.0258	5.12173	Detail	166.139	0.0647809	0.359947	-9.96413e-05	0.75975	56.7805	56.9463	58.0258	2.85519	9.45659
52	Mixed	169.481	0.232978	0.68261	0.00903142	0.396331	40.244	41.9917	49.7375	13.039	Detail	168.807	0.0804897	0.401222	-0.00158169	0.707597	48.9742	48.9012	49.7348	6.4258	5.09177
53	Mixed	98.5276	0.0829907	0.407408	-0.00300776	0.713547	50.501	52.038	58.0258	7.73964	Detail	98.2044	0.0550755	0.33189	-0.000311062	0.792873	54.9983	55.1775	58.0258	3.7737	6.69695
54	Mixed	163.335	0.311666	0.789514	-0.00517842	0.339866	40.9934	42.0932	58.0258	12.6067	Detail	163.897	0.118223	0.486256	0.0122852	0.583925	54.3744	54.2824	53.5637	3.82504	3.51263
55	Mixed	109.125	0.138665	0.526621	-0.00496217	0.595422	43.8089	45.222	46.4217	11.2244	Detail	108.907	0.0553055	0.332582	0.000939945	0.792151	47.5102	47.3194	46.419	7.24327	6.56184
56	Mixed	177.997	0.442084	0.940302	-0.00165699	0.13377	42.4586	44.6101	53.5637	12.5493	Detail	177.009	0.207004	0.643434	-0.000508999	0.336918	49.8869	49.8978	49.7375	6.22794	3.12687
57	Mixed	138.189	0.0912309	0.427156	0.00185668	0.688246	53.6254	54.8275	58.0258	5.83815	Detail	138.411	0.0563373	0.33567	0.00093245	0.78874	56.4513	56.6177	58.0258	3.03611	5.36901
58	Mixed	43.3964	0.120502	0.490922	0.00345704	0.633166	41.4661	43.1459	49.7375	12.3771	Detail	43.9137	0.049775	0.315516	0.00105452	0.81173	49.2892	49.1203	49.7348	6.15123	7.00356
59	Mixed	30.4256	0.569252	1.06701	0.000922527	0.122647	43.8643	45.8526	58.0258	11.8796	Detail	26.4304	0.107204	0.463043	0.0036167	0.616684	54.6995	54.7527	58.0258	3.80781	2.73518
60	Mixed	15.1866	0.238642	0.690858	0.0106132	0.413992	45.5657	47.079	53.5637	10.3744	Detail	15.1034	0.0969022	0.440232	0.00869604	0.652177	50.1955	50.1597	49.7375	6.03548	5.01103
61	Mixed	55.418	0.121047	0.492031	-0.0101143	0.614846	46.9038	49.1604	58.0258	10.435	Detail	55.8426	0.0762126	0.390417	-0.00053358	0.71997	55.0707	55.279	58.0258	3.76393	5.29241
62	Mixed	135.819	0.434532	0.932236	-0.0364503	0.23247	41.4659	42.5314	43.52	12.267	Detail	137.307	0.130729	0.51133	-0.0174146	0.549399	54.3687	54.2691	53.5637	3.81245	2.75855
63	Mixed	89.8378	0.617847	1.11162	-0.000159575	0.0540139	50.9403	52.0594	58.0258	7.07118	Detail	89.3029	0.162597	0.570258	-0.00944993	0.461089	50.5219	50.4696	49.7375	5.58344	4.00008
64	Mixed	159.793	0.867485	1.31718	0.00351699	0.0176498	45.1797	47.4664	58.0258	11.5368	Detail	159.358	0.2548	0.713863	-0.0439169	0.195396	56.4798	56.5402	58.0258	2.90456	1.08963
65	Mixed	118.968	0.160289	0.566197	-0.00441663	0.557649	42.8397	45.0911	58.0258	12.7059	Detail	117.363	0.0697674	0.373544	-0.00161137	0.741582	54.5343	54.5042	53.5637	3.80481	5.39661
66	Mixed	46.1982	0.0980315	0.44279	0.0072456	0.664874	50.8712	52.4067	58.0258	7.53282	Detail	45.657	0.0380945	0.276024	-6.31162e-05	0.853337	55.0698	55.3325	58.0258	3.81115	3.51694
67	Mixed	97.3406	0.263286	0.725653	0.00729382	0.41264	38.2644	38.6464	40.9603	12.8353	Detail	97.6547	0.0858372	0.414336	0.0033658	0.688294	41.0234	40.45	38.6838	9.75604	4.56542
68	Mixed	104.122	0.424807	0.921745	-0.020336	0.215618	43.7112	45.059	58.0258	11.3967	Detail	102.584	0.139567	0.528332	-0.00303269	0.51983	54.3841	54.2931	53.5637	3.81753	3.00563
69	Mixed	178.204	0.51458	1.01448	-0.00243756	0.138749	43.9872	45.6228	49.7375	11.3785	Detail	179.241	0.151805	0.551008	-0.0175483	0.490243	47.3839	47.3408	46.4217	7.37808	2.87652
70	Mixed	59.7741	0.695769	1.17963	-0.00250816	0.0710815	44.7836	46.3656	53.5637	10.8601	Detail	62.0686	0.18962	0.615825	-0.027257	0.386119	48.2511	48.3829	49.7375	7.16784	1.89054
71	Mixed	27.7485	0.120909	0.49175	-0.0114032	0.627535	40.4546	41.5107	43.52	12.0263	Detail	27.0774	0.051888	0.322143	-0.000876662	0.80424	44.4611	43.9021	43.52	8.03742	6.48044
72	Mixed	115.999	0.39453	0.888291	-0.0271031	0.212083	53.5649	54.8355	58.0258	5.80601	Detail	115.213	0.18799	0.613173	-0.014034	0.393312	55.458	55.7733	58.0258	3.66803	4.87616
73	Mixed	103.382	0.907033	1.34687	0.0326345	-0.0151614	48.3525	50.4776	58.0258	9.73734	Detail	102.447	0.221744	0.66595	0.00821014	0.283372	56.4768	56.5375	58.0258	2.9049	1.32671
74	Mixed	59.3629	0.723524	1.20293	-0.025484	0.013394	42.9139	44.7598	58.0258	12.4433	Detail	68.0031	0.103736	0.455491	0.000828995	0.62664	54.6427	54.6485	53.5637	3.78322	1.96763
75	Mixed	179.57	0.90529	1.34558	-0.171269	-0.0943672	45.6299	48.26	58.0258	11.8246	Detail	13.9578	0.630933	1.12333	-0.00508269	-0.355692	58.2972	58.2342	58.0258	1.99021	1.5001
76	Mixed	179.98	0.450941	0.949675	0.0196716	0.0623078	46.722	48.9226	58.0258	10.7091	Detail	1.15725	0.222732	0.667432	-0.00832285	0.302096	54.5905	54.5924	58.0258	3.81041	3.08705
77	Mixed	44.2664	0.721768	1.20147	0.0148857	0.0618788	45.1996	47.111	58.0258	11.1745	Detail	42.1246	0.221497	0.665578	-0.00633838	0.294497	54.7465	54.7981	58.0258	3.7791	1.88267
78	Mixed	91.4509	0.0956538	0.437387	0.00363196	0.675979	52.886	54.0981	58.0258	6.11929	Detail	91.1241	0.0586559	0.342508	0.000861293	0.780621	55.3258	55.6104	58.0258	3.70574	13.3048
79	Mixed	134.31	0.916596	1.35395	0.041363	0.0441243	44.4079	44.709	43.52	9.4006	Detail	147.056	0.0492668	0.3139	-0.00127616	0.812284	48.6444	48.4363	46.4217	3.82205	0.996059
80	Mixed	57.2461	0.0910472	0.426725	0.0028018	0.686933	48.7204	50.4509	58.0258	9.06332	Detail	56.1765	0.0474521	0.308065	-0.000267349	0.819195	54.7916	54.905	58.0258	3.82098	4.14097
81	Mixed	52.5438	0.290972	0.762853	0.00170964	0.277228	44.434	44.4685	40.9603	9.22638	Detail	52.5166	0.150625	0.548863	0.00825399	0.489176	43.975	43.4879	40.9603	8.14817	4.78473
82	Mixed	89.4261	0.225413	0.671435	-0.0237471	0.407777	54.0331	55.2096	58.0258	5.48128	Detail	88.2002	0.123304	0.496597	-0.000961593	0.575326	56.7146	56.8635	58.0258	2.86878	9.41079
83	Mixed	98.4782	0.102376	0.452495	0.00580272	0.661709	54.7358	55.8749	58.0258	5.11769	Detail	98.4834	0.0671635	0.366507	0.00181734	0.751564	56.898	57.0933	58.0258	2.82697	8.05023
84	Mixed	76.9343	0.342843	0.828062	-0.0297797	0.240056	40.5996	41.5535	40.9603	12.4548	Detail	73.5285	0.134257	0.518184	-0.0146649	0.53348	54.2521	54.1034	53.561	3.81919	3.56272
85	Mixed	134.455	0.919337	1.35598	0.00761807	-0.00214973	50.7765	52.6018	58.0258	7.99981	Detail	135.139	0.907151	1.34696	0.0444681	0.00832147	56.4624	56.5161	58.0258	2.90645	2.37272
86	Mixed	33.6057	0.285845	0.756102	-0.0697911	0.237341	51.8721	53.1469	58.0258	6.74411	Detail	29.3865	0.110443	0.469986	0.00539023	0.605674	56.5651	56.6604	58.0258	2.89381	2.62944
87	Mixed	85.4264	0.300503	0.775246	-0.0149428	0.350737	44.3548	46.4217	58.0258	11.7375	Detail	82.9277	0.132634	0.515041	-0.0125488	0.538923	54.5381	54.5122	53.5637	3.8066	4.57915
88	Mixed	160.885	0.0855654	0.413679	-0.00707106	0.701942	48.5729	49.2699	49.7375	7.84837	Detail	160.514	0.052002	0.322496	-0.000794323	0.803745	50.6135	50.5605	49.7375	5.76127	6.19622
89	Mixed	134.617	0.477291	0.977027	-0.0207893	0.143608	44.6404	46.2346	58.0258	11.2105	Detail	131.237	0.194879	0.624306	-0.0220887	0.362549	54.7273	54.7821	58.0258	3.79135	2.68911
90	Mixed	119.045	0.664153	1.15252	-0.027257	0.0674584	45.9662	48.8317	58.0258	11.6565	Detail	119.337	0.207866	0.644772	-0.0068594	0.332627	56.533	56.6177	58.0258	2.89816	2.12605
91	Mixed	73.0168	0.299521	0.773979	-0.017166	0.316789	40.7196	41.0031	38.6838	11.9682	Detail	66.351	0.104956	0.458163	-0.00133979	0.626697	54.411	54.3385	53.5637	3.83081	3.40774
92	Mixed	97.5167	0.222111	0.6665	-0.00368353	0.455213	46.3651	49.5692	58.0258	11.8169	Detail	97.3102	0.0979771	0.442667	0.00174407	0.64919	55.2743	55.5596	58.0258	3.73045	5.46908
93	Mixed	99.3134	0.367844	0.857723	-0.0377779	0.0896323	49.6403	51.4449	58.0258	8.57746	Detail	96.5938	0.254003	0.712745	-0.0247224	0.222646	54.9386	55.0947	58.0258	3.78445	4.23423
94	Mixed	47.6692	0.144935	0.538396	0.00612897	0.558513	48.4844	50.0501	58.0258	8.95633	Detail	48.3803	0.0865513	0.416056	0.00453625	0.684748	54.5079	54.4668	53.5637	3.80457	5.49912
95	Mixed	105.87	0.19181	0.619371	-0.00862701	0.452852	49.5925	51.2632	58.0258	8.47007	Detail	104.807	0.116353	0.482396	0.000332828	0.592568	54.8904	55.0065	58.0258	3.77033	5.9544
96	Mixed	93.8943	0.16514	0.5747	-0.0229894	0.508689	43.9774	44.8666	43.52	10.739	Detail	93.0165	0.0904381	0.425295	0.00206417	0.671928	54.2698	54.1301	49.7375	3.83176	4.6811
97	Mixed	83.9963	0.378153	0.869658	0.00268694	0.206229	44.7944	46.6915	58.0258	11.3585	Detail	82.9965	0.153182	0.553502	0.00241407	0.475744	54.5052	54.4721	53.5637	3.8205	3.35113
98	Mixed	7.9531	0.28132	0.750093	-0.00152835	0.37589	42.5188	44.3723	58.0258	12.3558	Detail	9.22964	0.115919	0.481495	-0.00112359	0.591035	54.4111	54.3385	53.5637	3.83041	4.00474
99	Mixed	27.5355	0.107704	0.464121	0.00463354	0.64742	51.6573	53.2457	58.0258	7.3057	Detail	26.8543	0.0603149	0.347318	0.00133834	0.774547	55.1114	55.3031	58.0258	3.73041	6.66281
100	Mixed	51.7532	0.121639	0.493232	0.00687689	0.614464	49.6072	51.2845	58.0258	8.46261	Detail	53.6433	0.064757	0.359881	0.0010191	0.75928	54.8607	54.9664	58.0258	3.77325	6.70288
Blurred, Gaussian kernel std 2.5 pixels
Image	Component	Mean direction	Circ. var	Angular std	Circ. skewness	Circ. kurtosis	Mean (um)	Median (um)	Mode (um)	Std (um)	Component	Mean direction	Circ. var	Angular std	Circ. skewness	Circ. kurtosis	Mean (um)	Median (um)	Mode (um)	Std (um)	SNR (dB)
1	Mixed	117.537	0.281718	0.750624	-0.00182984	0.279262	40.0418	40.8828	43.52	12.5387	Detail	120.688	0.155948	0.558476	-0.00920889	0.469595	54.2334	54.0767	49.7375	3.8257	3.62231
2	Mixed	41.7903	0.871902	1.32053	-0.012596	-0.0140849	53.7596	55.0225	58.0258	5.72001	Detail	39.9754	0.884708	1.33019	-0.030464	-0.0419716	56.7155	56.8635	58.0258	2.86859	8.35535
3	Mixed	39.0215	0.239354	0.691887	0.0210521	0.412878	49.9643	52.2251	58.0258	8.98126	Detail	39.2762	0.119277	0.48842	0.00649563	0.582913	56.6689	56.802	58.0258	2.87727	4.44792
4	Mixed	33.4934	0.106822	0.462216	0.0155787	0.639254	52.7542	54.0393	58.0258	6.31861	Detail	34.2384	0.0606408	0.348255	0.00271956	0.773343	55.4161	55.7092	58.0258	3.66999	4.87014
5	Mixed	52.4416	0.281488	0.750317	0.0325946	0.386523	45.197	47.5893	58.0258	11.4479	Detail	52.6474	0.0972585	0.441041	0.00410197	0.650187	54.6995	54.7393	58.0258	3.78963	4.50323
6	Mixed	153.778	0.206488	0.642632	-0.00278733	0.454416	41.1989	42.0959	43.52	11.4858	Detail	154.152	0.0898986	0.424025	-0.00260276	0.675559	43.7784	43.5895	43.52	8.74577	5.35429
7	Mixed	173.122	0.302509	0.777829	0.0139042	0.335986	43.4094	44.554	58.0258	11.3369	Detail	172.829	0.155297	0.55731	0.000396049	0.469608	54.562	54.563	58.0258	3.82882	3.69811
8	Mixed	8.81684	0.963973	1.3885	-0.00725071	-0.0061238	45.2441	46.8492	53.5637	10.7057	Detail	174.322	0.0462169	0.304029	0.00105934	0.823351	54.157	53.9591	53.5637	3.72056	0.695718
9	Mixed	37.2561	0.129266	0.508461	0.00983869	0.609902	46.599	48.7462	58.0258	10.6774	Detail	37.6422	0.0595367	0.34507	0.000361875	0.776942	54.732	54.7981	58.0258	3.80433	5.74387
10	Mixed	97.9887	0.160939	0.567344	0.0135527	0.503401	51.0877	52.6633	58.0258	7.50594	Detail	99.147	0.101333	0.450184	0.004246	0.637446	55.27	55.5649	58.0258	3.74099	4.77223
11	Mixed	59.1564	0.212504	0.651927	0.0200117	0.449259	42.5106	42.9803	40.9603	10.9901	Detail	59.6787	0.07341	0.383171	0.00232282	0.729524	43.3629	42.7532	38.6838	8.61377	5.32205
12	Mixed	57.6147	0.375673	0.866802	0.0121223	0.282015	43.7415	44.717	58.0258	11.0937	Detail	56.5647	0.11697	0.483674	0.00210146	0.587489	54.4683	54.424	53.5637	3.83108	3.29672
13	Mixed	110.804	0.170772	0.584418	-0.0115453	0.540431	45.7876	47.1297	58.0258	10.2316	Detail	108.9	0.0726016	0.381055	-0.00330432	0.732005	54.3974	54.3172	53.5637	3.82556	5.02056
14	Mixed	131.745	0.277317	0.744738	-0.00365207	0.357376	40.8687	41.0886	36.6478	12.3002	Detail	134.647	0.132601	0.514977	-0.0043796	0.539758	54.7446	54.8168	58.0258	3.80385	3.46714
15	Mixed	175.402	0.58901	1.08537	0.0339769	0.0842856	46.7754	47.9607	53.5637	9.34638	Detail	178.189	0.177701	0.596156	0.0211116	0.4254	48.1201	47.9607	46.4217	6.79785	2.74211
16	Mixed	149.683	0.173733	0.589462	-0.000109142	0.489869	42.2241	42.0504	38.6838	10.1748	Detail	149.658	0.0646402	0.359556	0.000586161	0.759389	43.394	42.526	38.6838	8.02588	4.69215
17	Mixed	140.864	0.174183	0.590225	-0.0069879	0.539765	39.884	39.8114	38.6838	11.9806	Detail	140.512	0.0832563	0.408059	-0.00595384	0.696635	54.3298	54.221	49.7375	3.83511	4.3047
18	Mixed	68.3645	0.235057	0.685648	0.00724075	0.370287	46.8423	48.3401	58.0258	9.77236	Detail	65.9803	0.125716	0.50143	-0.00332455	0.562881	54.4972	54.4534	53.5637	3.80644	4.11094
19	Mixed	160.287	0.157633	0.561486	-0.00917386	0.548772	43.211	43.3543	36.6505	10.5687	Detail	158.897	0.0923828	0.429844	-0.00434895	0.666542	54.3378	54.2236	53.5637	3.81087	4.59247
20	Mixed	176.221	0.333228	0.816367	0.00104046	0.296851	46.3922	47.9126	53.5637	9.89722	Detail	175.862	0.126579	0.503149	-0.00759657	0.561343	50.8757	50.9399	49.7375	5.76342	4.53235
21	Mixed	141.545	0.393572	0.887211	0.0377169	0.186397	41.804	42.9028	58.0258	12.0281	Detail	142.57	0.155604	0.557859	0.020109	0.474473	54.3677	54.2771	53.561	3.83595	3.00088
22	Mixed	12.4222	0.132773	0.515313	0.00240125	0.591481	44.214	44.6849	43.52	9.9147	Detail	12.7798	0.0485681	0.311667	0.000452624	0.81579	48.2195	47.7844	43.52	6.35436	6.05512
23	Mixed	39.4384	0.449968	0.948649	-0.00809033	0.216893	41.1275	41.6951	40.9603	11.5635	Detail	39.4553	0.166836	0.577644	-0.0150931	0.447969	43.326	42.9482	40.9603	9.11703	3.33352
24	Mixed	132.75	0.175982	0.593265	-0.00747723	0.487147	46.9108	48.5191	58.0258	9.8984	Detail	133.887	0.0856372	0.413853	-0.00136729	0.688394	54.6434	54.6699	58.0258	3.80916	4.88118
25	Mixed	14.2477	0.35055	0.837318	-0.0162362	0.254187	45.0548	45.7377	46.4217	9.74847	Detail	13.0757	0.131587	0.513004	-0.00446559	0.543032	46.1317	45.8125	43.52	7.65247	3.67669
26	Mixed	51.636	0.147678	0.543466	0.00822092	0.573431	45.4494	47.616	53.5637	10.9924	Detail	53.4707	0.0628853	0.354642	0.000454044	0.765585	54.4118	54.3198	53.5637	3.78883	6.95027
27	Mixed	59.6876	0.730364	1.20861	-0.00727582	0.0351016	47.8029	49.6387	58.0258	9.53237	Detail	59.8711	0.290802	0.76263	-0.0453417	0.153486	54.9262	55.0412	58.0258	3.75019	2.19871
28	Mixed	12.7744	0.14694	0.542107	0.00488113	0.548054	45.9018	47.258	53.5637	9.89746	Detail	12.498	0.075099	0.387554	-0.000238096	0.723774	54.3774	54.2744	53.5637	3.79856	6.08832
29	Mixed	104.682	0.989185	1.40655	-0.00994931	0.0109193	47.3594	49.457	58.0258	10.0909	Detail	113.774	0.252311	0.710368	-0.0829098	0.192261	56.6996	56.8421	58.0258	2.87165	0.869375
30	Mixed	128.094	0.312363	0.790396	0.0151738	0.32656	46.2197	48.121	58.0258	10.5285	Detail	129.881	0.133298	0.51633	0.00508931	0.544418	54.5097	54.4668	53.5637	3.79824	4.71392
31	Mixed	152.001	0.482518	0.982362	-0.00924804	0.141241	44.4093	46.2159	58.0258	11.3198	Detail	150.124	0.136043	0.521618	-0.00540115	0.531886	50.3301	50.5231	53.561	6.21311	2.98873
32	Mixed	9.99893	0.632307	1.12455	0.00998882	0.0840873	42.8825	44.0063	49.7375	11.4219	Detail	12.6105	0.177176	0.595274	-0.00760061	0.404512	54.1801	53.9965	53.561	3.80108	2.13146
33	Mixed	149.487	0.605138	1.10013	-0.0231699	0.0284519	51.6761	52.877	58.0258	6.76693	Detail	150.727	0.391656	0.88505	-0.0542723	-0.00954788	54.9457	55.0974	58.0258	3.77505	4.43527
34	Mixed	143.922	0.172216	0.586883	-0.00134935	0.48658	44.8873	46.093	58.0258	10.7727	Detail	145.799	0.116922	0.483574	0.0142	0.588942	54.6094	54.6324	58.0258	3.82825	4.36787
35	Mixed	76.4849	0.19548	0.625267	0.0151783	0.445483	41.7425	41.7271	36.6478	10.7976	Detail	77.1953	0.0894749	0.423025	0.00498477	0.675246	43.2646	42.494	36.6478	8.66086	5.12825
36	Mixed	73.0449	0.24825	0.704628	0.00229115	0.417	46.9436	49.131	58.0258	10.5595	Detail	72.3286	0.0854563	0.413416	0.0027679	0.689649	54.7332	54.7901	58.0258	3.7917	4.56497
37	Mixed	31.9185	0.127486	0.504948	0.00395097	0.613238	42.2013	43.7391	46.4217	11.789	Detail	32.0532	0.0607814	0.348659	-0.00146039	0.772776	49.1055	48.8611	46.4217	6.25644	5.72394
38	Mixed	76.5702	0.0960953	0.438396	0.00215178	0.669438	51.0512	51.9098	58.0258	6.69418	Detail	76.6467	0.062789	0.35437	-0.000106738	0.765294	54.5507	54.5202	53.5637	3.78905	5.4879
39	Mixed	87.7863	0.732623	1.21047	0.00905954	-0.012718	48.4268	49.9459	58.0258	8.86208	Detail	86.3262	0.50034	1.00034	0.0127615	-0.056642	47.4296	47.9019	49.7375	5.24898	3.5975
40	Mixed	108.283	0.162373	0.569864	-0.00198353	0.546225	38.7723	39.3491	49.7375	13.1608	Detail	107.517	0.0765989	0.391405	-0.00116241	0.718908	49.8616	49.7936	49.7375	6.14027	5.06291
41	Mixed	164.923	0.251022	0.708551	-0.010465	0.343963	46.7522	48.8691	58.0258	10.3945	Detail	162.865	0.148797	0.545521	-0.00612283	0.494061	54.7787	54.8569	58.0258	3.78919	4.80954
42	Mixed	66.9686	0.349593	0.836173	-0.0408953	0.210482	49.8934	51.4743	58.0258	8.15435	Detail	63.9462	0.123155	0.496297	-0.0193347	0.570375	54.9712	55.108	58.0258	3.74905	3.41244
43	Mixed	47.0265	0.11659	0.482888	-0.00594688	0.608302	48.7523	49.8417	58.0258	8.16298	Detail	46.9685	0.0806559	0.401636	-0.00219577	0.703944	54.489	54.4401	53.5637	3.80835	5.0805
44	Mixed	52.3252	0.584846	1.08152	0.0271213	0.139608	46.3162	48.7222	58.0258	10.9954	Detail	52.9313	0.105455	0.459249	0.0123549	0.621763	54.892	55.0279	58.0258	3.78917	2.78471
45	Mixed	94.6914	0.169351	0.581981	-0.012234	0.484359	54.2068	55.5676	58.0258	5.60226	Detail	94.4114	0.111552	0.472338	0.000471242	0.608003	56.9207	57.12	58.0258	2.82093	7.87577
46	Mixed	27.6036	0.202941	0.637088	0.0222947	0.432161	46.7756	48.5271	58.0258	10.1248	Detail	30.337	0.116238	0.482158	0.00988604	0.590864	54.4969	54.4534	53.5637	3.81171	4.73589
47	Mixed	140.824	0.123206	0.496399	-0.00119151	0.608813	52.3993	53.9885	58.0258	6.77393	Detail	140.511	0.0744269	0.385816	-0.000182488	0.727663	55.5998	55.9818	58.0258	3.65485	9.44268
48	Mixed	158.294	0.275055	0.741694	0.00177913	0.349092	44.761	46.4511	58.0258	11.3452	Detail	159.423	0.147361	0.542883	-0.00606172	0.495323	55.0672	55.2764	58.0258	3.76593	3.68258
49	Mixed	176.471	0.266438	0.729983	0.00309148	0.354081	51.796	53.3767	58.0258	7.18207	Detail	175.109	0.139518	0.528238	-0.0125507	0.530933	55.8641	56.1581	58.0258	3.45975	5.68949
50	Mixed	119.896	0.57145	1.06907	-0.00293083	0.118715	48.9736	50.7528	58.0258	8.94212	Detail	120.55	0.193172	0.621565	-0.0290709	0.373886	54.8662	54.9664	58.0258	3.76651	2.92026
51	Mixed	166.415	0.0956072	0.437281	-0.00283453	0.67956	54.476	55.5168	58.0258	5.10389	Detail	166.137	0.0649035	0.360287	-0.000112848	0.759333	56.7829	56.9517	58.0258	2.85465	8.77041
52	Mixed	169.378	0.236989	0.688461	0.0070465	0.390858	41.5432	43.2288	49.7375	12.2489	Detail	168.817	0.0824121	0.405985	-0.00156224	0.700923	49.3079	49.1978	49.7348	6.22766	5.21785
53	Mixed	98.533	0.0835499	0.408778	-0.00299375	0.711904	50.6314	52.1609	58.0258	7.66224	Detail	98.236	0.055279	0.332503	-0.000423463	0.792156	55.0152	55.2016	58.0258	3.77157	6.51635
54	Mixed	163.493	0.31863	0.798286	-0.00474624	0.330502	42.0152	43.1139	58.0258	12.0562	Detail	163.889	0.118571	0.486973	0.0123031	0.582885	54.3932	54.3091	53.5637	3.82432	3.51052
55	Mixed	109.125	0.140312	0.52974	-0.00497571	0.592037	44.516	45.751	46.4217	10.6713	Detail	108.88	0.0561628	0.33515	0.000943722	0.789099	47.7309	47.5572	46.4217	7.15549	6.5575
56	Mixed	177.832	0.447102	0.945624	-0.0021503	0.127492	43.5091	45.4678	53.5637	11.8155	Detail	177.118	0.214232	0.654572	0.000127653	0.320441	49.9785	50.01	49.7375	6.20017	3.24992
57	Mixed	138.198	0.0914066	0.427567	0.00190805	0.687887	53.6736	54.8596	58.0258	5.79306	Detail	138.425	0.0528088	0.324989	0.000801343	0.801603	56.0092	56.289	58.0258	3.37599	5.63907
58	Mixed	43.3966	0.123565	0.497121	0.00387665	0.625359	42.4898	44.033	49.7375	11.7195	Detail	43.8668	0.0500874	0.316504	0.00113167	0.810617	49.371	49.2192	49.7348	6.13734	6.98786
59	Mixed	30.3383	0.572165	1.06973	2.43631e-05	0.120922	44.6225	46.5473	58.0258	11.3802	Detail	26.421	0.107379	0.463419	0.00381671	0.61616	54.7217	54.7847	58.0258	3.80641	2.7401
60	Mixed	15.1357	0.241208	0.694562	0.0106345	0.409843	46.0084	47.4477	53.5637	10.0566	Detail	14.3106	0.0988817	0.444706	0.00621285	0.644499	54.2523	54.1007	53.561	3.81651	4.46216
61	Mixed	55.4441	0.122398	0.494769	-0.00992474	0.611172	47.3017	49.5505	58.0258	10.1925	Detail	55.8613	0.0763191	0.390689	-0.00061632	0.719629	55.0885	55.3031	58.0258	3.76091	5.29792
62	Mixed	135.849	0.440714	0.938844	-0.0375281	0.226492	42.4137	43.4131	58.0258	11.7088	Detail	137.903	0.133969	0.517628	-0.0210312	0.539723	54.3887	54.2985	53.5637	3.81266	2.7565
63	Mixed	89.8501	0.619716	1.1133	-0.000700901	0.0531409	51.03	52.1422	58.0258	7.01518	Detail	87.3838	0.102497	0.452762	-0.0060263	0.638442	48.9434	48.5378	46.4217	6.08737	2.96339
64	Mixed	159.717	0.869186	1.31847	0.00323749	0.018057	45.8949	48.0382	58.0258	10.9613	Detail	159.445	0.256047	0.715608	-0.0409202	0.193272	56.4493	56.4974	58.0258	2.9078	1.08441
65	Mixed	118.946	0.163217	0.571344	-0.00445187	0.551801	43.9482	46.0262	58.0258	11.903	Detail	117.342	0.0698793	0.373843	-0.00164053	0.741208	54.5532	54.5336	53.5637	3.80411	5.40675
66	Mixed	46.1739	0.0983939	0.443608	0.00703717	0.663819	50.9897	52.519	58.0258	7.46141	Detail	45.6668	0.0402599	0.28376	-0.000109051	0.845362	55.0841	55.3378	58.0258	3.79563	3.77134
67	Mixed	97.4835	0.273267	0.739279	0.00877514	0.39749	39.5084	39.9557	40.9603	12.2683	Detail	97.6893	0.0888889	0.421637	0.00358446	0.678342	41.543	41.0859	38.6838	9.72357	4.51907
68	Mixed	104.122	0.429582	0.926911	-0.021382	0.211243	44.397	45.6735	58.0258	10.9208	Detail	102.586	0.139619	0.528429	-0.00291435	0.519645	54.3991	54.3145	53.5637	3.81701	3.01113
69	Mixed	178.264	0.518581	1.01841	-0.00244805	0.134815	44.6982	46.1812	53.561	10.8375	Detail	179.308	0.153391	0.553879	-0.018105	0.485741	47.5386	47.5225	46.4217	7.33935	2.86899
70	Mixed	59.8301	0.699938	1.18316	-0.0033601	0.0693271	45.3276	46.8225	53.5637	10.4701	Detail	62.0198	0.201861	0.635391	-0.0281777	0.356971	48.4245	48.5859	49.7375	7.08556	2.02125
71	Mixed	27.8073	0.124068	0.498133	-0.0116271	0.619395	41.4331	42.2989	43.52	11.4295	Detail	27.0784	0.052229	0.3232	-0.00106436	0.803067	44.7389	44.1906	43.52	7.9634	6.56954
72	Mixed	116.007	0.395708	0.889616	-0.0271152	0.210887	53.6123	54.8756	58.0258	5.77474	Detail	114.921	0.161868	0.568979	-0.00976464	0.458849	55.3784	55.6558	58.0258	3.67419	4.34288
73	Mixed	103.37	0.905225	1.34553	0.0296997	-0.0135323	48.7174	50.7288	58.0258	9.38913	Detail	102.152	0.218653	0.661292	0.00817014	0.292715	56.5693	56.6658	58.0258	2.89322	1.43086
74	Mixed	59.4464	0.72617	1.20513	-0.0235898	0.0154017	43.8768	45.6922	58.0258	11.7966	Detail	68.2267	0.100793	0.448982	0.00034002	0.635998	54.6571	54.6699	53.5637	3.78375	1.99313
75	Mixed	2.10576	0.907463	1.34719	-0.150525	-0.122255	46.4582	48.8745	58.0258	11.083	Detail	13.8867	0.634406	1.12642	-0.0178337	-0.37649	58.2972	58.2342	58.0258	1.99021	1.42776
76	Mixed	0.283044	0.443666	0.941983	0.0165019	0.0630715	47.285	49.294	58.0258	10.1675	Detail	1.14236	0.22428	0.669747	-0.00870436	0.29874	54.5976	54.6004	58.0258	3.80832	3.12782
77	Mixed	44.1842	0.724725	1.20393	0.0149408	0.0606667	45.8733	47.6534	58.0258	10.5916	Detail	42.697	0.264031	0.726679	-0.0125356	0.201406	54.7719	54.8355	58.0258	3.77654	2.24619
78	Mixed	91.4348	0.0959992	0.438176	0.00354721	0.675049	52.9406	54.1488	58.0258	6.08571	Detail	91.0528	0.0541713	0.329154	0.000993095	0.795997	55.2578	55.5142	58.0258	3.71477	5.94935
79	Mixed	134.8	0.91879	1.35557	0.0400989	0.045717	44.6743	45.0082	43.52	9.3157	Detail	148.231	0.0839543	0.409767	-0.00151624	0.69196	45.2127	45.2621	46.4217	5.77244	1.86317
80	Mixed	57.2144	0.091705	0.428264	0.00259897	0.684963	48.9631	50.6647	58.0258	8.89125	Detail	56.4365	0.0281781	0.237395	-0.000629302	0.890708	56.8257	57.0051	58.0258	2.84493	1.90225
81	Mixed	52.5607	0.295009	0.768126	0.00180642	0.270615	44.6836	44.7437	43.52	9.14256	Detail	52.6201	0.143774	0.536235	0.00859769	0.508331	44.6739	44.1265	40.9603	7.77995	3.92962
82	Mixed	89.4352	0.226071	0.672415	-0.0239189	0.406799	54.0723	55.2416	58.0258	5.45333	Detail	88.3339	0.0978121	0.442294	-0.000556601	0.652623	55.9545	56.3051	58.0258	3.46356	5.84811
83	Mixed	98.4694	0.10262	0.453034	0.00582384	0.661265	54.7664	55.8989	58.0258	5.0966	Detail	98.4976	0.0667414	0.365353	0.00168125	0.753002	56.9069	57.104	58.0258	2.82463	8.28197
84	Mixed	76.9028	0.347763	0.833982	-0.0311205	0.234746	41.6664	42.5341	40.9603	11.8269	Detail	73.4914	0.134166	0.518008	-0.0145481	0.533757	54.2663	54.1221	53.561	3.81897	3.56163
85	Mixed	134.502	0.919317	1.35596	0.00849588	-0.00213943	50.9315	52.714	58.0258	7.86915	Detail	135.283	0.906962	1.34682	0.0452121	0.00874644	56.4668	56.5215	58.0258	2.90598	2.40832
86	Mixed	33.5885	0.286199	0.75657	-0.0699373	0.236798	51.9497	53.2163	58.0258	6.69382	Detail	29.387	0.13855	0.526404	0.00533558	0.521387	56.5113	56.5856	58.0258	2.90089	3.22782
87	Mixed	85.3786	0.303764	0.779441	-0.0158133	0.345961	45.1459	47.087	58.0258	11.1129	Detail	82.9073	0.133167	0.516076	-0.0128894	0.53742	54.5541	54.5363	53.5637	3.80593	4.60663
88	Mixed	160.902	0.0859776	0.414675	-0.00707214	0.700711	48.7035	49.3928	49.7375	7.77267	Detail	161.147	0.0549909	0.331635	-0.000412787	0.792733	54.2093	54.0393	53.561	3.8068	5.46192
89	Mixed	134.546	0.481131	0.98095	-0.0223512	0.138925	45.2965	46.8011	58.0258	10.7003	Detail	131.187	0.194947	0.624415	-0.0220366	0.362536	54.7439	54.8034	58.0258	3.78907	2.70018
90	Mixed	119.142	0.664737	1.15303	-0.0281715	0.067488	46.6311	49.4089	58.0258	11.1743	Detail	119.348	0.208052	0.645061	-0.00709184	0.332159	56.5367	56.623	58.0258	2.89768	2.1378
91	Mixed	72.9405	0.304508	0.780394	-0.0185844	0.31035	41.5904	41.842	38.6838	11.5152	Detail	66.2817	0.105165	0.458618	-0.00122628	0.626034	54.4301	54.3653	53.5637	3.83066	3.41286
92	Mixed	97.5016	0.223277	0.668246	-0.00397553	0.45298	47.143	50.1169	58.0258	11.1315	Detail	97.3133	0.0980356	0.442799	0.00187251	0.649169	55.3036	55.5943	58.0258	3.72152	5.5034
93	Mixed	99.227	0.368784	0.858817	-0.0400842	0.0886751	49.8445	51.6052	58.0258	8.41161	Detail	96.5478	0.256867	0.716752	-0.0252805	0.216709	54.9332	55.0867	58.0258	3.78424	4.43513
94	Mixed	47.6717	0.145868	0.540126	0.00622653	0.556165	48.7428	50.2452	58.0258	8.71823	Detail	48.3849	0.0843491	0.410729	0.00437789	0.691718	54.5251	54.4962	53.5637	3.81165	5.21399
95	Mixed	105.829	0.192685	0.620782	-0.0088471	0.451139	49.7905	51.4262	58.0258	8.30477	Detail	104.816	0.118454	0.486731	0.0002507	0.58646	54.9255	55.0573	58.0258	3.76724	6.38054
96	Mixed	93.85	0.166633	0.577292	-0.0236606	0.505529	44.5602	45.3476	43.52	10.2962	Detail	93.1265	0.0914002	0.427552	0.00201265	0.668854	54.2872	54.1568	49.7375	3.83152	4.75681
97	Mixed	83.8596	0.381065	0.873	0.002132	0.203105	45.4664	47.2366	58.0258	10.8441	Detail	82.9868	0.153399	0.553894	0.00250037	0.475141	54.5195	54.4935	53.5637	3.81934	3.34952
98	Mixed	7.98573	0.285971	0.756269	-0.000963075	0.369468	43.4998	45.1739	58.0258	11.6829	Detail	9.24876	0.116047	0.481762	-0.00103723	0.590633	54.4266	54.3599	53.5637	3.82999	4.00838
99	Mixed	27.4928	0.108056	0.464878	0.00462266	0.646536	51.7717	53.3259	58.0258	7.20248	Detail	26.8156	0.0600245	0.346481	0.00145873	0.775505	55.1289	55.3298	58.0258	3.72947	5.93985
100	Mixed	51.7902	0.12218	0.494328	0.00719138	0.613204	49.8044	51.4395	58.0258	8.29583	Detail	53.583	0.0574465	0.338959	0.00117793	0.784268	54.7799	54.8462	58.0258	3.77547	6.23415
Gaussian noise, normalized variance 0.01
Image	Component	Mean direction	Circ. var	Angular std	Circ. skewness	Circ. kurtosis	Mean (um)	Median (um)	Mode (um)	Std (um)	Component	Mean direction	Circ. var	Angular std	Circ. skewness	Circ. kurtosis	Mean (um)	Median (um)	Mode (um)	Std (um)	SNR (dB)
1	Mixed	117.552	0.300242	0.774909	-0.00199396	0.277617	37.243	38.3579	40.9603	14.2834	Detail	120.753	0.158363	0.562784	-0.0101242	0.462693	54.211	54.0446	49.7375	3.82454	3.57203
2	Mixed	41.968	0.890952	1.33488	-0.00927777	-0.0104977	48.103	53.8068	58.0258	15.9891	Detail	40.151	0.889878	1.33408	-0.0294437	-0.0417024	56.6849	56.8234	58.0258	2.87439	4.90208
3	Mixed	38.9631	0.348345	0.83468	0.0162309	0.363574	43.3678	49.6093	4.0025	17.3342	Detail	39.507	0.104355	0.456848	0.0064369	0.630255	55.5141	55.8642	58.0258	3.66939	4.72254
4	Mixed	33.4966	0.172139	0.586752	0.0142098	0.591698	49.2426	53.1736	58.0258	13.3048	Detail	34.2438	0.0726926	0.381294	0.00281568	0.732716	55.2873	55.5329	58.0258	3.69216	7.73506
5	Mixed	52.5331	0.337971	0.822157	0.0286962	0.353964	41.362	45.1098	4.0025	15.2924	Detail	52.784	0.100132	0.447509	0.00474262	0.640974	54.6681	54.6912	58.0258	3.79032	4.5794
6	Mixed	153.75	0.246625	0.702317	-0.00264748	0.431858	38.2207	39.6831	43.52	13.6588	Detail	153.905	0.0804857	0.401213	-0.00304504	0.705749	41.7198	41.5508	43.52	9.51258	5.15359
7	Mixed	173.064	0.31967	0.799587	0.0117602	0.333897	41.3661	42.9936	58.0258	13.1247	Detail	172.8	0.160571	0.566694	-0.000267778	0.455444	54.5098	54.4828	53.5637	3.82803	3.9404
8	Mixed	12.5304	0.967811	1.39127	-0.0038047	-0.00557435	42.7708	45.2567	53.5637	13.2359	Detail	0.126114	0.238687	0.690923	-0.0275115	0.279684	48.9749	48.7382	49.7375	5.77818	1.16728
9	Mixed	37.1686	0.191385	0.618683	0.00988793	0.565632	43.1423	47.0416	58.0258	14.7263	Detail	37.6132	0.0595994	0.345252	0.000592549	0.776705	54.6939	54.7447	58.0258	3.80763	5.71994
10	Mixed	98.0525	0.318517	0.798144	0.00877769	0.409557	42.5891	49.6119	4.0025	18.4161	Detail	99.1282	0.0999951	0.447203	0.00402338	0.641563	55.1927	55.4634	58.0258	3.75765	4.84104
11	Mixed	59.143	0.23099	0.679691	0.0184001	0.443747	40.6608	41.5722	38.6865	12.5799	Detail	59.6123	0.0728868	0.381803	0.0020862	0.731407	42.9571	42.2482	38.6838	8.59261	5.30798
12	Mixed	57.7536	0.401803	0.896441	0.0119394	0.268508	41.2674	42.8734	58.0258	13.3256	Detail	56.9235	0.121303	0.492551	0.00294094	0.574411	54.4246	54.3599	53.5637	3.83349	3.29407
13	Mixed	110.734	0.245159	0.700227	-0.0113743	0.494584	41.8053	45.1445	4.0025	14.885	Detail	108.679	0.073041	0.382207	-0.00321567	0.730579	54.3385	54.229	53.5637	3.82515	5.13626
14	Mixed	131.771	0.298914	0.773193	-0.00125524	0.352569	38.2562	38.9831	34.8176	14.2051	Detail	134.51	0.1348	0.519229	-0.00292535	0.532889	54.693	54.7447	58.0258	3.81065	3.40574
15	Mixed	175.328	0.609858	1.10441	0.030334	0.0795724	44.734	46.7717	49.7375	11.902	Detail	179.225	0.125355	0.50071	0.0091441	0.567511	46.5264	46.0636	43.52	7.73042	2.89106
16	Mixed	149.731	0.191191	0.61837	-0.000645403	0.480721	40.7593	40.9042	36.6505	11.4413	Detail	149.653	0.0702574	0.374853	-4.9994e-05	0.740244	41.9615	41.0912	36.6478	8.64884	5.46096
17	Mixed	140.892	0.203572	0.638079	-0.00498532	0.525209	37.0879	37.5109	36.6505	13.7393	Detail	140.648	0.0856743	0.413943	-0.00606596	0.688605	54.267	54.1275	49.7375	3.83624	4.25229
18	Mixed	68.3632	0.267219	0.731053	0.00712491	0.356993	44.5901	47.111	58.0258	12.6633	Detail	65.8676	0.122803	0.495587	-0.00266747	0.571509	54.4667	54.4107	53.5637	3.80951	4.10769
19	Mixed	160.368	0.194607	0.62387	-0.00766559	0.523034	40.6924	41.2115	36.6478	12.7759	Detail	159.104	0.0984292	0.443687	-0.0053109	0.647056	54.3048	54.1756	53.5637	3.81096	4.41531
20	Mixed	176.294	0.359494	0.847932	0.00178329	0.280561	44.4652	46.737	53.5637	12.164	Detail	175.856	0.131218	0.512284	-0.00656037	0.547566	50.6997	50.7154	49.7375	5.78265	4.53488
21	Mixed	141.351	0.423621	0.920458	0.0340911	0.176151	38.772	40.5568	43.52	14.454	Detail	142.59	0.156381	0.559251	0.0203647	0.472235	54.3659	54.2744	53.561	3.83642	2.99811
22	Mixed	12.4014	0.170356	0.583705	0.00130015	0.563048	41.7977	42.9135	40.9603	12.306	Detail	12.808	0.0509907	0.319345	0.000494609	0.807132	47.9722	47.4397	43.52	6.34602	5.72349
23	Mixed	39.2767	0.475456	0.975147	-0.00676544	0.209115	38.2491	39.3385	40.9603	13.5418	Detail	39.4043	0.159449	0.56471	-0.0110985	0.466641	41.6995	41.1981	40.9603	9.61789	3.28531
24	Mixed	132.807	0.233394	0.683218	-0.0091844	0.452611	43.6229	46.8599	58.0258	14.0459	Detail	134.039	0.0861441	0.415076	-0.00134799	0.686683	54.5999	54.6057	58.0258	3.8104	4.88708
25	Mixed	14.3636	0.368427	0.858402	-0.0164969	0.250194	43.4843	44.6876	43.52	11.4624	Detail	13.4735	0.130938	0.511737	-0.00537371	0.544779	45.2276	44.9388	43.52	8.07885	3.81232
26	Mixed	51.5977	0.191745	0.619265	0.00759499	0.542646	42.5897	45.8766	53.5637	14.0172	Detail	53.3678	0.0589619	0.3434	0.00144466	0.77903	54.3878	54.2851	53.5637	3.78724	7.04775
27	Mixed	59.9266	0.745004	1.22066	-0.00686775	0.0357032	45.5638	48.4924	58.0258	12.5681	Detail	60.7946	0.30956	0.786842	-0.0505723	0.118847	54.8739	54.9718	58.0258	3.75892	2.32929
28	Mixed	12.7846	0.172913	0.58807	0.00508228	0.530233	43.9465	45.8472	53.5637	11.9938	Detail	12.4037	0.0642781	0.358547	-0.000125866	0.759949	54.3759	54.2744	53.5637	3.80159	4.28134
29	Mixed	98.7362	0.989069	1.40646	-0.00649712	0.0133405	44.7744	48.2225	58.0258	13.4522	Detail	110.564	0.273661	0.739812	-0.106823	0.161124	56.7551	56.9143	58.0258	2.86061	0.880406
30	Mixed	128.079	0.347309	0.833438	0.0125802	0.310534	43.5376	46.7343	58.0258	13.7338	Detail	129.661	0.133895	0.517484	0.00585984	0.542551	54.4864	54.4321	53.5637	3.80021	4.57966
31	Mixed	152.137	0.504123	1.00411	-0.00754826	0.138559	41.758	44.4765	58.0258	13.9482	Detail	149.749	0.136168	0.521859	-0.00273228	0.5318	50.3451	50.5391	53.561	6.21241	2.98128
32	Mixed	10.0112	0.649769	1.13997	0.0103759	0.0788246	40.2739	42.0344	46.4217	13.5999	Detail	12.6256	0.177607	0.595999	-0.0066365	0.403048	54.1121	53.9003	49.7375	3.79802	2.07688
33	Mixed	149.551	0.626486	1.11936	-0.0180691	0.0245973	49.554	52.1823	58.0258	11.1264	Detail	151.036	0.328146	0.810119	-0.0540883	0.0726599	52.9116	53.195	53.5637	4.94114	3.85062
34	Mixed	143.865	0.211238	0.649982	-0.00146924	0.467421	42.2829	44.4819	58.0258	13.6274	Detail	146.062	0.118881	0.487609	0.0138277	0.583629	54.5782	54.5844	58.0258	3.82584	4.85164
35	Mixed	76.4666	0.214744	0.655353	0.0143779	0.435677	39.8023	39.8755	36.6478	12.0948	Detail	77.1506	0.0822424	0.405567	0.00477135	0.698877	42.3769	41.3985	36.6478	8.7039	4.84482
36	Mixed	72.9749	0.29888	0.77315	0.00198513	0.386261	43.5117	47.3088	58.0258	14.5383	Detail	72.1138	0.0879599	0.419428	0.00273071	0.681294	54.6648	54.6912	58.0258	3.79723	4.49504
37	Mixed	31.8178	0.155284	0.557286	0.0049226	0.594926	39.7054	41.7726	46.4217	13.6411	Detail	32.2267	0.0713833	0.377845	-0.0015836	0.736812	47.2325	47.1137	46.4217	7.37854	6.22478
38	Mixed	76.5404	0.134879	0.519383	0.00194782	0.641286	48.8875	51.1803	58.0258	11.1318	Detail	76.6929	0.0674869	0.367388	-6.59187e-05	0.749359	54.4667	54.4027	53.5637	3.79499	6.34376
39	Mixed	87.9991	0.74301	1.21902	0.00460917	-0.0096453	46.6739	49.115	58.0258	11.5152	Detail	83.9863	0.489233	0.989175	0.0100519	-0.12924	54.5302	54.4882	53.5637	3.78659	2.51519
40	Mixed	108.325	0.181237	0.602058	-0.000736775	0.542528	36.0579	36.0066	29.0142	14.5624	Detail	107.697	0.0775386	0.393798	-0.000886903	0.715884	49.7702	49.6707	49.7375	6.14355	5.32683
41	Mixed	165.062	0.282599	0.751796	-0.00835503	0.33141	44.4033	47.4904	58.0258	13.2054	Detail	163.029	0.150465	0.548571	-0.00492617	0.488992	54.7165	54.7687	58.0258	3.79743	4.86067
42	Mixed	67.0869	0.381748	0.873783	-0.0342065	0.198106	47.5971	50.6166	58.0258	12.0876	Detail	63.9355	0.133839	0.517376	-0.0153409	0.541399	52.6874	52.9652	53.5637	5.03534	4.41201
43	Mixed	47.0328	0.144077	0.536799	-0.00520596	0.58989	47.019	48.944	58.0258	10.8808	Detail	46.9225	0.0806926	0.401728	-0.00240582	0.70366	54.4035	54.3225	53.5637	3.81798	5.06968
44	Mixed	52.595	0.613043	1.10729	0.0250558	0.124884	42.7026	46.6942	58.0258	14.9794	Detail	53.1666	0.104136	0.456369	0.0124739	0.625946	54.8336	54.9451	58.0258	3.7964	2.73545
45	Mixed	94.8626	0.388899	0.881929	-0.00856631	0.354323	41.7299	52.5644	4.0025	21.3021	Detail	94.4798	0.110042	0.46913	5.47865e-06	0.612458	56.906	57.1013	58.0258	2.82486	6.9681
46	Mixed	27.6366	0.242515	0.696441	0.0212602	0.411679	44.0969	47.1511	58.0258	13.4592	Detail	30.6609	0.114963	0.479506	0.0105036	0.594721	54.4683	54.4133	53.5637	3.81482	4.56201
47	Mixed	140.677	0.316746	0.795922	7.94738e-05	0.47404	42.2947	50.841	4.0025	19.6705	Detail	140.524	0.0907007	0.425912	-0.00149741	0.674814	56.6663	56.7994	58.0258	2.87773	7.06994
48	Mixed	158.312	0.360619	0.849257	0.0013501	0.30932	39.4308	42.1921	4.0025	16.1501	Detail	159.581	0.144128	0.536895	-0.00530918	0.504345	55.0506	55.2497	58.0258	3.76712	3.57472
49	Mixed	176.435	0.34782	0.83405	0.0041285	0.31124	46.88	51.9418	58.0258	15.3229	Detail	175.459	0.159307	0.564459	-0.00816461	0.47287	55.286	55.573	58.0258	3.72735	7.5067
50	Mixed	119.896	0.593575	1.08956	-0.000333493	0.112183	46.5549	49.7562	58.0258	12.6871	Detail	120.728	0.209979	0.648041	-0.0286739	0.333809	54.8467	54.9397	58.0258	3.76941	3.13821
51	Mixed	166.346	0.335907	0.819643	-0.000929497	0.49788	42.0181	52.7381	4.0025	21.3009	Detail	166.198	0.0660554	0.363471	-0.000342676	0.755331	56.7367	56.8902	58.0258	2.8644	7.10088
52	Mixed	169.44	0.262822	0.725014	0.00729935	0.37702	38.7987	40.784	49.7375	14.2188	Detail	168.386	0.0892988	0.422608	-0.00105584	0.679224	48.6298	48.5806	49.7348	6.62411	5.14674
53	Mixed	98.4776	0.2012	0.63435	-0.000705863	0.621203	44.7252	50.0849	4.0025	16.2517	Detail	98.1232	0.0545784	0.330389	-0.000188602	0.794587	54.9106	55.0493	58.0258	3.78107	9.01445
54	Mixed	163.508	0.350576	0.837349	-0.00315339	0.320201	38.9914	40.7118	58.0258	14.3832	Detail	163.87	0.12105	0.492037	0.0126115	0.575305	54.3251	54.2103	53.561	3.82402	3.46529
55	Mixed	109.124	0.182084	0.603463	-0.00457835	0.564638	41.8704	44.3109	46.4217	13.572	Detail	108.933	0.0558719	0.334281	0.00100481	0.790191	47.4018	47.2233	46.419	7.30433	6.51249
56	Mixed	178.04	0.461888	0.961132	-0.000248036	0.131908	41.0528	43.715	53.561	13.9226	Detail	177.306	0.215698	0.656807	-2.45632e-05	0.318325	49.7495	49.7322	49.7375	6.23881	3.34847
57	Mixed	138.361	0.268788	0.733196	0.0038507	0.554629	44.6421	52.893	4.0025	19.0717	Detail	138.617	0.0644539	0.359037	0.00103894	0.760731	56.5808	56.6818	58.0258	2.89157	6.555
58	Mixed	43.4164	0.144152	0.536939	0.00286459	0.614577	40.4245	42.4886	49.7348	13.4249	Detail	43.9674	0.0504859	0.317761	0.00110744	0.809162	49.172	48.984	46.4217	6.17882	7.1416
59	Mixed	30.5005	0.602118	1.09738	0.00253277	0.110086	41.2665	44.3242	58.0258	14.7393	Detail	26.2837	0.110145	0.469352	0.00297037	0.607171	54.7166	54.7767	58.0258	3.80707	2.67888
60	Mixed	15.1093	0.277106	0.744454	0.00987795	0.390745	43.6834	46.2373	53.5637	12.9751	Detail	15.0495	0.0975681	0.441742	0.00884148	0.650061	50.1182	50.0768	49.7375	6.07062	4.99517
61	Mixed	55.4593	0.226182	0.67258	-0.00908079	0.541089	42.3085	47.1912	4.0025	16.2354	Detail	55.9044	0.0747871	0.386748	-0.000643939	0.724809	55.0572	55.2577	58.0258	3.76411	5.34165
62	Mixed	135.882	0.464462	0.963807	-0.0339303	0.217538	39.7007	41.5027	43.52	14.0884	Detail	137.245	0.132276	0.514346	-0.0181045	0.544836	54.373	54.2744	53.5637	3.8108	2.74147
63	Mixed	89.9611	0.639457	1.13089	0.00213119	0.0493853	49.1096	51.4769	58.0258	10.9324	Detail	90.6361	0.627816	1.12055	-0.00359848	-0.0148677	54.7962	54.8943	58.0258	3.80062	4.9138
64	Mixed	159.424	0.873926	1.32206	0.00190615	0.0147759	43.2936	46.5152	58.0258	13.8443	Detail	158.73	0.259313	0.720157	-0.0554718	0.184909	56.547	56.6364	58.0258	2.89631	1.08033
65	Mixed	118.957	0.202671	0.636665	-0.00421385	0.529326	40.8669	43.8059	58.0258	14.649	Detail	117.379	0.0701433	0.374549	-0.00141463	0.740312	54.5167	54.4801	53.5637	3.80498	5.39062
66	Mixed	46.1991	0.173025	0.58826	0.00695808	0.607637	47.1455	51.2445	58.0258	14.008	Detail	45.5787	0.0712179	0.377407	8.01554e-05	0.737472	55.1083	55.3271	58.0258	3.75558	7.82433
67	Mixed	97.3238	0.29731	0.771116	0.0059688	0.390582	36.5944	37.2009	38.6838	13.9501	Detail	97.5436	0.0864223	0.415746	0.00275038	0.686451	39.7294	39.09	36.6478	10.3149	4.5659
68	Mixed	104.119	0.454227	0.953128	-0.0184608	0.205223	41.9648	44.0597	58.0258	13.4125	Detail	102.58	0.139038	0.527329	-0.001839	0.521637	54.3711	54.2744	53.5637	3.81698	2.97436
69	Mixed	178.109	0.535349	1.03475	-0.00145633	0.132154	42.6418	44.8827	49.7375	12.9518	Detail	179.434	0.170744	0.584369	-0.0174397	0.44105	47.2743	47.2446	46.4217	7.36519	3.05358
70	Mixed	59.7718	0.709969	1.19161	-0.000818961	0.0690896	43.4027	45.5346	53.5637	12.4481	Detail	62.0045	0.259906	0.72098	-0.0222491	0.233496	48.2994	48.4016	49.7375	7.00659	2.42444
71	Mixed	27.7148	0.153183	0.553503	-0.0116016	0.604663	39.1301	40.8107	43.52	13.405	Detail	27.0211	0.0515974	0.32124	-0.00076432	0.805304	44.464	43.9128	43.52	8.03723	6.68317
72	Mixed	116.123	0.46018	0.959354	-0.024932	0.188654	48.614	53.7347	58.0258	15.1698	Detail	115.233	0.223545	0.668647	-0.0160487	0.319371	55.5524	55.9016	58.0258	3.65213	5.94173
73	Mixed	103.619	0.912405	1.35086	0.0305697	-0.0194571	45.8927	49.473	58.0258	13.3586	Detail	102.535	0.219421	0.662452	0.00913218	0.289317	56.4966	56.5642	58.0258	2.90265	1.29388
74	Mixed	59.3381	0.738272	1.21513	-0.0262496	0.0130676	41.1203	43.4666	58.0258	14.1861	Detail	68.3107	0.144527	0.537637	-0.000509404	0.503675	54.6686	54.6859	53.5637	3.78069	2.05768
75	Mixed	0.282869	0.914033	1.35206	-0.150968	-0.0929329	42.6137	46.7289	58.0258	15.3027	Detail	14.1896	0.614735	1.10881	-0.000278192	-0.337108	58.2972	58.2342	58.0258	1.99021	1.54033
76	Mixed	0.175696	0.495177	0.995165	0.0166268	0.0586237	43.5212	47.624	58.0258	14.8462	Detail	1.20652	0.223165	0.668079	-0.00962085	0.301991	54.5843	54.5817	53.5637	3.80766	3.16647
77	Mixed	44.1808	0.738267	1.21513	0.0150901	0.054605	43.5396	46.1572	58.0258	13.1916	Detail	42.6727	0.264058	0.726716	-0.00936518	0.198916	54.6311	54.6431	53.5637	3.79683	2.12866
78	Mixed	91.5654	0.212472	0.651877	0.00350501	0.589395	46.9155	52.6232	58.0258	16.2992	Detail	91.2787	0.0579955	0.340575	0.000794846	0.782877	55.2392	55.4928	58.0258	3.72207	9.5787
79	Mixed	134.287	0.923003	1.35868	0.0381218	0.0437731	41.9323	43.1272	43.52	12.2119	Detail	146.662	0.0930603	0.431417	0.0121758	0.665201	42.1362	41.6817	38.6838	7.15368	1.76407
80	Mixed	57.1739	0.15682	0.560035	0.00252305	0.635714	45.6604	49.3447	58.0258	13.8603	Detail	56.0227	0.0687958	0.370933	-0.000450296	0.745287	54.8808	55.0172	58.0258	3.79539	8.72693
81	Mixed	52.5045	0.309662	0.786971	-9.41575e-05	0.266496	43.428	43.8994	40.9603	10.5882	Detail	52.4049	0.147161	0.542515	0.00723329	0.499276	43.3624	42.7772	40.9603	8.18937	4.92332
82	Mixed	89.4708	0.363649	0.852818	-0.0170206	0.334013	45.6014	53.4167	4.0025	18.597	Detail	88.2659	0.129383	0.508691	-0.00162616	0.558783	56.6851	56.8234	58.0258	2.87435	6.78049
83	Mixed	98.6418	0.388482	0.881456	0.0036439	0.450583	39.636	52.3079	4.0025	22.6038	Detail	98.6159	0.0673211	0.366936	0.00165483	0.751026	56.8854	57.0772	58.0258	2.83024	7.86629
84	Mixed	76.7505	0.366092	0.855678	-0.0305268	0.228576	39.3719	40.7572	40.9603	13.5781	Detail	73.4213	0.135882	0.52131	-0.0160599	0.528575	54.2371	54.082	49.7375	3.82097	3.50082
85	Mixed	134.279	0.926235	1.36105	0.00378046	-0.00147202	48.4475	51.9525	58.0258	12.4282	Detail	134.591	0.910017	1.34909	0.0407598	0.0100918	56.4541	56.5055	58.0258	2.90731	2.38038
86	Mixed	33.7984	0.360979	0.849681	-0.0667951	0.208163	47.263	51.9098	58.0258	14.8611	Detail	30.6515	0.178755	0.597921	-0.0125065	0.417753	55.1818	55.3966	58.0258	3.71536	4.66872
87	Mixed	85.5593	0.332147	0.815042	-0.0137684	0.330268	42.7035	45.3289	58.0258	13.538	Detail	83.0886	0.137727	0.524838	-0.0128992	0.523826	54.5243	54.4935	53.5637	3.80889	4.66955
88	Mixed	160.89	0.11447	0.478476	-0.00655862	0.680017	47.0588	48.6848	49.7375	10.641	Detail	161.2	0.0558205	0.334127	-0.000386396	0.789855	54.1623	53.9725	49.7375	3.80469	5.80598
89	Mixed	134.437	0.504635	1.00462	-0.0210548	0.135468	42.8886	45.1766	58.0258	13.2257	Detail	130.662	0.195757	0.625711	-0.02404	0.360369	54.6665	54.6939	58.0258	3.79516	2.63766
90	Mixed	118.88	0.708491	1.19037	-0.021017	0.0547247	41.25	46.2026	4.0025	16.7146	Detail	119.443	0.211696	0.650686	-0.00406293	0.322955	56.5385	56.623	58.0258	2.89745	2.06159
91	Mixed	72.9838	0.328752	0.810866	-0.0161032	0.299072	39.2961	40.0839	38.6838	13.335	Detail	66.1479	0.110556	0.470225	-0.00146521	0.60926	54.3894	54.3065	53.5637	3.82964	3.33275
92	Mixed	97.7053	0.290084	0.761688	-0.00347479	0.414104	42.8757	47.8111	58.0258	15.789	Detail	97.4768	0.101002	0.449448	0.00163109	0.639251	55.2016	55.4688	58.0258	3.75153	5.46995
93	Mixed	99.2343	0.412485	0.908279	-0.0385626	0.080034	46.6024	50.3146	58.0258	13.4597	Detail	96.6863	0.222593	0.667222	-0.0233424	0.297602	52.0405	52.559	58.0258	5.67968	3.58997
94	Mixed	47.5915	0.181421	0.602364	0.00579155	0.533046	46.6431	49.3554	58.0258	12.0395	Detail	48.3044	0.0871828	0.417571	0.00439444	0.682683	54.4957	54.4508	53.5637	3.80678	5.38396
95	Mixed	105.788	0.239966	0.692771	-0.00788283	0.423126	47.0495	50.3708	58.0258	12.81	Detail	104.783	0.118564	0.486957	0.000376781	0.585748	54.8717	54.9825	58.0258	3.77364	5.78664
96	Mixed	94.0399	0.213633	0.653656	-0.0202907	0.475592	41.6801	43.6669	43.52	13.4529	Detail	93.415	0.0954591	0.436942	0.00268848	0.655682	54.263	54.1221	49.7375	3.83156	4.75242
97	Mixed	83.7486	0.421349	0.917986	0.00422713	0.190165	42.1604	45.3182	58.0258	14.43	Detail	82.9341	0.154237	0.555404	0.00223376	0.472779	54.4923	54.4534	53.5637	3.82021	3.33224
98	Mixed	7.93338	0.305536	0.781711	-0.00229706	0.362703	41.2149	43.5921	58.0258	13.6754	Detail	9.09867	0.117733	0.485249	-0.000569598	0.585527	54.3959	54.3172	53.5637	3.83077	4.02286
99	Mixed	27.5224	0.186871	0.611345	0.00391817	0.588185	47.6609	52.2037	58.0258	14.3968	Detail	26.8644	0.0631596	0.355414	0.00125555	0.764916	55.1224	55.3218	58.0258	3.73074	7.50756
100	Mixed	51.6717	0.176289	0.593782	0.00421322	0.574158	46.839	50.328	58.0258	13.098	Detail	53.5699	0.0643921	0.358865	0.00104711	0.7604	54.787	54.8596	58.0258	3.78012	6.62499
Poisson noise, level 10
Image	Component	Mean direction	Circ. var	Angular std	Circ. skewness	Circ. kurtosis	Mean (um)	Median (um)	Mode (um)	Std (um)	Component	Mean direction	Circ. var	Angular std	Circ. skewness	Circ. kurtosis	Mean (um)	Median (um)	Mode (um)	Std (um)	SNR (dB)
1	Mixed	117.175	0.294691	0.767713	0.000817065	0.283899	37.6994	38.9216	40.9603	14.1729	Detail	120.64	0.154642	0.556133	-0.00869521	0.47329	54.2156	54.05	49.7375	3.82507	3.63448
2	Mixed	41.7497	0.888973	1.3334	-0.0131976	-0.0148833	46.6073	53.7774	58.0258	17.7773	Detail	40.325	0.878446	1.32548	-0.0333932	-0.0428466	56.7383	56.8929	58.0258	2.86406	2.4652
3	Mixed	39.0647	0.367804	0.857676	0.0181622	0.346902	42.43	49.3608	4.0025	18.1605	Detail	39.3928	0.118773	0.487386	0.00615415	0.58471	56.6937	56.8341	58.0258	2.87276	4.55106
4	Mixed	33.506	0.188318	0.613706	0.0138994	0.580856	48.6784	53.3419	58.0258	14.5369	Detail	34.304	0.0714336	0.377978	0.00275943	0.737451	55.4314	55.7012	58.0258	3.64391	8.08792
5	Mixed	52.323	0.335056	0.818604	0.0294656	0.358692	41.4396	45.3182	4.0025	15.3844	Detail	52.6633	0.0956136	0.437295	0.00403138	0.655585	54.691	54.726	58.0258	3.79006	4.54355
6	Mixed	153.831	0.211477	0.650349	-0.0042233	0.459382	40.0847	41.2409	43.52	12.3831	Detail	153.985	0.0868357	0.416739	-0.00280436	0.685316	43.0372	42.8921	43.52	9.08633	5.5353
7	Mixed	173.196	0.317302	0.796621	0.0132605	0.334342	41.6556	43.365	58.0258	13.1315	Detail	172.88	0.162097	0.569381	0.000787481	0.451383	54.562	54.5603	58.0258	3.82503	4.08054
8	Mixed	8.65657	0.964879	1.38916	-0.00719595	-0.00587184	43.5648	46.0102	53.5637	12.8013	Detail	173.294	0.154347	0.555603	0.0177577	0.474737	49.976	49.9032	49.7375	5.67271	1.19312
9	Mixed	37.2036	0.196192	0.626405	0.00938085	0.565739	42.9016	47.0282	58.0258	15.077	Detail	37.6233	0.0589041	0.343232	0.00034578	0.779147	54.707	54.7634	58.0258	3.80569	5.76731
10	Mixed	98.1987	0.339757	0.824326	0.00965734	0.393193	41.6971	49.5398	4.0025	19.2329	Detail	99.1298	0.102459	0.452679	0.00431113	0.633871	55.2841	55.5863	58.0258	3.73892	4.79172
11	Mixed	59.1525	0.226737	0.673405	0.0186884	0.449242	40.9861	41.9623	40.9603	12.5354	Detail	59.6442	0.0715529	0.378293	0.0023209	0.735896	43.1646	42.51	38.6838	8.61811	5.29134
12	Mixed	57.4559	0.38538	0.877929	0.0105765	0.281724	42.1379	43.6937	58.0258	12.8315	Detail	56.5383	0.115899	0.481454	0.0023512	0.590925	54.4602	54.4107	53.5637	3.83164	3.36776
13	Mixed	110.896	0.216729	0.658375	-0.0115147	0.514817	43.1144	45.8392	58.0258	13.6533	Detail	108.894	0.0714778	0.378095	-0.00335038	0.735853	54.4065	54.3305	53.5637	3.82674	5.03763
14	Mixed	131.742	0.301482	0.776508	-0.00363755	0.35334	38.2632	39.0339	36.6478	14.3004	Detail	134.661	0.130582	0.511043	-0.00482716	0.54568	54.7348	54.8034	58.0258	3.8055	3.44222
15	Mixed	175.437	0.591878	1.08801	0.0339417	0.0865019	45.658	47.5679	53.5637	11.2931	Detail	179.575	0.109782	0.468576	0.00656992	0.612133	47.0234	46.8144	43.52	7.6863	2.84755
16	Mixed	149.684	0.18878	0.614459	-0.000342869	0.4878	41.1018	41.3397	38.6838	11.4567	Detail	149.621	0.0690478	0.371612	0.000399534	0.744465	42.4063	41.5374	36.6478	8.49341	5.55952
17	Mixed	140.931	0.185191	0.60859	-0.00665742	0.539663	38.2563	38.5663	38.6838	13.1906	Detail	140.562	0.0823575	0.405851	-0.00588522	0.699595	54.3206	54.2076	49.7375	3.83588	4.32063
18	Mixed	68.3922	0.271635	0.737069	0.0077981	0.355217	44.5865	47.3729	58.0258	13.0323	Detail	66.0254	0.125711	0.50142	-0.00329982	0.562811	54.4959	54.4508	53.5637	3.80697	4.12868
19	Mixed	160.323	0.16804	0.579723	-0.00954204	0.54895	42.2881	42.6917	36.6478	11.6443	Detail	158.893	0.0903596	0.425111	-0.00413064	0.673067	54.3264	54.2076	53.5637	3.8112	4.63552
20	Mixed	176.226	0.34575	0.831565	0.00142224	0.295194	45.0719	47.3702	53.5637	11.9211	Detail	175.853	0.12558	0.501159	-0.00763711	0.564594	50.8398	50.8918	49.7375	5.75936	4.67211
21	Mixed	141.281	0.425487	0.922482	0.0382766	0.177273	38.8436	40.7706	4.04793	14.558	Detail	142.684	0.154635	0.556121	0.020473	0.477522	54.3446	54.2423	53.561	3.8353	3.015
22	Mixed	12.4242	0.145997	0.540364	0.0019477	0.58881	43.3627	44.2361	43.52	11.1429	Detail	12.7628	0.0470289	0.306688	0.00038508	0.821306	48.1523	47.6908	43.52	6.34442	5.98449
23	Mixed	39.4155	0.445987	0.944444	-0.00760842	0.222611	40.0044	40.8641	40.9603	12.4859	Detail	39.4425	0.166072	0.576319	-0.0147348	0.450065	43.0126	42.5875	40.9603	9.18043	3.43334
24	Mixed	132.636	0.219738	0.66293	-0.00871912	0.460881	44.5096	47.5305	58.0258	13.3664	Detail	133.885	0.0857541	0.414135	-0.00150858	0.687979	54.6474	54.6752	58.0258	3.80992	4.86672
25	Mixed	14.2324	0.36028	0.848858	-0.0152545	0.254162	43.9086	45.1979	46.419	11.4229	Detail	13.0892	0.132182	0.514163	-0.00359755	0.541171	45.6989	45.4331	40.9603	7.92784	3.93105
26	Mixed	51.6186	0.189713	0.615976	0.00632275	0.547026	42.8906	46.2721	53.5637	13.9747	Detail	53.394	0.0625147	0.353595	0.000474359	0.766855	54.4011	54.3065	53.5637	3.78952	6.94663
27	Mixed	59.601	0.736895	1.214	-0.00598991	0.0339229	45.8705	48.8825	58.0258	12.5785	Detail	59.5931	0.287489	0.758273	-0.0423296	0.159453	54.9167	55.0306	58.0258	3.75269	2.18667
28	Mixed	12.7642	0.168996	0.581371	0.00448862	0.534615	44.7597	46.7396	53.5637	11.6713	Detail	12.4458	0.0613126	0.350179	-9.85804e-05	0.770256	54.4196	54.3385	53.5637	3.80166	4.2424
29	Mixed	103.053	0.989964	1.4071	-0.00903212	0.0121432	44.5969	48.2573	58.0258	13.8115	Detail	134.79	0.937311	1.36917	-0.00998579	-0.059241	56.3111	56.2944	58.0258	2.91837	2.47539
30	Mixed	128.2	0.350554	0.837321	0.0143579	0.310962	43.2964	46.6996	58.0258	14.1277	Detail	130.089	0.132786	0.515338	0.00446928	0.545845	54.4862	54.4321	53.5637	3.79889	4.77812
31	Mixed	152.054	0.503598	1.00359	-0.00818855	0.137623	41.8952	44.6903	58.0258	14.0076	Detail	150.177	0.134188	0.51805	-0.00599263	0.537215	50.13	50.2879	53.561	6.26999	3.00568
32	Mixed	10.0799	0.6339	1.12597	0.0106012	0.0852143	41.4459	43.031	49.7375	12.8488	Detail	12.5864	0.176907	0.594823	-0.00786037	0.405326	54.1771	53.9912	53.561	3.80111	2.15207
33	Mixed	149.409	0.620145	1.11368	-0.0235105	0.0285228	49.5381	52.4949	58.0258	11.7749	Detail	151.2	0.363056	0.852122	-0.0599267	0.0187695	54.7936	54.8596	58.0258	3.76632	4.47373
34	Mixed	143.823	0.220041	0.663386	-0.00134764	0.462239	42.0747	44.554	58.0258	14.0637	Detail	145.759	0.119507	0.48889	0.014069	0.581263	54.5852	54.5977	58.0258	3.82838	4.65162
35	Mixed	76.4557	0.201562	0.63492	0.0142548	0.449488	40.9113	41.0805	36.6478	11.59	Detail	77.1717	0.0863586	0.415593	0.00478028	0.685257	43.1976	42.3978	36.6478	8.63057	4.85694
36	Mixed	73.1848	0.294359	0.76728	0.00346581	0.393661	43.8843	47.8218	58.0258	14.4856	Detail	72.4203	0.0842129	0.410397	0.00272392	0.693764	54.7487	54.8115	58.0258	3.79	4.60148
37	Mixed	31.8245	0.141639	0.532238	0.00347686	0.609292	40.7446	42.7532	46.4217	13.109	Detail	32.1758	0.0691425	0.371867	-0.00177739	0.744414	47.4833	47.3969	46.4217	7.31959	6.35167
38	Mixed	76.5568	0.14447	0.537531	0.0033574	0.635533	48.7599	51.4636	58.0258	11.9161	Detail	76.622	0.0671062	0.36635	-6.60619e-05	0.750724	54.5266	54.4855	53.5637	3.78962	6.56374
39	Mixed	87.916	0.739171	1.21587	0.00944905	-0.0118846	46.7044	49.3741	58.0258	11.8889	Detail	84.5177	0.495898	0.99589	0.0207955	-0.132428	54.5101	54.4614	53.5637	3.78785	2.62708
40	Mixed	108.257	0.180981	0.601633	-0.00193254	0.544242	36.3133	36.4635	29.0142	14.5575	Detail	107.434	0.076287	0.390607	-0.00129917	0.719983	49.7639	49.6814	49.7375	6.1662	5.11639
41	Mixed	165.053	0.289188	0.760511	-0.0109231	0.328281	44.2501	47.6989	58.0258	13.7053	Detail	162.823	0.150952	0.549458	-0.00660451	0.488276	54.8002	54.8863	58.0258	3.78791	4.96941
42	Mixed	66.9312	0.38373	0.876048	-0.0409413	0.200908	47.4829	50.8196	58.0258	12.6823	Detail	63.5386	0.118314	0.486444	-0.0172226	0.584896	54.6888	54.7046	53.5637	3.76796	3.80686
43	Mixed	47.055	0.148956	0.545813	-0.00614653	0.586841	47.269	49.4783	58.0258	11.2769	Detail	47.0198	0.0794051	0.39851	-0.00191921	0.707988	54.4574	54.4	53.5637	3.81487	5.25135
44	Mixed	52.0463	0.614273	1.1084	0.0238083	0.128286	42.5043	46.7289	58.0258	15.2981	Detail	52.733	0.10974	0.468488	0.013278	0.608219	54.879	55.0119	58.0258	3.7922	2.7661
45	Mixed	94.7629	0.439283	0.937318	-0.0105853	0.324525	39.0048	51.7575	4.0025	22.6216	Detail	94.2353	0.100449	0.448217	-0.000349414	0.641732	56.9622	57.1681	58.0258	2.80937	5.76922
46	Mixed	27.4863	0.246142	0.701629	0.0193471	0.412775	44.0271	47.3729	58.0258	13.8443	Detail	30.1943	0.115333	0.480276	0.00975502	0.593592	54.4865	54.4401	53.5637	3.81231	4.75308
47	Mixed	140.85	0.378289	0.869815	-0.00116106	0.432755	39.1656	49.5719	4.0025	21.4494	Detail	140.647	0.0859136	0.41452	-0.00152392	0.68985	56.7028	56.8475	58.0258	2.87103	6.8143
48	Mixed	158.15	0.34052	0.825251	-0.000402458	0.321937	40.4704	43.4879	4.0025	15.7417	Detail	159.229	0.148513	0.545001	-0.0063885	0.491733	55.0444	55.247	58.0258	3.77139	3.66575
49	Mixed	176.552	0.364103	0.85335	0.00075453	0.310164	45.6073	51.7949	58.0258	16.8588	Detail	175.402	0.153772	0.554567	-0.009701	0.488333	55.3638	55.6772	58.0258	3.71028	7.28453
50	Mixed	120.04	0.592087	1.0882	-0.0023285	0.114357	46.228	49.8364	58.0258	13.3997	Detail	120.013	0.164026	0.572758	-0.023421	0.449225	54.8355	54.921	58.0258	3.76617	2.71389
51	Mixed	166.158	0.404451	0.89939	0.00240018	0.444319	38.2632	51.3941	4.0025	22.9219	Detail	166.068	0.0587333	0.342734	-0.00027706	0.780233	56.8165	56.9917	58.0258	2.84708	6.67659
52	Mixed	169.394	0.250704	0.708102	0.00937751	0.389504	39.5276	41.6176	49.7375	13.8595	Detail	168.768	0.0798825	0.399706	-0.00120187	0.709442	49.1444	49.0508	49.7348	6.32369	5.29265
53	Mixed	98.4488	0.225534	0.671616	-0.00152288	0.601536	43.7079	50.0234	4.0025	17.432	Detail	98.1856	0.0561531	0.335121	-0.000236268	0.789134	55.0414	55.2363	58.0258	3.76719	7.84224
54	Mixed	163.384	0.328883	0.811028	-0.00531222	0.331459	40.2255	41.7458	58.0258	13.5881	Detail	164.016	0.116576	0.482858	0.0115919	0.589024	54.389	54.3038	53.5637	3.82516	3.54066
55	Mixed	109.181	0.184229	0.607008	-0.0047994	0.565389	41.85	44.4204	46.4217	13.7606	Detail	108.952	0.0549476	0.331504	0.000868375	0.793412	47.5419	47.3515	46.419	7.22729	6.62598
56	Mixed	178.059	0.456372	0.955377	-0.00346192	0.129692	41.5524	44.2254	53.5637	13.6991	Detail	176.906	0.214975	0.655706	-0.00120795	0.318705	49.9317	49.9513	49.7375	6.20878	3.29221
57	Mixed	138.173	0.310942	0.788596	-0.00419678	0.522669	42.2831	52.3186	4.0025	20.6792	Detail	138.251	0.0643134	0.358646	0.000716758	0.761299	56.6078	56.7192	58.0258	2.88747	10.5782
58	Mixed	43.3824	0.147669	0.54345	0.00341743	0.613654	40.4389	42.6302	49.7375	13.5752	Detail	43.8684	0.049503	0.314652	0.00105415	0.812693	49.2863	49.1176	49.7348	6.15312	7.06472
59	Mixed	30.2482	0.60378	1.09889	0.00149704	0.110308	41.0306	44.399	4.0025	15.1519	Detail	26.3093	0.105986	0.460404	0.004177	0.620573	54.7072	54.7634	58.0258	3.80746	2.75824
60	Mixed	15.1648	0.278371	0.746152	0.0112932	0.393051	43.5529	46.3522	53.5637	13.362	Detail	15.2021	0.0969765	0.440401	0.00838785	0.652074	50.2101	50.1757	49.7375	6.02441	5.11255
61	Mixed	55.523	0.245505	0.700721	-0.0101334	0.5285	41.1694	46.1491	4.0025	16.951	Detail	55.8997	0.0767642	0.391827	-0.000708941	0.718128	55.0998	55.3191	58.0258	3.75948	5.23175
62	Mixed	135.803	0.461625	0.960859	-0.0363978	0.222431	39.8205	41.6657	43.52	14.1092	Detail	137.154	0.129959	0.509821	-0.0170236	0.551778	54.3716	54.2717	53.5637	3.81213	2.76824
63	Mixed	89.886	0.631965	1.12425	-0.000638978	0.0523181	48.9387	51.6827	58.0258	11.6867	Detail	90.7941	0.378995	0.870626	-0.0110626	0.0648199	52.0853	52.4896	53.5637	5.49151	4.67411
64	Mixed	159.332	0.873001	1.32136	0.00232004	0.0191005	43.5499	46.7583	58.0258	13.7489	Detail	159.003	0.25311	0.711492	-0.0466585	0.199848	56.4964	56.5642	58.0258	2.90268	1.09452
65	Mixed	118.992	0.200408	0.6331	-0.00379962	0.531802	41.2377	44.2975	58.0258	14.5658	Detail	117.31	0.0691895	0.371993	-0.00168066	0.743561	54.5401	54.5149	53.5637	3.80453	5.43495
66	Mixed	46.2783	0.194476	0.623659	0.00581862	0.596684	46.2768	51.2926	58.0258	15.3972	Detail	45.6704	0.0695746	0.373027	0.000211563	0.743142	55.1744	55.418	58.0258	3.7434	7.82653
67	Mixed	97.3105	0.271855	0.737367	0.00778142	0.409098	38.0076	38.585	40.9603	13.2293	Detail	97.6892	0.085512	0.413551	0.0034046	0.689366	41.1038	40.5435	38.6838	9.74977	4.59865
68	Mixed	104.067	0.450404	0.949109	-0.0198916	0.204605	42.1015	44.3429	58.0258	13.5465	Detail	102.572	0.140041	0.529228	-0.00357039	0.518375	54.3951	54.3091	53.5637	3.81684	3.00453
69	Mixed	178.216	0.529113	1.0287	-0.0027232	0.133413	42.9472	45.2647	49.7375	12.9221	Detail	179.217	0.155833	0.558271	-0.0174133	0.479833	47.4655	47.429	46.4217	7.33475	2.97744
70	Mixed	59.7921	0.70133	1.18434	-0.00265962	0.0700711	43.974	46.1465	53.5637	12.2396	Detail	62.2993	0.237901	0.689784	-0.0288619	0.276278	48.809	48.9894	49.7375	6.90087	2.31425
71	Mixed	27.8117	0.158572	0.563155	-0.0110674	0.600747	39.0316	40.8053	43.52	13.5993	Detail	27.1445	0.0517102	0.32159	-0.000891757	0.804862	44.4128	43.8486	40.9603	8.05373	6.59624
72	Mixed	115.887	0.467536	0.966991	-0.0245545	0.190015	47.4419	53.8522	58.0258	16.8763	Detail	115.752	0.255399	0.714701	-0.021962	0.254862	56.6855	56.8234	58.0258	2.87428	6.08027
73	Mixed	103.271	0.912701	1.35107	0.0323978	-0.0129585	45.9689	49.807	58.0258	13.6465	Detail	101.793	0.22012	0.663506	0.00769086	0.291942	56.6388	56.762	58.0258	2.88247	1.5582
74	Mixed	59.0708	0.732413	1.2103	-0.0222684	0.0137054	41.7634	44.204	58.0258	13.8966	Detail	68.2219	0.0986226	0.444123	0.00062971	0.643008	54.6635	54.6832	53.5637	3.78607	2.02277
75	Mixed	178.884	0.910208	1.34923	-0.171034	-0.0802337	43.0745	47.1725	58.0258	15.0175	Detail	13.8213	0.643268	1.13426	-0.00543241	-0.362904	58.2972	58.2342	58.0258	1.99021	1.57611
76	Mixed	179.766	0.512584	1.01251	0.01494	0.051039	42.5349	47.3114	4.0025	15.934	Detail	1.10747	0.228015	0.6753	-0.00766759	0.290677	54.5839	54.579	53.5637	3.80701	3.16737
77	Mixed	44.26	0.732444	1.21033	0.015058	0.0591464	43.8109	46.5606	58.0258	13.1997	Detail	42.8136	0.262929	0.72516	-0.0100825	0.203223	54.7476	54.8034	58.0258	3.78131	2.27727
78	Mixed	91.3547	0.246008	0.701438	0.00642048	0.562871	45.4302	52.6445	4.0025	18.0454	Detail	90.9889	0.0586415	0.342466	0.000862865	0.780888	55.4291	55.7333	58.0258	3.67339	9.09518
79	Mixed	134.167	0.917466	1.3546	0.0393059	0.0416547	44.1539	44.8613	43.52	10.3566	Detail	147.221	0.0534967	0.327098	-0.000500593	0.797059	45.3499	45.2193	46.4217	5.33067	1.50786
80	Mixed	57.3464	0.175338	0.592178	0.00249255	0.624452	44.9812	49.286	58.0258	14.8957	Detail	56.3268	0.0686004	0.370406	-0.000236435	0.745992	54.9216	55.076	58.0258	3.7916	8.37645
81	Mixed	52.5551	0.303478	0.779074	0.00178384	0.273994	43.7313	44.3082	40.9603	10.6643	Detail	52.545	0.141227	0.531465	0.00681447	0.514807	43.9239	43.4372	40.9603	8.23742	4.3758
82	Mixed	89.554	0.400329	0.894795	-0.017867	0.321403	43.2979	53.0801	4.0025	20.4371	Detail	88.5033	0.114826	0.47922	-0.00236999	0.599455	56.738	56.8929	58.0258	2.86414	5.6809
83	Mixed	98.4609	0.460422	0.959606	-0.000687504	0.39233	35.6971	50.1249	4.0025	23.7527	Detail	98.3696	0.0656765	0.362427	0.00183614	0.75665	56.9419	57.144	58.0258	2.81509	7.7964
84	Mixed	76.9242	0.361045	0.849758	-0.0298404	0.233694	39.717	41.1073	40.9603	13.4837	Detail	73.4947	0.133659	0.517029	-0.0141115	0.535264	54.2531	54.1034	53.561	3.81894	3.568
85	Mixed	133.803	0.922311	1.35817	0.00754842	-0.000181749	47.9995	51.9712	58.0258	13.3211	Detail	133.35	0.884634	1.33014	0.0589478	-0.0112953	56.5192	56.5963	58.0258	2.89992	2.38312
86	Mixed	33.6215	0.372465	0.863093	-0.0595026	0.20859	46.5264	52.0487	58.0258	16.0628	Detail	30.8594	0.173096	0.588382	-0.00807555	0.434377	55.3268	55.5676	58.0258	3.66768	4.80666
87	Mixed	85.3641	0.326584	0.808188	-0.0143919	0.339822	43.0166	45.8953	58.0258	13.5968	Detail	82.8987	0.133912	0.517518	-0.0122084	0.53546	54.5459	54.5229	53.5637	3.80598	4.83424
88	Mixed	160.873	0.121345	0.492636	-0.00619516	0.674713	47.065	48.9306	49.7375	11.1335	Detail	161.127	0.0552559	0.332433	-0.000474716	0.791818	54.1977	54.0233	53.561	3.80842	6.16379
89	Mixed	134.767	0.491332	0.991295	-0.019784	0.139967	43.5842	45.9033	58.0258	12.8915	Detail	131.509	0.195242	0.624887	-0.0217177	0.361948	54.7415	54.8008	58.0258	3.78957	2.73404
90	Mixed	119.179	0.709433	1.19116	-0.0247263	0.0579501	40.8186	46.0369	4.0025	17.1387	Detail	119.396	0.203374	0.637767	-0.006865	0.34334	56.5337	56.6177	58.0258	2.89808	2.13824
91	Mixed	73.0638	0.318985	0.79873	-0.0165611	0.309661	39.7656	40.5301	38.6838	13.1234	Detail	66.4098	0.1035	0.454973	-0.00164809	0.631282	54.4161	54.3466	53.5637	3.83233	3.43781
92	Mixed	97.4496	0.298217	0.772292	-0.00479101	0.410326	42.6897	47.9794	58.0258	16.1539	Detail	97.1978	0.0932693	0.431901	0.00162337	0.66462	55.3827	55.6798	58.0258	3.68842	5.52668
93	Mixed	99.1888	0.412688	0.908502	-0.0322812	0.0871332	46.5497	50.6967	58.0258	14.0472	Detail	96.3564	0.255645	0.715046	-0.0253399	0.219878	54.9704	55.1401	58.0258	3.77909	4.31312
94	Mixed	47.7273	0.187811	0.61288	0.00623858	0.531959	46.4365	49.497	58.0258	12.6594	Detail	48.3544	0.0867362	0.4165	0.00457288	0.684197	54.5186	54.4828	53.5637	3.80306	5.53185
95	Mixed	105.922	0.245864	0.701233	-0.00810662	0.42557	46.7438	50.5044	58.0258	13.5762	Detail	104.847	0.116677	0.483067	0.000189871	0.59201	54.9298	55.0653	58.0258	3.76739	6.41662
96	Mixed	93.8377	0.216972	0.658745	-0.0216344	0.479804	41.728	43.9395	4.0025	13.7582	Detail	92.9325	0.0903424	0.42507	0.00200981	0.672343	54.2752	54.1381	49.7375	3.83112	4.83735
97	Mixed	84.015	0.410428	0.906011	0.00122628	0.198011	42.8206	45.89	58.0258	14.0178	Detail	82.9362	0.152145	0.551624	0.00240583	0.478742	54.5133	54.4828	53.5637	3.82038	3.36152
98	Mixed	7.99975	0.302881	0.778308	-0.00155842	0.364806	41.4908	43.9074	58.0258	13.6433	Detail	9.25216	0.116595	0.482898	-0.00096245	0.5891	54.412	54.3385	53.5637	3.82976	4.07117
99	Mixed	27.514	0.209055	0.646614	0.00513537	0.575059	46.6941	52.1476	58.0258	15.7396	Detail	26.9007	0.0631992	0.355526	0.00133789	0.764887	55.1911	55.4153	58.0258	3.71866	7.97041
100	Mixed	51.7691	0.188565	0.614109	0.00650936	0.568773	46.4249	50.4295	58.0258	13.9735	Detail	53.668	0.0637164	0.356977	0.000920889	0.762846	54.8601	54.9638	58.0258	3.77227	7.38975

## Sheet: Cell clusters - CS settings
Magnification	10
Camera pixel (um)	6.8
Segmentation	Disabled
Target ch	Combined
Rotate mixed	Yes
Rotate detail	Yes
Spectral resolution	Balanced
WL low (µm)	4
WL high (µm)
Exclude low (µm)
Exclude high (µm)
Detail low (µm)
Detail high (µm)
Detail search	Default
Segment length	0.1
Significance level	0.05
Angular tolerance	10
Convergence limit	1
Max. iterations	10
Prior width	0.5

## Sheet: Fibrils - True values
Image	Mean direction	Circ. var	Angular std	Circ. skewness	Circ. kurtosis	Mean (um)	Median (um)	Mode (um)	Std (um)
1	28.0617	0.14247	0.533797	-0.0087783	0.525722	2.36052	2.35903	2.35398	0.0169495
2	102.705	0.335267	0.818861	0.0507997	0.143728	2.00365	2.00247	2.01547	0.18347
3	8.33799	0.113237	0.475892	-0.034905	0.608807	1.52635	1.51881	1.49186	0.18122
4	122.548	0.054911	0.331394	0.00514095	0.796536	2.05806	2.05666	2.05216	0.115311
5	70.8201	0.0565214	0.336218	-0.00830003	0.78914	2.5048	2.50101	2.46745	0.0898516
6	81.2283	0.0505921	0.318095	-0.00296857	0.810811	2.01438	1.99191	1.97617	0.152016
7	131.989	0.119609	0.4891	0.0205374	0.597653	2.02481	2.0214	2.00642	0.104654
8	84.0599	0.63041	1.12286	-0.0884755	0.0292749	1.59084	1.5904	1.58864	0.038759
9	32.949	0.031821	0.252274	-0.00111105	0.878141	1.76795	1.76708	1.76736	0.0120174
10	91.3591	0.0383891	0.277089	-0.000993076	0.853698	1.99465	1.9943	1.99505	0.0128161
11	64.6702	0.0354436	0.266246	0.00835642	0.866845	1.62507	1.62131	1.61827	0.051474
12	72.8918	0.127191	0.504363	0.0136511	0.573513	2.46473	2.47755	2.49475	0.167082
13	49.4909	0.0526128	0.324385	0.00655784	0.807581	1.62072	1.62131	1.6232	0.0134091
14	44.8233	0.0381634	0.276273	0.00248265	0.856258	2.30181	2.31083	2.33179	0.150321
15	138.273	0.0411796	0.286983	0.00379851	0.844966	1.64234	1.63565	1.56278	0.207311
16	157.864	0.0344207	0.262376	-0.00301971	0.868955	2.01777	1.99641	1.95994	0.120037
17	141.831	0.131714	0.513252	-0.0126686	0.551259	1.78641	1.7938	1.81809	0.178863
18	162.115	0.0829491	0.407306	0.0169082	0.702446	1.95688	1.96215	1.97841	0.189875
19	178.248	0.0722297	0.380078	0.0188328	0.742356	1.91319	1.90616	1.90154	0.121435
20	34.3524	0.419883	0.916388	-0.0443041	0.0822175	1.6855	1.68179	1.6668	0.122011
21	78.865	0.064658	0.359605	0.00166294	0.764288	2.00645	1.99785	1.98139	0.108355
22	92.532	0.124006	0.498008	-0.00218079	0.583118	2.15128	2.15294	2.16007	0.0543765
23	4.77608	0.120014	0.489926	-0.0378071	0.609083	1.77457	1.77355	1.80402	0.07757
24	119.731	0.0489447	0.312873	-0.00806019	0.817508	1.99133	1.99238	1.99501	0.0129458
25	2.51625	0.138523	0.526352	0.011427	0.54858	2.27587	2.27739	2.27839	0.173694
26	155.337	0.0328147	0.256182	0.00174315	0.875722	1.74151	1.74262	1.74463	0.187713
27	47.7727	0.170057	0.583193	-0.0569805	0.494828	1.81496	1.81501	1.81316	0.181116
28	103.067	0.0998116	0.446792	-0.0224329	0.661705	1.69195	1.68981	1.67878	0.0544031
29	111.915	0.0272939	0.23364	0.00384494	0.89557	2.14798	2.15775	2.19467	0.103277
30	128.579	0.184265	0.607067	-0.013363	0.41832	2.29574	2.30276	2.32434	0.182311
31	71.2534	0.0328388	0.256276	0.000531047	0.875425	1.92661	1.92401	1.92366	0.0964992
32	12.598	0.0586319	0.342438	-0.00601665	0.783853	2.49806	2.48694	2.47229	0.102613
33	152.122	0.0551832	0.332214	-0.00453954	0.796005	2.46549	2.46699	2.47371	0.208032
34	106.062	0.0752661	0.387985	0.00506659	0.723603	2.47209	2.47021	2.46565	0.0247099
35	49.6854	0.12954	0.508998	0.00731812	0.579309	2.33085	2.33074	2.33316	0.075631
36	90.6394	0.0456599	0.302192	0.0024284	0.82957	1.73023	1.73133	1.73439	0.0774075
37	85.3553	0.026928	0.232069	0.00225879	0.896248	1.78448	1.78337	1.77727	0.108232
38	95.5143	0.0343863	0.262245	0.000866811	0.869698	1.60748	1.60603	1.58856	0.177448
39	172.823	0.467255	0.9667	-0.104172	0.100442	1.88829	1.87871	1.86707	0.0902071
40	20.7262	0.0246292	0.221942	0.00221781	0.904233	2.23632	2.23682	2.26452	0.120517
41	10.1627	0.136715	0.522906	0.00706569	0.554912	1.89331	1.88893	1.90275	0.134395
42	145.615	0.0505281	0.317893	-0.00222156	0.811037	1.57008	1.56614	1.56769	0.182236
43	172.156	0.146282	0.540892	0.0359051	0.52259	1.56	1.56123	1.55062	0.119888
44	69.6416	0.0527321	0.324753	-0.00383472	0.804148	2.08219	2.08303	2.07521	0.132707
45	58.9198	0.056196	0.335249	-0.0106453	0.796305	2.27838	2.28267	2.31463	0.155572
46	139.368	0.0326424	0.255509	0.00654453	0.874907	1.6421	1.63637	1.61739	0.0556217
47	130.592	0.0428301	0.292678	0.00244138	0.839375	2.05931	2.05848	2.04884	0.0619965
48	79.5984	0.0784706	0.396158	-0.00329303	0.715567	1.70384	1.69258	1.66685	0.135409
49	37.8974	0.0383572	0.276974	-0.00455868	0.854649	2.12361	2.1276	2.13386	0.0916199
50	107.601	0.0505989	0.318116	-0.00546022	0.812181	2.06634	2.07299	2.1479	0.15751
51	3.62682	0.553714	1.05234	-0.0622195	0.0963893	1.55598	1.5353	1.4762	0.169705
52	105.666	0.0804331	0.401081	-0.0110732	0.714828	1.85156	1.85099	1.90036	0.177953
53	66.6179	0.070358	0.375121	0.00254548	0.743439	1.53006	1.5297	1.52959	0.0459828
54	81.8564	0.102488	0.452744	0.0538199	0.653241	1.7423	1.75447	1.76856	0.116233
55	85.0011	0.127396	0.50477	0.0108057	0.579405	2.3536	2.35447	2.36658	0.153856
56	112.904	0.15254	0.552341	-0.00669822	0.509938	2.30996	2.30989	2.30949	0.00190242
57	160.434	0.127849	0.505665	-0.0219799	0.573928	2.37026	2.37946	2.40448	0.173937
58	126.817	0.0767382	0.391761	0.0106115	0.728509	2.33673	2.33883	2.35043	0.137615
59	91.0487	0.0702742	0.374898	0.00246798	0.747227	2.33375	2.3365	2.32165	0.141859
60	154.14	0.065756	0.362646	-0.00388235	0.761145	1.63646	1.64238	1.65079	0.0665617
61	158.303	0.0294518	0.242701	0.00185464	0.88757	2.26156	2.26442	2.2665	0.0685182
62	126.957	0.0483767	0.311052	-0.015935	0.819402	2.38909	2.39113	2.39616	0.0318711
63	153.837	0.055525	0.333242	0.00889982	0.79557	1.65147	1.64841	1.65391	0.178584
64	94.3911	0.229311	0.677216	0.0602608	0.382448	2.38809	2.38379	2.36407	0.130573
65	164.192	0.0426493	0.292059	0.00657226	0.842412	2.04538	2.05459	2.06996	0.151294
66	107.687	0.0836982	0.409141	0.0131803	0.694569	2.01665	2.03366	2.04474	0.0712675
67	96.9569	0.2198	0.663023	0.00209814	0.380224	2.34409	2.34505	2.34799	0.0445641
68	51.9546	0.865318	1.31554	-0.157145	0.213585	2.18878	2.19236	2.21649	0.0773747
69	67.0935	0.197869	0.629077	-0.0547068	0.394736	2.33143	2.32971	2.34125	0.127539
70	162.51	0.0378161	0.275013	0.00398026	0.856961	2.32603	2.32594	2.32568	0.00218276
71	110.724	0.0591304	0.343891	-0.00204907	0.779498	2.33886	2.36143	2.40152	0.2011
72	169.988	0.155928	0.558441	-0.0316082	0.479264	1.56508	1.57067	1.58187	0.0515981
73	74.6384	0.111271	0.471743	-0.0231909	0.624477	1.93063	1.93057	1.92297	0.0269845
74	10.0723	0.0368827	0.271598	0.00204826	0.859881	1.74384	1.7527	1.76605	0.128836
75	139.618	0.166772	0.577533	-0.0510233	0.468484	1.6178	1.62575	1.62032	0.157974
76	87.1927	0.0332287	0.257793	-0.00420243	0.873212	2.09286	2.0926	2.10024	0.0715421
77	79.2841	0.0490955	0.313354	-0.000278435	0.818379	1.6207	1.61681	1.59608	0.0720369
78	106.887	0.0559598	0.334544	-0.0102455	0.793293	1.83155	1.82323	1.80476	0.147662
79	178.73	0.0348894	0.264157	0.00226307	0.868308	1.61079	1.61641	1.62632	0.0828926
80	7.95898	0.937005	1.36894	-0.104807	-0.0469218	2.4363	2.42976	2.40113	0.130517
81	178.313	0.0496346	0.31507	-0.00174057	0.812867	1.76495	1.76743	1.76307	0.0812412
82	90.5452	0.0355489	0.266642	-0.0044007	0.864599	1.83508	1.83978	1.85153	0.139835
83	0.705551	0.0459389	0.303113	0.00398162	0.82816	1.62597	1.62574	1.61832	0.0329131
84	143.731	0.0720036	0.379483	-0.0277635	0.744393	1.97007	1.96166	1.91035	0.194041
85	171.918	0.0337171	0.259681	-0.000977252	0.870301	1.60526	1.60498	1.60366	0.00667626
86	33.0485	0.0845525	0.411224	-0.00488769	0.701478	1.99302	1.99033	1.99349	0.0849229
87	57.828	0.0286085	0.239201	0.000285348	0.889764	2.14606	2.1455	2.1481	0.0233857
88	105.466	0.034106	0.261174	-0.00522536	0.871051	1.55444	1.55053	1.55423	0.0937345
89	64.6422	0.0237986	0.218168	-0.000602525	0.908125	1.98074	1.98716	2.01622	0.0787622
90	6.98935	0.606751	1.10159	0.0460359	0.10513	2.11503	2.09947	2.0766	0.136451
91	4.07343	0.0357532	0.267407	0.00398925	0.863851	2.00571	2.00741	2.02545	0.16492
92	176.619	0.0484532	0.311298	-0.00644591	0.818109	2.27309	2.26924	2.24001	0.0628656
93	62.2134	0.0628543	0.354554	0.00499586	0.769275	1.7878	1.79038	1.78678	0.0855378
94	5.97551	0.198429	0.629967	-0.0368383	0.420715	1.72511	1.72198	1.73565	0.150824
95	6.26072	0.067474	0.367353	-0.00777018	0.760963	1.62894	1.61945	1.60177	0.128749
96	146.511	0.0767236	0.391723	0.0421641	0.726609	2.11798	2.12966	2.144	0.164694
97	129.914	0.0387363	0.278339	0.00690795	0.854064	1.60954	1.61698	1.64237	0.155655
98	176.598	0.0781108	0.395249	0.0150641	0.721513	2.14313	2.13986	2.1299	0.156986
99	92.79	0.0293272	0.242187	-0.00385367	0.888544	1.83879	1.86131	1.86913	0.211969
100	171.197	0.208376	0.645564	0.0546523	0.383161	2.29897	2.30281	2.32539	0.186066

## Sheet: Fibrils - FT results
Non-degraded
Image	ROI	Center X	Center Y	Area	Orientation	Anisotropy	Coordinates of ROI vertices
1	473	512.5	512.5	1046529	-63.47	0.2705	1	1	1024	1	1024	1024	1	1024
2	474	512.5	512.5	1046529	13.65	0.1309	1	1	1024	1	1024	1024	1	1024
3	475	512.5	512.5	1046529	-85.33	0.0789	1	1	1024	1	1024	1024	1	1024
4	476	512.5	512.5	1046529	-56.69	0.3894	1	1	1024	1	1024	1024	1	1024
5	477	512.5	512.5	1046529	76.44	0.0704	1	1	1024	1	1024	1024	1	1024
6	478	512.5	512.5	1046529	-15.02	0.0184	1	1	1024	1	1024	1024	1	1024
7	479	512.5	512.5	1046529	-47.66	0.1108	1	1	1024	1	1024	1024	1	1024
8	480	512.5	512.5	1046529	-84.4	0.161	1	1	1024	1	1024	1024	1	1024
9	481	512.5	512.5	1046529	31.32	0.3123	1	1	1024	1	1024	1024	1	1024
10	482	512.5	512.5	1046529	0.63	0.5045	1	1	1024	1	1024	1024	1	1024
11	483	512.5	512.5	1046529	-25.7	0.4707	1	1	1024	1	1024	1024	1	1024
12	484	512.5	512.5	1046529	-17.08	0.2312	1	1	1024	1	1024	1024	1	1024
13	485	512.5	512.5	1046529	50.01	0.5019	1	1	1024	1	1024	1024	1	1024
14	486	512.5	512.5	1046529	58.28	0.0472	1	1	1024	1	1024	1024	1	1024
15	487	512.5	512.5	1046529	51.47	0.2106	1	1	1024	1	1024	1024	1	1024
16	488	512.5	512.5	1046529	68.39	0.3708	1	1	1024	1	1024	1024	1	1024
17	489	512.5	512.5	1046529	52.71	0.0673	1	1	1024	1	1024	1024	1	1024
18	490	512.5	512.5	1046529	71.59	0.2378	1	1	1024	1	1024	1024	1	1024
19	491	512.5	512.5	1046529	88.79	0.1893	1	1	1024	1	1024	1024	1	1024
20	492	512.5	512.5	1046529	-57.6	0.2194	1	1	1024	1	1024	1024	1	1024
21	493	512.5	512.5	1046529	81.52	0.2476	1	1	1024	1	1024	1024	1	1024
22	494	512.5	512.5	1046529	1.69	0.2441	1	1	1024	1	1024	1024	1	1024
23	495	512.5	512.5	1046529	4.49	0.2973	1	1	1024	1	1024	1024	1	1024
24	496	512.5	512.5	1046529	-59.68	0.0997	1	1	1024	1	1024	1024	1	1024
25	497	512.5	512.5	1046529	13.34	0.0118	1	1	1024	1	1024	1024	1	1024
26	498	512.5	512.5	1046529	67.24	0.1472	1	1	1024	1	1024	1024	1	1024
27	499	512.5	512.5	1046529	45.84	0.321	1	1	1024	1	1024	1024	1	1024
28	500	512.5	512.5	1046529	14.09	0.1857	1	1	1024	1	1024	1024	1	1024
29	501	512.5	512.5	1046529	24.01	0.4654	1	1	1024	1	1024	1024	1	1024
30	502	512.5	512.5	1046529	38.81	0.3331	1	1	1024	1	1024	1024	1	1024
31	503	512.5	512.5	1046529	-21.34	0.2434	1	1	1024	1	1024	1024	1	1024
32	504	512.5	512.5	1046529	-77.7	0.4356	1	1	1024	1	1024	1024	1	1024
33	505	512.5	512.5	1046529	63.78	0.4793	1	1	1024	1	1024	1024	1	1024
34	506	512.5	512.5	1046529	19.09	0.1852	1	1	1024	1	1024	1024	1	1024
35	507	512.5	512.5	1046529	-45.29	0.2361	1	1	1024	1	1024	1024	1	1024
36	508	512.5	512.5	1046529	2.09	0.2512	1	1	1024	1	1024	1024	1	1024
37	509	512.5	512.5	1046529	-5.49	0.535	1	1	1024	1	1024	1024	1	1024
38	510	512.5	512.5	1046529	-81.84	0.2781	1	1	1024	1	1024	1024	1	1024
39	511	512.5	512.5	1046529	-7.9	0.3177	1	1	1024	1	1024	1024	1	1024
40	512	512.5	512.5	1046529	22	0.156	1	1	1024	1	1024	1024	1	1024
41	513	512.5	512.5	1046529	-79.38	0.3468	1	1	1024	1	1024	1024	1	1024
42	514	512.5	512.5	1046529	-33.77	0.4656	1	1	1024	1	1024	1024	1	1024
43	515	512.5	512.5	1046529	78.68	0.0879	1	1	1024	1	1024	1024	1	1024
44	516	512.5	512.5	1046529	-21.11	0.1786	1	1	1024	1	1024	1024	1	1024
45	517	512.5	512.5	1046529	-31.57	0.565	1	1	1024	1	1024	1024	1	1024
46	518	512.5	512.5	1046529	50.9	0.1513	1	1	1024	1	1024	1024	1	1024
47	519	512.5	512.5	1046529	40.44	0.4292	1	1	1024	1	1024	1024	1	1024
48	520	512.5	512.5	1046529	-9.67	0.0955	1	1	1024	1	1024	1024	1	1024
49	521	512.5	512.5	1046529	-53.63	0.1595	1	1	1024	1	1024	1024	1	1024
50	522	512.5	512.5	1046529	17.67	0.3869	1	1	1024	1	1024	1024	1	1024
51	523	512.5	512.5	1046529	-87.27	0.1313	1	1	1024	1	1024	1024	1	1024
52	524	512.5	512.5	1046529	-57.2	0.0198	1	1	1024	1	1024	1024	1	1024
53	525	512.5	512.5	1046529	66.03	0.303	1	1	1024	1	1024	1024	1	1024
54	526	512.5	512.5	1046529	82.29	0.142	1	1	1024	1	1024	1024	1	1024
55	527	512.5	512.5	1046529	85.27	0.1762	1	1	1024	1	1024	1024	1	1024
56	528	512.5	512.5	1046529	28.42	0.0316	1	1	1024	1	1024	1024	1	1024
57	529	512.5	512.5	1046529	71.16	0.4523	1	1	1024	1	1024	1024	1	1024
58	530	512.5	512.5	1046529	33.79	0.0799	1	1	1024	1	1024	1024	1	1024
59	531	512.5	512.5	1046529	-89.86	0.1438	1	1	1024	1	1024	1024	1	1024
60	532	512.5	512.5	1046529	-24.08	0.1996	1	1	1024	1	1024	1024	1	1024
61	533	512.5	512.5	1046529	69.38	0.4449	1	1	1024	1	1024	1024	1	1024
62	534	512.5	512.5	1046529	36.87	0.4944	1	1	1024	1	1024	1024	1	1024
63	535	512.5	512.5	1046529	-25.91	0.0885	1	1	1024	1	1024	1024	1	1024
64	536	512.5	512.5	1046529	7.55	0.2804	1	1	1024	1	1024	1024	1	1024
65	537	512.5	512.5	1046529	-14.15	0.1938	1	1	1024	1	1024	1024	1	1024
66	538	512.5	512.5	1046529	17.25	0.3338	1	1	1024	1	1024	1024	1	1024
67	539	512.5	512.5	1046529	8.07	0.3892	1	1	1024	1	1024	1024	1	1024
68	540	512.5	512.5	1046529	-55.82	0.0633	1	1	1024	1	1024	1024	1	1024
69	541	512.5	512.5	1046529	-23.42	0.3355	1	1	1024	1	1024	1024	1	1024
70	542	512.5	512.5	1046529	-22.77	0.1255	1	1	1024	1	1024	1024	1	1024
71	543	512.5	512.5	1046529	-81.21	0.0356	1	1	1024	1	1024	1024	1	1024
72	544	512.5	512.5	1046529	-9.82	0.45	1	1	1024	1	1024	1024	1	1024
73	545	512.5	512.5	1046529	-87.18	0.0403	1	1	1024	1	1024	1024	1	1024
74	546	512.5	512.5	1046529	-73.41	0.1138	1	1	1024	1	1024	1024	1	1024
75	547	512.5	512.5	1046529	49.41	0.4119	1	1	1024	1	1024	1024	1	1024
76	548	512.5	512.5	1046529	-3.09	0.47	1	1	1024	1	1024	1024	1	1024
77	549	512.5	512.5	1046529	-10.6	0.3254	1	1	1024	1	1024	1024	1	1024
78	550	512.5	512.5	1046529	15.39	0.3234	1	1	1024	1	1024	1024	1	1024
79	551	512.5	512.5	1046529	-1.53	0.437	1	1	1024	1	1024	1024	1	1024
80	552	512.5	512.5	1046529	60.25	0.1635	1	1	1024	1	1024	1024	1	1024
81	553	512.5	512.5	1046529	87.43	0.3721	1	1	1024	1	1024	1024	1	1024
82	554	512.5	512.5	1046529	-0.5	0.19	1	1	1024	1	1024	1024	1	1024
83	555	512.5	512.5	1046529	80.58	0.033	1	1	1024	1	1024	1024	1	1024
84	556	512.5	512.5	1046529	46.07	0.0668	1	1	1024	1	1024	1024	1	1024
85	557	512.5	512.5	1046529	82.32	0.3396	1	1	1024	1	1024	1024	1	1024
86	558	512.5	512.5	1046529	-56.55	0.4019	1	1	1024	1	1024	1024	1	1024
87	559	512.5	512.5	1046529	-30.84	0.427	1	1	1024	1	1024	1024	1	1024
88	560	512.5	512.5	1046529	-72.79	0.0887	1	1	1024	1	1024	1024	1	1024
89	561	512.5	512.5	1046529	-28.62	0.2783	1	1	1024	1	1024	1024	1	1024
90	562	512.5	512.5	1046529	6.1	0.1829	1	1	1024	1	1024	1024	1	1024
91	563	512.5	512.5	1046529	-83.21	0.1664	1	1	1024	1	1024	1024	1	1024
92	564	512.5	512.5	1046529	87.1	0.4339	1	1	1024	1	1024	1024	1	1024
93	565	512.5	512.5	1046529	61.54	0.2477	1	1	1024	1	1024	1024	1	1024
94	566	512.5	512.5	1046529	-87.82	0.1925	1	1	1024	1	1024	1024	1	1024
95	567	512.5	512.5	1046529	-83.4	0.4575	1	1	1024	1	1024	1024	1	1024
96	568	512.5	512.5	1046529	56.43	0.394	1	1	1024	1	1024	1024	1	1024
97	569	512.5	512.5	1046529	32.28	0.0955	1	1	1024	1	1024	1024	1	1024
98	570	512.5	512.5	1046529	85.45	0.4162	1	1	1024	1	1024	1024	1	1024
99	571	512.5	512.5	1046529	1.21	0.4645	1	1	1024	1	1024	1024	1	1024
100	572	512.5	512.5	1046529	79.97	0.3111	1	1	1024	1	1024	1024	1	1024
Blurred, Gaussian kernel std 2.5 pixels
Image	ROI	Center X	Center Y	Area	Orientation	Anisotropy	Coordinates of ROI vertices
1	573	512.5	512.5	1046529	-67.91	0.0725	1	1	1024	1	1024	1024	1	1024
2	574	512.5	512.5	1046529	88.37	0.0735	1	1	1024	1	1024	1024	1	1024
3	575	512.5	512.5	1046529	10.56	0.2318	1	1	1024	1	1024	1024	1	1024
4	576	512.5	512.5	1046529	-56.06	0.5513	1	1	1024	1	1024	1024	1	1024
5	577	512.5	512.5	1046529	71.63	0.2977	1	1	1024	1	1024	1024	1	1024
6	578	512.5	512.5	1046529	80.97	0.3219	1	1	1024	1	1024	1024	1	1024
7	579	512.5	512.5	1046529	-48.5	0.3229	1	1	1024	1	1024	1024	1	1024
8	580	512.5	512.5	1046529	-86.77	0.3115	1	1	1024	1	1024	1024	1	1024
9	581	512.5	512.5	1046529	31.78	0.5623	1	1	1024	1	1024	1024	1	1024
10	582	512.5	512.5	1046529	2.63	0.2435	1	1	1024	1	1024	1024	1	1024
11	583	512.5	512.5	1046529	-27.11	0.1848	1	1	1024	1	1024	1024	1	1024
12	584	512.5	512.5	1046529	-42.71	0.0096	1	1	1024	1	1024	1024	1	1024
13	585	512.5	512.5	1046529	49.99	0.6751	1	1	1024	1	1024	1024	1	1024
14	586	512.5	512.5	1046529	48.27	0.2661	1	1	1024	1	1024	1024	1	1024
15	587	512.5	512.5	1046529	-50.92	0.1126	1	1	1024	1	1024	1024	1	1024
16	588	512.5	512.5	1046529	69.14	0.0795	1	1	1024	1	1024	1024	1	1024
17	589	512.5	512.5	1046529	-38.64	0.2228	1	1	1024	1	1024	1024	1	1024
18	590	512.5	512.5	1046529	-20.3	0.0919	1	1	1024	1	1024	1024	1	1024
19	591	512.5	512.5	1046529	-4.22	0.1297	1	1	1024	1	1024	1024	1	1024
20	592	512.5	512.5	1046529	-72.57	0.0477	1	1	1024	1	1024	1024	1	1024
21	593	512.5	512.5	1046529	82.79	0.438	1	1	1024	1	1024	1024	1	1024
22	594	512.5	512.5	1046529	-88.69	0.0462	1	1	1024	1	1024	1024	1	1024
23	595	512.5	512.5	1046529	4.55	0.4591	1	1	1024	1	1024	1024	1	1024
24	596	512.5	512.5	1046529	-60.01	0.3715	1	1	1024	1	1024	1024	1	1024
25	597	512.5	512.5	1046529	1.73	0.2574	1	1	1024	1	1024	1024	1	1024
26	598	512.5	512.5	1046529	-26.43	0.1994	1	1	1024	1	1024	1024	1	1024
27	599	512.5	512.5	1046529	45.94	0.4867	1	1	1024	1	1024	1024	1	1024
28	600	512.5	512.5	1046529	-79.19	0.1423	1	1	1024	1	1024	1024	1	1024
29	601	512.5	512.5	1046529	29.35	0.1955	1	1	1024	1	1024	1024	1	1024
30	602	512.5	512.5	1046529	42.24	0.1257	1	1	1024	1	1024	1024	1	1024
31	603	512.5	512.5	1046529	80.53	0.1169	1	1	1024	1	1024	1024	1	1024
32	604	512.5	512.5	1046529	-72.22	0.262	1	1	1024	1	1024	1024	1	1024
33	605	512.5	512.5	1046529	68.37	0.2632	1	1	1024	1	1024	1024	1	1024
34	606	512.5	512.5	1046529	-87.24	0.0944	1	1	1024	1	1024	1024	1	1024
35	607	512.5	512.5	1046529	79.39	0.0741	1	1	1024	1	1024	1024	1	1024
36	608	512.5	512.5	1046529	83.26	0.1078	1	1	1024	1	1024	1024	1	1024
37	609	512.5	512.5	1046529	-9.15	0.2735	1	1	1024	1	1024	1024	1	1024
38	610	512.5	512.5	1046529	-81.74	0.5351	1	1	1024	1	1024	1024	1	1024
39	611	512.5	512.5	1046529	-9.98	0.4078	1	1	1024	1	1024	1024	1	1024
40	612	512.5	512.5	1046529	20.87	0.3443	1	1	1024	1	1024	1024	1	1024
41	613	512.5	512.5	1046529	-71.91	0.068	1	1	1024	1	1024	1024	1	1024
42	614	512.5	512.5	1046529	-34.17	0.6644	1	1	1024	1	1024	1024	1	1024
43	615	512.5	512.5	1046529	-3.54	0.2149	1	1	1024	1	1024	1024	1	1024
44	616	512.5	512.5	1046529	68.51	0.1689	1	1	1024	1	1024	1024	1	1024
45	617	512.5	512.5	1046529	-32.28	0.3737	1	1	1024	1	1024	1024	1	1024
46	618	512.5	512.5	1046529	-43.93	0.217	1	1	1024	1	1024	1024	1	1024
47	619	512.5	512.5	1046529	39.6	0.1858	1	1	1024	1	1024	1024	1	1024
48	620	512.5	512.5	1046529	83.65	0.1716	1	1	1024	1	1024	1024	1	1024
49	621	512.5	512.5	1046529	40.18	0.176	1	1	1024	1	1024	1024	1	1024
50	622	512.5	512.5	1046529	12.2	0.0938	1	1	1024	1	1024	1024	1	1024
51	623	512.5	512.5	1046529	58.56	0.0224	1	1	1024	1	1024	1024	1	1024
52	624	512.5	512.5	1046529	-71.6	0.3415	1	1	1024	1	1024	1024	1	1024
53	625	512.5	512.5	1046529	65.99	0.5655	1	1	1024	1	1024	1024	1	1024
54	626	512.5	512.5	1046529	82.65	0.4396	1	1	1024	1	1024	1024	1	1024
55	627	512.5	512.5	1046529	87.19	0.3075	1	1	1024	1	1024	1024	1	1024
56	628	512.5	512.5	1046529	-65.35	0.237	1	1	1024	1	1024	1024	1	1024
57	629	512.5	512.5	1046529	73.82	0.266	1	1	1024	1	1024	1024	1	1024
58	630	512.5	512.5	1046529	-50.85	0.1444	1	1	1024	1	1024	1024	1	1024
59	631	512.5	512.5	1046529	89.82	0.3315	1	1	1024	1	1024	1024	1	1024
60	632	512.5	512.5	1046529	-25.2	0.4868	1	1	1024	1	1024	1024	1	1024
61	633	512.5	512.5	1046529	74.01	0.1759	1	1	1024	1	1024	1024	1	1024
62	634	512.5	512.5	1046529	37.67	0.2513	1	1	1024	1	1024	1024	1	1024
63	635	512.5	512.5	1046529	-26.74	0.4241	1	1	1024	1	1024	1024	1	1024
64	636	512.5	512.5	1046529	29.21	0.095	1	1	1024	1	1024	1024	1	1024
65	637	512.5	512.5	1046529	-15.85	0.4705	1	1	1024	1	1024	1024	1	1024
66	638	512.5	512.5	1046529	-1.61	0.0623	1	1	1024	1	1024	1024	1	1024
67	639	512.5	512.5	1046529	12.48	0.221	1	1	1024	1	1024	1024	1	1024
68	640	512.5	512.5	1046529	-66.98	0.084	1	1	1024	1	1024	1024	1	1024
69	641	512.5	512.5	1046529	-27.03	0.1409	1	1	1024	1	1024	1024	1	1024
70	642	512.5	512.5	1046529	-20.55	0.2855	1	1	1024	1	1024	1024	1	1024
71	643	512.5	512.5	1046529	-75.26	0.2399	1	1	1024	1	1024	1024	1	1024
72	644	512.5	512.5	1046529	-10.46	0.6208	1	1	1024	1	1024	1024	1	1024
73	645	512.5	512.5	1046529	80.78	0.3083	1	1	1024	1	1024	1024	1	1024
74	646	512.5	512.5	1046529	1.97	0.222	1	1	1024	1	1024	1024	1	1024
75	647	512.5	512.5	1046529	50.46	0.2094	1	1	1024	1	1024	1024	1	1024
76	648	512.5	512.5	1046529	-6.01	0.1951	1	1	1024	1	1024	1024	1	1024
77	649	512.5	512.5	1046529	-70.94	0.0316	1	1	1024	1	1024	1024	1	1024
78	650	512.5	512.5	1046529	-11.1	0.036	1	1	1024	1	1024	1024	1	1024
79	651	512.5	512.5	1046529	-2.39	0.6365	1	1	1024	1	1024	1024	1	1024
80	652	512.5	512.5	1046529	57.14	0.2954	1	1	1024	1	1024	1024	1	1024
81	653	512.5	512.5	1046529	71.31	0.0689	1	1	1024	1	1024	1024	1	1024
82	654	512.5	512.5	1046529	-89.2	0.1971	1	1	1024	1	1024	1024	1	1024
83	655	512.5	512.5	1046529	2	0.353	1	1	1024	1	1024	1024	1	1024
84	656	512.5	512.5	1046529	-33.73	0.2642	1	1	1024	1	1024	1024	1	1024
85	657	512.5	512.5	1046529	78.32	0.0582	1	1	1024	1	1024	1024	1	1024
86	658	512.5	512.5	1046529	-57.71	0.0972	1	1	1024	1	1024	1024	1	1024
87	659	512.5	512.5	1046529	-24.83	0.1357	1	1	1024	1	1024	1024	1	1024
88	660	512.5	512.5	1046529	-74.04	0.4261	1	1	1024	1	1024	1024	1	1024
89	661	512.5	512.5	1046529	-87.6	0.0471	1	1	1024	1	1024	1024	1	1024
90	662	512.5	512.5	1046529	8.5	0.3294	1	1	1024	1	1024	1024	1	1024
91	663	512.5	512.5	1046529	-0.55	0.1624	1	1	1024	1	1024	1024	1	1024
92	664	512.5	512.5	1046529	88.86	0.1896	1	1	1024	1	1024	1024	1	1024
93	665	512.5	512.5	1046529	61.33	0.5052	1	1	1024	1	1024	1024	1	1024
94	666	512.5	512.5	1046529	20.71	0.0907	1	1	1024	1	1024	1024	1	1024
95	667	512.5	512.5	1046529	-82.51	0.1972	1	1	1024	1	1024	1024	1	1024
96	668	512.5	512.5	1046529	57.87	0.104	1	1	1024	1	1024	1024	1	1024
97	669	512.5	512.5	1046529	-45.33	0.2222	1	1	1024	1	1024	1024	1	1024
98	670	512.5	512.5	1046529	78.58	0.1949	1	1	1024	1	1024	1024	1	1024
99	671	512.5	512.5	1046529	-9.95	0.1888	1	1	1024	1	1024	1024	1	1024
100	672	512.5	512.5	1046529	75.13	0.0889	1	1	1024	1	1024	1024	1	1024
Gaussian noise, normalized variance 0.01
Image	ROI	Center X	Center Y	Area	Orientation	Anisotropy	Coordinates of ROI vertices
1	673	512.5	512.5	1046529	-59.52	0.0056	1	1	1024	1	1024	1024	1	1024
2	674	512.5	512.5	1046529	13.99	0.0019	1	1	1024	1	1024	1024	1	1024
3	675	512.5	512.5	1046529	-82.91	0.0012	1	1	1024	1	1024	1024	1	1024
4	676	512.5	512.5	1046529	-70.37	0.0033	1	1	1024	1	1024	1024	1	1024
5	677	512.5	512.5	1046529	-16.86	0.0024	1	1	1024	1	1024	1024	1	1024
6	678	512.5	512.5	1046529	-10.71	0.0048	1	1	1024	1	1024	1024	1	1024
7	679	512.5	512.5	1046529	37.48	0.0022	1	1	1024	1	1024	1024	1	1024
8	680	512.5	512.5	1046529	85.14	0.0026	1	1	1024	1	1024	1024	1	1024
9	681	512.5	512.5	1046529	-38.37	0.0008	1	1	1024	1	1024	1024	1	1024
10	682	512.5	512.5	1046529	0.96	0.0079	1	1	1024	1	1024	1024	1	1024
11	683	512.5	512.5	1046529	-21.95	0.0035	1	1	1024	1	1024	1024	1	1024
12	684	512.5	512.5	1046529	-17.92	0.0069	1	1	1024	1	1024	1024	1	1024
13	685	512.5	512.5	1046529	48.03	0.0063	1	1	1024	1	1024	1024	1	1024
14	686	512.5	512.5	1046529	-54.71	0.0047	1	1	1024	1	1024	1024	1	1024
15	687	512.5	512.5	1046529	47.22	0.0038	1	1	1024	1	1024	1024	1	1024
16	688	512.5	512.5	1046529	68.26	0.0059	1	1	1024	1	1024	1024	1	1024
17	689	512.5	512.5	1046529	51.06	0.0039	1	1	1024	1	1024	1024	1	1024
18	690	512.5	512.5	1046529	86.7	0.0043	1	1	1024	1	1024	1024	1	1024
19	691	512.5	512.5	1046529	-87.79	0.0051	1	1	1024	1	1024	1024	1	1024
20	692	512.5	512.5	1046529	-27.98	0.0008	1	1	1024	1	1024	1024	1	1024
21	693	512.5	512.5	1046529	-11.78	0.0012	1	1	1024	1	1024	1024	1	1024
22	694	512.5	512.5	1046529	0.38	0.0107	1	1	1024	1	1024	1024	1	1024
23	695	512.5	512.5	1046529	-36.14	0.002	1	1	1024	1	1024	1024	1	1024
24	696	512.5	512.5	1046529	39.76	0.0043	1	1	1024	1	1024	1024	1	1024
25	697	512.5	512.5	1046529	70.86	0.0016	1	1	1024	1	1024	1024	1	1024
26	698	512.5	512.5	1046529	61.42	0.0051	1	1	1024	1	1024	1024	1	1024
27	699	512.5	512.5	1046529	47.1	0.0016	1	1	1024	1	1024	1024	1	1024
28	700	512.5	512.5	1046529	17.76	0.0028	1	1	1024	1	1024	1024	1	1024
29	701	512.5	512.5	1046529	34.72	0.0032	1	1	1024	1	1024	1024	1	1024
30	702	512.5	512.5	1046529	40.1	0.008	1	1	1024	1	1024	1024	1	1024
31	703	512.5	512.5	1046529	-22.84	0.0057	1	1	1024	1	1024	1024	1	1024
32	704	512.5	512.5	1046529	-78.56	0.0046	1	1	1024	1	1024	1024	1	1024
33	705	512.5	512.5	1046529	57.79	0.0034	1	1	1024	1	1024	1024	1	1024
34	706	512.5	512.5	1046529	12.64	0.0053	1	1	1024	1	1024	1024	1	1024
35	707	512.5	512.5	1046529	-35.8	0.0034	1	1	1024	1	1024	1024	1	1024
36	708	512.5	512.5	1046529	-6.39	0.0052	1	1	1024	1	1024	1024	1	1024
37	709	512.5	512.5	1046529	-11.7	0.0052	1	1	1024	1	1024	1024	1	1024
38	710	512.5	512.5	1046529	-77.21	0.0012	1	1	1024	1	1024	1024	1	1024
39	711	512.5	512.5	1046529	-11.03	0.0027	1	1	1024	1	1024	1024	1	1024
40	712	512.5	512.5	1046529	-62.51	0.0011	1	1	1024	1	1024	1024	1	1024
41	713	512.5	512.5	1046529	-87.89	0.0015	1	1	1024	1	1024	1024	1	1024
42	714	512.5	512.5	1046529	-30.26	0.0042	1	1	1024	1	1024	1024	1	1024
43	715	512.5	512.5	1046529	63.02	0.0009	1	1	1024	1	1024	1024	1	1024
44	716	512.5	512.5	1046529	-21.85	0.0059	1	1	1024	1	1024	1024	1	1024
45	717	512.5	512.5	1046529	-28.71	0.0091	1	1	1024	1	1024	1024	1	1024
46	718	512.5	512.5	1046529	42.74	0.0026	1	1	1024	1	1024	1024	1	1024
47	719	512.5	512.5	1046529	39.64	0.0056	1	1	1024	1	1024	1024	1	1024
48	720	512.5	512.5	1046529	-10.75	0.0032	1	1	1024	1	1024	1024	1	1024
49	721	512.5	512.5	1046529	-51.62	0.0064	1	1	1024	1	1024	1024	1	1024
50	722	512.5	512.5	1046529	17.78	0.0048	1	1	1024	1	1024	1024	1	1024
51	723	512.5	512.5	1046529	55.31	0.0008	1	1	1024	1	1024	1024	1	1024
52	724	512.5	512.5	1046529	21.31	0.0039	1	1	1024	1	1024	1024	1	1024
53	725	512.5	512.5	1046529	59.92	0.0015	1	1	1024	1	1024	1024	1	1024
54	726	512.5	512.5	1046529	-14.23	0.0026	1	1	1024	1	1024	1024	1	1024
55	727	512.5	512.5	1046529	26.95	0.0007	1	1	1024	1	1024	1024	1	1024
56	728	512.5	512.5	1046529	18.07	0.0025	1	1	1024	1	1024	1024	1	1024
57	729	512.5	512.5	1046529	75.25	0.0051	1	1	1024	1	1024	1024	1	1024
58	730	512.5	512.5	1046529	36.42	0.0064	1	1	1024	1	1024	1024	1	1024
59	731	512.5	512.5	1046529	6.68	0.0019	1	1	1024	1	1024	1024	1	1024
60	732	512.5	512.5	1046529	55.99	0.0025	1	1	1024	1	1024	1024	1	1024
61	733	512.5	512.5	1046529	70.09	0.0091	1	1	1024	1	1024	1024	1	1024
62	734	512.5	512.5	1046529	38.88	0.0051	1	1	1024	1	1024	1024	1	1024
63	735	512.5	512.5	1046529	55.44	0.0017	1	1	1024	1	1024	1024	1	1024
64	736	512.5	512.5	1046529	-1.39	0.0033	1	1	1024	1	1024	1024	1	1024
65	737	512.5	512.5	1046529	63.6	0.0008	1	1	1024	1	1024	1024	1	1024
66	738	512.5	512.5	1046529	31.27	0.0038	1	1	1024	1	1024	1024	1	1024
67	739	512.5	512.5	1046529	13.57	0.0061	1	1	1024	1	1024	1024	1	1024
68	740	512.5	512.5	1046529	-48.08	0.0002	1	1	1024	1	1024	1024	1	1024
69	741	512.5	512.5	1046529	-23.63	0.0074	1	1	1024	1	1024	1024	1	1024
70	742	512.5	512.5	1046529	69.36	0.0011	1	1	1024	1	1024	1024	1	1024
71	743	512.5	512.5	1046529	27.75	0.0019	1	1	1024	1	1024	1024	1	1024
72	744	512.5	512.5	1046529	-13.35	0.0025	1	1	1024	1	1024	1024	1	1024
73	745	512.5	512.5	1046529	-29.2	0.0028	1	1	1024	1	1024	1024	1	1024
74	746	512.5	512.5	1046529	89.92	0.0011	1	1	1024	1	1024	1024	1	1024
75	747	512.5	512.5	1046529	48.59	0.0028	1	1	1024	1	1024	1024	1	1024
76	748	512.5	512.5	1046529	-2.64	0.0108	1	1	1024	1	1024	1024	1	1024
77	749	512.5	512.5	1046529	-17.51	0.0034	1	1	1024	1	1024	1024	1	1024
78	750	512.5	512.5	1046529	20.73	0.0058	1	1	1024	1	1024	1024	1	1024
79	751	512.5	512.5	1046529	-2.66	0.0029	1	1	1024	1	1024	1024	1	1024
80	752	512.5	512.5	1046529	54.86	0.0035	1	1	1024	1	1024	1024	1	1024
81	753	512.5	512.5	1046529	86.2	0.0035	1	1	1024	1	1024	1024	1	1024
82	754	512.5	512.5	1046529	-0.82	0.0079	1	1	1024	1	1024	1024	1	1024
83	755	512.5	512.5	1046529	75.88	0.003	1	1	1024	1	1024	1024	1	1024
84	756	512.5	512.5	1046529	59.08	0.0058	1	1	1024	1	1024	1024	1	1024
85	757	512.5	512.5	1046529	64.5	0.0027	1	1	1024	1	1024	1024	1	1024
86	758	512.5	512.5	1046529	-54.37	0.005	1	1	1024	1	1024	1024	1	1024
87	759	512.5	512.5	1046529	-34	0.0065	1	1	1024	1	1024	1024	1	1024
88	760	512.5	512.5	1046529	-5.78	0.0016	1	1	1024	1	1024	1024	1	1024
89	761	512.5	512.5	1046529	-26.34	0.0024	1	1	1024	1	1024	1024	1	1024
90	762	512.5	512.5	1046529	71.53	0	1	1	1024	1	1024	1024	1	1024
91	763	512.5	512.5	1046529	-87.93	0.0057	1	1	1024	1	1024	1024	1	1024
92	764	512.5	512.5	1046529	87.37	0.0054	1	1	1024	1	1024	1024	1	1024
93	765	512.5	512.5	1046529	27.11	0.0005	1	1	1024	1	1024	1024	1	1024
94	766	512.5	512.5	1046529	-78.69	0.0026	1	1	1024	1	1024	1024	1	1024
95	767	512.5	512.5	1046529	79.95	0.0038	1	1	1024	1	1024	1024	1	1024
96	768	512.5	512.5	1046529	53.45	0.0053	1	1	1024	1	1024	1024	1	1024
97	769	512.5	512.5	1046529	38.31	0.0025	1	1	1024	1	1024	1024	1	1024
98	770	512.5	512.5	1046529	83.76	0.0052	1	1	1024	1	1024	1024	1	1024
99	771	512.5	512.5	1046529	1.74	0.0068	1	1	1024	1	1024	1024	1	1024
100	772	512.5	512.5	1046529	74.75	0.0037	1	1	1024	1	1024	1024	1	1024
Poisson noise, level 10
Image	ROI	Center X	Center Y	Area	Orientation	Anisotropy	Coordinates of ROI vertices
1	773	512.5	512.5	1046529	-66.73	0.02	1	1	1024	1	1024	1024	1	1024
2	774	512.5	512.5	1046529	10.22	0.0084	1	1	1024	1	1024	1024	1	1024
3	775	512.5	512.5	1046529	-75.13	0.0039	1	1	1024	1	1024	1024	1	1024
4	776	512.5	512.5	1046529	-53.92	0.018	1	1	1024	1	1024	1024	1	1024
5	777	512.5	512.5	1046529	-18.29	0.0005	1	1	1024	1	1024	1024	1	1024
6	778	512.5	512.5	1046529	-13.56	0.0072	1	1	1024	1	1024	1024	1	1024
7	779	512.5	512.5	1046529	37.28	0.0074	1	1	1024	1	1024	1024	1	1024
8	780	512.5	512.5	1046529	-79.55	0.0047	1	1	1024	1	1024	1024	1	1024
9	781	512.5	512.5	1046529	-0.41	0.0065	1	1	1024	1	1024	1024	1	1024
10	782	512.5	512.5	1046529	0.38	0.0179	1	1	1024	1	1024	1024	1	1024
11	783	512.5	512.5	1046529	-31.74	0.01	1	1	1024	1	1024	1024	1	1024
12	784	512.5	512.5	1046529	-19.93	0.0179	1	1	1024	1	1024	1024	1	1024
13	785	512.5	512.5	1046529	55.53	0.0176	1	1	1024	1	1024	1024	1	1024
14	786	512.5	512.5	1046529	-72.14	0.0039	1	1	1024	1	1024	1024	1	1024
15	787	512.5	512.5	1046529	55.52	0.0112	1	1	1024	1	1024	1024	1	1024
16	788	512.5	512.5	1046529	70.14	0.0175	1	1	1024	1	1024	1024	1	1024
17	789	512.5	512.5	1046529	54.62	0.0081	1	1	1024	1	1024	1024	1	1024
18	790	512.5	512.5	1046529	73.8	0.011	1	1	1024	1	1024	1024	1	1024
19	791	512.5	512.5	1046529	89.28	0.0132	1	1	1024	1	1024	1024	1	1024
20	792	512.5	512.5	1046529	-72.14	0.0049	1	1	1024	1	1024	1024	1	1024
21	793	512.5	512.5	1046529	86.4	0.0078	1	1	1024	1	1024	1024	1	1024
22	794	512.5	512.5	1046529	-0.79	0.0218	1	1	1024	1	1024	1024	1	1024
23	795	512.5	512.5	1046529	14.28	0.0002	1	1	1024	1	1024	1024	1	1024
24	796	512.5	512.5	1046529	25.72	0.0026	1	1	1024	1	1024	1024	1	1024
25	797	512.5	512.5	1046529	-67.93	0.0059	1	1	1024	1	1024	1024	1	1024
26	798	512.5	512.5	1046529	66.49	0.0148	1	1	1024	1	1024	1024	1	1024
27	799	512.5	512.5	1046529	41.79	0.0048	1	1	1024	1	1024	1024	1	1024
28	800	512.5	512.5	1046529	11.06	0.0065	1	1	1024	1	1024	1024	1	1024
29	801	512.5	512.5	1046529	27.27	0.0122	1	1	1024	1	1024	1024	1	1024
30	802	512.5	512.5	1046529	42.39	0.0199	1	1	1024	1	1024	1024	1	1024
31	803	512.5	512.5	1046529	-11.53	0.0105	1	1	1024	1	1024	1024	1	1024
32	804	512.5	512.5	1046529	-78	0.0163	1	1	1024	1	1024	1024	1	1024
33	805	512.5	512.5	1046529	69.24	0.0143	1	1	1024	1	1024	1024	1	1024
34	806	512.5	512.5	1046529	19.23	0.0108	1	1	1024	1	1024	1024	1	1024
35	807	512.5	512.5	1046529	-51.24	0.0081	1	1	1024	1	1024	1024	1	1024
36	808	512.5	512.5	1046529	-2.67	0.0158	1	1	1024	1	1024	1024	1	1024
37	809	512.5	512.5	1046529	-3.85	0.0179	1	1	1024	1	1024	1024	1	1024
38	810	512.5	512.5	1046529	-64.15	0.0019	1	1	1024	1	1024	1024	1	1024
39	811	512.5	512.5	1046529	-4.76	0.0065	1	1	1024	1	1024	1024	1	1024
40	812	512.5	512.5	1046529	-76.2	0.0032	1	1	1024	1	1024	1024	1	1024
41	813	512.5	512.5	1046529	-64.72	0.0059	1	1	1024	1	1024	1024	1	1024
42	814	512.5	512.5	1046529	-33.91	0.0141	1	1	1024	1	1024	1024	1	1024
43	815	512.5	512.5	1046529	28.24	0.0062	1	1	1024	1	1024	1024	1	1024
44	816	512.5	512.5	1046529	-19.77	0.0151	1	1	1024	1	1024	1024	1	1024
45	817	512.5	512.5	1046529	-33.6	0.0262	1	1	1024	1	1024	1024	1	1024
46	818	512.5	512.5	1046529	51.03	0.0074	1	1	1024	1	1024	1024	1	1024
47	819	512.5	512.5	1046529	38.74	0.0171	1	1	1024	1	1024	1024	1	1024
48	820	512.5	512.5	1046529	-11.28	0.0097	1	1	1024	1	1024	1024	1	1024
49	821	512.5	512.5	1046529	-59.48	0.0177	1	1	1024	1	1024	1024	1	1024
50	822	512.5	512.5	1046529	16.53	0.0163	1	1	1024	1	1024	1024	1	1024
51	823	512.5	512.5	1046529	89.91	0.0033	1	1	1024	1	1024	1024	1	1024
52	824	512.5	512.5	1046529	4.43	0.0081	1	1	1024	1	1024	1024	1	1024
53	825	512.5	512.5	1046529	53.71	0.0068	1	1	1024	1	1024	1024	1	1024
54	826	512.5	512.5	1046529	37.53	0.0033	1	1	1024	1	1024	1024	1	1024
55	827	512.5	512.5	1046529	-24.85	0.0011	1	1	1024	1	1024	1024	1	1024
56	828	512.5	512.5	1046529	22.9	0.008	1	1	1024	1	1024	1024	1	1024
57	829	512.5	512.5	1046529	80.12	0.0164	1	1	1024	1	1024	1024	1	1024
58	830	512.5	512.5	1046529	31.48	0.0152	1	1	1024	1	1024	1024	1	1024
59	831	512.5	512.5	1046529	11.75	0.0033	1	1	1024	1	1024	1024	1	1024
60	832	512.5	512.5	1046529	30.26	0.0029	1	1	1024	1	1024	1024	1	1024
61	833	512.5	512.5	1046529	71.77	0.0212	1	1	1024	1	1024	1024	1	1024
62	834	512.5	512.5	1046529	38.6	0.0167	1	1	1024	1	1024	1024	1	1024
63	835	512.5	512.5	1046529	24.73	0.0024	1	1	1024	1	1024	1024	1	1024
64	836	512.5	512.5	1046529	20.66	0.0119	1	1	1024	1	1024	1024	1	1024
65	837	512.5	512.5	1046529	-39	0.0033	1	1	1024	1	1024	1024	1	1024
66	838	512.5	512.5	1046529	14.34	0.0072	1	1	1024	1	1024	1024	1	1024
67	839	512.5	512.5	1046529	11.59	0.0154	1	1	1024	1	1024	1024	1	1024
68	840	512.5	512.5	1046529	-54.26	0.0026	1	1	1024	1	1024	1024	1	1024
69	841	512.5	512.5	1046529	-20.47	0.0165	1	1	1024	1	1024	1024	1	1024
70	842	512.5	512.5	1046529	-85.97	0.0073	1	1	1024	1	1024	1024	1	1024
71	843	512.5	512.5	1046529	20.74	0.0065	1	1	1024	1	1024	1024	1	1024
72	844	512.5	512.5	1046529	-10.99	0.0126	1	1	1024	1	1024	1024	1	1024
73	845	512.5	512.5	1046529	-33.85	0.0061	1	1	1024	1	1024	1024	1	1024
74	873	512.5	512.5	1046529	-66.1	0.0088	1	1	1024	1	1024	1024	1	1024
75	847	512.5	512.5	1046529	49.88	0.0132	1	1	1024	1	1024	1024	1	1024
76	848	512.5	512.5	1046529	-2.1	0.024	1	1	1024	1	1024	1024	1	1024
77	849	512.5	512.5	1046529	-11.48	0.0108	1	1	1024	1	1024	1024	1	1024
78	850	512.5	512.5	1046529	12.46	0.0162	1	1	1024	1	1024	1024	1	1024
79	851	512.5	512.5	1046529	-10.87	0.0109	1	1	1024	1	1024	1024	1	1024
80	852	512.5	512.5	1046529	56.72	0.0123	1	1	1024	1	1024	1024	1	1024
81	853	512.5	512.5	1046529	87.28	0.0164	1	1	1024	1	1024	1024	1	1024
82	854	512.5	512.5	1046529	-3.02	0.0153	1	1	1024	1	1024	1024	1	1024
83	855	512.5	512.5	1046529	73.51	0.0064	1	1	1024	1	1024	1024	1	1024
84	856	512.5	512.5	1046529	41.71	0.0078	1	1	1024	1	1024	1024	1	1024
85	857	512.5	512.5	1046529	69.8	0.0113	1	1	1024	1	1024	1024	1	1024
86	858	512.5	512.5	1046529	-57.59	0.0118	1	1	1024	1	1024	1024	1	1024
87	859	512.5	512.5	1046529	-27.58	0.0135	1	1	1024	1	1024	1024	1	1024
88	860	512.5	512.5	1046529	25.85	0.0014	1	1	1024	1	1024	1024	1	1024
89	861	512.5	512.5	1046529	-34.93	0.0055	1	1	1024	1	1024	1024	1	1024
90	862	512.5	512.5	1046529	8.26	0.0024	1	1	1024	1	1024	1024	1	1024
91	863	512.5	512.5	1046529	-87.2	0.0158	1	1	1024	1	1024	1024	1	1024
92	864	512.5	512.5	1046529	85.31	0.0164	1	1	1024	1	1024	1024	1	1024
93	865	512.5	512.5	1046529	59.19	0.0036	1	1	1024	1	1024	1024	1	1024
94	866	512.5	512.5	1046529	-82.12	0.003	1	1	1024	1	1024	1024	1	1024
95	867	512.5	512.5	1046529	-77.66	0.0062	1	1	1024	1	1024	1024	1	1024
96	868	512.5	512.5	1046529	58.31	0.0164	1	1	1024	1	1024	1024	1	1024
97	869	512.5	512.5	1046529	28.92	0.0078	1	1	1024	1	1024	1024	1	1024
98	870	512.5	512.5	1046529	78.46	0.0163	1	1	1024	1	1024	1024	1	1024
99	871	512.5	512.5	1046529	-4.87	0.0181	1	1	1024	1	1024	1024	1	1024
100	872	512.5	512.5	1046529	84.74	0.0078	1	1	1024	1	1024	1024	1	1024

## Sheet: Fibrils - CS results
Non-degraded
Image	Component	Mean direction	Circ. var	Angular std	Circ. skewness	Circ. kurtosis	Mean (um)	Median (um)	Mode (um)	Std (um)	Component	Mean direction	Circ. var	Angular std	Circ. skewness	Circ. kurtosis	Mean (um)	Median (um)	Mode (um)	Std (um)	SNR (dB)
1	Mixed	40.4807	0.959607	1.38536	-0.312159	0.341662	5.74458	5.1207	2.32122	3.69656	Detail	28.5369	0.146066	0.540492	-0.00440969	0.510654	2.42128	2.33124	2.32122	0.391004	10.005
2	Mixed	99.4909	0.705223	1.18762	0.0445602	0.115443	8.03298	8.671	2.00059	3.77647	Detail	100.532	0.258369	0.718845	0.00680263	0.236031	2.58013	2.20566	2.00059	0.815211	5.39641
3	Mixed	10.8306	0.612817	1.10708	-0.0660361	0.394323	9.05758	9.36636	7.56884	3.72161	Detail	6.4053	0.116953	0.483638	0.0160234	0.590365	2.67132	2.57505	1.55438	0.833789	4.61837
4	Mixed	122.991	0.365572	0.855069	-0.0224659	0.616564	5.08579	4.60369	2.02397	2.8797	Detail	122.11	0.226384	0.67288	0.0084862	0.306712	1.95571	1.97788	2.00125	0.143738	8.93205
5	Mixed	70.9643	0.659536	1.14851	-0.0177112	0.574337	5.44562	5.04188	2.45214	3.08658	Detail	70.5999	0.184013	0.606651	-0.00175579	0.408323	2.40415	2.42074	2.45214	0.169457	12.6703
6	Mixed	82.7912	0.579194	1.07628	-0.0183016	0.635841	6.89749	6.54216	2.00125	3.62112	Detail	82.1011	0.0860806	0.414923	0.00119761	0.69022	2.09371	2.0233	2.00125	0.288956	12.8743
7	Mixed	131.045	0.464117	0.963449	-0.0180879	0.59069	6.84519	6.973	2.00059	3.12921	Detail	131.146	0.138883	0.527036	0.00574015	0.531823	2.05381	2.00593	2.00059	0.234097	10.6289
8	Mixed	92.9575	0.578275	1.07543	-0.165337	0.146443	6.91877	6.38719	5.61568	3.15966	Detail	82.5439	0.242531	0.696465	-0.0563769	0.282983	2.34509	2.29984	1.58243	0.636544	2.76306
9	Mixed	31.9558	0.289578	0.761023	-0.00489911	0.683125	7.49323	7.48267	1.74074	3.09845	Detail	32.2779	0.0853027	0.413044	-4.45934e-05	0.692652	1.78502	1.75344	1.74074	0.166353	12.3663
10	Mixed	2.49901	0.749888	1.22465	-0.0631852	0.509903	6.0929	4.75666	1.97854	4.36531	Detail	90.2814	0.0539992	0.328631	-0.00545125	0.795871	2.16232	2.00393	1.97854	0.486327	12.1792
11	Mixed	159.725	0.821747	1.28199	-0.177034	0.319233	7.7474	8.13194	1.61182	4.1858	Detail	63.5914	0.0837214	0.409198	0.00376208	0.695919	3.32675	3.02994	1.61249	1.61543	5.82068
12	Mixed	65.7838	0.971978	1.39426	0.17917	0.390547	5.37422	4.50149	2.41807	3.44503	Detail	72.3583	0.171458	0.585591	0.0030479	0.443748	2.45291	2.41807	2.41807	0.290876	11.4999
13	Mixed	49.5186	0.223052	0.66791	0.00452801	0.733902	5.87084	5.22023	5.27501	2.99108	Detail	49.013	0.104453	0.457061	-0.00581204	0.631609	1.60429	1.59713	1.59713	0.0986553	11.908
14	Mixed	45.3831	0.567304	1.06518	-0.02199	0.629373	6.79898	6.66373	2.26043	3.7107	Detail	44.7525	0.142009	0.532933	0.000272328	0.522138	2.27521	2.25108	2.26043	0.216579	12.2158
15	Mixed	134.728	0.766949	1.23851	0.102284	0.423014	7.6603	7.69175	1.62652	3.70294	Detail	138.561	0.0678863	0.368473	0.00482165	0.749383	2.24745	2.02196	1.62652	0.648305	8.17086
16	Mixed	156.48	0.809286	1.27223	0.0229243	0.605927	8.62031	10.2267	2.00125	4.4887	Detail	157.606	0.0447577	0.299191	-0.000416827	0.830503	2.4055	2.07072	2.00125	0.775731	9.686
17	Mixed	141.848	0.664864	1.15314	-0.00940534	0.379564	6.99108	6.74122	1.81289	3.4641	Detail	141.378	0.137519	0.524441	0.00130491	0.531071	2.08238	1.89104	1.81289	0.439987	8.53561
18	Mixed	159.952	0.791521	1.25819	0.0103385	0.495572	8.64731	9.22275	1.91308	4.57975	Detail	160.766	0.0812104	0.403015	0.00155928	0.704741	2.51742	2.12082	1.91308	0.884992	8.17979
19	Mixed	0.379974	0.729104	1.20756	-0.0636691	0.49379	6.69559	6.57021	1.89171	3.74141	Detail	178.213	0.0809527	0.402375	-0.0045687	0.704811	2.05558	1.92043	1.89171	0.401659	10.3549
20	Mixed	41.2058	0.932533	1.36567	-0.0608563	0.0418302	6.54303	5.96102	3.05399	3.57273	Detail	31.9862	0.338731	0.82308	-0.0612239	0.100087	3.25511	3.20562	3.05399	0.948663	2.72042
21	Mixed	77.9218	0.418836	0.915244	0.000541092	0.588938	6.77764	6.24691	1.97854	3.54645	Detail	77.9861	0.141935	0.532794	-0.000538776	0.522401	1.98514	1.97454	1.97854	0.159773	10.7579
22	Mixed	96.7271	0.790102	1.25706	-0.0710026	0.437754	7.12682	7.52542	2.12283	3.89587	Detail	93.3383	0.135424	0.52043	-0.00173279	0.542162	2.31997	2.15689	2.12283	0.481553	9.57908
23	Mixed	3.82931	0.292313	0.764608	-0.0182251	0.636455	7.5267	7.10526	1.75811	3.40748	Detail	3.26725	0.116735	0.483187	-0.00431944	0.595672	1.78297	1.76078	1.75811	0.155753	10.7874
24	Mixed	121.416	0.497019	0.997014	-0.00264101	0.61935	6.02864	5.47473	1.95583	3.27183	Detail	120.327	0.120683	0.491289	0.0112958	0.58166	1.96568	1.95516	1.95583	0.127596	14.3935
25	Mixed	4.2039	0.591001	1.0872	0.0173996	0.553021	7.16335	7.0565	2.26043	3.84783	Detail	3.82155	0.152164	0.55166	0.00533065	0.496871	2.29216	2.26043	2.26043	0.257992	10.9937
26	Mixed	154.137	0.748709	1.22369	0.0353935	0.50181	6.49724	5.71788	1.74074	3.68314	Detail	155.109	0.0654747	0.361869	-0.0016759	0.756999	2.02806	1.81756	1.74074	0.484274	9.82379
27	Mixed	46.2625	0.322759	0.803442	-0.0323231	0.555255	6.96678	6.98035	1.79485	3.11366	Detail	46.0286	0.156904	0.560186	-0.00854931	0.481685	1.86129	1.8189	1.79485	0.207346	8.90365
28	Mixed	102.615	0.713903	1.19491	0.0193541	0.423624	8.50466	9.08114	1.67395	3.72643	Detail	102.66	0.107354	0.463367	-0.00917325	0.617099	2.65016	2.49155	1.67395	0.900623	5.35505
29	Mixed	28.4845	0.924614	1.35986	-0.306138	0.531182	7.54295	7.43791	2.14888	4.79036	Detail	111.975	0.0354576	0.266299	0.00101854	0.864137	2.49329	2.18495	2.14888	0.749316	11.1418
30	Mixed	44.13	0.908214	1.34775	-0.168283	0.274876	6.12284	5.49076	2.2611	3.90344	Detail	127.852	0.190815	0.617763	-0.00651047	0.393692	2.5372	2.33524	2.2611	0.569694	9.01118
31	Mixed	68.9884	0.729506	1.2079	0.0527669	0.567468	8.72516	9.47925	1.91308	4.32457	Detail	70.8041	0.0448455	0.299485	0.00157895	0.82994	2.25833	1.97387	1.91308	0.674631	10.1412
32	Mixed	109.762	0.764262	1.23633	-0.267631	0.451041	5.6851	3.46012	2.45214	3.96636	Detail	12.8922	0.090197	0.424728	-0.0188283	0.67453	2.58858	2.48554	2.45214	0.449131	11.2574
33	Mixed	65.1263	0.638344	1.12991	-0.150612	0.517268	5.99534	3.83418	2.48687	4.06377	Detail	151.559	0.0621015	0.352424	-0.000399952	0.769606	2.914	2.56436	2.48687	1.12644	9.18373
34	Mixed	104.078	0.810148	1.27291	0.0267225	0.548449	6.70173	6.76927	2.45147	3.8556	Detail	104.825	0.127874	0.505716	0.00160768	0.561879	2.45533	2.43811	2.45147	0.215262	14.2977
35	Mixed	53.1387	0.789022	1.2562	-0.115091	0.545348	7.8082	8.16267	2.32055	4.52183	Detail	49.7375	0.11265	0.474658	0.00366656	0.608166	2.49586	2.32522	2.32055	0.546366	9.11053
36	Mixed	89.4245	0.704321	1.18686	0.0715544	0.534314	8.73119	9.42514	1.72404	3.87648	Detail	90.6005	0.0384378	0.277265	0.00222746	0.852693	2.15905	1.78349	1.72404	0.68419	10.8143
37	Mixed	171.337	0.640259	1.1316	0.101099	0.343304	7.06155	6.98302	1.79485	4.38841	Detail
38	Mixed	97.3651	0.294649	0.767657	-0.0070987	0.681435	8.24956	7.97964	7.56884	3.23802	Detail	95.3431	0.0608493	0.348853	-0.000140989	0.774012	1.95003	1.72738	1.56841	0.487347	7.45774
39	Mixed	170.978	0.46054	0.959729	-0.136866	0.275544	6.2132	5.3064	1.87167	3.50786	Detail	165.932	0.28413	0.753831	-0.069519	0.187491	1.89254	1.84094	1.8523	0.320798	6.50942
40	Mixed	20.3914	0.469421	0.968938	0.00968274	0.695707	6.51424	5.8301	2.17626	3.56289	Detail	20.776	0.155605	0.557863	-0.000527374	0.481825	2.16442	2.17159	2.17626	0.155241	12.4558
41	Mixed	12.9173	0.864223	1.3147	-0.0253479	0.438272	8.32528	9.31827	1.89171	4.53533	Detail	10.4961	0.109259	0.467459	0.000663237	0.60957	2.66822	2.32656	1.89171	0.958459	7.04809
42	Mixed	145.705	0.235621	0.68647	0.00087079	0.68585	7.3379	6.77996	5.12004	3.16324	Detail	145.48	0.095851	0.437838	-0.00133864	0.658307	1.77406	1.66994	1.58243	0.311835	7.54324
43	Mixed	173.702	0.738003	1.21491	-0.044264	0.263124	9.07524	9.78919	1.55438	4.08444	Detail	174.178	0.195539	0.625362	0.022024	0.370494	3.18498	2.92039	1.55438	1.25359	4.63922
44	Mixed	66.9217	0.672005	1.15931	0.0507201	0.611604	7.5252	7.77458	2.04801	3.88188	Detail	68.9091	0.0729179	0.381885	-0.00158975	0.73297	2.18832	2.08943	2.04801	0.352084	12.7533
45	Mixed	149.935	0.596517	1.09226	-0.0378014	0.500217	5.47518	3.3666	2.23237	3.93682	Detail	58.3368	0.0606745	0.348352	-0.00413734	0.774465	2.63527	2.32122	2.26043	0.77652	8.99838
46	Mixed	137.853	0.662898	1.15143	0.0134206	0.475854	8.20876	8.46393	1.62719	3.48478	Detail	138.698	0.0468036	0.305953	4.28081e-05	0.822305	2.01189	1.70133	1.62719	0.562823	9.52134
47	Mixed	42.6661	0.883292	1.32913	-0.0414303	0.522507	7.44584	7.35909	2.04801	4.68644	Detail	131.573	0.0441705	0.297222	0.00251642	0.832706	2.52649	2.11281	2.04801	0.863853	9.44226
48	Mixed	80.5805	0.562296	1.06047	0.0026025	0.483072	9.34497	10.1038	1.70668	3.60344	Detail	79.4272	0.0744182	0.385793	-0.00139516	0.727176	2.47685	2.06872	1.70668	0.93925	6.91942
49	Mixed	38.0159	0.703955	1.18655	-0.0135103	0.675292	6.17309	6.1868	2.09744	3.34996	Detail	37.3824	0.0765499	0.39128	-0.00584224	0.720262	2.1677	2.10613	2.09744	0.289315	13.9413
50	Mixed	92.5599	0.966156	1.39008	0.485005	0.271436	7.74256	8.88542	2.04801	4.50653	Detail	107.184	0.0563437	0.33569	0.00349886	0.788536	2.46398	2.1589	2.04801	0.753714	10.7608
51	Mixed	177.037	0.855088	1.30774	0.0323609	0.20884	7.99328	8.36974	2.76342	3.87804	Detail	179.747	0.298906	0.773183	-0.0597348	0.143678	3.60618	3.35658	2.48687	1.37523	2.65086
52	Mixed	106.034	0.540216	1.03944	-0.0494438	0.5416	7.00019	6.33041	1.85163	3.55653	Detail	104.009	0.114295	0.478112	-0.00714983	0.602039	2.06458	1.90173	1.85163	0.414434	9.82845
53	Mixed	66.8196	0.335432	0.819063	-0.0029451	0.538406	7.24429	6.45933	6.0031	2.98447	Detail	66.9713	0.0887011	0.421191	0.00360956	0.680088	1.74851	1.55438	1.51363	0.392931	8.39681
54	Mixed	80.5881	0.393423	0.887044	0.0232829	0.545419	8.17307	7.90082	1.72338	3.27323	Detail	82.0947	0.101727	0.45106	0.0114168	0.640661	2.00054	1.77347	1.72338	0.49733	8.85709
55	Mixed	84.408	0.597175	1.09286	0.0135842	0.562466	4.69879	3.75402	2.29049	2.91678	Detail	85.0051	0.230588	0.679099	0.0103956	0.299274	2.2378	2.25442	2.29049	0.201504	11.055
56	Mixed	116.411	0.613663	1.10785	-0.0566934	0.523093	7.34374	7.43725	2.2611	3.9069	Detail	113.079	0.145197	0.538882	-0.0041265	0.513533	2.3105	2.27179	2.2611	0.278243	10.4299
57	Mixed	72.7078	0.750312	1.225	-0.100087	0.393297	6.63515	4.4888	2.38467	4.51448	Detail	159.334	0.105279	0.458867	0.00517294	0.628681	3.05479	2.52896	2.38467	1.21206	7.19348
58	Mixed	130.247	0.80531	1.2691	-0.109292	0.557949	5.00532	4.21493	2.29049	3.09515	Detail	126.542	0.152596	0.552443	-0.0112006	0.493909	2.31393	2.28782	2.29049	0.241914	12.7182
59	Mixed	89.6515	0.544552	1.0436	0.00636839	0.622767	5.88241	5.38389	2.29049	3.32276	Detail	90.1855	0.184422	0.607325	-0.000916431	0.40582	2.26207	2.26177	2.29049	0.197977	11.6676
60	Mixed	153.802	0.319624	0.79953	0.00669752	0.63067	9.18676	9.46255	1.62719	3.33014	Detail	153.264	0.0791183	0.39779	0.000762925	0.712182	1.89898	1.67328	1.62719	0.449994	8.12649
61	Mixed	74.6851	0.958276	1.3844	-0.299423	0.524266	6.73937	6.80668	2.23171	4.26335	Detail	157.441	0.0541118	0.328974	-0.00107529	0.797362	2.37641	2.2611	2.23171	0.447469	13.6698
62	Mixed	37.8406	0.807229	1.27061	-0.0673499	0.600505	6.5453	4.49615	2.35261	4.43755	Detail	126.132	0.0563872	0.335819	-0.00696957	0.789604	2.61062	2.39603	2.35261	0.734231	11.4418
63	Mixed	152.916	0.345862	0.8317	0.0134057	0.658558	9.76764	10.6389	11.6054	3.58533	Detail	153.657	0.0773382	0.393289	0.00651082	0.717846	2.15584	1.97587	1.64255	0.565542	6.84844
64	Mixed	54.8122	0.962185	1.38722	0.165515	-0.387323	6.01062	5.31308	2.38467	3.70173	Detail	95.8391	0.121323	0.492591	0.00718253	0.582274	2.65498	2.40939	2.38467	0.65619	7.57072
65	Mixed	163.835	0.415364	0.911443	0.00382955	0.691168	6.81756	6.99571	2.02397	3.23363	Detail	164.186	0.112825	0.475027	-0.000463337	0.606445	2.05874	2.02263	2.02397	0.209636	11.9575
66	Mixed	125.436	0.96655	1.39036	-0.418251	0.138167	8.04557	8.57414	2.00125	4.70288	Detail	108.06	0.104244	0.456604	0.015816	0.626453	2.75712	2.41206	2.00125	0.900846	7.69517
67	Mixed	12.0964	0.843192	1.29861	-0.11399	0.230765	6.18777	4.71524	2.32122	3.97629	Detail	95.9548	0.16004	0.565757	0.0251783	0.474325	2.83141	2.40004	2.32122	0.87911	6.69241
68	Mixed	69.2002	0.908651	1.34807	-0.167724	-0.282902	8.00953	8.21744	2.14955	4.05095	Detail	43.359	0.0957912	0.437701	-0.0054632	0.656303	3.25042	2.8556	2.14888	1.35601	3.5888
69	Mixed	159.605	0.951272	1.37933	-0.0575142	0.22398	6.64809	5.69984	2.29049	4.27529	Detail	68.0203	0.20224	0.635987	-0.0396534	0.362757	2.6278	2.34793	2.29049	0.677163	7.4361
70	Mixed	162.807	0.523424	1.02316	0.00797741	0.63176	6.08977	5.48943	2.2611	3.48372	Detail	162.828	0.184653	0.607706	-0.00153436	0.404713	2.22898	2.2464	2.2611	0.146256	12.928
71	Mixed	111.416	0.589906	1.08619	-0.00112048	0.633911	6.3905	6.17611	2.29049	3.46798	Detail	111.045	0.147736	0.543574	-0.000126035	0.505787	2.29464	2.28848	2.29049	0.207238	11.4459
72	Mixed	169.501	0.264134	0.726821	-0.0569636	0.471953	7.79128	7.48801	7.25289	3.17154	Detail	167.994	0.159466	0.564741	-0.0262459	0.474103	1.60034	1.56173	1.55438	0.159232	9.37681
73	Mixed	75.4167	0.49174	0.991705	-0.0254566	0.544892	7.80005	7.5468	1.91308	3.64821	Detail	74.5574	0.127369	0.504715	-0.00619446	0.564992	2.04967	1.93379	1.91308	0.340238	9.47229
74	Mixed	8.58411	0.514037	1.01394	0.0417568	0.618719	9.7999	11.033	1.74074	4.06909	Detail	9.25381	0.0523967	0.323718	-0.00114762	0.802613	2.23743	1.90841	1.74074	0.671528	9.01114
75	Mixed	50.1825	0.692107	1.17653	-0.00631668	0.267371	7.04359	6.17945	1.61182	4.14288	Detail	102.934	0.00120279	0.0490468	2.39594e-05	0.995193	3.14963	2.9912	2.41807	0.835026	2.43336
76	Mixed	174.799	0.746252	1.22168	0.113509	0.493985	6.13186	5.12872	2.07273	4.12158	Detail	87.4219	0.0464167	0.304686	0.000430791	0.824601	2.40608	2.12015	2.07273	0.734625	10.7601
77	Mixed	73.7897	0.912694	1.35107	0.180461	0.353874	8.53874	9.01434	1.61182	3.87229	Detail	80.9557	0.041859	0.289341	0.00134957	0.840631	2.48835	2.05803	1.61182	1.04132	7.40148
78	Mixed	112.427	0.901301	1.34261	-0.167701	0.421156	8.03625	8.47328	1.81355	4.20441	Detail	105.744	0.052674	0.324573	-0.00222942	0.80141	2.38882	2.00192	1.81355	0.836927	9.63049
79	Mixed	178.895	0.227991	0.675264	0.0102017	0.724749	7.1528	6.81135	6.69513	2.92338	Detail	179.1	0.0750455	0.387416	0.000505903	0.725952	1.66618	1.61316	1.59713	0.186162	10.4893
80	Mixed	56.7055	0.50514	1.00513	-0.0802779	0.353	6.14291	5.67913	2.4174	3.05507	Detail	62.1145	0.186282	0.61038	0.020519	0.412212	2.46505	2.37666	2.38467	0.46345	3.35645
81	Mixed	56.2341	0.930826	1.36442	0.368918	-0.260035	7.42394	7.49336	1.74074	4.18011	Detail	178.768	0.0594276	0.344754	-0.00303399	0.776856	2.2939	1.93179	1.74074	0.714309	8.2992
82	Mixed	90.8752	0.686787	1.172	-0.0119741	0.562423	7.89711	8.28424	1.83226	3.87525	Detail	90.0059	0.0466133	0.30533	-0.00384879	0.823949	2.09049	1.88837	1.83226	0.502525	11.5468
83	Mixed	179.284	0.569869	1.06759	0.0253276	0.478397	7.21702	6.58758	1.61182	3.51674	Detail	0.41891	0.07062	0.375819	-0.00157815	0.739649	1.77047	1.63253	1.61182	0.33855	9.96276
84	Mixed	145.494	0.527389	1.02702	-0.0567611	0.56718	8.65505	9.28019	1.9565	3.94485	Detail	143.385	0.0875129	0.418361	-0.00889214	0.685867	2.21732	2.02463	1.97788	0.534553	9.46873
85	Mixed	173.508	0.817884	1.27897	-0.0278838	0.502929	9.2641	10.3616	1.59713	4.0636	Detail	172.07	0.0714353	0.377982	0.00238664	0.736479	3.32718	2.93241	1.59713	1.8007	6.53511
86	Mixed	132.69	0.964697	1.38903	-0.252202	0.372211	7.58473	7.96829	1.97788	4.5217	Detail	33.4322	0.0695451	0.372948	0.000148477	0.742609	2.56407	2.09878	1.97788	0.81939	7.68814
87	Mixed	157.279	0.955127	1.38212	-0.371301	0.455431	7.82197	8.8066	2.14888	4.75905	Detail	57.5068	0.0389263	0.279021	0.000191617	0.851438	2.49815	2.17827	2.14888	0.85494	10.9835
88	Mixed	105.379	0.451649	0.95042	0.024212	0.58831	8.57814	8.45725	1.55371	3.39461	Detail	104.337	0.047804	0.309205	-0.0043877	0.819284	1.90331	1.64723	1.55371	0.480144	9.03322
89	Mixed	62.3648	0.920777	1.35704	0.0459507	0.506232	8.61307	9.40043	1.97788	4.83315	Detail	64.2661	0.0341401	0.261305	-5.369e-05	0.869002	2.41146	2.03733	1.97788	0.836649	10.1539
90	Mixed	6.72043	0.509516	1.00947	0.0901435	0.572271	7.21718	6.83874	2.07273	3.62571	Detail	10.4946	0.151489	0.550434	0.027777	0.506659	2.53049	2.13151	2.09678	1.01437	6.64993
91	Mixed	179.887	0.745623	1.22117	0.165514	0.567632	6.28077	5.75929	1.97854	3.67605	Detail	5.22473	0.0677082	0.36799	0.00728611	0.751392	2.10679	2.01194	1.97854	0.338215	12.136
92	Mixed	91.6358	0.770132	1.24107	-0.19081	0.483477	5.97064	4.02389	2.23171	4.12255	Detail	177.011	0.0716317	0.378502	0.0018888	0.735286	2.48203	2.28514	2.23171	0.557467	10.5113
93	Mixed	62.0882	0.359018	0.84737	0.00114507	0.62511	6.4596	5.98774	1.77615	3.01716	Detail	61.991	0.103435	0.45483	-0.002704	0.636516	1.82979	1.77949	1.77615	0.212553	11.5453
94	Mixed	14.5178	0.688979	1.17386	-0.0843723	0.324466	8.51868	9.182	1.72338	4.02401	Detail	4.66101	0.162965	0.570903	-0.00654777	0.463918	3.00294	2.80416	1.72338	1.04361	4.07334
95	Mixed	98.0566	0.728015	1.20666	-0.029046	0.291215	7.25714	6.9189	1.64188	4.27062	Detail	102.884	0.000563976	0.033585	1.34423e-06	0.997743	1.29218	1.2785	1.1763	0.245684	4.15589
96	Mixed	165.025	0.954187	1.38144	-0.493422	0.190111	7.24253	8.23548	2.12283	4.33919	Detail	146.982	0.0764349	0.390986	0.0141772	0.7231	2.3881	2.16491	2.12283	0.578215	11.0369
97	Mixed	130.658	0.591001	1.0872	-0.0424417	0.536442	9.35743	10.1299	1.61182	3.58819	Detail	130.431	0.0501346	0.316653	0.00279905	0.810529	2.42175	2.14888	1.61182	0.87303	7.01481
98	Mixed	84.2269	0.867554	1.31723	0.0776821	0.418183	6.70759	6.08526	2.12283	4.3638	Detail	177.117	0.0820972	0.405209	0.00484341	0.701317	2.46015	2.19764	2.12283	0.660314	8.56646
99	Mixed	178.533	0.809035	1.27203	0.0980845	0.493917	7.04285	7.16471	1.83292	4.32224	Detail	92.9712	0.0352144	0.265384	-0.00289615	0.865083	2.50735	2.11214	1.83292	0.90284	8.4688
100	Mixed	27.0497	0.97887	1.39919	-0.222643	-0.263294	7.19887	6.95564	2.29049	4.39426	Detail	172.42	0.146679	0.541626	-0.00528684	0.505103	2.80194	2.40672	2.29049	0.934051	6.68812
Blurred, Gaussian kernel std 2.5 pixels
Image	Component	Mean direction	Circ. var	Angular std	Circ. skewness	Circ. kurtosis	Mean (um)	Median (um)	Mode (um)	Std (um)	Component	Mean direction	Circ. var	Angular std	Circ. skewness	Circ. kurtosis	Mean (um)	Median (um)	Mode (um)	Std (um)	SNR (dB)
1	Mixed	30.3895	0.641286	1.13251	-0.00274609	0.469891	7.26006	6.50742	2.32122	3.65494	Detail	28.869	0.150162	0.548018	0.00124177	0.497877	2.56211	2.36664	2.32122	0.509105	8.01022
2	Mixed	99.7857	0.541725	1.04089	0.0439033	0.121186	9.17056	9.39776	9.16196	3.13708	Detail	101.08	0.247178	0.703104	-0.0308597	0.254548	3.17873	3.0807	2.00125	0.995802	3.7847
3	Mixed	10.4605	0.484862	0.984746	-0.0481019	0.398179	9.87946	10.0317	7.56884	3.16166	Detail	7.09137	0.153213	0.553557	0.0343415	0.484937	3.33747	3.31917	2.90169	0.887481	3.51243
4	Mixed	123.023	0.211596	0.650533	-0.0225306	0.650329	6.13981	5.44534	5.12004	2.88818	Detail	122.805	0.16977	0.5827	0.000139716	0.44818	2.0001	2.01127	2.02397	0.123566	10.1086
5	Mixed	70.9477	0.391964	0.885397	-0.0170411	0.636787	6.56444	6.23289	2.45214	3.04614	Detail	70.3861	0.148618	0.545193	-0.00225516	0.500602	2.43591	2.44346	2.45214	0.158308	13.4578
6	Mixed	82.7806	0.321445	0.801804	-0.00862528	0.637462	8.11121	7.80797	2.00125	3.19316	Detail	82.4918	0.0921607	0.429327	0.000333695	0.6704	2.24595	2.07139	2.00125	0.427445	10.9351
7	Mixed	131.067	0.276324	0.743402	-0.0253796	0.6083	7.76206	7.68239	7.91285	2.70831	Detail	130.643	0.120743	0.491412	0.00132781	0.582193	2.13987	2.03866	2.00059	0.294216	9.0771
8	Mixed	92.6175	0.526328	1.02599	-0.170045	0.162023	7.58234	7.01776	5.80271	3.01866	Detail	81.2922	0.161323	0.568019	-0.016606	0.457956	2.6273	2.60177	2.8075	0.547777	3.44394
9	Mixed	32.0159	0.187246	0.611958	-0.00922983	0.685392	8.17109	7.90683	7.25355	2.75238	Detail	32.3617	0.0753482	0.388196	0.00156957	0.724726	1.86625	1.77548	1.75811	0.257733	9.53084
10	Mixed	86.0662	0.879977	1.32663	0.130144	0.373175	8.49647	8.43721	2.00059	3.99347	Detail	90.0185	0.062849	0.354539	-0.00665546	0.764687	2.50804	2.04868	2.00059	0.788829	8.65351
11	Mixed	22.1537	0.951838	1.37974	0.113911	-0.265338	9.22238	9.52801	9.16196	3.53154	Detail	62.0944	0.132093	0.513991	0.00286148	0.539612	4.80513	4.50416	3.16487	1.96914	3.72748
12	Mixed	71.4395	0.661295	1.15004	0.011994	0.443129	6.76279	6.09795	2.45147	3.52177	Detail	72.6044	0.167197	0.578269	0.00390795	0.454428	2.53678	2.45347	2.45147	0.356567	11.2428
13	Mixed	49.5468	0.173585	0.589211	0.00779136	0.722188	6.5637	5.62169	5.27501	3.03487	Detail	49.4217	0.082924	0.407244	-0.00925802	0.698502	1.74801	1.63186	1.61182	0.268928	8.76788
14	Mixed	45.2578	0.323104	0.803871	-0.0188745	0.664407	8.051	8.14463	2.26043	3.37384	Detail	44.7282	0.119335	0.488539	-0.000278659	0.585545	2.33841	2.28381	2.26043	0.245223	12.867
15	Mixed	136.067	0.575091	1.07247	0.0539766	0.399798	8.75418	8.54342	7.91285	3.16433	Detail	140.443	0.12326	0.496509	0.0270717	0.570419	3.21923	3.14283	3.28444	1.01309	4.65026
16	Mixed	157.132	0.514244	1.01414	-0.0148575	0.577847	10.3423	11.1759	2.02397	3.45311	Detail	156.921	0.0621405	0.352535	-0.00118928	0.769603	3.19097	2.75607	2.02397	1.35294	6.19216
17	Mixed	141.764	0.479201	0.97898	-0.00562697	0.372491	8.01329	7.64699	6.44731	3.08706	Detail	139.779	0.14266	0.534154	-0.00635993	0.511959	2.55004	2.48888	1.83226	0.664115	4.82403
18	Mixed	160.286	0.533622	1.03308	-0.00840158	0.47848	10.2721	11.1145	14.5064	3.72596	Detail	157.593	0.119442	0.488758	-0.00677516	0.583536	3.33561	3.1101	1.93379	1.21093	5.40023
19	Mixed	179.663	0.440507	0.938624	-0.0304603	0.475834	8.13633	7.93489	1.89237	3.25411	Detail	177.346	0.0871127	0.417403	0.000235821	0.683781	2.33195	2.01395	1.89237	0.609824	7.1101
20	Mixed	37.6299	0.810319	1.27304	-0.041198	0.0812491	7.59496	7.2963	3.62711	3.41869	Detail	31.3483	0.354811	0.842391	-0.0709156	0.0698851	3.63076	3.61041	3.62644	0.886705	2.58846
21	Mixed	77.7594	0.258422	0.718919	0.00157948	0.600476	7.79572	6.92758	6.21685	3.30405	Detail	77.842	0.129147	0.508226	-0.0010584	0.55652	2.09923	2.01595	2.00059	0.277686	11.5771
22	Mixed	95.2263	0.499998	0.999998	-0.0145645	0.440704	8.61401	8.77454	2.12349	3.31493	Detail	93.6398	0.152553	0.552364	-0.00284994	0.49274	2.58991	2.22837	2.12349	0.679805	7.05902
23	Mixed	3.83606	0.199655	0.63191	-0.0186921	0.644912	8.27923	7.96361	5.80271	3.1286	Detail	3.07466	0.0913604	0.427458	-0.00262349	0.672164	1.86761	1.78817	1.75878	0.231709	8.87658
24	Mixed	121.355	0.272475	0.738207	0.0140491	0.622731	7.08325	6.25426	1.95583	3.10877	Detail	120.837	0.102778	0.453382	0.00908395	0.634668	2.00327	1.96852	1.95583	0.166204	13.2967
25	Mixed	4.06931	0.347229	0.833342	0.025571	0.584225	8.42374	8.2956	2.2611	3.4474	Detail	3.76482	0.129019	0.507974	0.00445076	0.557697	2.36575	2.29583	2.2611	0.284363	10.4456
26	Mixed	154.44	0.530404	1.02996	0.0193771	0.457283	7.72282	6.9022	5.12004	3.43421	Detail	153.745	0.0846023	0.411345	-0.00572749	0.693972	2.5694	2.45013	1.74141	0.727637	6.09544
27	Mixed	46.2955	0.226489	0.673037	-0.0333427	0.565268	7.7115	7.51874	7.25355	2.84596	Detail	45.5149	0.132989	0.515731	0.000218999	0.545549	1.95732	1.87768	1.81355	0.244796	7.64863
28	Mixed	102.813	0.555826	1.05435	0.0143805	0.425196	9.48524	9.71905	9.67096	3.09831	Detail	105.567	0.193272	0.621727	0.0177582	0.37251	3.76186	3.7086	3.70393	1.13512	3.39212
29	Mixed	109.214	0.726838	1.20568	0.0582056	0.556319	9.67101	11.0156	2.14888	4.1398	Detail	111.773	0.0621747	0.352632	0.00401665	0.768431	3.23171	2.84758	2.14888	1.33109	8.13223
30	Mixed	125.704	0.806948	1.27039	-0.0110015	0.309071	7.77236	7.63964	2.2611	3.7167	Detail	126.373	0.192587	0.620623	-0.015339	0.386858	2.91364	2.52829	2.2611	0.881057	6.13386
31	Mixed	69.7132	0.470614	0.97017	0.0070911	0.540604	10.2433	10.4959	1.91308	3.35188	Detail	71.3681	0.0606739	0.34835	-0.000699418	0.773454	2.9501	2.62381	1.91308	1.08467	6.59188
32	Mixed	173.078	0.869891	1.31901	0.461741	0.127163	7.43714	7.26157	2.45214	4.0431	Detail	12.9234	0.0993538	0.445766	-0.0193877	0.646033	2.75397	2.52228	2.45214	0.615307	9.7355
33	Mixed	76.5482	0.885695	1.33094	-0.422591	0.210171	7.75095	8.42719	2.48687	4.02065	Detail	151.898	0.0692675	0.372203	0.000693713	0.745347	3.45394	2.73536	2.48687	1.70707	7.07545
34	Mixed	104.593	0.496058	0.99605	0.00469615	0.5658	8.179	8.44589	2.45147	3.47787	Detail	104.647	0.123064	0.496114	0.00328824	0.574769	2.49501	2.45013	2.45147	0.253868	13.3296
35	Mixed	51.2173	0.482202	0.982041	-0.0409328	0.580014	9.53237	10.3783	2.32055	3.9042	Detail	49.8646	0.114684	0.478924	0.00764529	0.600616	2.7338	2.36864	2.32055	0.746428	7.32697
36	Mixed	89.961	0.501811	1.00181	0.0480757	0.515517	9.90145	10.0651	9.67096	3.00912	Detail	93.6016	0.13291	0.515578	0.00222453	0.546065	3.4892	3.4207	1.72404	1.15236	5.7052
37	Mixed	164.151	0.855705	1.30821	0.155281	0.125137	9.02691	9.41646	1.81289	3.75141	Detail	105.408	0.00376893	0.0868209	4.92054e-05	0.984989	3.55685	3.43607	3.41336	0.935743	5.00756
38	Mixed	97.2664	0.211087	0.649749	0.00315416	0.688016	8.80744	8.36039	7.91218	2.94546	Detail	93.7687	0.0679734	0.36871	0.00232569	0.748795	2.45096	2.46283	1.67395	0.591426	4.83806
39	Mixed	170.948	0.387931	0.88083	-0.139495	0.28159	7.34537	6.81135	4.70456	3.36926	Detail	157.406	0.162675	0.570394	-0.0896042	0.470308	2.17434	1.90239	1.87167	0.543399	5.106
40	Mixed	20.413	0.249747	0.706749	0.00638551	0.742776	7.72337	7.84538	2.20365	3.27739	Detail	20.8358	0.12652	0.503031	0.000238829	0.564108	2.20693	2.19564	2.20365	0.162673	13.4866
41	Mixed	11.7371	0.623314	1.11653	0.0298128	0.449065	9.95272	10.9007	12.4344	3.76922	Detail	10.4992	0.174051	0.590001	0.00920676	0.413028	3.74841	3.62911	1.89237	1.36093	4.36432
42	Mixed	145.645	0.180858	0.601429	0.00150876	0.684433	7.8953	7.23819	5.27501	3.02637	Detail	144.852	0.0944316	0.434584	-0.00734188	0.659738	2.03927	1.97921	1.67395	0.396086	5.00207
43	Mixed	173.006	0.60655	1.10141	-0.0444543	0.263504	10.1249	10.5868	14.5064	3.43382	Detail	176.414	0.189069	0.614929	0.0293648	0.375522	3.88327	3.64514	2.95045	1.33624	3.82415
44	Mixed	67.6114	0.388247	0.881189	0.011302	0.602646	8.91116	8.91748	2.07206	3.20943	Detail	69.1216	0.0750383	0.387397	-0.00341055	0.725453	2.40994	2.14019	2.07206	0.581368	9.15208
45	Mixed	155.552	0.891253	1.33511	-0.176669	0.350843	7.37615	7.2776	2.26043	4.02495	Detail	57.5191	0.0749912	0.387276	-0.00510132	0.725825	3.08378	2.58841	2.26043	1.07117	6.99113
46	Mixed	138.087	0.506368	1.00635	0.00306923	0.455584	9.11843	8.96558	8.70373	2.85866	Detail	135.507	0.10226	0.45224	-0.0205934	0.637127	3.48567	3.33788	1.64188	1.21032	4.21857
47	Mixed	129.565	0.807992	1.27121	0.0692397	0.452772	9.4792	10.4351	2.04801	4.07444	Detail	131.618	0.0940569	0.433721	0.0113655	0.662803	3.40986	3.22365	2.04801	1.26618	6.19421
48	Mixed	80.4721	0.42289	0.919663	0.0101466	0.479868	10.1794	10.52	10.88	2.88266	Detail	78.9944	0.139173	0.527585	-0.0157148	0.533963	3.97672	3.88829	1.70668	1.41702	3.60535
49	Mixed	37.7911	0.370532	0.860851	-0.000671472	0.681353	7.4996	7.5301	2.09744	2.9347	Detail	37.4396	0.0775028	0.393707	-0.00467828	0.717007	2.26935	2.12683	2.09744	0.405292	12.7099
50	Mixed	105.791	0.653856	1.14355	0.0626603	0.506127	9.64951	10.4993	2.07206	3.70311	Detail	109.509	0.083482	0.408612	0.00336281	0.696166	3.16689	2.72467	2.07206	1.23384	7.40824
51	Mixed	178.416	0.753605	1.22769	0.0176961	0.247043	8.9738	9.27886	9.16263	3.50093	Detail	176.128	0.0200284	0.200142	-0.000721439	0.921557	3.17244	3.14817	3.22365	0.691474	3.22108
52	Mixed	105.869	0.354053	0.84149	-0.0336612	0.543253	8.00849	7.33571	5.61501	3.24483	Detail	103.744	0.118929	0.487706	-0.0136502	0.585013	2.43177	2.25308	1.8523	0.623786	7.51407
53	Mixed	66.8553	0.27834	0.746109	-0.00226142	0.52822	7.72842	6.80334	6.0031	2.8651	Detail	66.9196	0.0740993	0.384966	-0.00117012	0.725886	2.32814	2.34994	1.52699	0.603674	4.24558
54	Mixed	80.5833	0.274161	0.740487	0.0182855	0.549814	8.86053	8.2288	7.56884	2.83964	Detail	82.0932	0.100147	0.447542	0.00866677	0.642021	2.50666	2.36931	1.72338	0.730911	5.55945
55	Mixed	84.3314	0.385053	0.877557	0.00518454	0.624682	5.85805	5.21756	2.32122	3.12378	Detail	85.2539	0.180807	0.601344	0.0088392	0.418665	2.30035	2.29784	2.32122	0.197183	13.0624
56	Mixed	115.595	0.362078	0.850973	-0.0153923	0.555432	8.65484	8.92149	2.2611	3.42853	Detail	113.032	0.138553	0.526409	-0.00492356	0.530576	2.38972	2.29516	2.2611	0.336789	9.52721
57	Mixed	127.523	0.965883	1.38988	0.308251	-0.219561	8.51923	9.16397	2.38467	4.36002	Detail	159.99	0.101153	0.449784	0.00357977	0.642498	3.68061	3.15151	2.38467	1.5672	5.6685
58	Mixed	128.561	0.507283	1.00726	-0.0290154	0.597101	6.21845	5.23493	2.29049	3.22564	Detail	126.445	0.131376	0.512593	-0.00445367	0.551416	2.39466	2.32122	2.29049	0.297759	16.847
59	Mixed	89.8377	0.31365	0.792023	-0.00113443	0.67816	7.0567	6.69045	2.29049	3.18332	Detail	89.8139	0.158782	0.563527	-0.000333036	0.473688	2.33991	2.29717	2.29049	0.255207	12.919
60	Mixed	153.768	0.233608	0.683532	0.0114262	0.638897	9.77511	9.80723	9.16196	2.86616	Detail	149.936	0.131565	0.512961	-0.0134873	0.539349	2.59206	2.60644	1.64188	0.682838	4.37537
61	Mixed	156.438	0.666838	1.15485	0.0241556	0.543264	8.68774	9.0985	2.23237	3.77633	Detail	157.026	0.0580406	0.340707	-0.000444313	0.783452	2.58865	2.29249	2.23237	0.71795	10.7296
62	Mixed	124.26	0.835694	1.29282	0.0687753	0.542375	8.63163	9.66562	2.38467	4.1304	Detail	126.375	0.0624737	0.353479	-0.00893326	0.768754	2.9447	2.43878	2.38467	1.09403	8.94502
63	Mixed	152.954	0.232318	0.681642	0.00865417	0.676325	10.4721	11.0049	11.6054	2.96704	Detail	155.026	0.0674838	0.367379	0.00430664	0.748291	2.59978	2.60444	1.67395	0.619677	5.22653
64	Mixed	90.1657	0.706707	1.18887	0.0973515	0.426247	7.46026	7.13799	2.38467	3.57107	Detail	95.2672	0.161087	0.567603	0.012867	0.472583	3.00524	2.59442	2.38467	0.839354	6.00034
65	Mixed	163.814	0.223041	0.667893	-0.000598462	0.71321	7.77903	7.73583	8.28958	2.84226	Detail	164.129	0.0962372	0.438719	0.00188297	0.656446	2.14174	2.05803	2.02397	0.269191	11.2892
66	Mixed	109.095	0.719768	1.19981	-0.0480985	0.417873	9.79586	11.0123	2.00125	4.06997	Detail	102.539	0.176393	0.593958	-0.00689316	0.401884	3.72781	3.59237	2.00125	1.30906	5.79011
67	Mixed	86.1244	0.892487	1.33603	0.1286	0.182568	7.82103	8.06848	2.32122	3.82844	Detail	95.7937	0.174288	0.590404	0.0245245	0.433055	3.25898	2.95513	2.32122	1.03575	5.43435
68	Mixed	64.2754	0.857944	1.30992	-0.261028	-0.250409	9.13291	9.61017	10.88	3.61116	Detail	46.5531	0.0173926	0.186508	0.000184286	0.93188	3.19511	3.08872	2.1756	0.90666	4.11141
69	Mixed	67.9465	0.779726	1.24878	-0.024355	0.21204	8.41669	8.62224	2.29049	4.00445	Detail	68.464	0.196128	0.626303	-0.0309597	0.371401	2.93878	2.5009	2.29049	0.824547	5.98305
70	Mixed	162.844	0.29448	0.767437	0.00849386	0.687276	7.34147	7.32503	2.29049	3.29959	Detail	162.523	0.149203	0.546266	0.002874	0.499108	2.26115	2.26845	2.29049	0.136809	13.8955
71	Mixed	111.372	0.338923	0.823314	0.00496458	0.678416	7.56858	7.3297	2.29049	3.20112	Detail	111.083	0.125178	0.500356	0.0014272	0.569538	2.34581	2.31721	2.29049	0.217375	11.199
72	Mixed	169.613	0.22704	0.673854	-0.0563487	0.471683	8.32254	7.91218	7.25289	2.98014	Detail	166.794	0.135049	0.519709	-0.017919	0.537594	1.75644	1.60915	1.55438	0.293365	6.0419
73	Mixed	75.0817	0.310146	0.787587	-0.0140042	0.558248	8.79359	8.36239	7.25355	3.15293	Detail	73.998	0.140612	0.530306	-0.00714782	0.52075	2.30847	2.02196	1.91308	0.535334	6.41027
74	Mixed	8.9841	0.336055	0.819823	0.0238607	0.627415	10.8763	11.6021	12.4344	3.16501	Detail	9.13427	0.093749	0.43301	-0.00613927	0.658171	3.29593	3.15953	1.74141	1.13812	5.20213
75	Mixed	51.5081	0.826652	1.28581	-0.0101306	0.247904	8.45009	8.57281	3.10876	3.85098	Detail	140.306	0.116505	0.482711	0.0365153	0.601712	5.79514	4.79006	2.72	3.07717	3.219
76	Mixed	98.9216	0.905593	1.3458	-0.250369	0.282189	8.18825	8.41717	2.07273	3.78217	Detail	87.3081	0.0618742	0.351779	-0.000502504	0.769548	2.97774	2.37399	2.07273	1.138	7.4612
77	Mixed	77.3634	0.751932	1.22632	0.073108	0.349831	9.65853	9.76982	8.70373	3.12994	Detail	85.3427	0.06794	0.368619	0.010762	0.750791	4.96875	4.66648	1.62652	1.96228	3.40367
78	Mixed	107.877	0.661171	1.14993	-0.00996675	0.407958	9.5206	9.62821	8.70373	3.45255	Detail	103.526	0.100603	0.448559	-0.00108214	0.64093	3.5525	3.3833	1.83226	1.31532	5.21364
79	Mixed	178.864	0.168682	0.58083	0.00938929	0.722536	7.67108	7.13733	6.69579	2.76376	Detail	178.827	0.0625461	0.353684	0.000696593	0.767253	1.83852	1.68397	1.59713	0.321923	6.66318
80	Mixed	56.6364	0.428222	0.925443	-0.0995826	0.382308	6.92529	6.45532	6.44731	2.9818	Detail	62.5173	0.125011	0.500023	0.013369	0.570264	2.63077	2.46149	2.38467	0.494186	3.20552
81	Mixed	9.18598	0.783868	1.25209	-0.294525	0.276064	8.98027	8.62691	7.91218	3.58382	Detail	172.981	0.117979	0.485756	-0.0285529	0.586929	3.79698	3.50353	1.74141	1.52736	4.43844
82	Mixed	90.7479	0.44646	0.944945	-0.00228123	0.528458	9.18477	9.21807	8.28958	3.14925	Detail	89.6153	0.058281	0.341412	-0.00192501	0.783229	2.52275	2.29583	1.85163	0.719568	7.80278
83	Mixed	179.188	0.441781	0.93998	0.0278568	0.454484	8.11826	7.5989	4.70522	3.20776	Detail	1.47424	0.091417	0.427591	0.013407	0.670348	2.31735	2.2277	1.61182	0.654346	5.23887
84	Mixed	145.116	0.316023	0.795013	-0.0360889	0.571705	9.82139	10.0884	10.2401	3.17199	Detail	143.547	0.091388	0.427523	-0.00900973	0.672654	2.56061	2.18829	1.97854	0.745945	6.985
85	Mixed	172.76	0.646988	1.13753	0.00859007	0.486543	10.4067	10.9862	11.6054	3.20565	Detail	174.168	0.103662	0.455327	0.0117877	0.631471	4.67273	4.13811	3.34723	1.94604	4.58219
86	Mixed	32.556	0.752866	1.22708	0.0505857	0.411669	9.40291	10.4071	1.97854	3.89709	Detail	36.1661	0.149621	0.54703	-0.0107619	0.48852	3.55902	3.47748	1.97854	1.22696	5.12876
87	Mixed	56.0107	0.711871	1.19321	0.0522945	0.518594	9.91577	10.9161	2.14888	3.95648	Detail	57.8287	0.048239	0.310609	0.000218378	0.817621	3.12544	2.43277	2.14888	1.36145	7.5153
88	Mixed	105.304	0.348708	0.835114	0.0345853	0.587232	9.22649	8.93619	8.28892	2.98914	Detail	96.4357	0.0551089	0.331991	-0.00996407	0.793409	2.73252	2.81619	1.55438	0.688552	5.93646
89	Mixed	63.6088	0.639772	1.13117	-0.0126122	0.44516	10.5124	11.7918	1.97854	3.88596	Detail	64.4555	0.0610036	0.349295	-0.000479853	0.772279	3.45795	3.18291	1.97854	1.44604	6.11434
90	Mixed	6.74422	0.398885	0.89318	0.0905302	0.608897	8.21812	8.29025	8.7044	3.31189	Detail	14.9957	0.00630087	0.112258	0.000263821	0.975115	3.8861	3.98782	2.12283	1.41406	3.545
91	Mixed	1.85667	0.451879	0.950662	0.060436	0.557676	7.6684	6.94094	2.00059	3.39792	Detail	5.0769	0.0675644	0.367599	0.00679501	0.751092	2.29494	2.06605	2.00059	0.51473	9.43887
92	Mixed	165.121	0.865915	1.31599	0.289479	0.333987	7.96248	8.14196	2.23237	3.96551	Detail	176.865	0.0785046	0.396244	0.000903809	0.71197	2.76459	2.35662	2.23237	0.79713	8.43014
93	Mixed	62.057	0.229497	0.677491	0.00169751	0.621189	7.17763	6.42059	5.80271	2.8527	Detail	61.6366	0.0832179	0.407965	-0.0054678	0.698127	1.94845	1.81355	1.77615	0.3274	8.66055
94	Mixed	12.8564	0.525166	1.02486	-0.0248052	0.354215	9.61788	10.1112	10.88	3.43879	Detail	4.54063	0.213881	0.654035	-0.00928955	0.337652	3.61499	3.58837	3.41336	0.992957	3.2281
95	Mixed	102.573	0.894694	1.33768	-0.075604	0.194837	8.82887	9.12723	4.0486	3.81608	Detail	103.026	0.000692468	0.0372147	-2.46079e-07	0.99723	1.95835	1.99992	2.14888	0.25625	2.32644
96	Mixed	149.045	0.6152	1.10923	-0.0268172	0.496884	9.17272	9.83061	2.12283	3.63142	Detail	145.856	0.0998381	0.446851	0.0114548	0.647373	2.89311	2.47752	2.12283	1.00714	8.80261
97	Mixed	130.331	0.451578	0.950346	-0.0311778	0.530594	10.172	10.5206	10.88	2.8882	Detail	126.109	0.138798	0.526873	0.00559223	0.517388	4.0431	3.92035	3.55296	1.34573	3.51785
98	Mixed	179.01	0.828348	1.28713	-0.0613516	0.354319	8.63708	8.77854	2.12283	3.98344	Detail	176.906	0.104376	0.456895	0.00616878	0.627647	2.97103	2.58841	2.12283	1.04252	6.31159
99	Mixed	105.225	0.91433	1.35228	-0.355317	0.216008	8.8801	9.00699	8.7044	3.77495	Detail	90.0998	0.0781557	0.395362	-0.00787815	0.713914	3.84177	3.57968	1.85163	1.59335	5.0086
100	Mixed	174.115	0.73043	1.20866	-0.051352	0.338712	8.92787	9.54404	2.29049	3.95865	Detail	172.579	0.154204	0.555344	-0.00541934	0.482267	3.31578	2.92774	2.29049	1.1942	4.94716
Gaussian noise, normalized variance 0.01
Image	Component	Mean direction	Circ. var	Angular std	Circ. skewness	Circ. kurtosis	Mean (um)	Median (um)	Mode (um)	Std (um)	Component	Mean direction	Circ. var	Angular std	Circ. skewness	Circ. kurtosis	Mean (um)	Median (um)	Mode (um)	Std (um)	SNR (dB)
1	Mixed	39.4349	0.974191	1.39584	-0.165348	0.206134	3.52045	2.26845	0.340665	3.75618	Detail	28.5207	0.141501	0.531979	-0.00370844	0.523856	2.42025	2.33124	2.32122	0.382442	8.412
2	Mixed	99.7406	0.822224	1.28236	0.0228392	0.0665482	4.93568	2.72735	0.340665	4.6532	Detail	100.488	0.249632	0.706586	0.00963973	0.25429	2.55449	2.19096	2.00059	0.775328	4.21661
3	Mixed	10.6454	0.767125	1.23865	-0.038354	0.239696	5.66349	4.66314	0.340665	5.04031	Detail	6.16148	0.112308	0.473936	0.0161844	0.603815	2.61341	2.52161	1.55438	0.810191	3.88249
4	Mixed	122.977	0.575051	1.07243	-0.0098514	0.416243	3.56233	2.83823	0.340665	3.1114	Detail	121.884	0.21803	0.660348	0.00601063	0.322951	1.96235	1.97988	2.00125	0.134881	6.45574
5	Mixed	70.8685	0.790537	1.25741	-0.00316523	0.360838	3.60065	2.46416	0.340665	3.35135	Detail	70.898	0.185258	0.6087	-5.44606e-05	0.405493	2.40452	2.42008	2.45214	0.162958	10.2295
6	Mixed	82.6991	0.740044	1.21659	-0.00603614	0.397737	4.5172	2.71465	0.341333	4.16484	Detail	82.276	0.0790944	0.39773	0.00202139	0.712702	2.0598	2.01862	2.00125	0.212026	9.07303
7	Mixed	130.996	0.651283	1.1413	-0.00764002	0.382967	4.61065	4.22762	0.340665	3.88442	Detail	131.55	0.130639	0.511153	0.0055726	0.554027	2.05863	2.00793	2.00059	0.230498	7.83506
8	Mixed	93.0439	0.726752	1.20561	-0.107142	0.0935281	4.68616	4.51752	0.340665	3.93891	Detail	79.0901	0.108008	0.464776	-0.00875838	0.615444	2.33469	2.31854	1.58243	0.66158	1.99963
9	Mixed	32.0055	0.507016	1.00699	-0.00355165	0.473361	5.35254	5.64974	0.342669	4.08443	Detail	32.1125	0.0825888	0.406421	0.000668596	0.701296	1.74869	1.74742	1.74074	0.0893343	9.0012
10	Mixed	1.24055	0.886696	1.33169	-0.0102526	0.231992	3.05079	1.03269	0.340665	3.98825	Detail	90.286	0.0560907	0.334935	-0.00658806	0.788704	2.1686	2.00459	1.97854	0.492709	10.1106
11	Mixed	162.078	0.938111	1.36975	-0.082538	0.105487	3.23463	0.726088	0.340665	4.27928	Detail	63.5871	0.0824992	0.4062	0.00155526	0.699735	3.22405	2.95847	1.62652	1.51763	4.96748
12	Mixed	65.1185	0.982903	1.40207	0.122266	0.243143	3.57666	2.40805	0.340665	3.54266	Detail	72.3178	0.170135	0.583327	0.00239607	0.44673	2.44443	2.4154	2.41807	0.266045	9.33076
13	Mixed	49.5179	0.426146	0.923197	0.00364374	0.53998	4.45026	4.14279	0.340665	3.43107	Detail	48.8095	0.100822	0.449047	-0.00665684	0.642873	1.58913	1.59379	1.59713	0.0664656	7.03276
14	Mixed	45.0777	0.742828	1.21887	-0.00318174	0.377117	4.26238	2.33524	0.340665	4.14546	Detail	44.9621	0.13829	0.52591	0.00218229	0.532963	2.26975	2.25108	2.26043	0.186736	9.00415
15	Mixed	134.986	0.872434	1.32093	0.0518302	0.232666	4.3869	1.97654	0.340665	4.43565	Detail	138.752	0.0662808	0.36409	0.00446333	0.754601	2.23516	2.0066	1.62652	0.647462	5.59946
16	Mixed	155.783	0.882358	1.32843	0.0316672	0.357126	5.32184	2.12483	0.340665	5.23776	Detail	157.875	0.0450243	0.300081	-0.00115934	0.82952	2.4008	2.07139	2.00125	0.756642	8.12465
17	Mixed	141.84	0.781602	1.25028	-0.00573607	0.251712	4.76826	4.38459	0.340665	4.11891	Detail	141.438	0.126072	0.502139	-0.000906499	0.562725	2.07345	1.8877	1.81289	0.422571	5.9167
18	Mixed	160.303	0.879864	1.32655	0.00298523	0.283392	5.16158	2.09344	0.340665	5.2759	Detail	160.948	0.0833487	0.408286	0.00156373	0.697914	2.52205	2.13084	1.93379	0.873784	6.61175
19	Mixed	0.214746	0.849705	1.30361	-0.0320958	0.276666	3.97147	1.90974	0.340665	4.09871	Detail	178.079	0.0833564	0.408305	-0.00343886	0.697051	2.05622	1.91976	1.89171	0.410844	8.2361
20	Mixed	34.0113	0.972494	1.39463	-0.0149583	0.0321359	3.1714	0.959212	0.340665	3.7418	Detail	33.0626	0.325655	0.807037	-0.0592504	0.1235	3.22522	3.19426	3.05399	0.943871	2.42543
21	Mixed	77.7293	0.665656	1.15383	0.00576658	0.341233	4.14369	2.60577	0.340665	4.04682	Detail	77.9736	0.137827	0.525028	-0.000543937	0.533977	1.9701	1.96986	1.97854	0.12161	7.10092
22	Mixed	96.915	0.842091	1.29776	-0.0556575	0.320172	5.39978	4.39929	0.340665	4.40436	Detail	93.1071	0.132867	0.515494	-0.00259232	0.549505	2.30765	2.15689	2.12283	0.450329	8.25422
23	Mixed	3.86731	0.543436	1.04253	-0.0128319	0.40617	5.00155	4.60302	0.340665	4.28239	Detail	3.70521	0.109974	0.468987	-0.00274603	0.617127	1.75169	1.75344	1.75811	0.112247	6.93179
24	Mixed	121.525	0.650893	1.14096	-0.00616703	0.427384	4.29336	3.98715	0.340665	3.66194	Detail	120.212	0.119426	0.488725	0.0108074	0.584933	1.95662	1.95383	1.95583	0.0972982	10.5225
25	Mixed	4.45315	0.759579	1.23254	0.00359241	0.323055	4.39841	2.31186	0.340665	4.34478	Detail	3.78682	0.149116	0.546107	0.00440457	0.504187	2.29106	2.26043	2.26043	0.239353	8.08898
26	Mixed	153.958	0.840278	1.29636	0.0275805	0.312982	4.26525	3.08538	0.340665	4.06513	Detail	155.026	0.0598032	0.345842	-0.000555943	0.776149	1.97995	1.80754	1.74074	0.420657	6.61137
27	Mixed	46.281	0.53652	1.03588	-0.0201448	0.378361	4.9007	4.49414	0.344673	3.90496	Detail	46.5663	0.1508	0.549181	0.000529179	0.497357	1.84063	1.81289	1.79485	0.169461	5.68428
28	Mixed	102.902	0.849347	1.30334	0.00460067	0.225988	4.78258	2.14821	0.341333	4.77378	Detail	102.624	0.108594	0.466034	-0.0113159	0.612566	2.63643	2.47151	1.67395	0.898351	4.38743
29	Mixed	27.4041	0.962142	1.38719	-0.128847	0.271969	3.94795	1.52432	0.340665	4.79972	Detail	112.273	0.0372693	0.273018	0.000663783	0.85751	2.4816	2.18628	2.14888	0.694931	9.6243
30	Mixed	42.8678	0.942126	1.37268	-0.0961266	0.191314	4.20381	2.36263	0.340665	4.10082	Detail	127.827	0.184489	0.607435	-0.00439813	0.407191	2.53358	2.33524	2.2611	0.557371	7.12388
31	Mixed	68.5557	0.846909	1.30147	0.0380604	0.313114	5.11131	1.97788	0.340665	5.1641	Detail	71.1622	0.0459793	0.303247	0.000807063	0.82585	2.24602	1.97587	1.91308	0.635411	8.52415
32	Mixed	108.864	0.898395	1.34044	-0.105286	0.206397	2.82145	0.981255	0.341333	3.61855	Detail	12.905	0.0910908	0.426827	-0.018748	0.671534	2.564	2.48153	2.45214	0.4116	10.0474
33	Mixed	65.1532	0.848463	1.30266	-0.058502	0.21244	2.77634	0.8343	0.340665	3.66626	Detail	151.785	0.0615916	0.350975	-0.000549989	0.771289	2.86627	2.55968	2.48687	1.04485	7.99575
34	Mixed	104.352	0.887269	1.33212	0.00715474	0.32563	4.18645	2.41941	0.342001	4.19644	Detail	104.872	0.123612	0.497217	0.00328917	0.573464	2.44083	2.43611	2.45147	0.172581	11.5947
35	Mixed	52.8777	0.87784	1.32502	-0.0602568	0.313369	4.744	2.30118	0.340665	4.94653	Detail	49.7624	0.10603	0.460499	0.00248547	0.6276	2.49357	2.32589	2.32055	0.540331	7.94607
36	Mixed	89.5934	0.818411	1.27938	0.0370959	0.321856	5.48255	3.40801	0.340665	4.99685	Detail	91.0393	0.0482279	0.310573	0.0014536	0.817643	2.20985	1.80487	1.72404	0.703631	7.48383
37	Mixed	171.641	0.874445	1.32246	0.0326166	0.127642	2.88925	0.711392	0.340665	4.02258	Detail	84.881	0.0266518	0.230876	-0.00276698	0.896848	2.21953	1.86365	1.79485	0.777733	7.44171
38	Mixed	97.3644	0.548533	1.04741	-0.00556295	0.435601	5.45603	5.68715	0.340665	4.48201	Detail	95.4011	0.0621129	0.352457	-0.000414852	0.76875	1.9369	1.72471	1.56841	0.485176	5.14615
39	Mixed	170.937	0.653522	1.14326	-0.089471	0.179235	4.13637	3.10141	0.340665	3.85518	Detail	166.334	0.247629	0.703746	-0.0522689	0.254653	1.90116	1.84695	1.8523	0.286003	4.34087
40	Mixed	20.364	0.676098	1.16284	0.00578288	0.421857	4.12808	2.3279	0.341333	3.96797	Detail	20.4566	0.155778	0.558173	-3.74285e-05	0.481113	2.16051	2.16958	2.17626	0.141256	9.13755
41	Mixed	14.4484	0.9473	1.37644	-0.0261713	0.164862	3.47679	0.731432	0.340665	4.65107	Detail	10.3616	0.108651	0.466156	0.00303093	0.610335	2.67511	2.32389	1.89171	0.981843	4.88842
42	Mixed	145.637	0.502559	1.00256	0.00378156	0.445323	4.97179	5.00114	0.340665	4.07655	Detail	146.161	0.0813169	0.403279	-0.000984853	0.704218	1.70175	1.63253	1.58243	0.262763	3.88539
43	Mixed	172.655	0.89734	1.33966	-0.0117853	0.103081	3.94417	0.790214	0.340665	4.86458	Detail	174.873	0.191848	0.619432	0.0175297	0.374396	3.09458	2.86228	1.55438	1.24865	3.26201
44	Mixed	66.9648	0.782653	1.25112	0.0316626	0.396862	5.10598	3.05399	0.345341	4.54532	Detail	68.989	0.0726289	0.381127	-0.0016085	0.733903	2.18047	2.08876	2.04801	0.339907	9.92206
45	Mixed	150.08	0.76877	1.23998	-0.0266778	0.284899	3.31795	2.19697	0.340665	3.78609	Detail	58.2789	0.0619502	0.351995	-0.00409015	0.77011	2.61735	2.32055	2.26043	0.746787	8.44076
46	Mixed	138.025	0.815114	1.2768	0.00659885	0.2535	4.61941	1.88235	0.340665	4.5567	Detail	138.768	0.0495329	0.314747	-0.000485111	0.812746	2.01801	1.71135	1.64188	0.565494	6.54357
47	Mixed	43.669	0.946742	1.37604	-0.0369851	0.233722	3.67557	1.07744	0.340665	4.61757	Detail	131.583	0.0453776	0.301256	0.0024936	0.828302	2.5195	2.11414	2.04801	0.854423	8.02122
48	Mixed	80.3597	0.738553	1.21536	0.0087038	0.282584	5.71949	4.55292	0.340665	5.11415	Detail	79.6467	0.0797548	0.399386	-0.000150624	0.709177	2.50835	2.13685	1.70668	0.950519	5.29999
49	Mixed	37.8973	0.809204	1.27217	-0.00492015	0.433459	4.17373	2.19096	0.340665	3.7898	Detail	37.2323	0.0733622	0.383046	-0.00617813	0.730851	2.13495	2.10279	2.09744	0.200629	11.0472
50	Mixed	93.5131	0.978696	1.39907	0.228521	0.151116	4.16265	1.84361	0.340665	4.78441	Detail	107.388	0.0625087	0.353578	0.00182097	0.767438	2.41877	2.1609	2.04801	0.631443	8.22528
51	Mixed	176.937	0.935426	1.36779	0.0165026	0.0900894	3.75667	0.911785	0.340665	4.44772	Detail	0.452965	0.292602	0.764987	-0.0488819	0.165261	3.5451	3.32051	2.76342	1.23558	2.23162
52	Mixed	105.854	0.68038	1.16652	-0.0275546	0.374489	4.99832	4.78338	0.340665	4.17041	Detail	103.881	0.100029	0.447278	-0.00720063	0.646297	1.98209	1.88636	1.85163	0.294611	6.619
53	Mixed	66.8082	0.496988	0.996984	-0.00199003	0.403976	5.58765	5.75395	0.340665	3.85327	Detail	67.4326	0.0816078	0.404	0.00269809	0.702559	1.68335	1.54903	1.51363	0.310524	5.60219
54	Mixed	80.4824	0.599069	1.09459	0.0195674	0.358005	5.56002	6.45131	0.340665	4.4636	Detail	82.0381	0.0976919	0.442022	0.00894552	0.652673	1.92808	1.76746	1.72338	0.403787	5.82296
55	Mixed	84.4248	0.728474	1.20704	0.00790541	0.37365	3.27289	2.39469	0.340665	3.00798	Detail	84.7323	0.22083	0.664575	0.0123237	0.318056	2.23569	2.25442	2.29049	0.177812	7.53852
56	Mixed	116.488	0.775544	1.24543	-0.0349822	0.305317	4.52764	2.30852	0.340665	4.46144	Detail	112.776	0.145767	0.539939	-0.00367042	0.511691	2.31789	2.27379	2.2611	0.287569	8.40362
57	Mixed	72.115	0.890367	1.33444	-0.0374457	0.17856	3.28218	1.022	0.340665	4.24238	Detail	158.951	0.100102	0.447441	0.00785213	0.643749	2.97769	2.51827	2.38467	1.09829	6.60254
58	Mixed	130.169	0.861911	1.31294	-0.0725859	0.383549	3.63678	2.41206	0.344005	3.26282	Detail	126.555	0.146662	0.541595	-0.0112601	0.509513	2.30691	2.28648	2.29049	0.21207	9.95114
59	Mixed	89.6437	0.745202	1.22082	0.00151049	0.352825	3.55488	2.25308	0.340665	3.57631	Detail	90.0288	0.180728	0.601212	-0.00269849	0.415058	2.24938	2.25776	2.29049	0.161519	8.33579
60	Mixed	153.774	0.570417	1.0681	0.00634085	0.395447	5.96585	6.21151	0.340665	4.91372	Detail	152.955	0.0803116	0.400778	0.000244929	0.707977	1.90836	1.67862	1.62719	0.462857	5.24656
61	Mixed	75.02	0.981794	1.40128	-0.184906	0.310244	4.24819	2.23371	0.340665	4.45555	Detail	157.39	0.0543353	0.329652	-0.00105744	0.796736	2.35495	2.25976	2.23171	0.381982	10.9749
62	Mixed	37.8356	0.908299	1.34781	-0.0367993	0.290412	3.44783	1.4809	0.340665	4.25376	Detail	126.121	0.0567583	0.336922	-0.00707406	0.78815	2.60445	2.39536	2.38401	0.74091	10.0165
63	Mixed	152.992	0.600249	1.09567	0.00355852	0.408688	6.21127	6.12467	0.340665	5.26608	Detail	154.016	0.0745602	0.386161	0.00281205	0.726441	2.13887	1.96585	1.62719	0.555506	4.87265
64	Mixed	53.0018	0.985835	1.40416	0.0540309	-0.192591	3.08006	1.18365	0.340665	3.65447	Detail	95.7436	0.115716	0.481073	0.00940598	0.597782	2.63399	2.40672	2.38467	0.624662	6.77281
65	Mixed	163.992	0.631719	1.12403	-0.0023477	0.43663	4.48051	3.66452	0.340665	3.926	Detail	164.033	0.106218	0.460908	-0.000663886	0.626848	2.03657	2.01729	2.02397	0.160952	8.01382
66	Mixed	132.695	0.99109	1.4079	-0.164001	-0.0383373	3.42771	0.754143	0.340665	4.62345	Detail	107.018	0.111951	0.473183	0.014733	0.601601	2.81098	2.48821	2.00125	0.920335	5.82099
67	Mixed	10.9381	0.922424	1.35825	-0.0474721	0.126071	3.40552	1.98522	0.340665	3.96031	Detail	96.1011	0.16164	0.568578	0.0257576	0.469224	2.78485	2.39536	2.32122	0.815667	5.77403
68	Mixed	68.011	0.963055	1.38784	-0.0802408	-0.0961458	3.3894	0.750803	0.340665	4.34618	Detail	45.8728	0.0656285	0.362294	0.00306276	0.756004	2.90237	2.64251	2.14955	1.10479	3.00303
69	Mixed	162.297	0.966417	1.39026	-0.058056	0.127666	4.26486	2.31454	0.340665	4.43556	Detail	68.1503	0.202002	0.635613	-0.0408852	0.36405	2.6258	2.3486	2.29049	0.657786	6.65957
70	Mixed	162.955	0.729607	1.20798	0.0049281	0.355258	3.62149	2.22569	0.342669	3.72644	Detail	162.988	0.188237	0.613574	0.000393058	0.394977	2.22573	2.24373	2.2611	0.14128	9.0324
71	Mixed	111.732	0.753087	1.22726	-0.00733561	0.383074	4.01708	2.35595	0.340665	3.86792	Detail	110.793	0.141783	0.53251	-8.26828e-05	0.522937	2.2954	2.28915	2.29049	0.18807	8.74152
72	Mixed	169.51	0.477749	0.977496	-0.0425063	0.336922	5.67688	5.95968	0.340665	4.19862	Detail	167.952	0.161902	0.569038	-0.0249314	0.465431	1.53211	1.5477	1.55438	0.122282	5.40126
73	Mixed	75.189	0.668342	1.15615	-0.00727423	0.353306	5.25622	5.14609	0.340665	4.52333	Detail	74.6906	0.126978	0.503941	-0.00805814	0.565661	2.04214	1.93379	1.91308	0.324205	7.20277
74	Mixed	8.77348	0.746659	1.22201	0.0152925	0.326424	5.40433	1.8563	0.340665	5.45395	Detail	9.05984	0.0569943	0.337622	-0.00163536	0.786499	2.24402	1.9211	1.74074	0.674252	6.2334
75	Mixed	50.3961	0.868722	1.31812	-0.00115673	0.109854	3.28544	0.892414	0.340665	4.12274	Detail	138.642	0.119369	0.488609	0.0280629	0.588159	4.2794	3.38463	2.72	2.61893	3.67051
76	Mixed	175.075	0.850939	1.30456	0.0610967	0.292579	3.87094	2.07874	0.340665	4.17176	Detail	87.4975	0.0471323	0.307025	0.000494148	0.822081	2.38631	2.12149	2.07273	0.691316	9.43089
77	Mixed	72.4118	0.950382	1.37868	0.109732	0.175675	4.6926	1.7	0.342001	4.82952	Detail	80.8499	0.0458953	0.30297	0.00158774	0.826137	2.5062	2.07807	1.61182	1.04973	5.81808
78	Mixed	109.941	0.943332	1.37356	-0.0500567	0.252461	4.75312	1.98856	0.340665	4.84331	Detail	104.92	0.0574729	0.339037	-0.00102389	0.784723	2.38367	2.01595	1.81355	0.792889	6.67225
79	Mixed	178.988	0.425195	0.922165	0.00386671	0.536612	5.44169	5.83544	0.340665	3.80974	Detail	179.046	0.0685524	0.370277	0.000899851	0.747541	1.61794	1.60314	1.59713	0.105763	6.78109
80	Mixed	56.7871	0.687553	1.17265	-0.0509515	0.222347	4.04376	3.41937	0.340665	3.57398	Detail	60.3064	0.154504	0.555885	0.0323838	0.489056	2.50607	2.40471	2.38467	0.411172	2.61883
81	Mixed	51.8659	0.971453	1.39388	0.126136	-0.172458	3.76539	1.19768	0.340665	4.4362	Detail	178.4	0.0594161	0.34472	-0.00243903	0.777001	2.2975	1.93312	1.74074	0.720706	6.8066
82	Mixed	90.9266	0.779799	1.24884	-0.0103637	0.396891	5.75069	5.67245	0.340665	4.646	Detail	89.9931	0.0464356	0.304748	-0.0037412	0.824618	2.09944	1.89104	1.83226	0.510074	8.76749
83	Mixed	179.181	0.752394	1.2267	0.0192342	0.276743	4.37209	3.30448	0.340665	4.22224	Detail	0.509615	0.0702113	0.37473	-0.00210723	0.740903	1.7355	1.62986	1.61182	0.295867	7.08352
84	Mixed	145.379	0.687207	1.17235	-0.0312995	0.378953	5.92448	5.65776	0.340665	4.97756	Detail	143.658	0.087171	0.417543	-0.00879386	0.686671	2.22179	2.02463	1.97788	0.539118	7.60766
85	Mixed	173.389	0.920399	1.35676	-0.00849516	0.201426	4.00232	0.782866	0.340665	4.93003	Detail	171.037	0.0614467	0.350562	-0.000676891	0.770433	2.94876	2.69996	1.59713	1.49121	5.24247
86	Mixed	133.165	0.978065	1.39862	-0.141929	0.193929	4.29851	1.95583	0.340665	4.79344	Detail	33.2258	0.0811172	0.402783	0.000205846	0.704494	2.59946	2.1275	1.97788	0.841	6.54981
87	Mixed	155.708	0.976525	1.39752	-0.163325	0.258807	4.35493	2.0587	0.342669	4.97719	Detail	57.6313	0.0390726	0.279545	0.000259373	0.850865	2.41386	2.17493	2.14888	0.661441	9.23988
88	Mixed	105.482	0.663597	1.15204	0.0142887	0.360325	5.47262	5.59029	0.340665	4.70516	Detail	103.923	0.0439042	0.296325	-0.00302497	0.832803	1.87013	1.64456	1.55371	0.446529	5.43578
89	Mixed	59.4486	0.967783	1.39125	0.0639459	0.209834	3.97106	0.877718	0.340665	5.04505	Detail	64.4035	0.0347456	0.263612	1.39473e-05	0.866752	2.41456	2.04133	1.97788	0.84486	8.2799
90	Mixed	6.67801	0.712791	1.19398	0.0542804	0.337845	4.43181	2.95513	0.340665	4.23558	Detail	10.0109	0.146805	0.541859	0.0257144	0.51817	2.49703	2.12349	2.09744	0.969256	4.84399
91	Mixed	0.219889	0.837315	1.29407	0.0899794	0.354193	4.09744	2.12216	0.340665	3.98802	Detail	5.17438	0.0645115	0.359198	0.00725051	0.761769	2.07851	2.00994	1.97854	0.266751	9.2612
92	Mixed	91.3974	0.888164	1.33279	-0.0866617	0.233987	3.09038	1.25513	0.340665	3.85672	Detail	176.954	0.0728939	0.381822	0.00199193	0.731037	2.46538	2.28381	2.23171	0.532333	9.43208
93	Mixed	62.0899	0.544052	1.04312	-0.00192066	0.44343	4.73026	4.90161	0.340665	3.66704	Detail	62.0923	0.0979478	0.442601	-0.00187377	0.653599	1.78934	1.77481	1.77615	0.12514	8.64092
94	Mixed	14.2952	0.843416	1.29878	-0.0404183	0.165652	4.59867	1.79418	0.340665	4.87336	Detail	4.38773	0.161712	0.568703	-0.0126542	0.466825	2.98102	2.77945	1.72338	1.03442	3.47127
95	Mixed	96.9247	0.903275	1.34408	-0.00448729	0.104101	2.95734	0.698033	0.340665	4.07533	Detail	98.4967	0.0148587	0.172388	-0.00125462	0.941411	1.04714	1.0367	0.977915	0.0901689	1.05507
96	Mixed	167.084	0.97551	1.39679	-0.279166	0.0663656	4.12314	2.04935	0.340665	4.57339	Detail	147.117	0.0731691	0.382542	0.0135239	0.734196	2.3318	2.16023	2.12283	0.471947	8.99545
97	Mixed	130.79	0.753769	1.22782	-0.027147	0.319513	5.82293	5.09332	0.340665	5.10797	Detail	129.917	0.0563712	0.335771	0.00420404	0.788553	2.46292	2.19764	1.61182	0.894536	5.426
98	Mixed	85.943	0.936102	1.36829	0.00801809	0.20516	3.40434	1.21371	0.340665	4.21842	Detail	177.08	0.0825561	0.40634	0.00524025	0.700072	2.43063	2.1963	2.12283	0.604942	7.39528
99	Mixed	179.702	0.907614	1.3473	0.0329732	0.244756	3.73178	1.60648	0.340665	4.39852	Detail	92.4326	0.0365319	0.270303	-0.00158294	0.860319	2.50193	2.11481	1.83292	0.889694	7.10724
100	Mixed	26.0935	0.991166	1.40795	-0.0977453	-0.0922016	3.11818	0.760155	0.340665	4.18591	Detail	172.782	0.144766	0.538082	-0.00480507	0.509243	2.80452	2.40805	2.29049	0.925473	5.57536
Poisson noise, level 10
Image	Component	Mean direction	Circ. var	Angular std	Circ. skewness	Circ. kurtosis	Mean (um)	Median (um)	Mode (um)	Std (um)	Component	Mean direction	Circ. var	Angular std	Circ. skewness	Circ. kurtosis	Mean (um)	Median (um)	Mode (um)	Std (um)	SNR (dB)
1	Mixed	37.1067	0.964513	1.38889	-0.16156	0.293065	4.46985	2.51693	0.341333	3.97415	Detail	28.7812	0.142874	0.534555	-0.00537725	0.519631	2.42964	2.33458	2.32122	0.392258	8.82124
2	Mixed	99.6393	0.782191	1.25075	0.0255192	0.0837449	6.05545	6.40055	0.342001	4.66115	Detail	99.9056	0.252719	0.710942	0.00127574	0.245406	2.59036	2.20298	2.00125	0.829365	4.46367
3	Mixed	10.9351	0.738523	1.21534	-0.0495378	0.270603	6.44324	7.06251	0.340665	4.99984	Detail	6.29016	0.117657	0.485092	0.0135319	0.58851	2.65574	2.55902	1.55438	0.832479	4.00783
4	Mixed	122.995	0.455399	0.954357	-0.0169143	0.520666	4.50983	4.1488	0.340665	3.18153	Detail	122.58	0.206142	0.642094	0.00707107	0.352365	1.9688	1.98656	2.02397	0.135642	7.3197
5	Mixed	70.9152	0.713637	1.19469	-0.0114649	0.461946	4.63612	3.91701	0.340665	3.48351	Detail	70.5992	0.172048	0.586596	-0.00610577	0.437485	2.41176	2.42676	2.45214	0.163964	11.2393
6	Mixed	82.7724	0.667694	1.15559	-0.011186	0.488722	5.59666	5.49076	0.342669	4.20959	Detail	81.9738	0.077244	0.39305	0.000811372	0.718722	2.07165	2.02196	2.00125	0.235763	10.1508
7	Mixed	131.04	0.551752	1.05048	-0.0161761	0.47684	5.80319	6.28365	0.343337	3.77948	Detail	130.934	0.132396	0.51458	0.00586458	0.549657	2.06672	2.00994	2.00059	0.243383	8.60956
8	Mixed	92.8321	0.678989	1.16532	-0.124502	0.113194	5.44206	5.37186	0.340665	3.91253	Detail	79.1995	0.162893	0.570776	-0.0250938	0.456899	2.32619	2.30251	1.56841	0.675785	2.00329
9	Mixed	32.0554	0.401213	0.895782	-0.007498	0.56525	6.51233	7.06719	0.340665	3.86444	Detail	32.2436	0.076283	0.390597	-0.00212214	0.721744	1.75729	1.75143	1.74141	0.0960419	9.67877
10	Mixed	2.74341	0.861638	1.31274	-0.0407686	0.27425	3.60364	1.94381	0.340665	4.24588	Detail	90.3728	0.055512	0.333203	-0.0065424	0.790561	2.18712	2.00526	1.97854	0.528084	10.2384
11	Mixed	159.533	0.904926	1.34531	-0.0836175	0.161636	4.20659	1.6145	0.340665	4.64425	Detail	63.6312	0.0892084	0.422394	0.00285023	0.677825	3.36424	3.03194	1.61249	1.66962	4.84071
12	Mixed	65.8541	0.970613	1.39328	0.137003	0.299009	4.35984	2.61446	0.348681	3.72665	Detail	72.4073	0.166142	0.57644	0.00300097	0.457755	2.45424	2.42074	2.41807	0.275884	9.8585
13	Mixed	49.4429	0.345807	0.831634	0.00702032	0.607736	5.15416	4.90094	0.340665	3.42738	Detail	48.9239	0.0935203	0.432482	-0.00493134	0.665637	1.59535	1.59713	1.59713	0.0619243	7.55977
14	Mixed	45.3373	0.632113	1.12438	-0.0144188	0.503333	5.74978	5.1541	0.340665	4.24078	Detail	44.92	0.132783	0.515331	0.00200608	0.548332	2.27467	2.25175	2.26043	0.194926	9.76736
15	Mixed	135.525	0.850062	1.30389	0.0542225	0.275726	5.17565	4.45941	0.340665	4.5218	Detail	138.704	0.0673812	0.3671	0.00459932	0.751295	2.23453	2.01395	1.62652	0.643667	5.77083
16	Mixed	156.906	0.858206	1.31012	0.00393858	0.440278	6.55407	6.04251	0.340665	5.24068	Detail	157.706	0.0445735	0.298575	-0.00175296	0.831273	2.48457	2.08676	2.00125	0.872869	8.1801
17	Mixed	141.7	0.753118	1.22729	-0.00275986	0.273416	5.35931	5.28236	0.340665	4.13409	Detail	141.578	0.131505	0.512846	2.66259e-05	0.545895	2.07879	1.88703	1.81289	0.438556	6.20752
18	Mixed	160.19	0.848419	1.30263	0.00082237	0.354117	6.49735	5.64841	0.340665	5.34858	Detail	160.85	0.08073	0.401821	0.00150242	0.706591	2.56041	2.15623	1.93379	0.922864	6.81167
19	Mixed	0.0979607	0.81031	1.27304	-0.0352227	0.327274	4.72748	3.35591	0.345341	4.22791	Detail	178.346	0.0793744	0.398433	-0.00245789	0.710294	2.05348	1.92177	1.89171	0.389496	8.76644
20	Mixed	37.5976	0.963179	1.38793	-0.0239232	0.0336325	3.9858	2.68192	0.341333	3.99299	Detail	32.3612	0.346367	0.832307	-0.0550974	0.0926662	3.25179	3.19292	3.05399	0.961175	2.4874
21	Mixed	77.8193	0.520727	1.02052	0.00610275	0.466669	5.7273	5.72322	0.345341	4.11886	Detail	77.6924	0.130984	0.511828	-0.00179826	0.553241	1.97693	1.97253	1.97854	0.131798	8.27386
22	Mixed	96.9944	0.828084	1.28692	-0.0617179	0.3397	5.86116	5.74459	0.340665	4.40626	Detail	93.0887	0.130327	0.510544	-0.000984373	0.55646	2.34538	2.16157	2.12283	0.511369	8.09365
23	Mixed	3.88789	0.405747	0.90083	-0.01591	0.521548	6.48656	6.38585	0.344673	4.12713	Detail	2.6348	0.106631	0.461804	-0.00339112	0.62617	1.76743	1.75945	1.75811	0.111383	7.75246
24	Mixed	121.501	0.585584	1.08221	-0.00183484	0.495019	5.09455	4.85351	0.343337	3.71858	Detail	120.241	0.1156	0.480832	0.0109274	0.596859	1.9587	1.95516	1.95583	0.0980075	11.343
25	Mixed	3.99676	0.665672	1.15384	0.0172592	0.43308	5.96237	5.75461	0.340665	4.44335	Detail	4.00607	0.144712	0.537981	0.00728265	0.516888	2.2997	2.26377	2.26043	0.257481	8.8922
26	Mixed	154.02	0.82069	1.28116	0.0266866	0.337813	4.75341	4.19689	0.342669	4.16735	Detail	154.965	0.05755	0.339264	-0.00121964	0.784125	1.99602	1.81689	1.74074	0.425185	6.65824
27	Mixed	46.1682	0.435127	0.932874	-0.0251711	0.453275	6.01348	6.43729	0.340665	3.78373	Detail	45.7224	0.141163	0.531343	-0.00437576	0.524771	1.84488	1.81355	1.79485	0.182154	6.05609
28	Mixed	102.567	0.816901	1.2782	0.0119957	0.284414	5.96933	6.03316	0.340665	4.82209	Detail	102.427	0.11391	0.477305	-0.0127575	0.596716	2.69598	2.53831	1.67395	0.923987	4.53696
29	Mixed	28.7972	0.948401	1.37724	-0.218755	0.361906	5.4801	2.63984	0.341333	5.12903	Detail	112.16	0.0359167	0.268018	0.000628573	0.862517	2.57168	2.19497	2.14888	0.875973	9.84317
30	Mixed	42.3808	0.932021	1.3653	-0.100943	0.211099	4.75074	2.69729	0.340665	4.19311	Detail	127.522	0.18424	0.607026	-0.00947036	0.408523	2.55816	2.34259	2.2611	0.586798	7.2026
31	Mixed	68.6923	0.805646	1.26937	0.0447864	0.408476	6.61327	7.30566	0.340665	5.20738	Detail	70.8667	0.0443819	0.297932	0.000779611	0.83169	2.27078	1.97788	1.91308	0.671684	8.75068
32	Mixed	109.977	0.838223	1.29478	-0.181988	0.301818	4.0582	2.48621	0.340665	4.06202	Detail	12.9603	0.0909522	0.426502	-0.0174547	0.67206	2.60859	2.48821	2.45214	0.496374	10.3378
33	Mixed	64.9831	0.7476	1.22278	-0.0955155	0.339644	4.21514	2.54098	0.340665	4.19133	Detail	151.538	0.0607788	0.348651	0.000437418	0.774041	3.00363	2.57638	2.48687	1.3226	8.18044
34	Mixed	103.814	0.836549	1.29348	0.0273552	0.425141	5.49312	4.09336	0.340665	4.33032	Detail	104.864	0.120528	0.490974	0.00214584	0.582996	2.45615	2.43945	2.45147	0.222762	12.0682
35	Mixed	52.5641	0.828377	1.28715	-0.0703834	0.412245	6.21741	4.57898	0.342669	5.07498	Detail	49.7051	0.111451	0.472125	0.00322629	0.611352	2.5337	2.3299	2.32055	0.606339	8.11114
36	Mixed	89.3534	0.776475	1.24617	0.0499492	0.385292	6.59826	7.85139	0.340665	4.92254	Detail	90.9368	0.0485466	0.311598	0.00216973	0.81655	2.23929	1.81756	1.72404	0.725261	7.37523
37	Mixed	172.398	0.816724	1.27806	0.0427323	0.183981	3.94582	1.76078	0.340665	4.50679	Detail	149.908	0.0983161	0.443432	0.00614665	0.646962	1.13256	1.13088	1.21772	0.128143	1.52269
38	Mixed	97.4902	0.433428	0.931051	-0.0087852	0.5402	6.83232	7.26625	0.345341	4.27635	Detail	95.263	0.0568826	0.337291	0.000889277	0.787362	1.94737	1.72271	1.56841	0.496334	5.82781
39	Mixed	171.11	0.551979	1.05069	-0.115104	0.221053	5.37253	4.66514	0.340665	3.92459	Detail	165.096	0.250217	0.707413	-0.0672907	0.253557	1.91964	1.84762	1.8523	0.334032	4.80024
40	Mixed	20.4705	0.550855	1.04962	0.00195843	0.557097	5.54225	5.02585	0.342669	4.06513	Detail	20.5556	0.147544	0.54322	8.58933e-05	0.505492	2.1653	2.17159	2.17626	0.142331	9.92442
41	Mixed	13.117	0.930529	1.36421	-0.0211728	0.259052	5.01687	2.21634	0.341333	5.12462	Detail	10.8305	0.104183	0.456471	0.0031871	0.624484	2.69144	2.31053	1.89171	1.00104	5.31542
42	Mixed	145.728	0.393657	0.887307	-0.0012755	0.538772	6.10811	6.12467	0.340665	3.98327	Detail	145.308	0.0864678	0.415855	-0.0051553	0.687197	1.72736	1.64723	1.58243	0.284893	4.88879
43	Mixed	172.955	0.845116	1.30009	-0.0214342	0.163023	5.84666	4.0653	0.340665	5.26192	Detail	174.459	0.172804	0.587884	0.0224768	0.426817	3.15911	2.89033	1.55438	1.3056	3.61288
44	Mixed	66.9207	0.733081	1.21085	0.0406736	0.4734	6.14173	6.57422	0.340665	4.51314	Detail	69.0573	0.0706368	0.375864	-0.00140086	0.740558	2.19378	2.09344	2.07206	0.346368	10.3813
45	Mixed	150.192	0.721928	1.20161	-0.0295541	0.334413	3.91529	2.30786	0.340665	3.97845	Detail	58.3015	0.0606402	0.348253	-0.00395445	0.77456	2.6588	2.32522	2.26043	0.806481	8.48287
46	Mixed	137.496	0.774626	1.24469	0.0192696	0.322215	5.88465	6.60027	0.341333	4.58791	Detail	139.355	0.046854	0.306118	0.000338987	0.822388	2.06818	1.72271	1.64188	0.628109	7.08751
47	Mixed	44.2257	0.914997	1.35277	-0.0574504	0.337075	5.16214	2.44947	0.340665	5.01184	Detail	131.906	0.0425258	0.291636	0.00290992	0.838587	2.56648	2.12082	2.04801	0.911298	8.32985
48	Mixed	80.4696	0.659987	1.1489	0.00207226	0.371739	7.48819	9.04106	0.340665	4.84894	Detail	78.8101	0.0727369	0.38141	-0.00240011	0.732947	2.70396	2.25909	1.70668	1.18565	5.57529
49	Mixed	37.897	0.762873	1.23521	-0.00899347	0.520617	5.00252	4.77937	0.340665	3.80809	Detail	37.1505	0.0712835	0.37758	-0.00660761	0.738035	2.1417	2.10479	2.09744	0.216283	11.3823
50	Mixed	93.1719	0.972753	1.39481	0.329883	0.206146	5.75227	3.30448	0.340665	5.01412	Detail	107.553	0.0597629	0.345725	0.00248314	0.776821	2.51586	2.17292	2.04801	0.805749	9.01658
51	Mixed	176.79	0.911248	1.35	0.023321	0.130509	5.3716	3.9611	0.344673	4.74385	Detail	179.596	0.292009	0.764211	-0.0653204	0.154203	3.5056	3.30782	2.45214	1.37621	2.31927
52	Mixed	106.078	0.637093	1.1288	-0.036892	0.4197	5.72019	5.45402	0.340665	4.16632	Detail	104.249	0.103447	0.454855	-0.00672636	0.634987	2.01664	1.89505	1.85163	0.335305	7.20936
53	Mixed	66.8333	0.456533	0.955545	-0.00110036	0.434392	6.14971	6.0512	0.344673	3.75377	Detail	67.4211	0.0876026	0.418575	0.00503355	0.682142	1.7631	1.56507	1.5143	0.406985	5.5322
54	Mixed	80.5516	0.50919	1.00915	0.0178996	0.431142	6.79613	7.41854	0.342669	4.26856	Detail	81.5353	0.0953249	0.436635	0.00897401	0.660465	2.0171	1.78015	1.72338	0.525894	6.14484
55	Mixed	84.3324	0.654886	1.14445	0.0102633	0.462051	4.06636	3.25237	0.340665	3.15939	Detail	84.7849	0.214017	0.654243	0.0104119	0.334413	2.24021	2.25843	2.29049	0.177075	8.01442
56	Mixed	116.268	0.681824	1.16775	-0.0368038	0.412448	6.10761	5.92027	0.340665	4.52307	Detail	113.366	0.138741	0.526765	-0.00188982	0.531113	2.32987	2.2778	2.2611	0.296543	8.85669
57	Mixed	72.2974	0.823987	1.28373	-0.0629593	0.268753	4.72413	2.54966	0.345341	4.6803	Detail	159.156	0.100864	0.449142	0.00754728	0.641484	3.1166	2.55033	2.38467	1.26538	6.64183
58	Mixed	130.52	0.834004	1.29151	-0.0930313	0.438289	4.20649	3.39399	0.340665	3.36746	Detail	126.42	0.143224	0.535209	-0.0100821	0.519203	2.31251	2.28848	2.29049	0.217408	10.1513
59	Mixed	90.0391	0.61931	1.11293	-0.00709021	0.496808	4.97409	4.56228	0.340665	3.75329	Detail	89.8081	0.176544	0.594212	-0.000127886	0.426624	2.25538	2.2611	2.29049	0.171404	9.04761
60	Mixed	153.762	0.4531	0.951946	0.00416998	0.497233	7.6133	8.73446	0.340665	4.58801	Detail	151.927	0.0818433	0.404582	0.00207874	0.702782	1.89793	1.67795	1.62719	0.442427	5.98373
61	Mixed	74.8926	0.973983	1.3957	-0.221531	0.375688	5.15137	2.38534	0.340665	4.59111	Detail	157.409	0.0533107	0.326529	-0.00134248	0.80005	2.38887	2.2631	2.23171	0.466209	11.3739
62	Mixed	37.9592	0.865229	1.31547	-0.0505308	0.411168	4.73527	2.41807	0.344005	4.62131	Detail	126.168	0.0553349	0.332671	-0.00677559	0.793224	2.64861	2.40004	2.38467	0.815377	10.3468
63	Mixed	152.977	0.501783	1.00178	0.00596837	0.503325	7.65847	9.3009	0.340665	5.0315	Detail	154.031	0.0659107	0.363072	0.00377276	0.755175	2.15409	1.9565	1.62719	0.577609	5.34558
64	Mixed	53.8022	0.976368	1.3974	0.0935239	-0.272536	4.34617	2.5697	0.342669	3.99224	Detail	95.2895	0.120922	0.491776	0.00751764	0.582676	2.6836	2.41406	2.38467	0.688462	7.01941
65	Mixed	163.837	0.515378	1.01526	-0.000280449	0.557604	5.77918	6.20951	0.340665	3.86791	Detail	163.981	0.106689	0.461929	-0.00016757	0.62583	2.0491	2.02263	2.02397	0.179553	8.6679
66	Mixed	141.402	0.990762	1.40767	-0.190655	-0.198052	5.31927	2.89634	0.340665	5.18565	Detail	107.928	0.104065	0.456212	0.0152899	0.626386	2.74866	2.39937	2.00125	0.896161	5.97498
67	Mixed	10.3048	0.892129	1.33576	-0.057798	0.165392	4.40747	2.4488	0.340665	4.21018	Detail	95.434	0.161937	0.5691	0.0235452	0.46741	2.83827	2.40271	2.32122	0.879149	6.16044
68	Mixed	68.0011	0.941775	1.37242	-0.125545	-0.171206	5.42241	3.94774	0.342001	4.84561	Detail	43.9355	0.0725794	0.380997	-0.00315024	0.733269	3.13144	2.8075	2.14955	1.30305	3.22157
69	Mixed	158.386	0.964984	1.38923	-0.0272288	0.165171	5.07793	2.81084	0.340665	4.57417	Detail	67.7886	0.199949	0.632375	-0.0376575	0.368788	2.64885	2.35461	2.29049	0.682733	6.69869
70	Mixed	163.021	0.60592	1.10084	0.00340422	0.510112	5.15334	4.33583	0.340665	3.9032	Detail	162.82	0.173401	0.588899	-0.00017035	0.43362	2.23496	2.25108	2.2611	0.139477	10.799
71	Mixed	111.442	0.656567	1.14592	-0.00050407	0.506596	5.37247	5.20019	0.340665	3.9748	Detail	111.124	0.140387	0.529881	0.00190363	0.526905	2.30305	2.29182	2.29049	0.194727	9.75567
72	Mixed	169.571	0.374121	0.86501	-0.0494149	0.397818	6.88108	7.07921	0.340665	3.92846	Detail	168.269	0.152662	0.552561	-0.030099	0.488886	1.56082	1.55638	1.55438	0.112664	5.92622
73	Mixed	75.1312	0.587157	1.08366	-0.0119596	0.428583	6.49084	6.69245	0.342001	4.42748	Detail	74.6467	0.124602	0.499203	-0.00546679	0.571329	2.05137	1.93713	1.91308	0.339836	7.62977
74	Mixed	8.95323	0.637268	1.12895	0.0188328	0.455202	7.49416	8.98628	0.340665	5.36491	Detail	8.91759	0.0529651	0.325469	-0.00115538	0.800577	2.31779	2.00459	1.74074	0.729161	6.81985
75	Mixed	49.2016	0.825756	1.28511	0.00501556	0.148227	4.17326	2.30318	0.340665	4.4328	Detail	62.6502	0.00592167	0.108827	0.000180926	0.976454	1.03111	1.03469	1.08145	0.0890568	1.51991
76	Mixed	174.629	0.823124	1.28306	0.0781306	0.332922	4.40837	2.16424	0.340665	4.29391	Detail	87.2502	0.0456061	0.302014	0.000521493	0.827544	2.43465	2.12416	2.07273	0.766505	9.44883
77	Mixed	72.537	0.943655	1.37379	0.136624	0.220282	5.7856	5.3044	0.340665	4.91162	Detail	81.9464	0.0404666	0.284487	0.00219126	0.845804	3.03131	2.4174	1.61182	1.66949	5.52163
78	Mixed	112.282	0.930531	1.36421	-0.114339	0.293485	5.90014	5.12672	0.340665	4.91532	Detail	104.961	0.0579172	0.340345	-0.00219532	0.783167	2.4825	2.07807	1.81355	0.904845	6.87264
79	Mixed	178.851	0.351589	0.838558	0.00901742	0.601638	6.23752	6.43862	0.340665	3.66068	Detail	179.32	0.0645491	0.359302	0.000764528	0.760818	1.63615	1.60982	1.59713	0.129987	7.23076
80	Mixed	56.8184	0.622878	1.11613	-0.0635775	0.266632	4.91072	4.56361	0.340665	3.61212	Detail	60.8736	0.160492	0.566555	0.0228342	0.473514	2.52558	2.41072	2.38467	0.448457	2.8458
81	Mixed	56.865	0.955963	1.38272	0.239199	-0.156493	5.05276	3.06601	0.340665	4.72985	Detail	178.709	0.0601508	0.346845	-0.00312543	0.774521	2.32791	1.94915	1.74074	0.753273	7.12206
82	Mixed	91.0224	0.763453	1.23568	-0.0126324	0.420216	6.21801	6.57021	0.342001	4.63131	Detail	89.9279	0.0464918	0.304932	-0.00338338	0.824436	2.10344	1.89104	1.83226	0.517269	8.90856
83	Mixed	179.128	0.709545	1.19126	0.0179024	0.319626	5.07616	4.80008	0.340665	4.27486	Detail	0.473535	0.067378	0.367091	-0.00200904	0.75096	1.75666	1.63253	1.61182	0.337176	7.17917
84	Mixed	145.426	0.620558	1.11405	-0.0434807	0.443208	7.07638	8.06381	0.344005	4.8553	Detail	143.35	0.0858472	0.41436	-0.0105219	0.691048	2.2374	2.03198	1.97788	0.548035	7.88704
85	Mixed	173.114	0.88851	1.33305	-0.00990804	0.324265	6.121	5.05524	0.347345	5.26839	Detail	172.138	0.0693093	0.372315	0.0017162	0.743912	3.44127	2.99186	1.59713	1.87349	5.2228
86	Mixed	131.447	0.971274	1.39375	-0.15196	0.260864	5.33879	3.07736	0.342669	4.95188	Detail	33.1889	0.076693	0.391645	-0.000324417	0.718811	2.6002	2.13017	1.97788	0.840577	6.71534
87	Mixed	158.516	0.971536	1.39394	-0.278309	0.288485	5.74093	2.71332	0.345341	5.21063	Detail	57.4415	0.0376999	0.27459	0.000186412	0.855849	2.54296	2.18294	2.14888	0.91967	9.56523
88	Mixed	105.414	0.590708	1.08693	0.0165632	0.438989	6.68422	7.22216	0.340665	4.56138	Detail	103.786	0.0431617	0.293808	-0.00275061	0.835652	1.91321	1.65524	1.55438	0.484048	6.28984
89	Mixed	61.5118	0.95257	1.38027	0.05439	0.330474	5.92639	3.22298	0.342001	5.47084	Detail	64.5052	0.0327177	0.255804	-0.000248266	0.874248	2.48527	2.04801	1.97788	0.926582	8.93987
90	Mixed	6.77673	0.60581	1.10074	0.070845	0.457935	6.03982	5.70719	0.342669	4.25335	Detail	10.6479	0.133645	0.517002	0.0217486	0.553317	2.54974	2.13285	2.09678	1.03141	5.48506
91	Mixed	0.0744653	0.799286	1.26435	0.115626	0.421949	4.97752	4.59167	0.340665	4.08497	Detail	5.17413	0.0620223	0.3522	0.00575078	0.770019	2.10874	2.01395	1.97854	0.328622	9.56043
92	Mixed	91.3059	0.845862	1.30066	-0.117812	0.317188	4.13635	2.2818	0.340665	4.21595	Detail	176.861	0.0715341	0.378244	0.00217908	0.735677	2.49749	2.28915	2.23171	0.575681	9.76981
93	Mixed	62.0909	0.468283	0.967764	-0.00183937	0.507622	5.49972	5.52951	0.340665	3.59038	Detail	61.6226	0.0916795	0.428205	-0.00383138	0.673394	1.81291	1.78015	1.77615	0.169807	9.17388
94	Mixed	14.4649	0.792816	1.25922	-0.0533976	0.219076	5.99028	5.02318	0.340665	4.98043	Detail	5.11193	0.160811	0.567118	-0.00586666	0.470551	3.03981	2.84825	1.72338	1.05158	3.59871
95	Mixed	97.7084	0.87146	1.3202	-0.0124062	0.128621	3.57141	1.02935	0.344673	4.37413	Detail	101.054	0.0172421	0.185699	0.0034837	0.932477	1.04084	1.02801	1.01198	0.103708	1.61294
96	Mixed	171.213	0.9681	1.39147	-0.36923	-0.0216942	5.29477	2.65721	0.345341	4.75383	Detail	146.948	0.0693002	0.372291	0.0124154	0.746569	2.44625	2.17426	2.12283	0.6892	8.97727
97	Mixed	130.642	0.699888	1.18312	-0.0289553	0.387989	7.09058	8.54342	0.340665	4.95046	Detail	130.694	0.0541265	0.329018	0.00438689	0.796421	2.50868	2.23505	1.61182	0.925253	5.65094
98	Mixed	86.4164	0.90627	1.34631	0.00612033	0.278336	4.57175	2.24841	0.341333	4.58839	Detail	177.152	0.0790211	0.397545	0.00485028	0.711463	2.47219	2.19764	2.12283	0.691857	7.6385
99	Mixed	179.3	0.870755	1.31966	0.043778	0.311829	4.69191	2.38067	0.340665	4.63491	Detail	92.4487	0.0363476	0.269621	-0.00166646	0.860948	2.55674	2.14086	1.83292	0.944065	7.32345
100	Mixed	51.5489	0.982655	1.4019	0.169905	-0.107703	4.49016	2.3152	0.340665	4.71015	Detail	172.281	0.150778	0.549141	-0.00294183	0.493268	2.83291	2.41607	2.29049	0.961021	5.76741

## Sheet: Fibrils - CS settings
Magnification	40
Camera pixel (um)	6.8
Segmentation	Disabled
Target ch	Green
Rotate mixed	Yes
Rotate detail	No
Spectral resolution	Balanced
WL low (µm)
WL high (µm)
Exclude low (µm)
Exclude high (µm)
Detail low (µm)	1
Detail high (µm)	3
Detail search	Default
Segment length	0.1
Significance level	0.05
Angular tolerance	10
Convergence limit	1
Max. iterations	10
Prior width	0.5
