# Supplementary material for: CytoSpectre: a tool for spectral analysis of oriented structures on cellular and subcellular levels
Source: BMC Bioinformatics. 2015 Oct 26;16:344. doi: 10.1186/s12859-015-0782-y (PMC4624586; doi:10.1186/s12859-015-0782-y)
Supplement: Additional file 9: — Raw data from the case study. This file contains all numerical data from the case study experiment. (XLSX 919 kb) [file 12859_2015_782_MOESM9_ESM.xlsx]

## Sheet: UTA.04511 controls
Image	Cell	Component	Mean	Circular var	Angular std	Skewness	Kurtosis	Mean (µm)	Median (µm)	Mode (µm)	Std (µm)	Component	Mean	Circular var	Angular std	Skewness	Kurtosis	Mean (µm)	Median (µm)	Mode (µm)	Std (µm)	Detail SNR (dB)	Center X (pixels)	Center Y (pixels)	Center X (µm)	Center Y (µm)	Area (µm^2)	Perimeter (µm)	Major axis (µm)	Minor axis (µm)	Eccentricity	Solidity
4d control TnT aact stack 40x 12.tif	1	Mixed	175.01	0.961446	1.38668	0.0519614	-0.00282226	10.709	11.1893	10.88	3.13082	Detail	10.2039	0.00747491	0.122269	6.63886e-06	0.970324	12.2068	12.244	12.4344	0.525076	0.46824
7d control TnT MYBP stack 4 40x.tif	1	Mixed	177.1	0.864159	1.31466	-0.163881	0.1813	10.1579	10.5894	14.5064	3.37952	Detail	166.593	0.0264147	0.229847	0.000360744	0.897091	14.0994	14.1057	14.5064	0.728131	2.131
4d control TnT MYBP stack 40x 14.tif	1	Mixed	32.1828	0.920466	1.35681	-0.0649057	0.122482	9.44142	9.57678	14.5064	3.61679	Detail	38.2898	0.00531646	0.103116	2.81229e-06	0.978854	6.69219	6.59226	6.0031	1.25702	2.31096
4d control TnT MYBP stack 40x 11.tif	1	Mixed	125.015	0.562882	1.06102	0.0630159	0.122834	9.58891	9.85198	14.5064	3.63914	Detail	38.421	0.0881286	0.41983	0.011613	0.677174	10.3305	10.558	10.2401	3.16061	3.24252
11d control TnT MYBP stack 40x 7.tif	1	Mixed	103.216	0.632891	1.12507	0.0593368	0.10787	10.2506	11.0463	14.5064	3.63976	Detail	16.0141	0.0893761	0.422791	0.00523817	0.671625	10.5252	11.4478	14.5064	3.60236	2.92868
4d control TnT MYBP stack 40x 13.tif	1	Mixed	85.6237	0.163607	0.572027	-0.00195161	0.645748	9.97542	10.6409	14.5064	3.67086	Detail	4.28348	0.0149249	0.172771	-0.00309596	0.941501	9.68762	10.2822	14.5064	3.8056	5.62027
4d control TnT MYBP stack 40x 10.tif	1	Mixed	18.8074	0.801432	1.26604	0.0469411	0.0815971	10.2638	11.2287	14.5064	3.71632	Detail	169.359	0.118811	0.487464	-0.0195765	0.58538	5.59575	5.59163	5.61501	0.491141	2.36637
7d control TnT MYBP stack 1 40x.tif	1	Mixed	142.672	0.470602	0.970156	0.155568	0.394077	9.9613	10.689	14.5064	3.71911	Detail	0.173218	0.000160615	0.0179229	-1.66677e-07	0.999355	1.69353	1.89839	1.91308	0.289416	0.531841
7d control TnT MYBP stack 3 40x.tif	1	Mixed	61.6591	0.780321	1.24926	-0.0413578	0.154539	10.344	11.212	14.5064	3.72615	Detail	165.845	0.805029	1.26888	-0.0677374	-0.0740941	4.78416	4.78137	4.70522	0.298538	1.9201
7d control TnT MYBP stack 7 40x.tif	1	Mixed	54.2693	0.681248	1.16726	-0.0342542	0.0270819	9.77887	10.3329	14.5064	3.76162	Detail	30.0075	0.0942078	0.434069	-0.00280122	0.66546	1.61186	1.61583	1.62719	0.0667591	2.01964
4d control TnT MYBP stack 40x 6.tif	1	Mixed	176.998	0.74205	1.21824	0.103501	0.160287	9.18008	9.28821	8.28958	3.80881	Detail	10.0293	0.0330307	0.257024	0.0010271	0.872499	7.87302	7.85607	7.91285	0.919628	2.62526
14d control TnT aact stack 40x 10.tif	1	Mixed	146.854	0.861018	1.31226	0.0730212	-0.0634069	10.2187	11.0243	14.5064	3.81452	Detail	6.54404	0.0327463	0.255915	-0.000482108	0.87354	10.5438	11.9448	14.5064	3.99631	1.03284
4d control TnT MYBP stack 40x 4.tif	1	Mixed	20.839	0.812901	1.27507	0.0162275	0.142907	9.63039	10.3115	14.5064	3.87408	Detail	61.7263	0.326007	0.807474	0.0696293	0.105145	1.97682	1.97654	1.97788	0.101735	1.26004
4d control TnT aact stack 40x 9.tif	1	Mixed	81.2379	0.903308	1.3441	-0.0554951	0.00525954	9.90411	10.7371	14.5064	3.89226	Detail	77.5683	0.220861	0.664621	-0.0053188	0.288391	5.79963	5.76998	5.61568	0.325265	0.780029
4d control TnT aact stack 40x 5.tif	1	Mixed	31.3254	0.384589	0.877027	-0.0984981	0.329216	9.62148	10.3904	14.5064	4.06664	Detail	39.9611	0.069052	0.371623	0.00181941	0.744379	1.31098	1.31124	1.31858	0.0260949	1.69729
4d control TnT aact stack 40x 21.tif	1	Mixed	54.7632	0.913905	1.35197	-0.0569132	-0.0130123	9.11576	9.74043	14.5064	4.09351	Detail	48.9348	0.747775	1.22293	-0.0611668	-0.162775	1.85453	1.84161	1.70668	0.1468	2.22823
4d control TnT MYBP stack 40x 5.tif	1	Mixed	102.759	0.660675	1.1495	-0.0407965	0.21281	9.07082	9.64491	14.5064	4.09526	Detail	88.527	0.00747147	0.122241	-0.000328112	0.970338	2.8157	2.81619	2.80817	0.0622642	1.47601
4d control TnT aact stack 40x 19.tif	1	Mixed	49.9645	0.680385	1.16652	0.0362633	0.139899	9.82687	10.9508	14.5064	4.11829	Detail	54.5038	0.0727528	0.381452	0.0169582	0.729523	1.42618	1.41744	1.38137	0.115152	2.17716
4d control TnT MYBP stack 40x 7.tif	1	Mixed	13.2705	0.943076	1.37337	0.0223737	0.0308376	8.78369	9.30424	12.4344	4.17137	Detail	15.9688	0.060596	0.348126	-0.00446209	0.772388	5.23229	5.03186	4.58165	1.06484	1.93765
4d control TnT aact stack 40x 10.tif	1	Mixed	100.586	0.432051	0.929571	0.05486	0.193777	8.33506	8.11524	3.41336	4.18782	Detail	23.4628	0.0124706	0.157928	-0.000733172	0.950777	7.15089	6.28966	3.41336	3.87635	5.3685
7d control MLC2a MLC2v stack 40x 1.tif	1	Mixed	147.671	0.722816	1.20234	0.0920009	0.14358	10.3577	12.0069	14.5064	4.25821	Detail	155.533	0.937182	1.36907	-0.0446497	-0.0443788	2.0815	2.05336	1.95583	0.197579	3.53323
4d control TnT aact stack 40x 22.tif	1	Mixed	133.679	0.950282	1.37861	0.146668	-0.0232181	9.56836	10.7157	14.5064	4.2834	Detail	71.7726	0.174242	0.590325	-0.0516255	0.448754	2.93825	2.9411	2.95045	0.112716	2.61246
4d control TnT aact stack 40x 6.tif	1	Mixed	130.005	0.572283	1.06984	0.0198764	0.177126	9.37578	10.3436	14.5064	4.30614	Detail	40.2567	0.139759	0.528694	-0.028282	0.50925	9.53886	10.4365	14.5064	4.19222	3.09167
4d control TnT aact stack 40x 17.tif	1	Mixed	163.231	0.803865	1.26796	-0.066882	0.0291146	8.62277	9.09383	14.5064	4.35529	Detail	61.9683	0.0626671	0.354026	-0.00153054	0.765797	8.20386	9.00632	3.16487	4.48603	2.06482
4d control TnT aact stack 40x 4.tif	1	Mixed	172.653	0.524287	1.024	-0.0601009	0.259755	8.85769	9.75045	1.65791	4.4469	Detail	11.8646	0.220084	0.663451	-0.00092634	0.325932	1.74412	1.72672	1.64255	0.149597	1.50916
4d control TnT aact stack 40x 23.tif	1	Mixed	50.2153	0.933879	1.36666	-0.024622	-0.0305837	8.87879	9.94483	1.68998	4.53864	Detail	25.1264	0.167189	0.578254	-0.0256808	0.403028	7.45341	7.43658	7.25355	0.35244	0.752518
11d control TnT MYBP stack 40x 2.tif	1	Mixed	100.899	0.918024	1.35501	0.0209384	0.0911647	8.80586	9.70837	1.56841	4.64279	Detail	38.6259	0.166452	0.576979	-0.0203727	0.449581	1.63355	1.62518	1.56841	0.168164	4.28383
4d control TnT MYBP stack 40x 12.tif	1	Mixed	168.415	0.943671	1.37381	0.00622939	-0.154505	8.19868	8.75316	1.64255	4.6708	Detail	28.8961	0.0311909	0.249763	0.00155662	0.879137	14.1933	14.2346	14.5064	0.714183	1.21549
4d control TnT aact stack 40x 20.tif	1	Mixed	179.975	0.75358	1.22766	0.0503538	0.103322	9.04664	10.3463	14.5064	4.75731	Detail	17.4566	0.020252	0.201256	0.00167609	0.920694	8.52589	8.49799	8.28958	0.469787	1.09935
14d control TnT aact stack 20x 9.tif	1	Mixed	150.529	0.953473	1.38092	0.109404	-0.0525004	3.10112	3.12613	4.0486	1.11974	Detail	175.663	0.161801	0.56886	-0.0894891	0.451796	2.29624	2.30184	2.32122	0.158896	1.93877
7 d control aTM KI67 stack 4 20x.tif	1	Mixed	109.249	0.941801	1.37244	0.0605989	0.0385916	2.71127	2.56436	1.05473	1.15901	Detail	75.7244	0.136747	0.522966	0.00381022	0.521936	2.53608	2.53029	2.48687	0.0726966	1.11665
4d control TnT aact stack 20x 3.tif	1	Mixed	137.4	0.923139	1.35878	0.00328064	0.00448447	2.54589	2.32723	1.26114	1.10058	Detail	121.043	0.0929328	0.431121	0.0451543	0.664479	3.01155	3.01257	3.00188	0.0967322	1.09564
7d control TnT MYBP stack 11 20x.tif	1	Mixed	162.325	0.91481	1.35263	0.0396706	0.000854249	3.13055	3.10008	2.48687	1.11521	Detail	10.6368	0.099201	0.445423	0.0173759	0.65331	2.15829	2.11548	2.02397	0.295382	1.77904
4d control TnT aact stack 20x 15.tif	1	Mixed	65.3674	0.914498	1.3524	0.0419364	-0.050457	3.38787	3.48082	3.62711	1.03062	Detail	62.8973	0.136918	0.523294	0.0985272	0.542982	4.56554	4.56896	4.58098	0.167393	0.677356
7 d control aTM KI67 stack 5 20x.tif	1	Mixed	120.968	0.900393	1.34193	0.146275	-0.0741441	2.53672	2.26043	1.00063	1.20454	Detail	153.934	0.089488	0.423056	0.00186619	0.674263	2.25074	2.25108	2.26043	0.107542	2.89991
4d control TnT aact stack 20x 8.tif	1	Mixed	74.6861	0.899368	1.34117	0.0960298	0.0736969	3.02863	2.93442	2.56035	1.10916	Detail	94.219	0.120068	0.490037	-0.0249192	0.564543	3.03566	2.99988	2.63784	0.392015	1.36525
4d control MLC2a MLC2v stack 20x 1.tif	1	Mixed	138.964	0.899226	1.34106	0.0573984	-0.0440808	2.4376	2.11615	1.00063	1.17012	Detail	0.662615	0.0877372	0.418897	-0.0191139	0.680253	2.2609	2.05536	1.25245	0.866016	1.33286
7d control TnT aact stack 20x 8.tif	1	Mixed	130.029	0.891345	1.33517	0.0604303	0.0537817	3.61212	3.7921	4.70456	1.00955	Detail	144.884	0.0484429	0.311265	0.0149497	0.814938	4.83804	4.83748	4.83548	0.0548856	1.64361
11d control TnT MYBP stack 20x 6.tif	1	Mixed	35.7556	0.890718	1.3347	-0.0996294	0.0474937	3.35014	3.43674	3.95642	1.03115	Detail	44.3351	0.0557928	0.334044	-0.00905538	0.792819	2.67243	2.67057	2.67791	0.0540344	1.8858
14d control TnT aact stack 20x 5.tif	1	Mixed	25.3341	0.875032	1.3229	0.00349738	0.0276528	3.14762	3.19827	4.35186	1.16676	Detail	42.753	0.319825	0.799781	0.0190704	0.123849	1.47792	1.47556	1.47556	0.0795472	1.58066
7d control TnT MYBP stack 9 20x.tif	1	Mixed	115.285	0.87136	1.32012	-0.068188	0.0129715	2.99763	2.97784	1.70668	1.13864	Detail	104.311	0.178754	0.59792	-0.0157149	0.400013	3.56763	3.55029	3.48216	0.168313	1.53123
7 d control aTM KI67 stack 7 20x.tif	1	Mixed	53.6002	0.870142	1.3192	0.0613955	0.0238292	2.64433	2.41273	1.00664	1.1712	Detail	53.0011	0.0829271	0.407252	-0.0412254	0.691038	3.93561	3.93438	3.95642	0.160954	1.25277
7d control TnT MYBP stack 8 20x.tif	1	Mixed	15.4054	0.860091	1.31156	0.143205	-0.0107449	3.28179	3.3853	3.62644	1.08919	Detail	57.4584	0.0460392	0.303444	-0.00125276	0.824383	3.81389	3.80346	3.70326	0.194293	2.31848
11d control aTM KI67 stack 20x 1.tif	1	Mixed	61.168	0.851284	1.30483	0.0347202	-0.0473976	3.05603	3.03795	2.09744	1.12993	Detail	62.5982	0.00653111	0.11429	1.09537e-05	0.974069	1.42143	1.41878	1.4268	0.0603917	2.31342
4d control TnT aact stack 20x 1.tif	1	Mixed	93.4213	0.85049	1.30422	-0.0533659	0.00981536	3.13063	3.14817	2.35261	1.09117	Detail	91.9887	0.113697	0.476859	-0.0850971	0.593935	4.7392	4.7453	4.83548	0.109443	1.28177
4d control TnT aact stack 20x 16.tif	1	Mixed	33.3044	0.841805	1.29754	-0.102992	0.00714807	3.16171	3.17422	3.3479	1.08916	Detail	30.2863	0.167511	0.57881	-0.0365182	0.426701	1.38133	1.3807	1.38137	0.0146424	1.07966
4d control TnT aact stack 20x 2.tif	1	Mixed	132.971	0.832605	1.29043	-0.0215531	0.0191265	3.4518	3.6899	4.97308	1.12566	Detail	66.9023	0.524348	1.02406	-0.229795	0.137658	2.41597	2.41473	2.4174	0.0448842	1.21641
4d control TnT aact stack 20x 11.tif	1	Mixed	134.158	0.832336	1.29022	0.0302653	0.0312932	3.12869	3.18892	4.83615	1.17058	Detail	47.4676	0.115657	0.480951	0.0259455	0.588951	3.11381	3.19226	4.83548	1.12983	1.76966
4d control TnT aact stack 20x 14.tif	1	Mixed	23.9799	0.809828	1.27266	-0.0540022	0.108432	3.34198	3.41736	4.97308	1.07322	Detail	27.2351	0.0156638	0.176996	-0.000319126	0.938146	2.81506	2.81351	2.8075	0.0576126	0.750564
7d control TnT aact stack 20x 7.tif	1	Mixed	164.966	0.777443	1.24695	0.00243901	-0.0457398	3.30103	3.38263	4.97308	1.10717	Detail	88.0269	0.115597	0.480827	-0.0278748	0.596265	3.15871	3.13147	4.83548	1.03368	1.88852
11d control TnT MYBP stack 20x 3.tif	1	Mixed	139.525	0.772687	1.24313	0.0129895	0.113323	3.255	3.26106	3.00122	1.06457	Detail	44.9916	0.78023	1.24918	0.0233178	-0.037115	4.78175	4.78471	4.83548	0.0841246	1.20512
4d control TnT aact stack 20x 7.tif	1	Mixed	139.233	0.759992	1.23288	-0.00465928	0.0713234	2.87307	2.76475	1.93379	1.13326	Detail	49.3341	0.102675	0.453155	-0.0012422	0.631701	2.82947	2.71733	2.04801	1.0782	1.94833
11d control aTM KI67 stack 20x 6.tif	1	Mixed	151.048	0.754964	1.22879	0.193791	0.00404914	2.81317	2.63049	2.00059	1.11594	Detail	0.687365	0.0556959	0.333754	-0.00386524	0.79185	2.29748	2.1943	1.61182	0.868794	1.78949
7d control TnT aact stack 20x 10.tif	1	Mixed	116.764	0.747715	1.22288	0.178509	0.243007	3.50799	3.59839	4.97308	0.983232	Detail	127.384	0.00539673	0.103892	9.60942e-05	0.978528	3.72125	3.79277	4.70522	0.774256	2.4889
11d control aTM KI67 stack 20x 5.tif	1	Mixed	58.9	0.739612	1.21623	-0.121777	-0.0658766	3.44031	3.59839	4.35186	1.05516	Detail	34.2908	0.0121877	0.156126	0.00105536	0.952007	3.43493	3.64448	4.35186	1.02995	2.11936
7d control TnT aact stack 20x 1.tif	1	Mixed	135.727	0.709065	1.19085	-0.110254	-0.0362459	3.38686	3.47548	4.58098	1.05214	Detail	95.7136	0.0144449	0.16997	-7.93728e-05	0.943123	3.52272	3.54094	3.10876	0.890308	2.03374
14d control TnT aact stack 20x 7.tif	1	Mixed	178.689	0.708048	1.19	0.0760556	0.0487192	2.64574	2.47552	1.55438	1.11458	Detail	10.692	0.0808011	0.401998	-0.0419032	0.706846	1.54116	1.54102	1.54035	0.011501	1.63698
4d control TnT aact stack 20x 13.tif	1	Mixed	48.419	0.703707	1.18634	0.0142947	-0.00551149	3.31496	3.36593	3.05399	1.04276	Detail	142.399	0.219744	0.662938	-0.0518033	0.309802	3.17418	3.18558	2.52294	0.983724	1.99354
7d control TnT aact stack 20x 9.tif	1	Mixed	61.1865	0.70148	1.18447	-0.134842	0.010608	3.26245	3.3145	4.97308	1.14527	Detail	12.8235	0.0375098	0.273897	-0.00459179	0.856513	3.08563	3.02059	1.72338	1.18808	1.55846
7 d control aTM KI67 stack 1 20x.tif	1	Mixed	114.335	0.681838	1.16777	-0.0793	0.109225	2.73598	2.59175	1.30923	1.10868	Detail	20.1612	0.0246923	0.222226	0.00233922	0.903956	2.43882	2.33725	1.91308	0.923657	4.51404
14d control TnT aact stack 20x 6.tif	1	Mixed	31.5369	0.668279	1.1561	0.0175156	0.139598	3.32075	3.35925	4.97308	1.04484	Detail	125.509	0.0449398	0.299799	0.000783289	0.830509	3.14962	3.17289	3.62644	0.964351	3.7065
4d control TnT MYBP stack 20x 16.tif	1	Mixed	128.846	0.610259	1.10477	0.0462599	0.229946	3.19501	3.31116	4.14479	1.1251	Detail	40.8858	0.079686	0.399214	0.0063597	0.708947	3.27588	3.41736	4.14479	1.03696	3.53573
11d control TnT aact stack 20x 6.tif	1	Mixed	57.862	0.441948	0.940157	-0.023844	0.348981	2.86875	2.67658	1.42746	1.1775	Detail	59.0802	2.02727e-05	0.00636752	3.14171e-08	0.999916	1.29036	1.29053	1.28986	0.00807856	0.262767

## Sheet: UTA.04511 stretched
Image	Cell	Component	Mean	Circular var	Angular std	Skewness	Kurtosis	Mean (µm)	Median (µm)	Mode (µm)	Std (µm)	Component	Mean	Circular var	Angular std	Skewness	Kurtosis	Mean (µm)	Median (µm)	Mode (µm)	Std (µm)	Detail SNR (dB)	Center X (pixels)	Center Y (pixels)	Center X (µm)	Center Y (µm)	Area (µm^2)	Perimeter (µm)	Major axis (µm)	Minor axis (µm)	Eccentricity	Solidity
14d stretched TnT MYBP stack 40x 21.tif	1	Mixed	75.0173	0.978405	1.39886	0.0232341	-0.00903254	8.1768	8.18404	9.16196	3.87821	Detail	26.2393	0.0250508	0.223834	-0.00494062	0.902604	5.82374	5.81406	5.80271	0.273257	1.89564
4d stretched TnT MYBP stack 2 40x.tif	1	Mixed	2.71371	0.973423	1.39529	-0.0506888	0.00715007	7.418	6.67509	1.00063	4.68799	Detail	19.8582	0.245979	0.701397	-0.029184	0.24934	4.58414	4.46074	4.14412	1.02933	1.67255
14d stretched TnT MYBP stack 40x 23.tif	1	Mixed	47.9409	0.971571	1.39397	0.109228	0.0212427	7.5833	7.14334	1.91308	4.25217	Detail	55.1737	0.228326	0.675761	0.0321823	0.297417	1.92441	1.92043	1.91308	0.142615	1.60041
7d stretched TnT MYBP stack 8 40x.tif	1	Mixed	135.412	0.969545	1.39251	0.0706031	0.0854657	9.85667	10.725	14.5064	3.83756	Detail	145.364	0.030684	0.247726	0.000372013	0.881135	11.7951	11.7945	11.6054	0.694345	2.44465
4d stretched TnT MYBP stack 8 40x.tif	1	Mixed	154.28	0.956597	1.38318	0.116498	0.0607958	7.38412	6.98837	5.44	3.7004	Detail	160.168	0.0302361	0.245911	0.000290334	0.882772	14.1506	14.1785	14.5064	0.722074	1.38324
11d stretched TnT MYBP stack 40x 18.tif	1	Mixed	40.9299	0.950934	1.37908	0.183791	-0.00141801	8.25987	8.32499	1.65791	4.08325	Detail	55.6212	0.0356811	0.267137	-0.0020164	0.862379	14.164	14.1965	14.5064	0.719882	1.3731
14d stretched TnT MYBP stack 40x 17.tif	1	Mixed	135.918	0.948745	1.37749	-0.0911904	-0.112928	8.03484	7.99968	4.46342	3.88057	Detail	178.673	0.00614968	0.110902	0.000105742	0.975561	14.2088	14.2539	14.5064	0.710678	0.624368
7d stretched TnT aact stack 4 40x.tif	1	Mixed	71.9735	0.945294	1.37499	0.084934	0.0119798	9.16836	10.047	1.00063	4.23222	Detail	131.184	0.87901	1.3259	-0.166204	-0.151718	11.1508	11.1418	11.6048	0.964088	0.905898
11d stretched MLC2a MLC2v stack 40x 6.tif	1	Mixed	106.795	0.943696	1.37382	-0.069358	0.0263162	5.47952	4.00852	1.00063	4.23031	Detail	93.3329	0.0273913	0.234057	0.000367436	0.893586	11.0529	10.9922	10.88	0.927739	1.38999
4d stretched TnT MYBP stack 6 40x (2).tif	1	Mixed	102.404	0.938793	1.37025	-0.145228	0.0711839	7.47712	6.78998	2.45214	4.1577	Detail	88.6033	0.0326575	0.255568	0.000594051	0.87352	13.3049	13.3275	14.5064	1.15663	1.9145
14d stretched TnT MYBP stack 40x 22.tif	1	Mixed	179.548	0.932073	1.36534	-0.0728523	0.0475151	8.02866	7.83469	4.14479	3.83774	Detail	56.0844	0.298315	0.772419	0.141996	0.166804	3.99179	3.98848	4.04793	0.201656	1.50154
11d stretched TnT MYBP stack 40x 15.tif	1	Mixed	130.113	0.922131	1.35804	-0.125269	0.0574653	9.7145	10.2708	14.5064	3.77584	Detail	138.392	0.240934	0.694167	0.0739982	0.238179	2.28695	2.28514	2.2611	0.0416689	1.77087
14d stretched TnT MYBP stack 40x 11.tif	1	Mixed	142.308	0.914685	1.35254	-0.0475537	-0.0265964	8.19189	8.29092	1.00063	4.23002	Detail	11.1003	0.269429	0.73407	0.0551546	0.254069	3.23528	3.23501	3.22365	0.081743	1.47712
11d stretched TnT aact stack 40x 7.tif	1	Mixed	149.271	0.912492	1.35092	-0.00239842	-0.0152137	7.58197	7.15069	1.00063	4.41001	Detail	152.499	0.0150395	0.173433	-0.000241285	0.940732	12.2634	12.2387	12.4337	0.946836	0.972624
14d stretched TnT MYBP stack 40x 13.tif	1	Mixed	73.2409	0.91098	1.3498	0.0682347	-0.0494813	8.11625	8.13862	3.62644	4.00606	Detail	21.909	0.0518054	0.321886	0.0072547	0.806339	3.21793	3.20628	2.95045	0.240839	1.9333
14d stretched TnT MYBP stack 40x 15.tif	1	Mixed	43.9702	0.906833	1.34672	0.0552672	0.00745189	7.68951	7.58554	2.1756	4.145	Detail	33.9831	0.0712006	0.377361	0.000969787	0.736343	2.2005	2.19363	2.20365	0.152809	1.62881
4d stretched TnT MYBP stack 12 40x.tif	1	Mixed	84.8754	0.902686	1.34364	0.0017567	0.0584273	9.26504	10.0524	14.5064	4.24937	Detail	76.8531	0.0157112	0.177264	-0.000834293	0.938131	7.37588	7.34707	7.25355	0.455853	0.83321
11d stretched TnT MYBP stack 40x 10.tif	1	Mixed	88.9201	0.89571	1.33844	0.0298337	0.0830322	7.39282	6.73387	1.59713	4.23556	Detail	69.6054	0.00687307	0.117244	-5.97573e-05	0.972689	9.03596	9.03104	9.16196	0.529451	1.23488
11d stretched TnT aact stack 40x 8.tif	1	Mixed	86.0787	0.890969	1.33489	0.00217557	0.0461561	7.3789	7.15002	1.00063	3.98861	Detail	87.6712	0.0250953	0.224033	-0.00518279	0.902153	4.98232	4.95505	4.83615	0.230062	0.788966
11d stretched TnT aact stack 40x 21.tif	1	Mixed	120.226	0.888743	1.33322	0.0148341	0.0349547	7.08043	6.45733	1.85163	4.03014	Detail	118.294	0.0128138	0.160086	0.0014487	0.949376	2.34702	2.34526	2.35194	0.0789791	1.24888
7d stretched TnT MYBP stack 5 40x.tif	1	Mixed	92.574	0.885841	1.33105	0.00728217	-0.01409	5.53381	4.10872	1.00063	4.17894	Detail	84.0262	0.0826439	0.406556	0.0083314	0.695838	1.11124	1.10817	1.0554	0.0511284	0.943905
14d stretched TnT MYBP stack 40x 24.tif	1	Mixed	13.6143	0.883198	1.32906	-0.0104317	0.0112297	8.05585	8.04043	2.59776	4.4189	Detail	24.8797	0.00383595	0.0875894	0.000122009	0.984715	2.03163	2.03131	2.02463	0.0518813	2.49584
4d stretched TnT MYBP stack 9 40x (3).tif	1	Mixed	158.666	0.883101	1.32899	0.0229542	-0.0640154	6.61826	5.50346	2.04801	4.27327	Detail	10.2263	0.0765972	0.391401	0.0119263	0.713565	5.35646	5.36051	5.44	0.3546	1.18055
4d stretched TnT MYBP stack 1 40x (2).tif	1	Mixed	46.4556	0.877926	1.32509	0.0224699	-0.261401	8.60599	8.97626	14.5064	4.25327	Detail	22.7609	0.149293	0.546431	-0.0371839	0.491997	1.29057	1.29387	1.34931	0.135038	1.94275
4d stretched TnT MYBP stack 4 40x (2).tif	1	Mixed	151.16	0.874089	1.32219	0.0558686	0.0323146	7.71512	7.35308	5.12004	3.77148	Detail	62.2484	0.678367	1.16479	0.210558	0.151861	7.43229	7.06385	4.04793	3.6895	1.90244
14d stretched TnT MYBP stack 40x 19.tif	1	Mixed	102.008	0.871525	1.32025	0.0517291	0.0297842	8.66869	8.76385	14.5064	3.97314	Detail	100.356	0.00507698	0.100767	-4.09706e-06	0.979798	5.01666	5.01516	4.97375	0.263391	1.92337
14d stretched TnT MYBP stack 40x 14.tif	1	Mixed	78.3208	0.87146	1.3202	0.0665938	0.0741797	7.67127	7.50805	3.10809	4.11186	Detail	85.2396	0.0387066	0.278232	0.0047467	0.851153	3.23807	3.229	3.16554	0.153876	1.08135
14d stretched TnT MYBP stack 40x 9.tif	1	Mixed	123.312	0.865817	1.31592	0.00574474	0.0965218	7.6397	7.11662	2.23171	4.35546	Detail	111.386	0.00838947	0.129534	-0.000210084	0.966737	7.94021	7.92287	7.91285	0.451556	0.957419
7d stretched TnT MYBP 20 40x.tif	1	Mixed	80.1796	0.862757	1.31359	-0.0380382	-0.00996122	6.98257	6.29701	1.03002	4.1133	Detail	82.3064	0.00712428	0.119367	0.000131068	0.971707	5.29897	5.29304	5.27501	0.213159	1.41589
4d stretched TnT MYBP stack 16 40x.tif	1	Mixed	161.67	0.854232	1.30708	0.0239838	-0.00415108	8.2785	8.26687	8.28958	3.68073	Detail	37.8978	0.0240563	0.219346	-0.000823276	0.906123	12.9155	12.8031	12.4344	1.06982	1.08389
11d stretched TnT MYBP stack 40x 5.tif	1	Mixed	6.34442	0.845614	1.30047	0.0990266	-0.0466092	7.49655	7.2088	2.67791	3.96791	Detail	45.8756	0.219857	0.663109	0.042001	0.322073	1.88186	1.87701	1.83226	0.114694	1.41011
14d stretched TnT MYBP stack 40x 12.tif	1	Mixed	64.9488	0.84417	1.29936	-0.00868146	0.00168726	8.67263	8.85002	14.5064	3.97674	Detail	54.8731	0.263251	0.725604	0.0345386	0.204581	1.63418	1.62452	1.59713	0.229562	1.47936
7d stretched TnT MYBP stack 6 40x (2).tif	1	Mixed	139.088	0.843995	1.29923	-0.0274246	-0.0857733	8.58751	8.73312	14.5064	4.2616	Detail	48.1602	0.595653	1.09147	-0.117597	-0.171021	8.41224	8.35371	14.5064	4.40858	1.46749
14d stretched TnT MYBP stack 40x 7.tif	1	Mixed	121.788	0.828136	1.28696	-0.0583541	-0.0458204	7.98594	7.78927	6.44797	3.97698	Detail	76.7513	0.0402317	0.283661	-0.000208912	0.84602	6.72449	7.56216	2.09678	3.50832	1.11094
7d stretched TnT aact stack 6 40x.tif	1	Mixed	134.202	0.828029	1.28688	-0.117882	0.105312	8.40022	8.60153	14.5064	4.15383	Detail	130.699	0.0226496	0.212836	-0.000445712	0.91147	12.1707	12.081	10.88	1.50181	0.787102
11d stretched TnT MYBP stack 40x 16.tif	1	Mixed	121.423	0.824463	1.28411	0.027807	0.0378771	9.57615	10.0711	14.5064	3.83448	Detail	167.466	0.038198	0.276398	0.00274261	0.852899	2.09558	2.0901	2.04801	0.0602753	1.87
7d stretched TnT aact stack 13 40x.tif	1	Mixed	144.058	0.812576	1.27481	0.0621608	0.0823599	8.64918	8.93218	14.5064	4.00635	Detail	154.071	0.0031992	0.07999	2.58462e-05	0.987241	10.2424	10.2053	10.2401	1.61142	0.868047
11d stretched TnT MYBP stack 40x 8.tif	1	Mixed	178.012	0.810819	1.27344	-0.0120689	0.104825	7.49414	7.17674	1.85163	4.20519	Detail	14.0196	0.106468	0.461449	-0.0559695	0.624023	3.72359	3.72263	3.78408	0.19274	1.23809
11d stretched MLC2a MLC2v stack 40x 4.tif	1	Mixed	149.349	0.810016	1.2728	0.0201047	0.00647305	6.88035	6.23222	1.00063	4.41728	Detail	157.605	0.00437108	0.0934995	-2.0544e-05	0.982592	6.47491	6.462	6.44731	0.320921	1.27381
11d stretched TnT aact stack 40x 10.tif	1	Mixed	114.209	0.808348	1.27149	-0.0378357	-0.0538265	8.00434	7.69776	5.12004	3.89171	Detail	18.4994	0.386174	0.878833	-0.0657303	0.0605351	7.30972	6.82939	5.27501	3.63669	1.94223
7d stretched TnT aact stack 12 40x.tif	1	Mixed	111.482	0.789342	1.25646	0.081417	0.0432666	7.68068	7.33104	4.83548	3.80946	Detail	101.786	0.0414707	0.287995	0.00630109	0.839832	1.09303	1.09281	1.09481	0.0165978	0.972318
7d stretched TnT MYBP stack 3 40x.tif	1	Mixed	150.34	0.784096	1.25227	0.0775405	0.0257072	8.53722	8.66031	14.5064	4.0178	Detail	65.6068	0.0583812	0.341705	0.00429427	0.780417	8.81551	8.95756	14.5064	3.96586	2.08964
7d stretched TnT MYBP stack 7 40x.tif	1	Mixed	5.20166	0.771052	1.24181	-0.00237715	0.191733	6.85964	5.96636	1.00063	4.65997	Detail	0.115179	0.00334758	0.0818239	-3.08803e-05	0.986664	3.42823	3.4167	3.41336	0.151367	6.47348
7d stretched TnT aact stack 14 40x.tif	1	Mixed	78.3956	0.770608	1.24146	-0.0216055	0.0701827	6.74361	5.83277	1.85163	4.32878	Detail	73.9467	0.114529	0.4786	0.0135423	0.594563	1.67282	1.67395	1.67395	0.0899151	1.75715
7d stretched TnT MYBP 3 40x.tif	1	Mixed	104.942	0.770539	1.2414	0.0284035	0.034241	7.67538	7.10259	5.44	3.94839	Detail	14.3076	0.0697718	0.373555	-0.015123	0.742783	6.49495	5.8007	5.61501	3.35061	2.16309
11d stretched TnT aact stack 40x 22.tif	1	Mixed	146.211	0.764371	1.23642	-0.0104128	0.159395	7.85447	7.43791	4.46342	4.10946	Detail	48.519	0.286668	0.75719	0.107335	0.303915	2.18576	2.18628	2.26043	0.0691075	2.56308
14d stretched TnT MYBP stack 40x 18.tif	1	Mixed	112.413	0.762822	1.23517	0.0892213	-0.0143637	8.57258	8.79791	11.6054	3.99999	Detail	33.5198	0.166176	0.576501	0.0537603	0.440906	8.82033	8.90546	12.4344	3.94495	1.90438
7d stretched TnT MYBP 4 40x.tif	1	Mixed	140.519	0.731712	1.20972	-0.0108447	0.0453668	8.41655	8.30962	4.70522	3.96031	Detail	46.3021	0.055089	0.331931	0.00372153	0.791542	8.60212	8.44656	4.70456	3.89428	2.42145
7d stretched TnT MYBP 13 40x.tif	1	Mixed	96.7681	0.721395	1.20116	0.0131782	0.0631667	11.7116	12.926	14.5064	3.37045	Detail	75.6577	0.0922413	0.429514	0.0119139	0.667743	1.6755	1.67729	1.67395	0.0950973	2.11135
7d stretched TnT MYBP 14 40x.tif	1	Mixed	95.8015	0.720443	1.20037	-0.00844495	0.207993	9.00852	9.61953	14.5064	4.11844	Detail	96.5145	0.0137442	0.165796	0.000282123	0.945743	4.87112	4.86754	4.58098	0.498971	1.25865
11d stretched TnT aact stack 40x 3.tif	1	Mixed	145.623	0.712476	1.19371	-0.134727	0.226502	7.83373	7.83336	1.01198	4.02596	Detail	46.2829	0.0330008	0.256908	0.000106414	0.872432	8.15332	8.13127	7.56884	3.66845	3.80507
14d stretched TnT MYBP stack 40x 25.tif	1	Mixed	96.0281	0.700008	1.18322	-0.150947	0.0388172	8.02308	7.73116	6.00243	3.80996	Detail	77.5744	0.0218664	0.209124	-0.000550658	0.914448	1.07108	1.07143	1.07477	0.0123292	0.958145
7d stretched TnT MYBP stack 7 40x (2).tif	1	Mixed	75.9752	0.697809	1.18136	-0.0196367	0.040633	8.19075	7.91953	7.25289	4.03073	Detail	40.1832	0.200353	0.633013	-0.0220007	0.364561	1.7749	1.77281	1.77615	0.0504123	2.03499
11d stretched TnT MYBP stack 40x 17.tif	1	Mixed	143.421	0.683796	1.16944	0.154889	0.181666	9.70927	10.3877	12.4344	3.65251	Detail	3.81131	0.00643458	0.113442	0.000108034	0.974428	10.9489	11.5734	11.6054	2.75398	1.16556
4d stretched TnT MYBP stack 13 40x.tif	1	Mixed	163.418	0.675946	1.16271	0.00840088	0.262989	7.09516	6.69245	5.80271	3.49663	Detail	7.28892	0.123619	0.49723	-0.00312013	0.564709	1.87535	1.87568	1.89237	0.0569462	1.56558
11d stretched TnT aact stack 40x 18.tif	1	Mixed	161.232	0.658278	1.14741	-0.0404947	0.117775	7.93958	7.74051	7.56817	4.00085	Detail	59.2709	0.0407564	0.285504	0.00364662	0.843583	8.23403	8.00703	7.56884	3.95344	2.65626
11d stretched TnT MYBP stack 40x 13.tif	1	Mixed	63.4219	0.655144	1.14468	-0.0742515	0.158399	9.58715	10.0677	14.5064	3.78088	Detail	59.445	0.0166484	0.182474	-0.0021827	0.934374	2.05111	2.05069	2.04801	0.0856986	1.70907
11d stretched TnT MYBP stack 40x 7.tif	1	Mixed	97.7128	0.643773	1.1347	-0.0787696	0.128509	6.74634	6.06456	1.97788	4.00665	Detail	44.6473	0.145684	0.539785	-0.00622511	0.506379	1.27092	1.27049	1.26114	0.0208966	1.46586
7d stretched TnT MYBP stack 4 40x.tif	1	Mixed	13.412	0.631362	1.12371	0.0882848	0.174333	6.26124	5.55155	1.00063	3.88953	Detail	15.1645	0.0160906	0.179391	0.00116649	0.936516	1.19722	1.19701	1.20035	0.0165474	0.769307
11d stretched TnT MYBP stack 40x 9.tif	1	Mixed	101.702	0.621866	1.11523	0.0694683	0.0815795	8.02603	7.81265	2.56035	4.34239	Detail	13.0774	0.0485913	0.311741	-0.000593619	0.815753	7.98792	7.68507	2.52294	4.38874	3.12252
14d stretched TnT MYBP stack 40x 20.tif	1	Mixed	97.2465	0.612427	1.10673	0.0284153	0.148132	7.68358	7.49002	1.89171	4.31298	Detail	64.6332	0.0879386	0.419377	0.00139235	0.680222	1.77257	1.77615	1.67395	0.107574	1.94318
11d stretched TnT aact stack 40x 9.tif	1	Mixed	15.8561	0.60606	1.10096	0.000250476	0.173316	6.87384	6.56888	1.00063	4.31531	Detail	11.0426	0.0104391	0.144493	-0.00042941	0.958693	2.49252	2.48888	2.48687	0.0678432	1.32406
7d stretched TnT MYBP 17 40x.tif	1	Mixed	113.681	0.5995	1.09499	-0.0186757	0.178765	9.6159	10.196	14.5064	3.80318	Detail	69.2154	0.123526	0.497043	-0.0750051	0.604977	7.06978	2.98318	1.72338	5.72632	0.915151
11d stretched MLC2a MLC2v stack 40x 18.tif	1	Mixed	91.8393	0.584086	1.08082	-0.0704032	0.275891	8.65874	8.65363	14.5064	4.09342	Detail	84.8752	0.0672109	0.366636	0.0133757	0.75086	1.68848	1.68397	1.68998	0.0764882	2.63403
11d stretched TnT MYBP stack 40x 12.tif	1	Mixed	50.7638	0.552779	1.05145	0.0114916	0.302121	9.75345	10.86	14.5064	4.25897	Detail	49.065	0.0185221	0.192469	-0.000877836	0.92694	1.82758	1.82825	1.85163	0.0376814	1.30051
11d stretched TnT aact stack 40x 16.tif	1	Mixed	15.4283	0.548192	1.04708	0.0109506	0.103581	8.69373	8.69772	7.56884	3.83972	Detail	3.06154	0.022929	0.214145	-0.000638208	0.909821	1.5597	1.56039	1.56774	0.0180031	1.35276
11d stretched TnT aact stack 40x 4.tif	1	Mixed	124.923	0.512699	1.01262	0.112967	0.134369	8.31838	8.46727	1.00063	3.98413	Detail	84.7911	0.082523	0.406258	-0.0132268	0.702412	1.00836	1.00797	1.00664	0.00367961	0.958836
7d stretched TnT MYBP 1 40x.tif	1	Mixed	86.3425	0.497138	0.997133	-0.0830063	0.255249	6.77648	6.23556	1.00063	3.93797	Detail	66.565	0.163048	0.571049	0.0439674	0.455034	1.10146	1.10082	1.10149	0.0225805	1.08235
7d stretched TnT aact stack 2 40x.tif	1	Mixed	136.437	0.492145	0.992114	-0.0222294	0.303882	6.47085	5.24161	1.00063	4.28971	Detail	54.3245	0.0290309	0.24096	-0.00536151	0.887408	5.93539	4.73194	4.04793	3.77591	4.05542
7d stretched TnT MYBP 8 40x.tif	1	Mixed	9.4324	0.2564	0.716101	-0.0616259	0.466271	9.7578	10.0911	14.5064	3.53469	Detail	15.7588	0.0815725	0.403912	0.0168253	0.696575	1.34678	1.34731	1.34931	0.0225694	2.25559
14d stretched TnT MYBP stack 20x 16.tif	1	Mixed	71.0064	0.867742	1.31738	0.0216876	-0.011451	2.91258	2.8075	2.29049	1.14026	Detail	33.5704	0.899057	1.34094	0.0795015	-0.024603	1.11981	1.11285	1.06141	0.071026	2.0837
14d stretched TnT MYBP stack 20x 14 (2).tif	1	Mixed	55.4357	0.961124	1.38645	-0.0050048	0.0200163	2.89752	2.77945	2.12283	1.16559	Detail	17.8142	0.878923	1.32584	0.0681315	-0.0697534	3.50294	3.49819	3.48149	0.155289	1.0317
14d stretched TnT MYBP stack 20x 8.tif	1	Mixed	159.804	0.848287	1.30253	-0.0848655	-0.0471509	3.16142	3.2163	4.58098	1.16579	Detail	66.7863	0.634607	1.12659	-0.200439	-0.0301444	3.01792	2.86962	1.95583	1.15572	1.6775
4d stretched TnT MYBP stack 19 20x.tif	1	Mixed	86.5513	0.813075	1.27521	-0.0142631	0.175146	2.66878	2.57037	1.39273	1.1219	Detail	20.2977	0.553743	1.05237	-0.304299	-0.0181467	1.67176	1.66526	1.61182	0.0689099	2.18
14d stretched aTM KI67 stack 20x 6.tif	1	Mixed	101.189	0.618206	1.11194	-0.0964957	-0.185323	3.2978	3.33721	3.3479	1.01031	Detail	11.307	0.440382	0.93849	-0.191372	-0.251859	3.22026	3.25171	2.45214	0.967063	3.74699
11d stretched TnT aact stack 20x 14.tif	1	Mixed	28.1469	0.686575	1.17181	0.0114446	-0.0774928	3.1891	3.21096	4.83548	1.13384	Detail	117.662	0.433697	0.931339	0.00815584	-0.0833182	3.25646	3.34589	4.83548	1.07488	2.09124
7d stretched TnT MYBP 16 20x.tif	1	Mixed	105.5	0.772688	1.24313	-0.00163805	0.00588364	3.15027	3.21029	4.83548	1.21429	Detail	13.9718	0.317415	0.796762	0.0736763	0.0884669	3.14009	3.18758	4.83548	1.13809	2.11845
14d stretched TnT aact stack 20x 1.tif	1	Mixed	96.3952	0.887677	1.33242	-0.182027	0.0973045	2.96777	2.86428	2.41807	1.10702	Detail	63.2361	0.316694	0.795857	-0.292136	0.116883	4.25398	4.249	4.14479	0.150116	2.16049
11d stretched TnT MYBP stack 20x 14.tif	1	Mixed	80.6963	0.672292	1.15956	-0.0084247	0.00765975	2.97538	2.92573	2.02397	1.04111	Detail	172.11	0.312854	0.791018	-0.0376704	0.185811	2.85098	2.7407	1.97854	0.995898	2.61122
14d stretched TnT MYBP stack 20x 13.tif	1	Mixed	121.006	0.776879	1.2465	-0.00664286	-0.00855963	2.99966	3.00856	1.77681	1.17087	Detail	30.5009	0.310901	0.788544	-0.0643258	0.0901054	2.95486	2.95646	1.77681	1.12465	1.85553
11d stretched TnT MYBP stack 20x 1.tif	1	Mixed	89.2823	0.82214	1.2823	0.0178549	-0.0150196	3.13929	3.10141	2.04801	1.10194	Detail	0.204343	0.302779	0.778176	0.0388518	0.120416	2.82111	2.62314	2.02397	1.02766	2.10086
4d stretched TnT aact stack 20x 5.tif	1	Mixed	100.599	0.740285	1.21679	-0.0130548	0.00884889	3.1399	3.18691	3.41336	1.11997	Detail	9.82887	0.301289	0.776259	-0.00531869	0.139903	2.99867	2.99654	3.3479	0.984638	2.44967
4d stretched TnT aact stack 20x 12.tif	1	Mixed	86.2187	0.756679	1.23019	0.0371426	0.0981306	3.18668	3.20428	4.97308	1.12554	Detail	67.3418	0.236887	0.688312	-0.0515554	0.224786	1.06146	1.06141	1.06141	0.00549037	1.29238
4d stretched TnT aact stack 20x 15.tif	1	Mixed	117.609	0.909028	1.34835	-0.162623	-0.0821047	3.35684	3.48951	4.97308	1.12618	Detail	121.665	0.231916	0.681052	0.127384	0.400109	1.23253	1.23241	1.2264	0.0279019	1.3624
14d stretched TnT MYBP stack 20x 19.tif	1	Mixed	95.4526	0.850555	1.30427	-0.0596727	0.0660201	3.1225	3.1642	4.14479	1.13246	Detail	68.9853	0.230289	0.67866	-0.00446933	0.229781	2.49552	2.49088	2.48687	0.126601	2.11207
14d stretched TnT MYBP stack 20x 2.tif	1	Mixed	101.581	0.665511	1.1537	-0.00950645	0.079573	3.05884	3.0807	4.04793	1.14816	Detail	102.326	0.219134	0.662018	-0.309159	0.447228	2.14861	2.20165	1.93446	0.532055	0.66597
14d stretched TnT MYBP stack 20x 18.tif	1	Mixed	110.773	0.858005	1.30997	-0.0215632	0.122448	3.1328	3.12145	2.41807	1.1209	Detail	110.6	0.206368	0.642445	0.00432702	0.337053	1.44134	1.44082	1.43882	0.0254109	1.72117
11d stretched TnT MYBP stack 20x 3.tif	1	Mixed	126.481	0.795988	1.26173	-0.0172189	0.0199694	3.00265	2.98118	1.00063	1.1832	Detail	35.3708	0.202866	0.636971	-0.0291872	0.34815	3.06631	2.97049	1.74074	1.06927	1.83856
4d stretched aTM MYBP stack 2 20x.tif	1	Mixed	88.0869	0.671194	1.15861	0.0415763	0.079579	2.76813	2.61913	1.59713	1.10553	Detail	177.537	0.192952	0.621211	0.119437	0.375136	2.69774	2.51626	1.59713	1.05733	2.82303
14d stretched TnT MYBP stack 20x 1.tif	1	Mixed	114.671	0.818333	1.27932	0.0358043	0.02956	3.01751	3.04864	3.70393	1.14933	Detail	26.9679	0.184586	0.607594	0.0676398	0.412918	2.79706	2.67124	1.68998	1.08467	1.69721
14d stretched TnT MYBP stack 20x 5.tif	1	Mixed	125.225	0.818044	1.2791	0.000968691	-0.047057	3.00045	3.01658	1.14491	1.16931	Detail	108.205	0.17129	0.585303	-0.0386988	0.401187	1.91525	1.91575	1.91308	0.0180371	1.35227
11d stretched TnT aact stack 20x 2.tif	1	Mixed	69.128	0.565446	1.06343	-0.00285615	0.139975	3.62461	3.7921	4.97308	1.00654	Detail	81.7457	0.143389	0.535516	0.00676394	0.504404	1.07514	1.07277	1.08078	0.0403009	1.00746
14d stretched TnT aact stack 20x 8.tif	1	Mixed	98.1682	0.839581	1.29582	-0.0422459	0.0471484	3.28736	3.37328	4.97375	1.13904	Detail	73.7879	0.130311	0.510511	-0.0625054	0.529293	4.05316	4.05194	4.0486	0.0827012	1.56068
14d stretched TnT MYBP stack 20x 3.tif	1	Mixed	66.3482	0.769153	1.24028	-0.0496083	0.124923	2.99515	3.00255	2.04801	1.15997	Detail	49.6722	0.128629	0.507206	-0.0267435	0.561463	1.01922	1.01866	1.01198	0.00999842	1.47026
7d stretched TnT MYBP stack 1 20x.tif	1	Mixed	96.5417	0.801075	1.26576	-0.02066	0.165845	2.33196	1.95784	1.00063	1.18282	Detail	89.8502	0.120456	0.490828	0.012036	0.577968	1.14682	1.12487	1.00664	0.107198	0.963978
4d stretched aTM MYBP stack 7 20x.tif	1	Mixed	114.102	0.546158	1.04514	-0.0587211	0.128137	2.64884	2.4341	1.38204	1.11006	Detail	20.3826	0.117697	0.485173	-0.00274419	0.58182	2.41295	2.19831	2.02397	0.968478	3.61843
14d stretched TnT MYBP stack 20x 2 (2).tif	1	Mixed	179.96	0.946171	1.37562	0.0247287	-0.0174876	3.21569	3.23835	4.97308	1.11726	Detail	19.6945	0.111343	0.471897	-0.0199124	0.599771	2.53427	2.50691	2.26043	0.271942	1.22876
4d stretched TnT aact stack 20x 7.tif	1	Mixed	96.8857	0.616028	1.10998	-0.0234871	0.17299	3.1432	3.20361	4.97308	1.16478	Detail	6.62665	0.110881	0.470916	-0.0170952	0.607207	2.99536	3.04797	3.5523	1.08495	3.13134
14d stretched TnT MYBP stack 20x 15.tif	1	Mixed	94.1685	0.696697	1.18042	0.108963	0.120478	2.88721	2.76408	2.07273	1.11416	Detail	4.22007	0.107499	0.463678	0.0388135	0.619449	2.61986	2.4007	2.09744	1.00788	2.79784
14d stretched TnT MYBP stack 20x 9.tif	1	Mixed	128.036	0.565258	1.06326	-0.0252306	0.151526	2.84684	2.71599	1.83226	1.09951	Detail	43.4071	0.0957108	0.437517	0.00144834	0.648161	2.69046	2.53296	1.83226	1.05063	3.29769
14d stretched TnT MYBP stack 20x 4.tif	1	Mixed	139.125	0.881655	1.3279	0.017591	-0.0197787	3.26474	3.40668	4.24566	1.14555	Detail	4.87747	0.0869906	0.417111	-0.00754374	0.676823	4.13538	4.14613	4.24632	0.222953	1.46424
14d stretched TnT aact stack 20x 7.tif	1	Mixed	173.085	0.964773	1.38908	-0.0141433	0.00433373	2.53172	2.2945	1.00063	1.12455	Detail	36.5038	0.0808081	0.402015	-0.00180104	0.703568	1.95766	1.9545	1.95583	0.0601883	0.831128
14d stretched TnT MYBP stack 20x 1 (2).tif	1	Mixed	108.151	0.657425	1.14667	-0.0235645	0.157625	2.92533	2.86094	2.17626	1.13219	Detail	15.3281	0.0755092	0.388611	-0.00190585	0.721946	2.71335	2.58039	2.20365	1.05574	3.04494
14d stretched TnT aact stack 20x 2.tif	1	Mixed	116.87	0.86079	1.31209	0.35752	-0.211981	2.90858	2.79882	2.2611	1.07745	Detail	146.012	0.0581719	0.341092	0.0109743	0.780994	2.27323	2.27913	2.29049	0.104818	5.02724
4d stretched TnT MYBP stack 10 20x (3).tif	1	Mixed	99.9081	0.899379	1.34118	-0.0773617	0.110034	3.17741	3.20628	3.62711	1.09053	Detail	80.4517	0.0575944	0.339395	0.00342062	0.780507	3.70025	3.69992	3.70393	0.140781	1.24327
14d stretched TnT MYBP stack 20x 10 (2).tif	1	Mixed	104.857	0.737106	1.21417	-0.060317	0.12139	3.00905	3.04263	1.25245	1.20404	Detail	96.7115	0.0492418	0.313821	0.00399052	0.812091	2.47824	2.38267	2.02463	0.79042	0.911582
14d stretched aTM KI67 stack 20x 2.tif	1	Mixed	95.0647	0.726394	1.20532	-0.0481554	-0.0335457	3.01605	2.97182	1.95583	1.11847	Detail	28.4831	0.047768	0.309089	-0.000552021	0.817744	2.84143	2.62982	1.93379	1.11361	2.2553
14d stretched TnT MYBP stack 20x 12.tif	1	Mixed	124.721	0.881039	1.32743	0.054144	0.0926242	2.63763	2.42008	1.12353	1.15252	Detail	133.248	0.0398791	0.282415	0.00584578	0.847367	2.48744	2.49222	2.48687	0.0983895	2.34831
7d stretch aTM KI67 stack 20x 14.tif	1	Mixed	101.455	0.558977	1.05733	0.0369312	0.273224	2.60599	2.4134	1.00063	1.20707	Detail	92.1566	0.0334651	0.258709	-0.00320783	0.870247	1.10667	1.08746	1.06141	0.0713021	0.61313
14d stretched TnT MYBP stack 20x 8 (3).tif	1	Mixed	92.4877	0.837942	1.29456	-0.0416181	0.0817061	3.11016	3.12412	4.97308	1.1732	Detail	92.8931	0.0333794	0.258377	0.000218196	0.869916	3.2993	3.29847	3.28444	0.0843404	1.02429
14d stretched TnT MYBP stack 20x 14.tif	1	Mixed	81.9612	0.589258	1.08559	0.0334611	0.139833	2.96423	2.87764	2.07206	1.09174	Detail	3.84738	0.0329834	0.25684	-0.00300701	0.872279	2.82442	2.72467	2.02397	1.04042	3.10181
11d stretched TnT aact stack 20x 11.tif	1	Mixed	146.012	0.585115	1.08177	-0.134783	0.245778	3.58937	3.74801	4.97308	1.02699	Detail	105.81	0.0320689	0.253254	-0.00528534	0.876218	3.1954	3.02259	2.52294	1.03751	0.856996
11d stretched TnT MYBP stack 20x 4.tif	1	Mixed	162.157	0.802097	1.26657	0.0291647	0.0456248	2.95661	2.90035	1.83292	1.13112	Detail	167.704	0.0302281	0.245878	-0.000521625	0.882254	2.08825	2.08876	2.09744	0.0463164	1.10484
4d stretched aTM MYBP stack 10 20x.tif	1	Mixed	80.662	0.592261	1.08836	-0.0728241	0.0721711	2.75029	2.58306	1.97788	1.10859	Detail	18.6305	0.0244846	0.22129	0.00301698	0.904723	2.34105	2.08609	1.18432	0.958297	3.4032
11d stretched TnT aact stack 20x 12.tif	1	Mixed	75.418	0.764381	1.23643	-0.0309756	0.0462504	3.15892	3.19359	4.70522	1.16008	Detail	36.9958	0.0202515	0.201254	0.00112232	0.920512	3.22397	3.31984	4.58098	1.14892	1.17969
4d stretched TnT aact stack 20x 13.tif	1	Mixed	94.9749	0.792405	1.25889	-0.0576946	0.0987035	3.05308	3.01791	2.29049	1.15795	Detail	88.439	0.017037	0.184591	0.000318649	0.93293	4.83804	4.83748	4.83548	0.0548856	1.95137
11d stretched TnT MYBP stack 20x 2.tif	1	Mixed	125.744	0.848171	1.30244	-0.0656035	0.0628222	3.18639	3.22031	4.35186	1.14323	Detail	113.875	0.0161656	0.179809	-0.00291724	0.936541	4.23056	4.26436	4.46342	0.409832	1.9782
7d stretched TnT aact stack 1 20x.tif	1	Mixed	90.5686	0.550966	1.04973	-0.0258089	0.20067	2.77087	2.67858	1.00063	1.16633	Detail	179.787	0.0159455	0.178581	-0.00058925	0.937404	2.57853	2.53497	1.11619	0.951691	5.0415
14d stretched TnT MYBP stack 20x 20.tif	1	Mixed	78.1482	0.706641	1.18882	-0.0360961	0.131183	3.03386	3.03996	1.87234	1.17825	Detail	74.7078	0.0157459	0.17746	0.00147246	0.938108	1.48107	1.48157	1.47556	0.0317485	1.4136
7d stretched TnT MYBP stack 2 20x.tif	1	Mixed	1.94068	0.890891	1.33483	-0.0149882	0.0611309	2.56355	2.40137	1.04872	1.10434	Detail	1.29275	0.0149219	0.172753	0.000991031	0.941213	4.83804	4.83748	4.83548	0.0548856	3.36373
14d stretched TnT MYBP stack 20x 10.tif	1	Mixed	132.951	0.853248	1.30633	-0.0279173	0.211559	2.86296	2.74338	2.20365	1.07915	Detail	126.564	0.0146179	0.170985	0.00222376	0.942635	2.73254	2.73536	2.67858	0.227208	2.43486
11d stretched TnT aact stack 20x 13.tif	1	Mixed	115.746	0.905821	1.34597	0.0985119	0.0626323	3.32562	3.35591	4.97308	1.051	Detail	121.42	0.0142225	0.168657	-0.000587095	0.94401	4.12854	4.15882	4.0486	0.455052	1.53857
14d stretched TnT aact stack 20x 6.tif	1	Mixed	178.97	0.938903	1.37033	0.016118	0.053783	3.04264	3.01992	2.29049	1.12457	Detail	154.064	0.0134868	0.164237	0.00138169	0.946978	2.48792	2.35194	2.12283	0.581443	2.72936
14d stretched TnT MYBP stack 20x 7.tif	1	Mixed	107.902	0.776547	1.24623	-0.0455089	0.319473	2.80247	2.62381	2.12283	1.12751	Detail	106.289	0.0122668	0.156632	-0.000256682	0.95153	4.83804	4.83748	4.83548	0.0548856	2.96777
4d stretched aTM MYBP stack 20 20x.tif	1	Mixed	98.5215	0.569497	1.06724	0.120839	0.134171	2.71333	2.58106	1.91308	1.03963	Detail	116.025	0.0113902	0.150931	1.35338e-05	0.954904	3.49025	3.4374	3.05399	0.740895	1.67559
14d stretched TnT MYBP stack 20x 13 (2).tif	1	Mixed	130.299	0.77679	1.24643	-0.0689315	-0.04462	3.46524	3.56031	4.58098	1.0437	Detail	129.454	0.0108673	0.147427	0.00169221	0.957052	2.47396	2.47619	2.48687	0.0662875	2.50021
4d stretched aTM MYBP stack 16 20x.tif	1	Mixed	96.8682	0.603927	1.09902	0.189034	0.243078	2.82505	2.68125	2.04801	1.15684	Detail	102.146	0.0103015	0.143538	-0.000281144	0.959204	4.78045	4.78271	4.83548	0.0842371	1.46849
7d stretched TnT aact stack 8 20x.tif	1	Mixed	95.7436	0.830798	1.28903	0.133555	0.0700555	2.9758	2.9578	1.00063	1.18362	Detail	85.3469	0.00889507	0.13338	-0.000786247	0.964818	1.18529	1.18566	1.18432	0.0106209	0.948507
4d stretched TnT MYBP stack 17 20x (2).tif	1	Mixed	98.4094	0.657262	1.14653	-0.216893	0.13001	3.15378	3.21096	3.78408	1.08592	Detail	56.5818	0.00644552	0.113539	6.28233e-05	0.974394	3.48324	3.6398	3.70393	0.922571	2.51576
14d stretched TnT MYBP stack 20x 5 (3).tif	1	Mixed	104.95	0.755906	1.22956	0.00754231	0.291254	3.1653	3.19359	2.52294	1.10649	Detail	102.632	0.00624398	0.11175	-5.21629e-05	0.975163	4.83804	4.83748	4.83548	0.0548856	1.23016
4d stretched TnT aact stack 20x 14.tif	1	Mixed	121.545	0.749098	1.22401	-0.0777563	-0.0241153	3.37247	3.402	4.97308	1.02401	Detail	89.19	0.00586194	0.108277	-0.000112479	0.97671	3.41035	3.3853	2.76342	0.833916	1.96761
4d stretched TnT aact stack 20x 11.tif	1	Mixed	84.3904	0.551343	1.05009	-0.0972072	0.147167	3.21089	3.15084	2.56035	1.02209	Detail	29.5401	0.0057185	0.106944	-2.02192e-05	0.97727	3.05091	2.96247	2.67858	0.835688	2.23573
14d stretched TnT MYBP stack 20x 7 (2).tif	1	Mixed	102.871	0.773667	1.24392	-0.0512163	0.0759222	2.96181	2.891	1.79485	1.13739	Detail	103.682	0.00426186	0.092324	0.000175821	0.983026	3.66109	3.65383	3.62644	0.122981	1.15874
11d stretched TnT aact stack 20x 6.tif	1	Mixed	64.7732	0.653541	1.14328	-0.0759956	0.299596	3.19531	3.33454	3.62644	1.13568	Detail	61.3798	0.003056	0.0781793	-8.92268e-07	0.987817	1.91854	1.91776	1.89237	0.121452	2.08064
14d stretched TnT aact stack 20x 9.tif	1	Mixed	70.6738	0.481806	0.981637	0.00149238	0.271696	3.21518	3.1642	2.8075	1.02297	Detail	96.6386	0.00282173	0.075123	3.4752e-05	0.988743	3.7581	3.75536	3.70393	0.12119	1.05248
11d stretched TnT aact stack 20x 5.tif	1	Mixed	79.8882	0.72781	1.20649	0.0552079	0.13599	3.29001	3.38597	4.97308	1.12152	Detail	88.3519	0.00230927	0.0679598	-6.69093e-05	0.990783	3.92046	4.18086	4.58098	0.826798	0.9199
4d stretched TnT MYBP stack 10 20x (2).tif	1	Mixed	104.98	0.656604	1.14595	-0.024118	0.138482	3.22182	3.23234	2.52294	1.07354	Detail	108.165	0.00201074	0.0634152	1.47876e-06	0.991969	4.83804	4.83748	4.83548	0.0548856	1.20689
7d stretched TnT MYBP 7 20x.tif	1	Mixed	120.057	0.496898	0.996893	0.0748059	0.278053	3.1535	3.16019	2.55968	1.07867	Detail	85.0654	0.00113909	0.0477302	-2.01394e-05	0.995447	1.44416	1.52632	1.54035	0.165418	0.664495
14d stretched TnT MYBP stack 20x 11 (2).tif	1	Mixed	92.2041	0.732197	1.21012	-0.000311859	0.206573	3.05073	3.00522	2.41807	1.14219	Detail	85.4182	0.00096476	0.0439263	2.91262e-06	0.996142	2.62585	2.62114	2.59776	0.0869559	2.21385
4d stretched aTM MYBP stack 22 20x.tif	1	Mixed	101.646	0.449436	0.948088	-0.0598479	0.352761	2.658	2.43811	1.70668	1.10106	Detail	95.3218	0.000803526	0.0400881	-4.55694e-06	0.996786	4.60575	4.62239	4.83548	0.192408	0.947602
14d stretched aTM KI67 stack 20x 9.tif	1	Mixed	100.092	0.485165	0.985053	0.0105781	0.215683	3.26605	3.32251	4.97308	1.11465	Detail	141.125	0.000435414	0.0295098	2.638e-06	0.998257	1.7447	1.76947	1.85163	0.133057	0.789006
7d stretch aTM KI67 stack 20x 9.tif	1	Mixed	108.041	0.594183	1.09012	-0.0183069	0.292596	3.07965	3.06735	2.55968	1.07117	Detail	123.669	0.000427294	0.0292333	-5.42188e-06	0.998289	2.64676	2.41607	2.09744	0.794851	0.490618
14d stretched TnT MYBP stack 20x 6 (2).tif	1	Mixed	93.2159	0.492038	0.992006	-0.00361372	0.287321	2.83092	2.70664	2.14955	1.08654	Detail	86.5816	1.27552e-06	0.0015972	2.12296e-11	0.999992	1.00626	1.00597	1.00597	0.00237622	0.314984
14d stretched TnT MYBP stack 20x 3 (2).tif	1	Mixed	104.07	0.572735	1.07027	-0.00143444	0.0899074	2.92728	2.81752	1.74074	1.16941	Detail
14d stretched TnT MYBP stack 20x 12 (2).tif	1	Mixed	109.989	0.489568	0.989513	-0.0160683	0.335711	3.1426	3.13615	2.41807	1.08128	Detail
14d stretched aTM KI67 stack 20x 5.tif	1	Mixed	85.9033	0.436031	0.933842	-0.00922481	0.325065	3.0664	2.97583	1.89237	1.14739	Detail
4d stretched aTM MYBP stack 19 20x.tif	1	Mixed	94.2134	0.320327	0.800409	-0.012145	0.493295	2.62604	2.51025	1.70668	1.03118	Detail
14d stretched aTM KI67 stack 20x 3.tif	1	Mixed	93.6044	0.317031	0.79628	0.0313407	0.32361	2.91837	2.82153	1.3286	1.16997	Detail

## Sheet: UTA.04511 settings
Image	Magnification	Camera pixel (um)	Segmentation	Target ch	Rotate mixed	Rotate detail	Spectral resolution	WL low (µm)	WL high (µm)	Exclude low (µm)	Exclude high (µm)	Detail low (µm)	Detail high (µm)	Detail search	Segment length	Significance level	Angular tolerance	Convergence limit	Max. iterations	Prior width
4d control TnT aact stack 40x 4.tif	40	6.8	Disabled	Red	Yes	No	Balanced	1	5			1.5	2.5	Default	0.1	0.05	10	1	10	0.5
4d control TnT aact stack 40x 5.tif	40	6.8	Disabled	Red	Yes	No	Balanced	1	5			1.5	2.5	Default	0.1	0.05	10	1	10	0.5
4d control TnT aact stack 40x 6.tif	40	6.8	Disabled	Red	Yes	No	Balanced	1	5			1.5	2.5	Default	0.1	0.05	10	1	10	0.5
4d control TnT aact stack 40x 9.tif	40	6.8	Disabled	Red	Yes	No	Balanced	1	5			1.5	2.5	Default	0.1	0.05	10	1	10	0.5
4d control TnT aact stack 40x 10.tif	40	6.8	Disabled	Red	Yes	No	Balanced	1	5			1.5	2.5	Default	0.1	0.05	10	1	10	0.5
4d control TnT aact stack 40x 12.tif	40	6.8	Disabled	Red	Yes	No	Balanced	1	5			1.5	2.5	Default	0.1	0.05	10	1	10	0.5
4d control TnT aact stack 40x 17.tif	40	6.8	Disabled	Red	Yes	No	Balanced	1	5			1.5	2.5	Default	0.1	0.05	10	1	10	0.5
4d control TnT aact stack 40x 19.tif	40	6.8	Disabled	Red	Yes	No	Balanced	1	5			1.5	2.5	Default	0.1	0.05	10	1	10	0.5
4d control TnT aact stack 40x 20.tif	40	6.8	Disabled	Red	Yes	No	Balanced	1	5			1.5	2.5	Default	0.1	0.05	10	1	10	0.5
4d control TnT aact stack 40x 21.tif	40	6.8	Disabled	Red	Yes	No	Balanced	1	5			1.5	2.5	Default	0.1	0.05	10	1	10	0.5
4d control TnT aact stack 40x 22.tif	40	6.8	Disabled	Red	Yes	No	Balanced	1	5			1.5	2.5	Default	0.1	0.05	10	1	10	0.5
4d control TnT aact stack 40x 23.tif	40	6.8	Disabled	Red	Yes	No	Balanced	1	5			1.5	2.5	Default	0.1	0.05	10	1	10	0.5
4d control TnT MYBP stack 40x 4.tif	40	6.8	Disabled	Red	Yes	No	Balanced	1	5			1.5	2.5	Default	0.1	0.05	10	1	10	0.5
4d control TnT MYBP stack 40x 5.tif	40	6.8	Disabled	Red	Yes	No	Balanced	1	5			1.5	2.5	Default	0.1	0.05	10	1	10	0.5
4d control TnT MYBP stack 40x 6.tif	40	6.8	Disabled	Red	Yes	No	Balanced	1	5			1.5	2.5	Default	0.1	0.05	10	1	10	0.5
4d control TnT MYBP stack 40x 7.tif	40	6.8	Disabled	Red	Yes	No	Balanced	1	5			1.5	2.5	Default	0.1	0.05	10	1	10	0.5
4d control TnT MYBP stack 40x 10.tif	40	6.8	Disabled	Red	Yes	No	Balanced	1	5			1.5	2.5	Default	0.1	0.05	10	1	10	0.5
4d control TnT MYBP stack 40x 11.tif	40	6.8	Disabled	Red	Yes	No	Balanced	1	5			1.5	2.5	Default	0.1	0.05	10	1	10	0.5
4d control TnT MYBP stack 40x 12.tif	40	6.8	Disabled	Red	Yes	No	Balanced	1	5			1.5	2.5	Default	0.1	0.05	10	1	10	0.5
4d control TnT MYBP stack 40x 13.tif	40	6.8	Disabled	Red	Yes	No	Balanced	1	5			1.5	2.5	Default	0.1	0.05	10	1	10	0.5
4d control TnT MYBP stack 40x 14.tif	40	6.8	Disabled	Red	Yes	No	Balanced	1	5			1.5	2.5	Default	0.1	0.05	10	1	10	0.5
4d stretched TnT MYBP stack 1 40x (2).tif	40	6.8	Disabled	Red	Yes	No	Balanced	1	5			1.5	2.5	Default	0.1	0.05	10	1	10	0.5
4d stretched TnT MYBP stack 2 40x.tif	40	6.8	Disabled	Red	Yes	No	Balanced	1	5			1.5	2.5	Default	0.1	0.05	10	1	10	0.5
4d stretched TnT MYBP stack 4 40x (2).tif	40	6.8	Disabled	Red	Yes	No	Balanced	1	5			1.5	2.5	Default	0.1	0.05	10	1	10	0.5
4d stretched TnT MYBP stack 6 40x (2).tif	40	6.8	Disabled	Red	Yes	No	Balanced	1	5			1.5	2.5	Default	0.1	0.05	10	1	10	0.5
4d stretched TnT MYBP stack 8 40x.tif	40	6.8	Disabled	Red	Yes	No	Balanced	1	5			1.5	2.5	Default	0.1	0.05	10	1	10	0.5
4d stretched TnT MYBP stack 9 40x (3).tif	40	6.8	Disabled	Red	Yes	No	Balanced	1	5			1.5	2.5	Default	0.1	0.05	10	1	10	0.5
4d stretched TnT MYBP stack 12 40x.tif	40	6.8	Disabled	Red	Yes	No	Balanced	1	5			1.5	2.5	Default	0.1	0.05	10	1	10	0.5
4d stretched TnT MYBP stack 13 40x.tif	40	6.8	Disabled	Red	Yes	No	Balanced	1	5			1.5	2.5	Default	0.1	0.05	10	1	10	0.5
4d stretched TnT MYBP stack 16 40x.tif	40	6.8	Disabled	Red	Yes	No	Balanced	1	5			1.5	2.5	Default	0.1	0.05	10	1	10	0.5
7d control MLC2a MLC2v stack 40x 1.tif	40	6.8	Disabled	Red	Yes	No	Balanced	1	5			1.5	2.5	Default	0.1	0.05	10	1	10	0.5
7d control TnT MYBP stack 1 40x.tif	40	6.8	Disabled	Red	Yes	No	Balanced	1	5			1.5	2.5	Default	0.1	0.05	10	1	10	0.5
7d control TnT MYBP stack 3 40x.tif	40	6.8	Disabled	Red	Yes	No	Balanced	1	5			1.5	2.5	Default	0.1	0.05	10	1	10	0.5
7d control TnT MYBP stack 4 40x.tif	40	6.8	Disabled	Red	Yes	No	Balanced	1	5			1.5	2.5	Default	0.1	0.05	10	1	10	0.5
7d control TnT MYBP stack 7 40x.tif	40	6.8	Disabled	Red	Yes	No	Balanced	1	5			1.5	2.5	Default	0.1	0.05	10	1	10	0.5
7d stretched TnT aact stack 2 40x.tif	40	6.8	Disabled	Red	Yes	No	Balanced	1	5			1.5	2.5	Default	0.1	0.05	10	1	10	0.5
7d stretched TnT aact stack 4 40x.tif	40	6.8	Disabled	Red	Yes	No	Balanced	1	5			1.5	2.5	Default	0.1	0.05	10	1	10	0.5
7d stretched TnT aact stack 6 40x.tif	40	6.8	Disabled	Red	Yes	No	Balanced	1	5			1.5	2.5	Default	0.1	0.05	10	1	10	0.5
7d stretched TnT aact stack 12 40x.tif	40	6.8	Disabled	Red	Yes	No	Balanced	1	5			1.5	2.5	Default	0.1	0.05	10	1	10	0.5
7d stretched TnT aact stack 13 40x.tif	40	6.8	Disabled	Red	Yes	No	Balanced	1	5			1.5	2.5	Default	0.1	0.05	10	1	10	0.5
7d stretched TnT aact stack 14 40x.tif	40	6.8	Disabled	Red	Yes	No	Balanced	1	5			1.5	2.5	Default	0.1	0.05	10	1	10	0.5
7d stretched TnT MYBP 1 40x.tif	40	6.8	Disabled	Red	Yes	No	Balanced	1	5			1.5	2.5	Default	0.1	0.05	10	1	10	0.5
7d stretched TnT MYBP 3 40x.tif	40	6.8	Disabled	Red	Yes	No	Balanced	1	5			1.5	2.5	Default	0.1	0.05	10	1	10	0.5
7d stretched TnT MYBP 4 40x.tif	40	6.8	Disabled	Red	Yes	No	Balanced	1	5			1.5	2.5	Default	0.1	0.05	10	1	10	0.5
7d stretched TnT MYBP 8 40x.tif	40	6.8	Disabled	Red	Yes	No	Balanced	1	5			1.5	2.5	Default	0.1	0.05	10	1	10	0.5
7d stretched TnT MYBP 13 40x.tif	40	6.8	Disabled	Red	Yes	No	Balanced	1	5			1.5	2.5	Default	0.1	0.05	10	1	10	0.5
7d stretched TnT MYBP 14 40x.tif	40	6.8	Disabled	Red	Yes	No	Balanced	1	5			1.5	2.5	Default	0.1	0.05	10	1	10	0.5
7d stretched TnT MYBP 17 40x.tif	40	6.8	Disabled	Red	Yes	No	Balanced	1	5			1.5	2.5	Default	0.1	0.05	10	1	10	0.5
7d stretched TnT MYBP 20 40x.tif	40	6.8	Disabled	Red	Yes	No	Balanced	1	5			1.5	2.5	Default	0.1	0.05	10	1	10	0.5
7d stretched TnT MYBP stack 3 40x.tif	40	6.8	Disabled	Red	Yes	No	Balanced	1	5			1.5	2.5	Default	0.1	0.05	10	1	10	0.5
7d stretched TnT MYBP stack 4 40x.tif	40	6.8	Disabled	Red	Yes	No	Balanced	1	5			1.5	2.5	Default	0.1	0.05	10	1	10	0.5
7d stretched TnT MYBP stack 5 40x.tif	40	6.8	Disabled	Red	Yes	No	Balanced	1	5			1.5	2.5	Default	0.1	0.05	10	1	10	0.5
7d stretched TnT MYBP stack 6 40x (2).tif	40	6.8	Disabled	Red	Yes	No	Balanced	1	5			1.5	2.5	Default	0.1	0.05	10	1	10	0.5
7d stretched TnT MYBP stack 7 40x (2).tif	40	6.8	Disabled	Red	Yes	No	Balanced	1	5			1.5	2.5	Default	0.1	0.05	10	1	10	0.5
7d stretched TnT MYBP stack 7 40x.tif	40	6.8	Disabled	Red	Yes	No	Balanced	1	5			1.5	2.5	Default	0.1	0.05	10	1	10	0.5
7d stretched TnT MYBP stack 8 40x.tif	40	6.8	Disabled	Red	Yes	No	Balanced	1	5			1.5	2.5	Default	0.1	0.05	10	1	10	0.5
11d control TnT MYBP stack 40x 2.tif	40	6.8	Disabled	Red	Yes	No	Balanced	1	5			1.5	2.5	Default	0.1	0.05	10	1	10	0.5
11d control TnT MYBP stack 40x 7.tif	40	6.8	Disabled	Red	Yes	No	Balanced	1	5			1.5	2.5	Default	0.1	0.05	10	1	10	0.5
11d stretched MLC2a MLC2v stack 40x 4.tif	40	6.8	Disabled	Red	Yes	No	Balanced	1	5			1.5	2.5	Default	0.1	0.05	10	1	10	0.5
11d stretched MLC2a MLC2v stack 40x 6.tif	40	6.8	Disabled	Red	Yes	No	Balanced	1	5			1.5	2.5	Default	0.1	0.05	10	1	10	0.5
11d stretched MLC2a MLC2v stack 40x 18.tif	40	6.8	Disabled	Red	Yes	No	Balanced	1	5			1.5	2.5	Default	0.1	0.05	10	1	10	0.5
11d stretched TnT aact stack 40x 3.tif	40	6.8	Disabled	Red	Yes	No	Balanced	1	5			1.5	2.5	Default	0.1	0.05	10	1	10	0.5
11d stretched TnT aact stack 40x 4.tif	40	6.8	Disabled	Red	Yes	No	Balanced	1	5			1.5	2.5	Default	0.1	0.05	10	1	10	0.5
11d stretched TnT aact stack 40x 7.tif	40	6.8	Disabled	Red	Yes	No	Balanced	1	5			1.5	2.5	Default	0.1	0.05	10	1	10	0.5
11d stretched TnT aact stack 40x 8.tif	40	6.8	Disabled	Red	Yes	No	Balanced	1	5			1.5	2.5	Default	0.1	0.05	10	1	10	0.5
11d stretched TnT aact stack 40x 9.tif	40	6.8	Disabled	Red	Yes	No	Balanced	1	5			1.5	2.5	Default	0.1	0.05	10	1	10	0.5
11d stretched TnT aact stack 40x 10.tif	40	6.8	Disabled	Red	Yes	No	Balanced	1	5			1.5	2.5	Default	0.1	0.05	10	1	10	0.5
11d stretched TnT aact stack 40x 16.tif	40	6.8	Disabled	Red	Yes	No	Balanced	1	5			1.5	2.5	Default	0.1	0.05	10	1	10	0.5
11d stretched TnT aact stack 40x 18.tif	40	6.8	Disabled	Red	Yes	No	Balanced	1	5			1.5	2.5	Default	0.1	0.05	10	1	10	0.5
11d stretched TnT aact stack 40x 21.tif	40	6.8	Disabled	Red	Yes	No	Balanced	1	5			1.5	2.5	Default	0.1	0.05	10	1	10	0.5
11d stretched TnT aact stack 40x 22.tif	40	6.8	Disabled	Red	Yes	No	Balanced	1	5			1.5	2.5	Default	0.1	0.05	10	1	10	0.5
11d stretched TnT MYBP stack 40x 5.tif	40	6.8	Disabled	Red	Yes	No	Balanced	1	5			1.5	2.5	Default	0.1	0.05	10	1	10	0.5
11d stretched TnT MYBP stack 40x 7.tif	40	6.8	Disabled	Red	Yes	No	Balanced	1	5			1.5	2.5	Default	0.1	0.05	10	1	10	0.5
11d stretched TnT MYBP stack 40x 8.tif	40	6.8	Disabled	Red	Yes	No	Balanced	1	5			1.5	2.5	Default	0.1	0.05	10	1	10	0.5
11d stretched TnT MYBP stack 40x 9.tif	40	6.8	Disabled	Red	Yes	No	Balanced	1	5			1.5	2.5	Default	0.1	0.05	10	1	10	0.5
11d stretched TnT MYBP stack 40x 10.tif	40	6.8	Disabled	Red	Yes	No	Balanced	1	5			1.5	2.5	Default	0.1	0.05	10	1	10	0.5
11d stretched TnT MYBP stack 40x 12.tif	40	6.8	Disabled	Red	Yes	No	Balanced	1	5			1.5	2.5	Default	0.1	0.05	10	1	10	0.5
11d stretched TnT MYBP stack 40x 13.tif	40	6.8	Disabled	Red	Yes	No	Balanced	1	5			1.5	2.5	Default	0.1	0.05	10	1	10	0.5
11d stretched TnT MYBP stack 40x 15.tif	40	6.8	Disabled	Red	Yes	No	Balanced	1	5			1.5	2.5	Default	0.1	0.05	10	1	10	0.5
11d stretched TnT MYBP stack 40x 16.tif	40	6.8	Disabled	Red	Yes	No	Balanced	1	5			1.5	2.5	Default	0.1	0.05	10	1	10	0.5
11d stretched TnT MYBP stack 40x 17.tif	40	6.8	Disabled	Red	Yes	No	Balanced	1	5			1.5	2.5	Default	0.1	0.05	10	1	10	0.5
11d stretched TnT MYBP stack 40x 18.tif	40	6.8	Disabled	Red	Yes	No	Balanced	1	5			1.5	2.5	Default	0.1	0.05	10	1	10	0.5
14d control TnT aact stack 40x 10.tif	40	6.8	Disabled	Red	Yes	No	Balanced	1	5			1.5	2.5	Default	0.1	0.05	10	1	10	0.5
14d stretched TnT MYBP stack 40x 7.tif	40	6.8	Disabled	Red	Yes	No	Balanced	1	5			1.5	2.5	Default	0.1	0.05	10	1	10	0.5
14d stretched TnT MYBP stack 40x 9.tif	40	6.8	Disabled	Red	Yes	No	Balanced	1	5			1.5	2.5	Default	0.1	0.05	10	1	10	0.5
14d stretched TnT MYBP stack 40x 11.tif	40	6.8	Disabled	Red	Yes	No	Balanced	1	5			1.5	2.5	Default	0.1	0.05	10	1	10	0.5
14d stretched TnT MYBP stack 40x 12.tif	40	6.8	Disabled	Red	Yes	No	Balanced	1	5			1.5	2.5	Default	0.1	0.05	10	1	10	0.5
14d stretched TnT MYBP stack 40x 13.tif	40	6.8	Disabled	Red	Yes	No	Balanced	1	5			1.5	2.5	Default	0.1	0.05	10	1	10	0.5
14d stretched TnT MYBP stack 40x 14.tif	40	6.8	Disabled	Red	Yes	No	Balanced	1	5			1.5	2.5	Default	0.1	0.05	10	1	10	0.5
14d stretched TnT MYBP stack 40x 15.tif	40	6.8	Disabled	Red	Yes	No	Balanced	1	5			1.5	2.5	Default	0.1	0.05	10	1	10	0.5
14d stretched TnT MYBP stack 40x 17.tif	40	6.8	Disabled	Red	Yes	No	Balanced	1	5			1.5	2.5	Default	0.1	0.05	10	1	10	0.5
14d stretched TnT MYBP stack 40x 18.tif	40	6.8	Disabled	Red	Yes	No	Balanced	1	5			1.5	2.5	Default	0.1	0.05	10	1	10	0.5
14d stretched TnT MYBP stack 40x 19.tif	40	6.8	Disabled	Red	Yes	No	Balanced	1	5			1.5	2.5	Default	0.1	0.05	10	1	10	0.5
14d stretched TnT MYBP stack 40x 20.tif	40	6.8	Disabled	Red	Yes	No	Balanced	1	5			1.5	2.5	Default	0.1	0.05	10	1	10	0.5
14d stretched TnT MYBP stack 40x 21.tif	40	6.8	Disabled	Red	Yes	No	Balanced	1	5			1.5	2.5	Default	0.1	0.05	10	1	10	0.5
14d stretched TnT MYBP stack 40x 22.tif	40	6.8	Disabled	Red	Yes	No	Balanced	1	5			1.5	2.5	Default	0.1	0.05	10	1	10	0.5
14d stretched TnT MYBP stack 40x 23.tif	40	6.8	Disabled	Red	Yes	No	Balanced	1	5			1.5	2.5	Default	0.1	0.05	10	1	10	0.5
14d stretched TnT MYBP stack 40x 24.tif	40	6.8	Disabled	Red	Yes	No	Balanced	1	5			1.5	2.5	Default	0.1	0.05	10	1	10	0.5
14d stretched TnT MYBP stack 40x 25.tif	40	6.8	Disabled	Red	Yes	No	Balanced	1	5			1.5	2.5	Default	0.1	0.05	10	1	10	0.5
4d control MLC2a MLC2v stack 20x 1.tif	20	6.8	Disabled	Red	Yes	No	Balanced	1	5			1.5	2.5	Default	0.1	0.05	10	1	10	0.5
4d control TnT aact stack 20x 1.tif	20	6.8	Disabled	Red	Yes	No	Balanced	1	5			1.5	2.5	Default	0.1	0.05	10	1	10	0.5
4d control TnT aact stack 20x 2.tif	20	6.8	Disabled	Red	Yes	No	Balanced	1	5			1.5	2.5	Default	0.1	0.05	10	1	10	0.5
4d control TnT aact stack 20x 3.tif	20	6.8	Disabled	Red	Yes	No	Balanced	1	5			1.5	2.5	Default	0.1	0.05	10	1	10	0.5
4d control TnT aact stack 20x 7.tif	20	6.8	Disabled	Red	Yes	No	Balanced	1	5			1.5	2.5	Default	0.1	0.05	10	1	10	0.5
4d control TnT aact stack 20x 8.tif	20	6.8	Disabled	Red	Yes	No	Balanced	1	5			1.5	2.5	Default	0.1	0.05	10	1	10	0.5
4d control TnT aact stack 20x 11.tif	20	6.8	Disabled	Red	Yes	No	Balanced	1	5			1.5	2.5	Default	0.1	0.05	10	1	10	0.5
4d control TnT aact stack 20x 13.tif	20	6.8	Disabled	Red	Yes	No	Balanced	1	5			1.5	2.5	Default	0.1	0.05	10	1	10	0.5
4d control TnT aact stack 20x 14.tif	20	6.8	Disabled	Red	Yes	No	Balanced	1	5			1.5	2.5	Default	0.1	0.05	10	1	10	0.5
4d control TnT aact stack 20x 15.tif	20	6.8	Disabled	Red	Yes	No	Balanced	1	5			1.5	2.5	Default	0.1	0.05	10	1	10	0.5
4d control TnT aact stack 20x 16.tif	20	6.8	Disabled	Red	Yes	No	Balanced	1	5			1.5	2.5	Default	0.1	0.05	10	1	10	0.5
4d control TnT MYBP stack 20x 16.tif	20	6.8	Disabled	Red	Yes	No	Balanced	1	5			1.5	2.5	Default	0.1	0.05	10	1	10	0.5
4d stretched aTM MYBP stack 2 20x.tif	20	6.8	Disabled	Red	Yes	No	Balanced	1	5			1.5	2.5	Default	0.1	0.05	10	1	10	0.5
4d stretched aTM MYBP stack 7 20x.tif	20	6.8	Disabled	Red	Yes	No	Balanced	1	5			1.5	2.5	Default	0.1	0.05	10	1	10	0.5
4d stretched aTM MYBP stack 10 20x.tif	20	6.8	Disabled	Red	Yes	No	Balanced	1	5			1.5	2.5	Default	0.1	0.05	10	1	10	0.5
4d stretched aTM MYBP stack 16 20x.tif	20	6.8	Disabled	Red	Yes	No	Balanced	1	5			1.5	2.5	Default	0.1	0.05	10	1	10	0.5
4d stretched aTM MYBP stack 19 20x.tif	20	6.8	Disabled	Red	Yes	No	Balanced	1	5			1.5	2.5	Default	0.1	0.05	10	1	10	0.5
4d stretched aTM MYBP stack 20 20x.tif	20	6.8	Disabled	Red	Yes	No	Balanced	1	5			1.5	2.5	Default	0.1	0.05	10	1	10	0.5
4d stretched aTM MYBP stack 22 20x.tif	20	6.8	Disabled	Red	Yes	No	Balanced	1	5			1.5	2.5	Default	0.1	0.05	10	1	10	0.5
4d stretched TnT aact stack 20x 5.tif	20	6.8	Disabled	Red	Yes	No	Balanced	1	5			1.5	2.5	Default	0.1	0.05	10	1	10	0.5
4d stretched TnT aact stack 20x 7.tif	20	6.8	Disabled	Red	Yes	No	Balanced	1	5			1.5	2.5	Default	0.1	0.05	10	1	10	0.5
4d stretched TnT aact stack 20x 11.tif	20	6.8	Disabled	Red	Yes	No	Balanced	1	5			1.5	2.5	Default	0.1	0.05	10	1	10	0.5
4d stretched TnT aact stack 20x 12.tif	20	6.8	Disabled	Red	Yes	No	Balanced	1	5			1.5	2.5	Default	0.1	0.05	10	1	10	0.5
4d stretched TnT aact stack 20x 13.tif	20	6.8	Disabled	Red	Yes	No	Balanced	1	5			1.5	2.5	Default	0.1	0.05	10	1	10	0.5
4d stretched TnT aact stack 20x 14.tif	20	6.8	Disabled	Red	Yes	No	Balanced	1	5			1.5	2.5	Default	0.1	0.05	10	1	10	0.5
4d stretched TnT aact stack 20x 15.tif	20	6.8	Disabled	Red	Yes	No	Balanced	1	5			1.5	2.5	Default	0.1	0.05	10	1	10	0.5
4d stretched TnT MYBP stack 10 20x (2).tif	20	6.8	Disabled	Red	Yes	No	Balanced	1	5			1.5	2.5	Default	0.1	0.05	10	1	10	0.5
4d stretched TnT MYBP stack 10 20x (3).tif	20	6.8	Disabled	Red	Yes	No	Balanced	1	5			1.5	2.5	Default	0.1	0.05	10	1	10	0.5
4d stretched TnT MYBP stack 17 20x (2).tif	20	6.8	Disabled	Red	Yes	No	Balanced	1	5			1.5	2.5	Default	0.1	0.05	10	1	10	0.5
4d stretched TnT MYBP stack 19 20x.tif	20	6.8	Disabled	Red	Yes	No	Balanced	1	5			1.5	2.5	Default	0.1	0.05	10	1	10	0.5
7 d control aTM KI67 stack 1 20x.tif	20	6.8	Disabled	Red	Yes	No	Balanced	1	5			1.5	2.5	Default	0.1	0.05	10	1	10	0.5
7 d control aTM KI67 stack 4 20x.tif	20	6.8	Disabled	Red	Yes	No	Balanced	1	5			1.5	2.5	Default	0.1	0.05	10	1	10	0.5
7 d control aTM KI67 stack 5 20x.tif	20	6.8	Disabled	Red	Yes	No	Balanced	1	5			1.5	2.5	Default	0.1	0.05	10	1	10	0.5
7 d control aTM KI67 stack 7 20x.tif	20	6.8	Disabled	Red	Yes	No	Balanced	1	5			1.5	2.5	Default	0.1	0.05	10	1	10	0.5
7d control TnT aact stack 20x 1.tif	20	6.8	Disabled	Red	Yes	No	Balanced	1	5			1.5	2.5	Default	0.1	0.05	10	1	10	0.5
7d control TnT aact stack 20x 7.tif	20	6.8	Disabled	Red	Yes	No	Balanced	1	5			1.5	2.5	Default	0.1	0.05	10	1	10	0.5
7d control TnT aact stack 20x 8.tif	20	6.8	Disabled	Red	Yes	No	Balanced	1	5			1.5	2.5	Default	0.1	0.05	10	1	10	0.5
7d control TnT aact stack 20x 9.tif	20	6.8	Disabled	Red	Yes	No	Balanced	1	5			1.5	2.5	Default	0.1	0.05	10	1	10	0.5
7d control TnT aact stack 20x 10.tif	20	6.8	Disabled	Red	Yes	No	Balanced	1	5			1.5	2.5	Default	0.1	0.05	10	1	10	0.5
7d control TnT MYBP stack 8 20x.tif	20	6.8	Disabled	Red	Yes	No	Balanced	1	5			1.5	2.5	Default	0.1	0.05	10	1	10	0.5
7d control TnT MYBP stack 9 20x.tif	20	6.8	Disabled	Red	Yes	No	Balanced	1	5			1.5	2.5	Default	0.1	0.05	10	1	10	0.5
7d control TnT MYBP stack 11 20x.tif	20	6.8	Disabled	Red	Yes	No	Balanced	1	5			1.5	2.5	Default	0.1	0.05	10	1	10	0.5
7d stretch aTM KI67 stack 20x 9.tif	20	6.8	Disabled	Red	Yes	No	Balanced	1	5			1.5	2.5	Default	0.1	0.05	10	1	10	0.5
7d stretch aTM KI67 stack 20x 14.tif	20	6.8	Disabled	Red	Yes	No	Balanced	1	5			1.5	2.5	Default	0.1	0.05	10	1	10	0.5
7d stretched TnT aact stack 1 20x.tif	20	6.8	Disabled	Red	Yes	No	Balanced	1	5			1.5	2.5	Default	0.1	0.05	10	1	10	0.5
7d stretched TnT aact stack 8 20x.tif	20	6.8	Disabled	Red	Yes	No	Balanced	1	5			1.5	2.5	Default	0.1	0.05	10	1	10	0.5
7d stretched TnT MYBP 7 20x.tif	20	6.8	Disabled	Red	Yes	No	Balanced	1	5			1.5	2.5	Default	0.1	0.05	10	1	10	0.5
7d stretched TnT MYBP 16 20x.tif	20	6.8	Disabled	Red	Yes	No	Balanced	1	5			1.5	2.5	Default	0.1	0.05	10	1	10	0.5
7d stretched TnT MYBP stack 1 20x.tif	20	6.8	Disabled	Red	Yes	No	Balanced	1	5			1.5	2.5	Default	0.1	0.05	10	1	10	0.5
7d stretched TnT MYBP stack 2 20x.tif	20	6.8	Disabled	Red	Yes	No	Balanced	1	5			1.5	2.5	Default	0.1	0.05	10	1	10	0.5
11d control aTM KI67 stack 20x 1.tif	20	6.8	Disabled	Red	Yes	No	Balanced	1	5			1.5	2.5	Default	0.1	0.05	10	1	10	0.5
11d control aTM KI67 stack 20x 5.tif	20	6.8	Disabled	Red	Yes	No	Balanced	1	5			1.5	2.5	Default	0.1	0.05	10	1	10	0.5
11d control aTM KI67 stack 20x 6.tif	20	6.8	Disabled	Red	Yes	No	Balanced	1	5			1.5	2.5	Default	0.1	0.05	10	1	10	0.5
11d control TnT aact stack 20x 6.tif	20	6.8	Disabled	Red	Yes	No	Balanced	1	5			1.5	2.5	Default	0.1	0.05	10	1	10	0.5
11d control TnT MYBP stack 20x 3.tif	20	6.8	Disabled	Red	Yes	No	Balanced	1	5			1.5	2.5	Default	0.1	0.05	10	1	10	0.5
11d control TnT MYBP stack 20x 6.tif	20	6.8	Disabled	Red	Yes	No	Balanced	1	5			1.5	2.5	Default	0.1	0.05	10	1	10	0.5
11d stretched TnT aact stack 20x 2.tif	20	6.8	Disabled	Red	Yes	No	Balanced	1	5			1.5	2.5	Default	0.1	0.05	10	1	10	0.5
11d stretched TnT aact stack 20x 5.tif	20	6.8	Disabled	Red	Yes	No	Balanced	1	5			1.5	2.5	Default	0.1	0.05	10	1	10	0.5
11d stretched TnT aact stack 20x 6.tif	20	6.8	Disabled	Red	Yes	No	Balanced	1	5			1.5	2.5	Default	0.1	0.05	10	1	10	0.5
11d stretched TnT aact stack 20x 11.tif	20	6.8	Disabled	Red	Yes	No	Balanced	1	5			1.5	2.5	Default	0.1	0.05	10	1	10	0.5
11d stretched TnT aact stack 20x 12.tif	20	6.8	Disabled	Red	Yes	No	Balanced	1	5			1.5	2.5	Default	0.1	0.05	10	1	10	0.5
11d stretched TnT aact stack 20x 13.tif	20	6.8	Disabled	Red	Yes	No	Balanced	1	5			1.5	2.5	Default	0.1	0.05	10	1	10	0.5
11d stretched TnT aact stack 20x 14.tif	20	6.8	Disabled	Red	Yes	No	Balanced	1	5			1.5	2.5	Default	0.1	0.05	10	1	10	0.5
11d stretched TnT MYBP stack 20x 1.tif	20	6.8	Disabled	Red	Yes	No	Balanced	1	5			1.5	2.5	Default	0.1	0.05	10	1	10	0.5
11d stretched TnT MYBP stack 20x 2.tif	20	6.8	Disabled	Red	Yes	No	Balanced	1	5			1.5	2.5	Default	0.1	0.05	10	1	10	0.5
11d stretched TnT MYBP stack 20x 3.tif	20	6.8	Disabled	Red	Yes	No	Balanced	1	5			1.5	2.5	Default	0.1	0.05	10	1	10	0.5
11d stretched TnT MYBP stack 20x 4.tif	20	6.8	Disabled	Red	Yes	No	Balanced	1	5			1.5	2.5	Default	0.1	0.05	10	1	10	0.5
11d stretched TnT MYBP stack 20x 14.tif	20	6.8	Disabled	Red	Yes	No	Balanced	1	5			1.5	2.5	Default	0.1	0.05	10	1	10	0.5
14d control TnT aact stack 20x 5.tif	20	6.8	Disabled	Red	Yes	No	Balanced	1	5			1.5	2.5	Default	0.1	0.05	10	1	10	0.5
14d control TnT aact stack 20x 6.tif	20	6.8	Disabled	Red	Yes	No	Balanced	1	5			1.5	2.5	Default	0.1	0.05	10	1	10	0.5
14d control TnT aact stack 20x 7.tif	20	6.8	Disabled	Red	Yes	No	Balanced	1	5			1.5	2.5	Default	0.1	0.05	10	1	10	0.5
14d control TnT aact stack 20x 9.tif	20	6.8	Disabled	Red	Yes	No	Balanced	1	5			1.5	2.5	Default	0.1	0.05	10	1	10	0.5
14d stretched aTM KI67 stack 20x 2.tif	20	6.8	Disabled	Red	Yes	No	Balanced	1	5			1.5	2.5	Default	0.1	0.05	10	1	10	0.5
14d stretched aTM KI67 stack 20x 3.tif	20	6.8	Disabled	Red	Yes	No	Balanced	1	5			1.5	2.5	Default	0.1	0.05	10	1	10	0.5
14d stretched aTM KI67 stack 20x 5.tif	20	6.8	Disabled	Red	Yes	No	Balanced	1	5			1.5	2.5	Default	0.1	0.05	10	1	10	0.5
14d stretched aTM KI67 stack 20x 6.tif	20	6.8	Disabled	Red	Yes	No	Balanced	1	5			1.5	2.5	Default	0.1	0.05	10	1	10	0.5
14d stretched aTM KI67 stack 20x 9.tif	20	6.8	Disabled	Red	Yes	No	Balanced	1	5			1.5	2.5	Default	0.1	0.05	10	1	10	0.5
14d stretched TnT aact stack 20x 1.tif	20	6.8	Disabled	Red	Yes	No	Balanced	1	5			1.5	2.5	Default	0.1	0.05	10	1	10	0.5
14d stretched TnT aact stack 20x 2.tif	20	6.8	Disabled	Red	Yes	No	Balanced	1	5			1.5	2.5	Default	0.1	0.05	10	1	10	0.5
14d stretched TnT aact stack 20x 6.tif	20	6.8	Disabled	Red	Yes	No	Balanced	1	5			1.5	2.5	Default	0.1	0.05	10	1	10	0.5
14d stretched TnT aact stack 20x 7.tif	20	6.8	Disabled	Red	Yes	No	Balanced	1	5			1.5	2.5	Default	0.1	0.05	10	1	10	0.5
14d stretched TnT aact stack 20x 8.tif	20	6.8	Disabled	Red	Yes	No	Balanced	1	5			1.5	2.5	Default	0.1	0.05	10	1	10	0.5
14d stretched TnT aact stack 20x 9.tif	20	6.8	Disabled	Red	Yes	No	Balanced	1	5			1.5	2.5	Default	0.1	0.05	10	1	10	0.5
14d stretched TnT MYBP stack 20x 1 (2).tif	20	6.8	Disabled	Red	Yes	No	Balanced	1	5			1.5	2.5	Default	0.1	0.05	10	1	10	0.5
14d stretched TnT MYBP stack 20x 1.tif	20	6.8	Disabled	Red	Yes	No	Balanced	1	5			1.5	2.5	Default	0.1	0.05	10	1	10	0.5
14d stretched TnT MYBP stack 20x 2 (2).tif	20	6.8	Disabled	Red	Yes	No	Balanced	1	5			1.5	2.5	Default	0.1	0.05	10	1	10	0.5
14d stretched TnT MYBP stack 20x 2.tif	20	6.8	Disabled	Red	Yes	No	Balanced	1	5			1.5	2.5	Default	0.1	0.05	10	1	10	0.5
14d stretched TnT MYBP stack 20x 3 (2).tif	20	6.8	Disabled	Red	Yes	No	Balanced	1	5			1.5	2.5	Default	0.1	0.05	10	1	10	0.5
14d stretched TnT MYBP stack 20x 3.tif	20	6.8	Disabled	Red	Yes	No	Balanced	1	5			1.5	2.5	Default	0.1	0.05	10	1	10	0.5
14d stretched TnT MYBP stack 20x 4.tif	20	6.8	Disabled	Red	Yes	No	Balanced	1	5			1.5	2.5	Default	0.1	0.05	10	1	10	0.5
14d stretched TnT MYBP stack 20x 5 (3).tif	20	6.8	Disabled	Red	Yes	No	Balanced	1	5			1.5	2.5	Default	0.1	0.05	10	1	10	0.5
14d stretched TnT MYBP stack 20x 5.tif	20	6.8	Disabled	Red	Yes	No	Balanced	1	5			1.5	2.5	Default	0.1	0.05	10	1	10	0.5
14d stretched TnT MYBP stack 20x 6 (2).tif	20	6.8	Disabled	Red	Yes	No	Balanced	1	5			1.5	2.5	Default	0.1	0.05	10	1	10	0.5
14d stretched TnT MYBP stack 20x 7 (2).tif	20	6.8	Disabled	Red	Yes	No	Balanced	1	5			1.5	2.5	Default	0.1	0.05	10	1	10	0.5
14d stretched TnT MYBP stack 20x 7.tif	20	6.8	Disabled	Red	Yes	No	Balanced	1	5			1.5	2.5	Default	0.1	0.05	10	1	10	0.5
14d stretched TnT MYBP stack 20x 8 (3).tif	20	6.8	Disabled	Red	Yes	No	Balanced	1	5			1.5	2.5	Default	0.1	0.05	10	1	10	0.5
14d stretched TnT MYBP stack 20x 8.tif	20	6.8	Disabled	Red	Yes	No	Balanced	1	5			1.5	2.5	Default	0.1	0.05	10	1	10	0.5
14d stretched TnT MYBP stack 20x 9.tif	20	6.8	Disabled	Red	Yes	No	Balanced	1	5			1.5	2.5	Default	0.1	0.05	10	1	10	0.5
14d stretched TnT MYBP stack 20x 10 (2).tif	20	6.8	Disabled	Red	Yes	No	Balanced	1	5			1.5	2.5	Default	0.1	0.05	10	1	10	0.5
14d stretched TnT MYBP stack 20x 10.tif	20	6.8	Disabled	Red	Yes	No	Balanced	1	5			1.5	2.5	Default	0.1	0.05	10	1	10	0.5
14d stretched TnT MYBP stack 20x 11 (2).tif	20	6.8	Disabled	Red	Yes	No	Balanced	1	5			1.5	2.5	Default	0.1	0.05	10	1	10	0.5
14d stretched TnT MYBP stack 20x 12 (2).tif	20	6.8	Disabled	Red	Yes	No	Balanced	1	5			1.5	2.5	Default	0.1	0.05	10	1	10	0.5
14d stretched TnT MYBP stack 20x 12.tif	20	6.8	Disabled	Red	Yes	No	Balanced	1	5			1.5	2.5	Default	0.1	0.05	10	1	10	0.5
14d stretched TnT MYBP stack 20x 13 (2).tif	20	6.8	Disabled	Red	Yes	No	Balanced	1	5			1.5	2.5	Default	0.1	0.05	10	1	10	0.5
14d stretched TnT MYBP stack 20x 13.tif	20	6.8	Disabled	Red	Yes	No	Balanced	1	5			1.5	2.5	Default	0.1	0.05	10	1	10	0.5
14d stretched TnT MYBP stack 20x 14 (2).tif	20	6.8	Disabled	Red	Yes	No	Balanced	1	5			1.5	2.5	Default	0.1	0.05	10	1	10	0.5
14d stretched TnT MYBP stack 20x 14.tif	20	6.8	Disabled	Red	Yes	No	Balanced	1	5			1.5	2.5	Default	0.1	0.05	10	1	10	0.5
14d stretched TnT MYBP stack 20x 15.tif	20	6.8	Disabled	Red	Yes	No	Balanced	1	5			1.5	2.5	Default	0.1	0.05	10	1	10	0.5
14d stretched TnT MYBP stack 20x 16.tif	20	6.8	Disabled	Red	Yes	No	Balanced	1	5			1.5	2.5	Default	0.1	0.05	10	1	10	0.5
14d stretched TnT MYBP stack 20x 18.tif	20	6.8	Disabled	Red	Yes	No	Balanced	1	5			1.5	2.5	Default	0.1	0.05	10	1	10	0.5
14d stretched TnT MYBP stack 20x 19.tif	20	6.8	Disabled	Red	Yes	No	Balanced	1	5			1.5	2.5	Default	0.1	0.05	10	1	10	0.5
14d stretched TnT MYBP stack 20x 20.tif	20	6.8	Disabled	Red	Yes	No	Balanced	1	5			1.5	2.5	Default	0.1	0.05	10	1	10	0.5

## Sheet: UTA.04602 controls
Image	Cell	Component	Mean	Circular var	Angular std	Skewness	Kurtosis	Mean (µm)	Median (µm)	Mode (µm)	Std (µm)	Component	Mean	Circular var	Angular std	Skewness	Kurtosis	Mean (µm)	Median (µm)	Mode (µm)	Std (µm)	Detail SNR (dB)	Center X (pixels)	Center Y (pixels)	Center X (µm)	Center Y (µm)	Area (µm^2)	Perimeter (µm)	Major axis (µm)	Minor axis (µm)	Eccentricity	Solidity
264h ctrl TropT aact 12 40x-Single File Export-86.tif	1	Mixed	60.2674	0.717166	1.19764	-0.0407482	-0.195335	3.74642	3.94707	4.97308	0.950027	Detail	37.756	0.0901013	0.424503	0.00153841	0.674685	1.69449	1.69332	1.67395	0.132019	2.62335
264h ctrl TropT MYBPC3 12 40x-Single File Export-143.tif	1	Mixed	19.1216	0.600955	1.09632	-0.193179	0.0168747	3.73055	3.92436	4.46408	0.957045	Detail	149.837	0.0611136	0.34961	0.0217029	0.771102	3.75886	3.8963	4.35186	0.774348	2.44426
96h ctrl TropT MYBPC3 7 40x-Single File Export-83.tif	1	Mixed	85.7386	0.656874	1.14619	-0.106918	-0.0207491	3.73601	4.00184	4.97308	1.01115	Detail	28.9954	0.133473	0.516669	-0.0124188	0.539824	1.10947	1.10951	1.11552	0.0100212	3.30614
264h ctrl atropM KI67 7 40x-Single File Export-07.tif	1	Mixed	171.789	0.675965	1.16273	-0.115917	0.204485	3.64054	3.81949	4.97308	1.02338	Detail	146.692	0.00436306	0.0934138	-4.80332e-05	0.982624	4.09447	4.24966	4.83548	0.67712	3.04231
264h ctrl TropT aact 1 40x-Single File Export-75.tif	1	Mixed	73.5779	0.835868	1.29296	0.0475767	0.0492767	3.59771	3.74935	4.97308	1.02435	Detail	45.6102	0.335901	0.819635	0.0255884	0.0685134	1.81322	1.81155	1.74074	0.0867116	1.7392
96h ctrl TropT MYBPC3 5 40x-Single File Export-129.tif	1	Mixed	97.1381	0.596349	1.09211	-0.0284239	0.178379	3.57376	3.74133	4.97308	1.03081	Detail	71.9195	0.00295812	0.076917	4.48119e-06	0.988203	3.45291	3.58235	3.48149	0.686806	1.30833
96h ctrl TropT MYBPC3 19 40x-Single File Export-143.tif	1	Mixed	88.2596	0.829113	1.28772	0.18677	0.147337	3.52136	3.63713	4.97308	1.03435	Detail	30.6125	0.0794312	0.398576	-0.00537662	0.714269	1.08849	1.0888	1.08813	0.00943269	3.34134
96h ctrl MLC2a MLC2v 9 40x-Single File Export-21.tif	1	Mixed	75.4724	0.248893	0.705539	-0.0149648	0.566631	3.42173	3.40067	2.85426	1.03739	Detail	59.7248	0.103292	0.454516	0.0177581	0.623235	1.04538	1.0407	1.01198	0.0293872	1.94079
264h ctrl TropT MYBPC3 2 40x-Single File Export-133.tif	1	Mixed	146.468	0.880164	1.32677	0.00873004	-0.088525	3.38899	3.43607	4.97375	1.0385	Detail	24.0873	0.134149	0.517975	0.0247145	0.53797	2.81766	2.64719	2.45147	0.964841	1.78149
264h ctrl TropT aact 11 40x-Single File Export-85.tif	1	Mixed	20.7783	0.781037	1.24983	-0.0779204	0.100982	3.57193	3.74467	4.97308	1.04107	Detail	31.413	0.00356958	0.0844935	-0.00022512	0.985781	2.40259	2.40672	2.41807	0.0865953	2.18249
264h ctrl TropT MYBPC3 18 40x-Single File Export-149.tif	1	Mixed	14.0212	0.639487	1.13092	0.0802195	0.213234	3.45953	3.6211	4.35186	1.04708	Detail	40.2844	0.20608	0.641997	0.0117261	0.366117	1.83095	1.82558	1.79485	0.0664138	2.75518
264h ctrl TropT MYBPC3 20 40x-Single File Export-151.tif	1	Mixed	130.842	0.833562	1.29117	0.0192235	0.0553724	3.29109	3.38129	3.62644	1.04769	Detail	42.6171	0.20302	0.637213	0.0407386	0.357518	3.08383	3.27308	3.78408	1.02367	2.01364
96h ctrl TropT MYBPC3 6 40x-Single File Export-130.tif	1	Mixed	90.6111	0.859872	1.31139	-0.0844777	0.011752	3.33084	3.39265	3.3479	1.05357	Detail	83.7068	0.00427599	0.0924769	1.64025e-05	0.982963	4.83804	4.83748	4.83548	0.0548856	2.01978
96h ctrl atropM KI67 8 40x-Single File Export-07.tif	1	Mixed	116.787	0.453635	0.952507	0.028126	0.421761	3.47325	3.6585	3.78475	1.05713	Detail	27.8046	0.00732079	0.121002	0.000345165	0.971001	3.43246	3.64715	3.78408	0.979556	7.35129
96h ctrl TropT MYBPC3 13 40x-Single File Export-137.tif	1	Mixed	143.102	0.576773	1.07403	0.106699	0.208816	3.55457	3.78275	4.46342	1.05895	Detail	51.0873	0.0822351	0.405549	0.0294277	0.700317	3.52251	3.82817	4.35186	1.04042	4.04629
264h ctrl TropT MYBPC3 16 40x-Single File Export-147.tif	1	Mixed	128.509	0.857715	1.30974	-0.0226032	0.184537	3.21217	3.24235	3.16487	1.06367	Detail	128.911	0.123565	0.497121	-0.0204223	0.560486	3.65558	3.64247	3.3479	0.481409	1.47848
168h ctrl MLC2a MLC2v 3 40x-Single File Export-234.tif	1	Mixed	126.18	0.942089	1.37265	0.0497361	-0.00409525	3.19429	3.23167	3.22365	1.06458	Detail	132.234	0.151517	0.550485	0.0268613	0.479403	4.13907	4.12876	4.04793	0.334425	1.40541
96h ctrl TropT MYBPC3 11 40x-Single File Export-135.tif	1	Mixed	149.475	0.857471	1.30956	-0.0446577	-0.00177885	3.44662	3.55831	4.97308	1.06818	Detail	134.374	0.161667	0.568625	-0.0687993	0.4445	3.30529	3.30915	3.3479	0.0858118	1.56585
264h ctrl atropM KI67 9 40x-Single File Export-09.tif	1	Mixed	101.069	0.798208	1.26349	-0.247058	0.287846	3.4873	3.63646	4.97308	1.0732	Detail	89.8465	0.00859782	0.131132	1.92914e-05	0.965897	4.83804	4.83748	4.83548	0.0548856	3.35292
336h ctrl TropT MYBPC3 4 40x-Single File Export-103.tif	1	Mixed	86.8057	0.776635	1.2463	0.0420165	0.0154784	3.36589	3.47281	4.97375	1.07493	Detail	24.8846	0.164391	0.573396	0.0282788	0.432181	1.39481	1.3954	1.41544	0.0261776	2.77096
96h ctrl TropT aact 8 40x-Single File Export-54.tif	1	Mixed	43.7226	0.534628	1.03405	-0.0225517	0.261721	3.41339	3.56499	4.97308	1.07721	Detail	46.4034	0.129277	0.508482	-0.0143933	0.556752	1.24729	1.25179	1.29921	0.0669187	1.78222
96h ctrl TropT aact 12 40x-Single File Export-90.tif	1	Mixed	156.686	0.962947	1.38777	-0.0219479	-0.0211593	3.42457	3.52291	4.97308	1.07988	Detail	106.482	0.693232	1.17748	-0.071732	0.0824922	4.69344	4.70322	4.83548	0.138311	0.975523
264h ctrl TropT MYBPC3 4 40x-Single File Export-135.tif	1	Mixed	134.84	0.634385	1.1264	0.0164842	0.116396	3.16245	3.1976	3.28511	1.08	Detail	46.5477	0.100768	0.448929	-0.0103537	0.639761	2.93834	2.96448	3.22432	1.00455	3.03215
96h ctrl TropT aact 8 40x-Single File Export-86.tif	1	Mixed	97.2355	0.945295	1.37499	-0.0143096	0.177806	3.38409	3.53827	4.58165	1.08477	Detail	97.3686	0.0166648	0.182564	0.0011155	0.934419	4.83804	4.83748	4.83548	0.0548856	3.26346
264h ctrl TropT aact 13 40x-Single File Export-87.tif	1	Mixed	27.833	0.804617	1.26856	0.160183	0.116254	3.57438	3.82617	4.97375	1.08524	Detail	47.3863	0.164114	0.572912	0.0136621	0.450429	1.50149	1.49359	1.43882	0.172573	3.14786
336h ctrl TropT MYBPC3 8 40x-Single File Export-107.tif	1	Mixed	93.3106	0.918738	1.35554	-0.00613957	0.118925	3.51311	3.71595	4.97375	1.08703	Detail	46.7154	0.158371	0.562799	-0.00973118	0.468433	1.25704	1.24711	1.19234	0.141624	2.42285
264h ctrl TropT MYBPC3 10 40x-Single File Export-141.tif	1	Mixed	147.562	0.888647	1.33315	-0.127444	0.0187448	3.45535	3.59505	4.97308	1.0892	Detail	152.817	0.00464555	0.0963904	0.000130026	0.98151	2.55232	2.55033	2.48687	0.147882	2.25985
264h ctrl atropM KI67 1 40x-Single File Export-01.tif	1	Mixed	153.047	0.813754	1.27574	-0.0542607	0.00412368	3.48603	3.68389	4.97308	1.09222	Detail	45.3005	0.0191569	0.195739	-0.000453288	0.925121	3.21386	3.26774	4.83548	1.11145	2.84622
96h ctrl TropT aact 9 40x-Single File Export-87.tif	1	Mixed	104.5	0.765747	1.23754	-0.048703	0.192493	3.37496	3.54829	3.95642	1.0928	Detail	90.7299	0.0047023	0.0969773	1.7564e-05	0.981282	4.3415	4.33717	4.35186	0.0926238	1.1843
96h ctrl TropT MYBPC3 12 40x-Single File Export-136.tif	1	Mixed	28.8299	0.896514	1.33904	0.149571	0.115936	3.30991	3.42204	3.5523	1.09428	Detail	31.3578	0.0259457	0.227797	0.00425881	0.899146	3.50765	3.5042	3.48149	0.222414	2.3055
96h ctrl TropT aact 7 40x-Single File Export-53.tif	1	Mixed	164.653	0.847527	1.30194	0.00364271	-0.0811873	3.47407	3.62177	4.97308	1.10013	Detail	48.6531	0.105383	0.459092	0.0226086	0.626953	3.1095	3.19359	4.83548	1.16206	1.87566
96h ctrl TropT aact 7 40x-Single File Export-85.tif	1	Mixed	33.7569	0.904084	1.34468	0.090005	-0.0251722	3.39662	3.5356	4.97308	1.10044	Detail	52.2103	0.190016	0.616467	0.0115976	0.379861	1.4895	1.47289	1.29921	0.165367	1.93859
264h ctrl TropT MYBPC3 22 40x-Single File Export-153.tif	1	Mixed	23.4556	0.843884	1.29914	-0.0257909	0.100541	3.34791	3.43206	4.97308	1.10361	Detail	38.7204	0.309735	0.787064	0.0268497	0.123004	1.64284	1.64188	1.64255	0.0958642	2.44134
96h ctrl TropT MYBPC3 16 40x-Single File Export-140.tif	1	Mixed	152.622	0.828311	1.2871	-0.0753189	0.0734188	3.39986	3.56699	4.58098	1.10437	Detail	62.1078	0.641324	1.13254	-0.169803	0.240406	3.3074	3.47949	4.83548	1.09458	2.38216
96h ctrl TropT MYBPC3 18 40x-Single File Export-142.tif	1	Mixed	12.4419	0.893027	1.33643	-0.00763565	0.132851	3.30749	3.35791	4.97308	1.10458	Detail	5.04014	0.163106	0.57115	-0.0410489	0.428812	3.96308	3.96243	3.95642	0.117618	1.5554
264h ctrl TropT MYBPC3 1 40x-Single File Export-132.tif	1	Mixed	103.223	0.805605	1.26933	-0.125563	0.114063	3.40026	3.54428	4.97308	1.10783	Detail	90.281	0.00891135	0.133502	3.85108e-05	0.964682	4.47993	4.48746	4.70522	0.254323	2.75029
264h ctrl TropT MYBPC3 11 40x-Single File Export-142.tif	1	Mixed	122.512	0.820368	1.28091	-0.0692197	-0.199876	3.22045	3.26106	4.35253	1.11118	Detail	2.64426	0.0556007	0.333469	0.000969698	0.79068	3.02428	2.88566	2.72	0.950442	2.65061
336h ctrl TropT MYBPC3 2 40x-Single File Export-101.tif	1	Mixed	162.341	0.884539	1.33007	0.0470507	0.0823749	3.38658	3.55497	4.97308	1.11235	Detail	175.102	0.0120526	0.155258	0.00011284	0.952306	4.83804	4.83748	4.83548	0.0548856	1.32779
336h ctrl TropT MYBPC3 11 40x-Single File Export-110.tif	1	Mixed	157.852	0.916309	1.35374	-0.0314026	-0.0442426	3.42091	3.62644	4.97308	1.11452	Detail	44.9374	0.0534306	0.326896	-0.0186647	0.799202	2.24458	2.24774	2.26043	0.0838618	1.97331
336h ctrl TropT MYBPC3 10 40x-Single File Export-109.tif	1	Mixed	77.8145	0.977849	1.39846	-0.0174659	0.0290147	3.44938	3.6064	4.97308	1.11747	Detail	37.0752	0.00674203	0.116121	6.60162e-05	0.973208	4.83804	4.83748	4.83548	0.0548856	3.16614
96h ctrl TropT aact 6 40x-Single File Export-84.tif	1	Mixed	169.38	0.860391	1.31179	-0.0347672	-0.00583195	3.33766	3.4521	4.97375	1.11788	Detail	72.7769	0.288928	0.760168	-0.0479993	0.1404	3.10279	3.21697	3.28444	1.09634	1.96324
96h ctrl TropT aact 13 40x-Single File Export-91.tif	1	Mixed	64.7598	0.962925	1.38775	-0.0698115	-0.0628876	3.15563	3.19693	4.0486	1.12109	Detail	45.5945	0.0488821	0.312673	-0.0053649	0.811587	2.77753	2.78078	2.80817	0.11343	1.25987
96h ctrl TropT MYBPC3 17 40x-Single File Export-141.tif	1	Mixed	140.74	0.723007	1.2025	0.0231717	0.083313	3.39881	3.57033	4.83548	1.12148	Detail	43.4495	0.018525	0.192484	-0.000286376	0.927426	3.3608	3.47748	4.70456	1.08721	3.26174
264h ctrl TropT aact 10 40x-Single File Export-84.tif	1	Mixed	159.124	0.970396	1.39312	-0.0173856	-0.029955	3.45448	3.65116	4.97308	1.12192	Detail	112.838	0.877283	1.3246	0.0257275	-0.0333762	4.42692	4.4387	4.35186	0.290971	1.4663
336h ctrl TropT MYBPC3 9 40x-Single File Export-108.tif	1	Mixed	165.711	0.791002	1.25778	-0.0413396	0.0320062	3.29405	3.38664	4.97308	1.1227	Detail	63.2187	0.0696352	0.373189	0.00233726	0.743018	3.14656	3.17355	4.58098	1.1694	2.13165
336h ctrl atropM KI67 10 40x-Single File Export-10.tif	1	Mixed	64.8237	0.839861	1.29604	0.0597996	-0.00467548	3.2471	3.24569	4.97308	1.12655	Detail	43.8709	0.191286	0.618525	-0.00148812	0.390959	1.17337	1.16228	1.03603	0.108948	1.86373
168h ctrl TropT aact 8 40x-Single File Export-81.tif	1	Mixed	147.067	0.684022	1.16963	-0.0617216	0.0529332	3.23961	3.29847	4.97308	1.12733	Detail	49.5212	0.101893	0.451427	0.00366035	0.643795	3.0697	3.07469	2.95045	1.10282	3.14981
264h ctrl TropT MYBPC3 21 40x-Single File Export-152.tif	1	Mixed	99.5775	0.946859	1.37612	-0.0256614	-0.0032669	3.24661	3.35324	4.24566	1.12935	Detail	78.5257	0.000908736	0.0426318	1.08186e-06	0.996366	4.83804	4.83748	4.83548	0.0548856	0.84102
96h ctrl atropM KI67 7 40x-Single File Export-06.tif	1	Mixed	103.838	0.921528	1.35759	-0.0356323	-0.0398108	2.79091	2.60511	1.67395	1.13522	Detail	51.8453	0.135828	0.521205	0.00449847	0.535143	1.6911	1.68931	1.68998	0.0593609	2.60946
264h ctrl TropT MYBPC3 13 40x-Single File Export-144.tif	1	Mixed	62.6132	0.784938	1.25295	-0.0752192	-0.101094	3.20863	3.2811	4.35186	1.13802	Detail	74.2617	0.186651	0.610984	0.0486514	0.372219	1.63028	1.62318	1.59713	0.0854578	2.94699
96h ctrl atropM KI67 6 40x-Single File Export-05.tif	1	Mixed	134.733	0.740309	1.21681	-0.0950574	0.0483587	3.29031	3.39332	4.97308	1.14246	Detail	38.6935	0.209199	0.646837	-0.0905977	0.337218	3.12512	3.11544	4.14479	1.11844	2.51614
264h ctrl TropT MYBPC3 5 40x-Single File Export-136.tif	1	Mixed	101.273	0.962698	1.38759	0.0415947	0.0308941	3.30794	3.44008	4.97308	1.14758	Detail	46.0924	0.114766	0.479095	-0.004148	0.591255	1.73483	1.73072	1.69065	0.0654763	3.00102
336h ctrl MLC2a MLC2v 18 40x-Single File Export-37.tif	1	Mixed	128.605	0.87486	1.32277	0.0447406	0.0506524	2.50861	2.18495	1.67395	1.15053	Detail	145.227	0.0336213	0.259312	-0.00294821	0.869814	4.24812	4.24298	4.24566	0.144365	2.09069
96h ctrl TropT MYBPC3 10 40x-Single File Export-134.tif	1	Mixed	141.863	0.584333	1.08105	0.144029	0.14648	3.24031	3.34122	4.97308	1.15101	Detail	59.2774	0.075302	0.388077	0.0203932	0.726411	3.25098	3.46746	4.83548	1.14306	4.07049
336h ctrl MLC2a MLC2v 8 40x-Single File Export-27.tif	1	Mixed	128.894	0.860668	1.312	0.00269578	0.0093157	3.05458	3.07603	1.83226	1.15204	Detail	135.1	0.0498047	0.31561	-0.00793675	0.809281	4.68465	4.69654	4.70522	0.143573	1.21051
96h ctrl TropT MYBPC3 3 40x-Single File Export-127.tif	1	Mixed	154.592	0.701977	1.18489	0.0553416	0.135832	3.10242	3.10141	2.1756	1.15473	Detail	167.569	0.0383719	0.277027	-0.00191321	0.850276	2.56234	2.56235	2.56035	0.0333015	1.37328
336h ctrl MLC2a MLC2v 19 40x-Single File Export-38.tif	1	Mixed	172.48	0.779318	1.24845	0.0269491	0.0709075	3.0896	3.08939	1.70668	1.15599	Detail	48.4998	0.145316	0.539102	-0.0476325	0.507498	1.75978	1.75811	1.70668	0.0531854	2.46993
264h ctrl TropT MYBPC3 3 40x-Single File Export-134.tif	1	Mixed	140.044	0.916747	1.35407	-0.0189975	0.0570611	3.29242	3.43674	4.70456	1.15887	Detail	133.357	0.829392	1.28794	-0.136149	0.114307	4.48429	4.50015	4.58098	0.252215	1.50696
264h ctrl TropT MYBPC3 17 40x-Single File Export-148.tif	1	Mixed	137.19	0.883111	1.32899	-0.0135409	-0.0400562	2.78364	2.56302	1.65791	1.15959	Detail	86.2967	0.0305482	0.247177	0.00420076	0.882281	2.35463	2.32122	2.2611	0.177817	2.76424
336h ctrl MLC2a MLC2v 9 40x-Single File Export-28.tif	1	Mixed	138.609	0.930515	1.3642	0.0211383	-0.00585928	2.69477	2.37933	1.67395	1.1618	Detail	58.725	0.727437	1.20618	0.0288556	-0.0129143	1.74089	1.73406	1.67395	0.205632	2.52606
336h ctrl atropM KI67 2 40x-Single File Export-02.tif	1	Mixed	21.8428	0.729074	1.20754	-0.0137397	0.00773001	3.2649	3.37595	4.97308	1.16239	Detail	45.9781	0.0729364	0.381933	0.00757285	0.733119	1.31212	1.3119	1.30923	0.028261	2.00953
264h ctrl atropM KI67 11 40x-Single File Export-09.tif	1	Mixed	87.5597	0.75264	1.2269	-0.0115188	-0.010729	3.2247	3.32452	4.97308	1.16674	Detail	177.076	0.248078	0.704384	-0.030476	0.240044	3.25981	3.48349	4.83548	1.12034	2.25801
264h ctrl TropT MYBPC3 9 40x-Single File Export-140.tif	1	Mixed	87.3514	0.854673	1.30742	-0.0788543	0.0526654	3.26857	3.41803	4.97308	1.16748	Detail	48.3252	0.145154	0.538802	-0.00852908	0.516813	1.51984	1.50896	1.50094	0.187679	1.88353
336h ctrl atropM KI67 7 40x-Single File Export-07.tif	1	Mixed	131.764	0.853508	1.30653	-0.0364166	0.0749855	3.09938	3.12012	4.97375	1.17143	Detail	131.332	0.0272723	0.233548	0.00395131	0.894067	3.86377	3.84687	3.78475	0.146287	0.641141
168h ctrl atropM KI67 4 40x-Single File Export-40.tif	1	Mixed	81.1791	0.959849	1.38553	-0.0945952	-0.0459334	3.28638	3.43206	4.46342	1.17258	Detail	67.0004	0.123966	0.497928	-0.0226594	0.567907	3.22329	3.21497	3.16554	0.124418	1.74526
168h ctrl MLC2a MLC2v 8 40x-Single File Export-239.tif	1	Mixed	82.4319	0.815959	1.27747	-0.102926	0.102114	3.12347	3.11678	1.79485	1.17479	Detail	80.5292	0.0575215	0.33918	-0.00841474	0.784697	1.8101	1.80554	1.79485	0.0781494	6.32272
336h ctrl MLC2a MLC2v 13 40x-Single File Export-32.tif	1	Mixed	131.445	0.675445	1.16228	0.0359401	0.190313	2.90281	2.72801	2.04801	1.18098	Detail	145.378	0.18964	0.615856	0.0536915	0.381536	2.1014	2.09344	2.07206	0.121118	1.9244
96h ctrl TropT MYBPC3 1 40x-Single File Export-125.tif	1	Mixed	69.3656	0.813115	1.27524	-0.104417	-0.0902954	3.2867	3.49685	1.38137	1.18131	Detail	44.4051	0.337272	0.821307	-0.0681664	0.0871052	1.43897	1.42479	1.38137	0.0858753	4.19912
264h ctrl TropT aact 4 40x-Single File Export-78.tif	1	Mixed	136.378	0.908651	1.34807	-0.0398269	0.0137356	2.8757	2.7367	1.89237	1.18766	Detail	30.1255	0.151639	0.550708	-0.0464272	0.495899	2.55943	2.48287	2.04801	0.408678	2.1106
96h ctrl TropT MYBPC3 15 40x-Single File Export-139.tif	1	Mixed	3.87814	0.934238	1.36692	0.0493342	0.0236325	2.96497	2.87898	1.50027	1.18899	Detail	42.2363	0.176916	0.594838	-0.0115532	0.42213	1.63869	1.62452	1.50094	0.179804	1.94514
96h ctrl TropT MYBPC3 8 40x-Single File Export-84.tif	1	Mixed	146.059	0.781726	1.25038	-0.110401	0.086871	3.16463	3.19025	4.97308	1.19113	Detail	148.504	0.042968	0.293149	0.00473421	0.834541	1.94702	1.94314	1.89237	0.0904199	2.2612
264h ctrl TropT MYBPC3 14 40x-Single File Export-145.tif	1	Mixed	115.755	0.745425	1.221	0.00720136	0.122674	3.11958	3.05733	4.97308	1.19168	Detail	28.2811	0.113607	0.47667	-0.0187009	0.600548	2.9938	2.72935	4.83548	1.19894	2.64714
336h ctrl MLC2a MLC2v 14 40x-Single File Export-33.tif	1	Mixed	106.974	0.897616	1.33986	-0.0614896	-0.0183144	2.79165	2.54365	2.07206	1.19553	Detail	58.2724	0.29581	0.769168	-0.0411267	0.188084	2.10337	2.10145	2.07273	0.279858	2.00642
264h ctrl atropM KI67 10 40x-Single File Export-09.tif	1	Mixed	140.006	0.774754	1.24479	0.0360744	0.138243	2.91537	2.83623	1.69065	1.19684	Detail	139.263	0.0938848	0.433324	-0.0342801	0.67346	3.18846	3.19827	3.28444	0.155802	1.39618
168h ctrl MLC2a MLC2v 9 40x-Single File Export-240.tif	1	Mixed	159.768	0.794875	1.26085	0.028431	0.0549728	3.06165	3.11945	1.00063	1.1978	Detail	61.08	0.0666396	0.365074	0.000215418	0.754517	2.90146	2.8222	1.09481	1.20471	1.96574
336h ctrl MLC2a MLC2v 16 40x-Single File Export-35.tif	1	Mixed	114.327	0.734932	1.21238	-0.0145989	0.145751	3.02581	2.96381	2.04801	1.20067	Detail	109.246	0.0781662	0.395389	0.00445102	0.717414	2.07399	2.07072	2.04801	0.111294	4.04741
264h ctrl TropT MYBPC3 7 40x-Single File Export-138.tif	1	Mixed	112.611	0.869706	1.31887	-0.0773068	-0.0406664	2.98037	2.91505	1.75811	1.2013	Detail	81.6575	0.113128	0.475663	0.0406781	0.596864	2.11328	2.11147	2.09744	0.0641771	2.09724
96h ctrl MLC2a MLC2v 10 40x-Single File Export-22.tif	1	Mixed	143.626	0.896172	1.33878	-0.042963	0.0762786	2.87238	2.76609	1.00597	1.21238	Detail	136.42	0.0118766	0.154121	0.00039761	0.953074	4.71434	4.71391	4.70522	0.115771	3.70831
96h ctrl TropT aact 11 40x-Single File Export-89.tif	1	Mixed	49.9363	0.904471	1.34497	0.0601376	0.0255869	3.27773	3.44943	4.97375	1.21281	Detail	72.6543	0.201511	0.634839	-0.0420849	0.349599	1.91431	1.91709	1.93379	0.160835	2.1063
264h ctrl TropT MYBPC3 8 40x-Single File Export-139.tif	1	Mixed	143.319	0.951489	1.37948	0.0357094	0.0737106	3.11714	3.21096	4.97308	1.21457	Detail	35.527	0.0612179	0.349908	-0.0109459	0.769293	1.99894	1.9879	1.93446	0.122658	1.81249
336h ctrl TropT aact 12 20x-Single File Export-73.tif	1	Mixed	120.214	0.991769	1.40838	-0.0590465	-0.058187	3.52675	3.61375	4.97308	1.00815	Detail	88.6466	0.0205776	0.202867	-0.000629279	0.919364	4.50831	4.52487	4.70522	0.246892	1.59367
336h ctrl TropT aact 2 20x-Single File Export-63.tif	1	Mixed	162.154	0.947554	1.37663	0.0306141	-0.0733673	3.17189	3.15351	3.10876	1.04425	Detail	143.766	0.00826091	0.128537	-0.000405973	0.9673	2.22395	2.22503	2.23171	0.147281	3.91161
336h ctrl atropM KI67 11 20x-Single File Export-11.tif	1	Mixed	22.2271	0.944711	1.37456	-0.255786	0.030027	3.2692	3.33788	4.70522	1.10142	Detail	12.2592	0.116869	0.483466	0.0295785	0.571624	2.1796	2.18027	2.20365	0.0397111	2.46071
264h ctrl TropT aact 2 20x-Single File Export-76.tif	1	Mixed	87.3249	0.920475	1.35682	-0.0217401	0.0218135	3.3491	3.46012	4.35186	1.0751	Detail	72.596	0.0234294	0.216469	6.05882e-05	0.908486	2.1066	2.11615	2.12349	0.140271	1.43536
168h ctrl TropT MYBPC3 26 20x-Single File Export-203.tif	1	Mixed	35.2707	0.916813	1.35411	-0.0527032	-0.0486639	3.09939	3.13615	3.78408	1.11066	Detail	39.3507	0.00271184	0.0736456	1.61119e-05	0.989181	2.8999	2.89768	2.90102	0.0662802	2.31477
336h ctrl TropT MYBPC3 7 20x-Single File Export-106.tif	1	Mixed	24.3796	0.908715	1.34812	0.144677	0.119629	3.14035	3.14416	4.97308	1.15907	Detail	32.2119	0.0238107	0.218223	0.00131062	0.906724	4.73041	4.73595	4.83548	0.113359	1.16847
336h ctrl TropT aact 5 20x-Single File Export-66.tif	1	Mixed	113.94	0.888736	1.33322	-0.0700119	0.0769765	3.27483	3.35458	4.97375	1.0821	Detail	111.246	0.00802984	0.126727	4.80704e-05	0.968115	4.83804	4.83748	4.83548	0.0548856	1.69802
168h ctrl TropT MYBPC3 27 20x-Single File Export-204.tif	1	Mixed	152.377	0.886098	1.33124	-0.0212208	0.0437202	3.29258	3.40067	4.70456	1.10884	Detail	176.988	0.489988	0.989937	0.0674555	-0.146459	1.25826	1.2578	1.24377	0.0568475	1.19118
168h ctrl TropT MYBPC3 9 20x-Single File Export-186.tif	1	Mixed	145.247	0.885582	1.33085	0.0353728	0.0589867	3.22952	3.22432	2.72	1.0699	Detail	179.106	0.00369229	0.0859336	8.37915e-06	0.985282	4.71666	4.71658	4.70522	0.113397	1.1458
336h ctrl atropM KI67 4 20x-Single File Export-04.tif	1	Mixed	83.2764	0.88454	1.33007	0.0486843	0.0217728	3.32972	3.4875	4.97308	1.14404	Detail	89.4726	0.0643866	0.35885	-0.0259634	0.760812	1.68674	1.68129	1.68998	0.123639	2.18736
96h ctrl TropT MYBPC3 14 20x-Single File Export-138.tif	1	Mixed	152.59	0.875756	1.32345	0.0973147	0.0762407	3.27159	3.37127	4.14479	1.10312	Detail	142.167	0.0311731	0.249692	0.0120573	0.879469	3.67853	3.66518	3.62644	0.152271	1.34213
336h ctrl TropT aact 4 20x-Single File Export-65.tif	1	Mixed	150.386	0.852814	1.306	0.036954	0.0245216	3.29019	3.43006	4.97308	1.16368	Detail	61.5504	0.0715521	0.378291	-0.0167862	0.739568	3.22179	3.27709	4.83548	1.15306	2.05687
336h ctrl TropT aact 10 20x-Single File Export-71.tif	1	Mixed	122.595	0.834365	1.29179	-0.0450145	-0.0345278	3.21701	3.25571	3.55296	1.07	Detail	106.423	0.0880642	0.419676	0.00384176	0.677105	1.70355	1.70067	1.68998	0.0348593	1.04422
336h ctrl TropT aact 7 20x-Single File Export-68.tif	1	Mixed	161.664	0.822551	1.28262	0.0321515	0.0668241	3.33816	3.47281	4.35253	1.12183	Detail	78.4547	0.109057	0.467027	0.0137946	0.618815	3.27923	3.60974	4.24566	1.15144	2.04703
96h ctrl TropT MYBPC3 11 20x-Single File Export-87.tif	1	Mixed	167.724	0.818451	1.27941	-0.0455725	-0.0402433	3.28903	3.35725	4.97375	1.11412	Detail	67.3226	0.115093	0.479778	0.0170144	0.593043	3.14647	3.13414	1.85163	1.07248	2.10455
96h ctrl TropT aact 1 20x-Single File Export-79.tif	1	Mixed	18.3829	0.810101	1.27287	-0.0103943	-0.0459679	2.99607	2.90903	2.90169	1.11015	Detail	19.5848	0.0974269	0.441422	-0.00845942	0.635919	4.83804	4.83748	4.83548	0.0548856	1.24468
168h ctrl TropT MYBPC3 25 20x-Single File Export-202.tif	1	Mixed	169.89	0.806753	1.27024	-0.0224355	-0.0380146	3.31629	3.3853	4.83548	1.08655	Detail	80.707	0.497886	0.997884	-0.0951878	-0.0677041	3.21467	3.2831	3.55296	1.03247	2.02085
336h ctrl TropT MYBPC3 1 20x-Single File Export-100.tif	1	Mixed	82.1589	0.799576	1.26458	-0.0188119	0.0614676	3.08184	3.07336	4.97375	1.14882	Detail	64.1542	0.0358368	0.267719	0.00166846	0.862536	2.07141	1.80821	1.64255	0.852121	0.976919
168h ctrl TropT MYBPC3 22 20x-Single File Export-199.tif	1	Mixed	137.598	0.793737	1.25995	0.0493906	0.0751568	3.00443	2.95713	2.41807	1.10416	Detail	142.716	0.181707	0.602839	-0.0285017	0.415729	2.60878	2.61045	2.63717	0.0826484	1.17505
168h ctrl TropT MYBPC3 3 20x-Single File Export-180.tif	1	Mixed	106.494	0.779379	1.2485	0.00618418	0.0649222	3.11789	3.12947	4.97308	1.14343	Detail	105.376	0.0031333	0.0791618	-1.15162e-05	0.987501	4.83804	4.83748	4.83548	0.0548856	1.53476
336h ctrl TropT aact 1 20x-Single File Export-62.tif	1	Mixed	68.572	0.778629	1.2479	-0.0238226	0.0951229	3.16136	3.1976	4.97308	1.14232	Detail	70.0918	0.032392	0.254527	0.00121472	0.875406	1.19355	1.19634	1.20035	0.0459365	1.35158
264h ctrl TropT aact 3 20x-Single File Export-77.tif	1	Mixed	5.00508	0.768543	1.23979	0.197233	0.0438861	3.27907	3.24636	2.90102	0.990984	Detail	35.5011	0.0198083	0.199039	-0.000897131	0.922428	2.7542	2.59776	2.45147	0.695926	2.94936
168h ctrl TropT MYBPC3 20 20x-Single File Export-197.tif	1	Mixed	160.098	0.74883	1.22379	0.122692	-0.14214	3.3024	3.36125	4.97308	1.1007	Detail	75.0166	0.492297	0.992267	0.221439	-0.181741	3.28163	3.31383	4.70456	1.03063	2.53387
168h ctrl atropM KI67 7 20x-Single File Export-43.tif	1	Mixed	97.6841	0.747891	1.22302	-0.0366326	0.0666646	3.05782	3.06801	1.91308	1.18559	Detail	16.4214	0.236745	0.688106	-0.0460792	0.298585	1.62665	1.62385	1.61182	0.0447856	2.40809
96h ctrl TropT MYBPC3 5 20x-Single File Export-81.tif	1	Mixed	14.6026	0.737049	1.21412	0.113624	-0.0437512	3.25498	3.31316	4.83548	1.12198	Detail	58.4185	0.0597917	0.345808	-0.0114775	0.775536	2.7939	2.71666	1.51363	1.06779	2.16582
264h ctrl TropT aact 5 20x-Single File Export-79.tif	1	Mixed	99.3021	0.720333	1.20028	-0.0401071	0.122192	3.39097	3.55029	4.83548	1.10273	Detail	95.6087	0.0220647	0.21007	0.000307517	0.913556	1.43932	1.43815	1.43815	0.0225799	1.1851
336h ctrl TropT aact 13 20x-Single File Export-74.tif	1	Mixed	18.4044	0.713237	1.19435	-0.0282999	0.169666	3.13753	3.13548	4.97308	1.12282	Detail	105.653	0.0840969	0.410114	0.00246894	0.690948	3.14237	3.12546	2.85359	1.04016	2.85651
96h ctrl TropT aact 4 20x-Single File Export-50.tif	1	Mixed	139.131	0.682609	1.16843	0.0907278	0.246486	3.37739	3.49819	4.70456	1.09908	Detail	150.9	0.0595417	0.345085	0.0040405	0.774433	3.5733	3.57634	3.62644	0.0909665	0.977661
336h ctrl TropT aact 6 20x-Single File Export-67.tif	1	Mixed	179.152	0.669844	1.15745	0.257974	0.127146	3.34586	3.47481	4.97308	1.12321	Detail	30.049	0.219753	0.662953	0.112332	0.333968	1.17754	1.17764	1.1763	0.0110496	1.85877
264h ctrl TropT MYBPC3 19 20x-Single File Export-150.tif	1	Mixed	166.903	0.667906	1.15577	0.00158556	0.186159	3.17832	3.19359	3.95575	1.09403	Detail	76.9135	0.046509	0.304989	-0.000610323	0.823392	3.16212	3.22031	3.95642	1.07197	3.73739
96h ctrl TropT aact 3 20x-Single File Export-81.tif	1	Mixed	104.724	0.624104	1.11723	-0.0533536	0.0851443	3.09828	3.07069	4.97308	1.17781	Detail	54.9872	0.00855148	0.130778	-0.000262532	0.966092	2.72202	2.77344	2.55968	0.687067	1.60076
264h ctrl TropT aact 8 20x-Single File Export-82.tif	1	Mixed	154.761	0.569585	1.06732	-0.049228	0.143488	3.34883	3.40467	4.97308	1.06583	Detail	115.198	0.0178129	0.188748	0.0017963	0.929952	2.7899	2.78078	2.90169	0.650142	0.904424
336h ctrl atropM KI67 5 20x-Single File Export-05.tif	1	Mixed	175.388	0.206936	0.643328	-0.0776659	0.635689	2.50572	2.23304	1.47489	1.07272	Detail

## Sheet: UTA.04602 stretched
Image	Cell	Component	Mean	Circular var	Angular std	Skewness	Kurtosis	Mean (µm)	Median (µm)	Mode (µm)	Std (µm)	Component	Mean	Circular var	Angular std	Skewness	Kurtosis	Mean (µm)	Median (µm)	Mode (µm)	Std (µm)	Detail SNR (dB)	Center X (pixels)	Center Y (pixels)	Center X (µm)	Center Y (µm)	Area (µm^2)	Perimeter (µm)	Major axis (µm)	Minor axis (µm)	Eccentricity	Solidity
168h sample MLC2a MLC2v 6 40x-Single File Export-23.tif	1	Mixed	30.3891	0.991656	1.4083	-0.031141	-0.0221792	1.80806	1.44015	1.00063	0.902752	Detail	87.853	0.122527	0.495029	-0.00329573	0.571699	1.17314	1.1596	1.04872	0.111548	0.944811
168h sample MLC2a MLC2v 14 40x-Single File Export-31.tif	1	Mixed	161.63	0.983779	1.4027	0.0257943	0.00967287	1.73144	1.40742	1.00063	0.832296	Detail	84.0694	0.143474	0.535676	0.00556923	0.516384	1.20283	1.15493	1.04271	0.171687	0.905369
168h sample MLC2a MLC2v 2 40x-Single File Export-19.tif	1	Mixed	159.136	0.981515	1.40108	0.0404787	-0.000206242	1.7919	1.43815	1.00063	0.88305	Detail	89.259	0.180413	0.600688	-0.0101931	0.412098	1.20362	1.18632	1.08145	0.13357	0.965101
336h sample atropM KI67 6 40x-Single File Export-06.tif	1	Mixed	161.807	0.974708	1.39621	-0.0178347	0.0267096	3.23301	3.30514	4.97308	1.12634	Detail	60.3065	0.234407	0.6847	0.017387	0.258879	2.08187	2.06872	2.07206	0.134152	1.76117
168h sample MLC2a MLC2v 15 40x-Single File Export-32.tif	1	Mixed	176.936	0.973473	1.39533	0.00857743	0.0191378	1.78385	1.43414	1.00063	0.887484	Detail	89.8729	0.121462	0.492873	-0.00753998	0.578395	1.15454	1.15359	1.16027	0.0469205	1.04252
168h sample MLC2a MLC2v 9 40x-Single File Export-26.tif	1	Mixed	3.00854	0.962946	1.38777	-0.0039171	0.011732	1.70484	1.39941	1.00063	0.809044	Detail	179.814	0.00319726	0.0799657	1.92234e-05	0.98726	3.42956	3.41202	3.41336	0.170531	6.23934
168h sample MLC2a MLC2v 7 40x-Single File Export-24.tif	1	Mixed	175.741	0.96122	1.38652	-0.000984697	0.0340778	1.85989	1.48291	1.00063	0.945861	Detail	179.953	0.00312968	0.0791161	1.85942e-05	0.987529	3.41004	3.40401	3.41336	0.132577	7.34877
96h sample TropT MYBPC3 2 40x-Single File Export-58.tif	1	Mixed	35.0717	0.938056	1.36971	0.0553056	0.0756466	2.89324	2.88165	1.40408	1.12943	Detail	62.5686	0.0872392	0.417706	-0.037323	0.689342	4.38392	4.37992	4.35186	0.15947	0.99423
96h sample TropT MYBPC3 11 40x-Single File Export-67.tif	1	Mixed	144.304	0.926982	1.3616	0.094879	0.0421869	3.15318	3.15619	4.35186	1.1376	Detail	8.04097	0.231015	0.679728	0.0705916	0.278068	2.02199	2.00059	1.93379	0.142991	2.54108
336h sample MLC2a MLC2v 5 40x-Single File Export-32.tif	1	Mixed	133.613	0.914665	1.35253	0.0169436	0.00187911	2.93759	2.85292	1.62719	1.09759	Detail	160.965	0.843565	1.2989	0.052552	0.0108838	3.14651	3.13548	2.90169	0.439349	1.65067
336h sample TropT MYBPC3 2 40x-Single File Export-206.tif	1	Mixed	51.1228	0.913537	1.35169	-0.00258636	-0.00220021	3.12991	3.21831	4.24566	1.15343	Detail	47.9498	0.191847	0.61943	-0.0072112	0.393125	1.48114	1.47289	1.39206	0.150599	1.52687
96h sample TropT MYBPC3 16 40x-Single File Export-72.tif	1	Mixed	84.0936	0.909871	1.34898	-0.0374213	-0.161695	3.0695	3.05733	2.12283	1.18389	Detail	59.7395	0.0211809	0.20582	0.00202917	0.917175	1.65712	1.65791	1.65791	0.091617	2.83688
264h sample TropT MYBPC3 28 40x-Single File Export-147.tif	1	Mixed	94.0802	0.903408	1.34418	0.00668543	0.0435463	2.86496	2.73069	1.75811	1.08097	Detail	65.3235	0.421933	0.918622	0.0613371	-0.0233578	1.747	1.74275	1.74141	0.112408	1.9794
96h sample TropT aact 7 40x-Single File Export-168.tif	1	Mixed	125.863	0.891481	1.33528	-0.020989	-0.00975862	3.15909	3.20829	3.22365	1.12144	Detail	27.4441	0.169243	0.581796	-0.00195419	0.436475	2.67433	2.4301	2.12283	1.05543	2.13754
264h sample TropT MYBPC3 9 40x-Single File Export-128.tif	1	Mixed	113.899	0.890227	1.33434	-0.0509528	-0.0124864	3.15187	3.23768	3.70326	1.11539	Detail	20.989	0.706439	1.18865	-0.14989	-0.00508677	3.66144	3.66051	3.62711	0.178545	1.65745
168h sample MLC2a MLC2v 4 40x-Single File Export-21.tif	1	Mixed	121.096	0.887892	1.33259	-0.0693262	0.0220677	2.69125	2.47218	1.00063	1.22705	Detail	118.045	0.0174367	0.186744	0.00108385	0.93135	4.62465	4.62239	4.58098	0.161026	0.792977
168h sample atropM KI67 4 40x-Single File Export-55.tif	1	Mixed	138.337	0.871125	1.31994	-0.0657089	-0.0104145	3.04524	3.01324	2.20365	1.14932	Detail	105.636	0.0697066	0.373381	-0.0177263	0.74626	3.73826	3.73532	3.62644	0.189558	2.20711
336h sample MLC2a MLC2v 11 40x-Single File Export-38.tif	1	Mixed	130.503	0.867331	1.31707	-0.0124057	0.0138953	3.00725	2.94845	2.1756	1.08344	Detail	67.3281	0.112143	0.473589	-0.0185225	0.599917	1.95916	1.95984	1.97788	0.0315224	2.03948
96h sample TropT MYBPC3 4 40x-Single File Export-60.tif	1	Mixed	146.499	0.850795	1.30445	-0.16313	0.0287064	3.12674	3.1308	4.97375	1.14643	Detail	55.2553	0.693473	1.17769	-0.310023	0.0818089	3.0377	3.01925	2.72	1.11449	2.26307
336h sample TropT MYBPC3 14 40x-Single File Export-218.tif	1	Mixed	139.657	0.846921	1.30148	-0.0194709	0.10191	3.40328	3.56232	4.97308	1.0908	Detail	129.017	0.00402703	0.0897444	-1.01812e-05	0.983961	3.37378	3.37127	3.3479	0.146657	3.16964
96h sample TropT MYBPC3 29 40x-Single File Export-85.tif	1	Mixed	129.379	0.838949	1.29534	-0.0456847	-0.00454117	3.25113	3.3185	4.97308	1.1482	Detail	43.1137	0.389856	0.883013	-0.141384	0.0551922	3.03037	3.03461	4.83548	1.11397	2.15816
264h sample MLC2a MLC2v 3 40x-Single File Export-168.tif	1	Mixed	120.619	0.837511	1.29423	-0.0336754	0.0222671	2.40646	2.15289	1.01799	1.0836	Detail	96.571	0.116125	0.481923	0.0369814	0.574802	2.34404	2.35127	2.38467	0.0611789	1.23687
264h sample TropT MYBPC3 7 40x-Single File Export-126.tif	1	Mixed	92.4957	0.835453	1.29264	-0.0289933	0.0387288	2.99295	2.99053	1.68998	1.14326	Detail	67.3949	0.161809	0.568874	0.0327705	0.456825	1.82974	1.82224	1.75811	0.113916	1.66792
168h sample TropT aact 7 40x-Single File Export-55.tif	1	Mixed	97.8157	0.833486	1.29111	0.0312744	0.0516517	3.5262	3.63513	4.97308	0.996315	Detail	10.4292	0.177269	0.595431	-0.0333966	0.431804	3.31127	3.38731	3.41336	0.859093	2.27164
96h sample TropT aact 1 40x-Single File Export-162.tif	1	Mixed	104.474	0.829845	1.28829	-0.0584088	0.102887	3.10147	3.05532	2.8075	1.05626	Detail	105.578	0.0178162	0.188766	0.000762445	0.930047	4.58299	4.58432	4.58098	0.186083	2.22287
336h sample MLC2a MLC2v 12 40x-Single File Export-39.tif	1	Mixed	131.998	0.828616	1.28734	-0.0485277	0.0474026	3.24928	3.29579	3.48149	1.0597	Detail	98.1138	0.00836142	0.129317	-0.000223168	0.966909	3.22215	3.06534	2.85426	0.955843	1.49434
96h sample TropT aact 8 40x-Single File Export-169.tif	1	Mixed	105.032	0.827434	1.28642	-0.0506575	0.0154589	3.15232	3.19493	3.28444	1.08012	Detail	96.6841	0.0368039	0.271308	-0.00964732	0.859067	3.06623	3.06267	3.05399	0.108297	1.42846
336h sample atropM KI67 21 40x-Single File Export-21.tif	1	Mixed	104.716	0.826467	1.28566	0.0143222	0.0750058	3.29165	3.45544	4.97308	1.19396	Detail	112.929	0.0766347	0.391496	0.0294783	0.718536	1.94023	1.94247	1.97788	0.0635161	1.88508
264h sample MLC2a MLC2v 19 40x-Single File Export-184.tif	1	Mixed	99.7965	0.824213	1.28391	-0.0191365	-0.00126117	3.06418	2.99053	2.23171	1.10222	Detail	41.8853	0.236646	0.687962	-0.116924	0.309627	2.1565	2.15556	2.12283	0.0802895	1.95059
336h sample TropT MYBPC3 12 40x-Single File Export-216.tif	1	Mixed	113.846	0.824115	1.28383	0.0393008	0.00653203	3.42617	3.61308	4.97308	1.10788	Detail	51.1294	0.214427	0.654869	-0.01239	0.351389	1.89187	1.8897	1.87167	0.0479755	2.6289
336h sample atropM KI67 10 40x-Single File Export-10.tif	1	Mixed	138.27	0.819377	1.28014	-0.0142028	-0.000926278	3.18144	3.25104	4.97308	1.17292	Detail	47.5598	0.19686	0.627471	-0.0267401	0.377218	2.81137	2.68793	1.65791	1.12179	1.75173
96h sample TropT aact 10 40x-Single File Export-171.tif	1	Mixed	127.319	0.818312	1.27931	-0.0403395	-0.0107874	3.18912	3.22833	4.97308	1.1413	Detail	35.9464	0.354438	0.841948	-0.0973864	0.0265003	2.98341	3.02927	1.59713	1.09401	2.113
264h sample TropT aact 19 40x-Single File Export-140.tif	1	Mixed	126.223	0.808031	1.27124	-0.104461	0.0989305	3.2291	3.29112	3.16554	1.09767	Detail	121.533	0.00494575	0.099456	-3.84484e-05	0.980316	4.1789	4.18821	4.24566	0.413125	2.49744
96h sample atropM KI67 9 40x-Single File Export-09.tif	1	Mixed	105.837	0.803931	1.26802	-0.00280524	0.0657231	3.17911	3.25037	3.41336	1.09986	Detail	99.2376	0.00832626	0.129045	-0.000119597	0.966949	2.8003	2.80416	2.8075	0.0742044	1.14239
96h sample atropM KI67 5 40x-Single File Export-05.tif	1	Mixed	16.4584	0.796397	1.26206	0.0629754	0.0268238	3.35849	3.41536	3.16487	1.03775	Detail	24.0639	0.0720717	0.379662	-0.0187194	0.732546	2.07569	2.07473	2.07206	0.0667539	2.41368
168h sample TropT aact 5 40x-Single File Export-53.tif	1	Mixed	77.2809	0.793126	1.25946	-0.0776381	-0.0287402	3.57137	3.75069	4.58098	1.01563	Detail	52.7776	0.0977032	0.442048	-0.0295736	0.648787	1.47414	1.46955	1.40408	0.0962838	2.17122
168h sample atropM KI67 2 40x-Single File Export-53.tif	1	Mixed	89.9631	0.79168	1.25832	0.000864761	0.10597	3.31995	3.37061	3.10876	1.08725	Detail	81.8856	0.0562542	0.335423	0.028599	0.790419	2.13185	2.13552	2.14955	0.051556	1.41326
264h sample TropT MYBPC3 3 40x-Single File Export-122.tif	1	Mixed	104.779	0.783913	1.25213	-0.0792496	0.0726953	2.96844	2.92239	1.65791	1.13985	Detail	76.6811	0.0474482	0.308053	-0.00367996	0.819859	1.68875	1.68797	1.68998	0.0363243	1.91713
168h sample TropT aact 4 40x-Single File Export-52.tif	1	Mixed	99.5812	0.783899	1.25212	-0.061515	0.00974519	3.71727	3.8442	4.97308	0.905228	Detail	56.6215	0.102567	0.452918	0.0176647	0.636074	1.02144	1.02067	1.01799	0.0110107	1.44958
264h sample MLC2a MLC2v 9 40x-Single File Export-174.tif	1	Mixed	168.478	0.778071	1.24745	0.0058913	0.0238724	3.43909	3.65383	4.14479	1.10421	Detail	17.4512	0.0903551	0.4251	0.0115792	0.669441	1.89171	1.88903	1.89171	0.0479654	0.835816
168h sample MLC2a MLC2v 11 40x-Single File Export-28.tif	1	Mixed	153.157	0.771586	1.24224	0.132179	0.0583463	3.22867	3.32719	3.70393	1.0403	Detail	71.9881	0.198393	0.629909	0.051752	0.393197	3.10682	3.30848	3.86825	0.887513	3.07306
4d stretched MLC2a MLC2v 3 40x.tif	1	Mixed	90.1135	0.770579	1.24143	-0.014701	0.0533018	2.99965	2.95446	2.17626	1.06959	Detail	2.03028	0.165447	0.575234	-0.000943475	0.440031	2.87482	2.83088	2.14955	0.947244	2.11508
96h sample TropT aact 2 40x-Single File Export-163.tif	1	Mixed	152.735	0.762808	1.23516	0.0388844	0.121016	3.27674	3.35725	3.5523	1.03497	Detail	159.723	0.0671582	0.366492	0.0201972	0.748904	2.32984	2.32923	2.32122	0.0592631	1.56732
168h sample atropM KI67 5 40x-Single File Export-56.tif	1	Mixed	172.378	0.757393	1.23077	0.0856172	-0.00104521	3.33507	3.4167	4.97308	1.05565	Detail	13.7599	0.0496054	0.314977	0.00197907	0.811043	1.28039	1.28051	1.27984	0.00830865	2.24946
96h sample atropM 11 40x-Single File Export-11.tif	1	Mixed	78.5386	0.75251	1.22679	-0.0272704	0.133819	3.37163	3.51088	4.83615	1.08305	Detail	25.3311	0.431103	0.928551	-0.0546298	-0.00250222	1.54179	1.54302	1.56841	0.0682261	2.47997
336h sample atropM KI67 4 40x-Single File Export-04.tif	1	Mixed	152.13	0.749459	1.2243	0.103271	0.125729	3.51762	3.66452	4.97308	1.03503	Detail	173.225	0.00716804	0.119733	-0.000689655	0.971571	3.6537	3.72664	4.35253	0.799913	2.11429
96h sample TropT MYBPC3 10 40x-Single File Export-66.tif	1	Mixed	96.4844	0.746637	1.222	-0.0557192	0.0756084	2.89829	2.84758	1.72338	1.1783	Detail	48.0835	0.308368	0.785325	0.012259	0.129429	1.68617	1.68864	1.68998	0.0468442	2.63995
96h sample atropM KI67 17 40x-Single File Export-17.tif	1	Mixed	96.2768	0.746625	1.22199	0.00582856	0.0205573	3.00995	2.97984	1.81355	1.07354	Detail	54.1579	0.296116	0.769567	-0.000364243	0.135465	1.81733	1.80955	1.74074	0.109233	2.41436
264h sample atropM KI67 11 40x-Single File Export-245.tif	1	Mixed	96.5815	0.743595	1.2195	0.104848	0.157603	3.53444	3.62177	3.62711	0.935793	Detail	87.0308	0.137463	0.524334	0.0107679	0.521035	1.05221	1.05206	1.05473	0.0255133	1.09097
264h sample TropT aact 2 40x-Single File Export-123.tif	1	Mixed	100.56	0.728755	1.20727	-0.11308	0.0960688	3.32919	3.40067	4.14479	1.0634	Detail	8.48588	0.135766	0.521087	-0.0688288	0.547461	3.083	2.98318	2.76342	0.993969	2.80226
168h sample TropT aact 1 40x-Single File Export-49.tif	1	Mixed	93.7562	0.72675	1.20561	-0.110336	0.0924859	2.86298	2.73469	1.36	1.20852	Detail	51.8833	0.0834046	0.408423	-0.0167996	0.698977	1.45717	1.45285	1.45084	0.0525808	2.63875
96h sample TropT MYBPC3 19 40x-Single File Export-75.tif	1	Mixed	110.305	0.724038	1.20336	-0.00441193	0.0774037	2.8772	2.78813	1.74141	1.17169	Detail	24.4494	0.0940695	0.43375	0.0115304	0.660012	2.69974	2.58907	1.33929	1.10928	2.54407
336h sample MLC2a MLC2v 6 40x-Single File Export-33.tif	1	Mixed	157.085	0.720349	1.20029	0.00748526	0.0657135	3.07821	3.00522	2.48687	1.05712	Detail	66.4103	0.213388	0.653281	-0.00744205	0.3228	2.99617	2.81552	2.48687	1.00842	2.37754
264h sample atropM KI67 9 40x-Single File Export-243.tif	1	Mixed	113.22	0.719618	1.19968	-0.11669	0.14778	3.21914	3.32184	4.97308	1.15342	Detail	110.892	0.0723635	0.38043	0.0304777	0.737508	1.7337	1.71536	1.64255	0.10562	1.14022
96h sample TropT MYBPC3 5 40x-Single File Export-61.tif	1	Mixed	100.505	0.719275	1.1994	-0.0918064	0.136387	3.31816	3.42939	3.5523	1.07599	Detail	5.35641	0.0874945	0.418317	-0.0306968	0.693175	3.30576	3.40801	3.48149	0.96296	3.20761
264h sample atropM KI67 10 40x-Single File Export-244.tif	1	Mixed	109.21	0.716076	1.19673	0.00637608	0.110516	3.03577	3.08738	1.70668	1.1737	Detail	69.0528	0.211659	0.650628	0.000229972	0.32823	1.73931	1.74141	1.79485	0.087624	1.99288
264h sample atropM KI67 1 40x-Single File Export-235.tif	1	Mixed	106.057	0.712141	1.19343	-0.0500355	0.185659	3.21646	3.30648	4.97308	1.17835	Detail	69.1367	0.0650502	0.360694	0.0214538	0.761968	1.85293	1.8523	1.8523	0.0447103	2.45373
96h sample atropM 1 40x-Single File Export-01.tif	1	Mixed	72.0402	0.70901	1.19081	-0.0377143	-0.0740131	3.38079	3.50353	3.62644	1.05601	Detail	27.7852	0.307214	0.783855	-0.109857	0.152293	1.24465	1.24511	1.25245	0.0124682	1.86712
96h sample TropT MYBPC3 23 40x-Single File Export-79.tif	1	Mixed	100.388	0.708165	1.1901	-0.0856983	0.12358	3.34774	3.43941	4.97308	1.07575	Detail	84.7358	0.0393225	0.280437	0.0174689	0.851352	1.60952	1.60915	1.61182	0.0199241	1.32785
336h sample atropM KI67 22 40x-Single File Export-22.tif	1	Mixed	90.1959	0.707682	1.18969	0.077425	0.159773	3.30664	3.4521	4.58098	1.15566	Detail	56.3039	0.121762	0.493481	-0.0191857	0.572953	1.10343	1.10349	1.10884	0.0256585	1.53933
96h sample atropM KI67 13 40x-Single File Export-13.tif	1	Mixed	150.977	0.704745	1.18722	0.00932741	0.111263	3.20562	3.31516	3.78475	1.13727	Detail	60.3245	0.0628426	0.354521	0.00134425	0.767198	3.20714	3.33587	4.35186	1.0977	3.23067
96h sample TropT MYBPC3 28 40x-Single File Export-84.tif	1	Mixed	27.9629	0.701012	1.18407	0.0778139	0.16323	2.90331	2.84558	2.20298	1.14282	Detail	23.5492	0.125595	0.501189	-0.0252899	0.553399	1.69723	1.69532	1.68998	0.0335312	1.66003
264h sample atropM KI67 20 40x-Single File Export-254.tif	1	Mixed	102.837	0.699221	1.18256	0.0442557	0.0591157	3.30404	3.36192	4.46342	1.05255	Detail	26.6724	0.0377561	0.274795	-0.000293723	0.854873	3.1288	3.10275	2.23171	0.983956	2.75954
336h sample atropM KI67 19 40x-Single File Export-19.tif	1	Mixed	119.803	0.697938	1.18147	0.0765456	-0.00704452	3.34998	3.40868	4.70456	1.08417	Detail	35.3079	0.214193	0.654513	0.0415464	0.322816	3.30691	3.2998	4.58165	1.02936	2.3331
4d stretched MLC2a MLC2v 7 40x.tif	1	Mixed	103.297	0.696338	1.18012	0.0395461	0.0516359	2.98134	3.0099	1.00063	1.18028	Detail	27.2997	0.0625766	0.35377	-0.00225453	0.766319	2.9264	3.02727	3.62711	1.10465	2.50661
96h sample TropT MYBPC3 9 40x-Single File Export-65.tif	1	Mixed	104.821	0.693196	1.17745	-0.000680684	0.133728	3.12455	3.09674	2.52294	1.12548	Detail	107.847	0.00628645	0.112129	-0.000225922	0.975019	3.06376	3.05933	3.05399	0.136061	1.50557
168h sample TropT aact 15 40x-Single File Export-63.tif	1	Mixed	119.891	0.68905	1.17393	-0.0018131	0.0831764	2.84568	2.70931	1.28051	1.2087	Detail	29.9175	0.173321	0.588764	-0.0230118	0.436313	2.74238	2.56436	1.27984	1.17838	2.57203
96h sample atropM KI67 16 40x-Single File Export-16.tif	1	Mixed	87.5341	0.684152	1.16975	-0.0205713	0.0430759	3.24168	3.34856	3.62644	1.06236	Detail	78.4282	0.00267461	0.0731383	5.43998e-05	0.989324	1.6251	1.62452	1.62652	0.0208564	1.37284
96h sample atropM KI67 8 40x-Single File Export-08.tif	1	Mixed	95.8656	0.665972	1.1541	-0.0281307	0.026131	3.36512	3.44141	4.97308	1.1036	Detail	80.5699	0.13534	0.520269	0.00851057	0.532905	1.05748	1.05473	1.0367	0.0330218	1.27768
264h sample MLC2a MLC2v 11 40x-Single File Export-176.tif	1	Mixed	107.779	0.665845	1.15399	-0.0335834	0.140087	3.14901	3.11744	2.76275	1.10003	Detail	16.8622	0.117188	0.484125	-0.0165643	0.595534	3.10782	2.99053	2.72	1.05717	3.33466
96h sample atropM KI67 14 40x-Single File Export-14.tif	1	Mixed	54.6494	0.657269	1.14653	-0.0166322	0.231558	3.23348	3.29045	3.41336	1.02702	Detail	51.3644	0.00674912	0.116182	-0.000218216	0.973186	3.36997	3.36927	3.3479	0.112999	1.41604
96h sample atropM KI67 19 40x-Single File Export-19.tif	1	Mixed	133.718	0.656674	1.14601	0.0242445	0.164467	3.16202	3.16687	2.45214	1.11157	Detail	132.824	0.0190619	0.195253	0.00101694	0.924877	1.71831	1.71803	1.70668	0.0289092	1.39424
96h sample TropT MYBPC3 22 40x-Single File Export-78.tif	1	Mixed	111.524	0.653521	1.14326	-0.0158868	-0.0142033	2.8531	2.66589	1.34931	1.20662	Detail	36.149	0.111096	0.471373	-0.00557339	0.608653	2.45447	2.09076	1.61182	1.0837	2.42435
96h sample TropT MYBPC3 14 40x-Single File Export-70.tif	1	Mixed	101.253	0.651826	1.14178	0.00891466	0.0569704	2.89897	2.76809	1.72338	1.12774	Detail	16.2469	0.150324	0.548315	0.00625194	0.485971	2.78157	2.62581	2.29049	1.08514	2.70417
96h sample TropT MYBPC3 3 40x-Single File Export-59.tif	1	Mixed	94.5574	0.648145	1.13855	-0.103934	0.157804	3.11854	3.11076	4.70522	1.20583	Detail	178.093	0.124896	0.499793	-0.0426894	0.563918	3.15656	3.13548	4.83548	1.11797	3.29314
96h sample TropT aact 5 40x-Single File Export-166.tif	1	Mixed	166.138	0.645507	1.13623	-0.171905	0.334099	3.51972	3.68456	4.58098	1.03713	Detail	155.605	0.0353728	0.265981	0.00239875	0.862667	4.71466	4.71391	4.70522	0.114493	1.12114
96h sample TropT MYBPC3 6 40x-Single File Export-62.tif	1	Mixed	133.905	0.634153	1.12619	0.060851	0.200593	3.24887	3.3519	3.86825	1.10449	Detail	48.0052	0.00791388	0.125808	0.000707214	0.968682	3.40591	3.56098	3.86825	1.00303	5.76106
4d stretched MLC2a MLC2v 16 40x.tif	1	Mixed	73.5242	0.629549	1.1221	0.0492572	0.239106	3.19889	3.27308	3.78408	1.11421	Detail	61.2541	0.150379	0.548414	-0.010359	0.480089	1.08845	1.0888	1.08813	0.0174384	2.04912
264h sample TropT MYBPC3 4 40x-Single File Export-123.tif	1	Mixed	96.1383	0.628934	1.12155	0.0105921	0.140526	3.16542	3.17021	1.8523	1.09703	Detail	10.8461	0.0853434	0.413143	0.00472517	0.687148	3.10263	3.0954	1.8523	0.980427	3.17279
168h sample atropM KI67 1 40x-Single File Export-52.tif	1	Mixed	76.9936	0.625046	1.11807	-0.0812825	0.182178	3.23496	3.28845	4.14479	1.09009	Detail	58.3148	0.0516688	0.321462	-0.00151923	0.802679	1.3577	1.35733	1.34998	0.0138778	0.976339
96h sample TropT MYBPC3 26 40x-Single File Export-82.tif	1	Mixed	100.616	0.612151	1.10648	-0.0633594	0.24088	3.23762	3.37795	3.95642	1.08864	Detail	81.2541	0.097921	0.44254	-0.0134599	0.643998	1.57505	1.5664	1.55371	0.0994338	2.11829
96h sample TropT MYBPC3 7 40x-Single File Export-63.tif	1	Mixed	138.541	0.61013	1.10465	-0.00157942	0.136242	3.53028	3.742	4.70456	1.07209	Detail	46.9662	0.130816	0.5115	0.0183272	0.544143	3.48811	3.78208	4.46342	1.0655	3.14092
336h sample atropM KI67 20 40x-Single File Export-20.tif	1	Mixed	107.02	0.601093	1.09644	0.0876918	0.360451	3.24997	3.30982	3.86825	1.0935	Detail	110.054	0.00400048	0.089448	-5.01425e-05	0.984058	2.29047	2.28848	2.29049	0.0689646	2.36347
96h sample TropT MYBPC3 24 40x-Single File Export-80.tif	1	Mixed	61.6156	0.600086	1.09552	0.0281096	0.206065	3.54873	3.75269	4.97308	1.0575	Detail	59.2026	0.177285	0.595458	0.0028546	0.422237	1.3419	1.32326	1.19234	0.197504	1.21277
336h sample atropM KI67 1 40x-Single File Export-01.tif	1	Mixed	109.141	0.591986	1.0881	0.0300443	0.117935	3.22713	3.25839	4.97308	1.13625	Detail	18.7627	0.100127	0.447499	-0.0201702	0.637677	3.04287	2.98452	2.59843	1.06717	3.21152
264h sample atropM KI67 17 40x-Single File Export-251.tif	1	Mixed	99.3969	0.580108	1.07713	-0.0562537	0.0952899	2.9977	2.9932	2.48687	1.15716	Detail	30.0448	0.0474989	0.308217	0.000868093	0.819714	2.89744	2.88632	2.52294	1.09912	2.32854
168h sample TropT aact 2 40x-Single File Export-26.tif	1	Mixed	115.146	0.577272	1.0745	-0.12644	0.156256	3.57707	3.69791	3.95642	0.962321	Detail	53.4425	0.0832437	0.408029	-0.00714328	0.697519	3.02888	2.95579	2.76275	0.949833	2.496
96h sample atropM 18 40x-Single File Export-18.tif	1	Mixed	62.9712	0.560852	1.05911	-0.0527171	0.420178	3.40911	3.56432	4.14479	1.02561	Detail	43.0906	0.0897686	0.423718	-0.034885	0.6789	1.26132	1.25913	1.26114	0.0401672	2.78993
96h sample atropM KI67 12 40x-Single File Export-12.tif	1	Mixed	71.6963	0.560317	1.0586	0.0116727	0.236115	3.15504	3.2644	3.62644	1.06578	Detail	60.4633	0.11516	0.479916	-0.00750254	0.586593	1.58493	1.58778	1.59713	0.0573332	2.09389
96h sample atropM 10 40x-Single File Export-10.tif	1	Mixed	108.838	0.556185	1.05469	-0.0163441	0.19557	3.12261	3.16353	3.28444	1.09579	Detail	25.272	0.0846219	0.411392	0.00375916	0.690107	3.03939	3.00856	2.48687	0.978806	3.39015
96h sample atropM 20 40x-Single File Export-20.tif	1	Mixed	164.687	0.549294	1.04814	0.0753738	0.223609	3.25804	3.36259	3.78475	1.05257	Detail	59.0305	0.0185519	0.192624	0.00094856	0.927326	3.41073	3.61575	3.86892	0.938492	3.10519
96h sample TropT aact 4 40x-Single File Export-165.tif	1	Mixed	112.017	0.537084	1.03642	-0.0640493	0.227226	3.08551	3.08404	2.90102	1.04326	Detail	27.2815	0.0608829	0.34895	-0.0236402	0.776944	2.90662	2.92106	2.80817	0.940652	4.09254
264h sample atropM KI67 7 40x-Single File Export-241.tif	1	Mixed	100.482	0.534653	1.03407	-0.0421012	0.131359	3.19095	3.29913	4.70522	1.1757	Detail	93.4016	0.0274887	0.234473	0.00548392	0.892552	1.56929	1.56907	1.56841	0.0121366	0.917802
96h sample TropT MYBPC3 27 40x-Single File Export-83.tif	1	Mixed	81.8886	0.514822	1.01471	0.026645	0.310496	3.47347	3.73666	4.58098	1.11467	Detail	41.7653	0.282398	0.751529	-0.0863269	0.172034	1.18577	1.18566	1.18432	0.0235025	2.01231
96h sample atropM 6 40x-Single File Export-06.tif	1	Mixed	74.6032	0.511454	1.01139	-0.104474	0.272566	3.16062	3.14283	2.85426	1.02575	Detail	51.3304	0.0793735	0.398431	-0.0215247	0.709865	1.05591	1.05607	1.04204	0.0248519	2.25109
264h sample atropM KI67 13 40x-Single File Export-247.tif	1	Mixed	97.468	0.459504	0.958649	0.0114465	0.274622	3.14018	3.16487	4.83615	1.14175	Detail	13.3629	0.0332193	0.257757	-0.00561021	0.871807	2.97064	2.91839	2.85359	1.05496	4.45574
264h sample MLC2a MLC2v 10 40x-Single File Export-175.tif	1	Mixed	167.468	0.4428	0.941064	-0.00142189	0.313614	3.70626	3.85689	4.35186	0.922011	Detail	22.2738	0.0380241	0.275768	-0.00794305	0.854559	2.06723	2.15422	2.12349	0.432175	1.91872
264h sample atropM KI67 14 40x-Single File Export-248.tif	1	Mixed	85.82	0.424281	0.921174	-0.0284608	0.217551	3.5265	3.62911	4.70456	0.98667	Detail	54.4519	0.227392	0.674377	-0.0785721	0.280849	1.01651	1.01532	1.00664	0.00883523	0.98815
96h sample atropM 2 40x-Single File Export-02.tif	1	Mixed	96.2366	0.410271	0.905838	0.0345505	0.222511	3.21664	3.22098	3.00122	1.02238	Detail	74.0915	0.000249691	0.0223469	5.86026e-06	0.998999	1.3114	1.43882	1.45084	0.174073	0.327285
168h sample atropM KI67 3 40x-Single File Export-54.tif	1	Mixed	106.246	0.380332	0.87216	-0.049811	0.32194	3.21965	3.20962	2.29049	1.08638	Detail	75.6122	0.00938241	0.136985	-0.000570515	0.962839	1.46366	1.46888	1.40342	0.231576	0.616936
264h sample atropM KI67 18 40x-Single File Export-252.tif	1	Mixed	97.8631	0.372867	0.863559	-0.0632495	0.264992	3.20021	3.19894	3.00122	1.0614	Detail	29.8966	0.0281095	0.237105	-0.000833603	0.890533	3.00826	3.00589	3.05399	0.998688	2.81963
168h sample MLC2a MLC2v 5 40x-Single File Export-22.tif	1	Mixed	112.375	0.295214	0.768393	-0.0174611	0.512366	3.16306	3.25972	3.55296	0.949825	Detail	22.9574	0.0240118	0.219143	-0.00535408	0.906729	3.13577	3.24569	3.55296	0.816336	7.29037
96h sample atropM 15 40x-Single File Export-15.tif	1	Mixed	104.826	0.292357	0.764667	0.0355005	0.486375	3.36575	3.46012	4.97308	1.08076	Detail	62.8564	0.663051	1.15156	-0.119039	-0.0217009	1.04305	1.03937	1.02334	0.0260734	1.11388
336h sample atropM KI67 23 20x-Single File Export-23.tif	1	Mixed	115.141	0.939588	1.37083	0.00877245	-0.0863778	3.35397	3.4167	3.48149	1.00635	Detail	62.1935	0.981366	1.40098	0.164573	0.0669072	3.6137	3.57033	3.41336	0.383397	2.1366
96h sample TropT MYBPC3 8 20x-Single File Export-64.tif	1	Mixed	23.9167	0.857932	1.30991	0.0743668	-0.098409	3.24674	3.28845	4.83548	1.09752	Detail	172.576	0.927998	1.36235	-0.336255	-0.116	1.18509	1.18499	1.18432	0.0194611	1.67336
168h sample TropT MYBPC3 7 20x-Single File Export-107.tif	1	Mixed	150.9	0.772547	1.24302	0.165744	0.00402962	3.36546	3.50554	4.83615	1.11169	Detail	43.9333	0.740847	1.21725	0.169496	-0.102639	1.78596	1.7855	1.77615	0.0711494	1.87275
336h sample atropM KI67 3 20x-Single File Export-03.tif	1	Mixed	100.982	0.886905	1.33184	0.148509	-0.0629067	3.15277	3.17289	3.05399	1.12288	Detail	11.3842	0.725797	1.20482	0.342238	-0.149053	3.02347	3.02259	3.05399	1.08735	1.99774
336h sample atropM KI67 9 20x-Single File Export-09.tif	1	Mixed	128.177	0.820462	1.28099	-0.0372031	-0.0755258	3.39068	3.51289	4.46342	1.07158	Detail	36.9044	0.688061	1.17308	-0.068837	-0.0796203	3.31509	3.42672	4.46342	1.03322	2.55229
336h sample TropT MYBPC3 22 20x-Single File Export-226.tif	1	Mixed	78.8642	0.858019	1.30998	-0.0371037	-0.179894	3.14544	3.13615	2.45214	1.06769	Detail	166.79	0.683877	1.16951	-0.145191	-0.40582	2.99505	2.94711	2.48687	0.960726	2.28313
336h sample atropM KI67 14 20x-Single File Export-14.tif	1	Mixed	159.653	0.79876	1.26393	-0.116109	-0.180194	3.08522	3.07202	1.58243	1.13876	Detail	66.2387	0.652712	1.14255	-0.304195	-0.267609	3.02825	2.9952	1.58243	1.10343	2.01125
336h sample atropM KI67 13 20x-Single File Export-13.tif	1	Mixed	123.824	0.879451	1.32624	0.0526201	0.0439555	3.03188	3.00589	2.12283	1.13025	Detail	31.8015	0.644436	1.13529	0.1911	0.0799841	2.83781	2.71599	2.07273	1.06995	1.91707
336h sample atropM KI67 12 20x-Single File Export-12.tif	1	Mixed	163.008	0.834537	1.29193	-0.0734462	0.0152164	2.91258	2.83489	1.87234	1.13918	Detail	72.689	0.611026	1.10546	-0.226272	0.110519	2.78479	2.7053	1.79485	1.09437	2.52554
168h sample TropT MYBPC3 5 20x-Single File Export-105.tif	1	Mixed	113.598	0.857678	1.30972	0.0560587	-0.0682476	3.09991	3.10342	4.58098	1.17662	Detail	167.884	0.343662	0.82905	0.0704176	0.15335	3.1121	3.10943	3.05465	0.0741735	1.23243
336h sample TropT aact 23 20x-Single File Export-143.tif	1	Mixed	73.7818	0.857859	1.30985	0.061887	0.0573919	3.28416	3.3185	4.97308	1.06764	Detail	167.538	0.330311	0.812787	-0.199199	0.141374	1.70948	1.71002	1.72338	0.0234394	1.59028
336h sample TropT aact 10 20x-Single File Export-130.tif	1	Mixed	52.9223	0.756771	1.23026	-0.0351272	0.0553573	3.29976	3.39198	4.14479	1.08445	Detail	27.9302	0.268934	0.733395	0.00277407	0.187748	1.02233	1.02133	1.01198	0.0116444	1.35936
336h sample TropT MYBPC3 18 20x-Single File Export-222.tif	1	Mixed	111.242	0.77978	1.24882	-0.027434	0.110187	3.07789	3.11878	3.41336	1.15793	Detail	105.92	0.264142	0.726831	-0.134386	0.281635	1.17637	1.1763	1.1763	0.0167945	1.44753
336h sample TropT aact 19 20x-Single File Export-139.tif	1	Mixed	139.397	0.700112	1.18331	0.090923	-0.0366571	3.24738	3.34188	4.97308	1.14961	Detail	41.2889	0.244832	0.69976	0.0723499	0.220174	3.21269	3.30581	4.58165	1.07758	2.00783
264h sample TropT MYBPC3 11 20x-Single File Export-130.tif	1	Mixed	91.569	0.818708	1.27962	-0.0312804	0.0379003	3.2421	3.30448	4.97308	1.12918	Detail	2.36091	0.212244	0.651527	-0.0630324	0.326956	2.98841	2.98184	2.85359	1.04673	1.83508
264h sample TropT MYBPC3 1 20x-Single File Export-120.tif	1	Mixed	84.7158	0.714671	1.19555	0.000918447	-0.0208348	2.89324	2.85092	1.39273	1.16154	Detail	171.932	0.192247	0.620076	-0.00596789	0.384405	2.68123	2.45882	1.40408	1.12295	2.04003
336h sample TropT MYBPC3 15 20x-Single File Export-219.tif	1	Mixed	150.6	0.789047	1.25622	0.0784599	0.0332768	3.28623	3.42872	4.35186	1.13687	Detail	53.2172	0.190202	0.616768	0.0193644	0.380775	3.08545	3.13013	4.35186	1.08625	1.85038
168h sample MLC2a MLC2v 3 20x-Single File Export-20.tif	1	Mixed	161.406	0.997018	1.4121	0.0528061	0.00612641	1.73121	1.40408	1.00063	0.826746	Detail	91.3567	0.183046	0.605056	-0.00320922	0.40522	1.19734	1.16094	1.03603	0.159735	0.901535
336h sample TropT MYBPC3 20 20x-Single File Export-224.tif	1	Mixed	137.319	0.710918	1.19241	-0.0637837	-0.00682007	3.3517	3.42137	4.24566	1.02824	Detail	37.7704	0.179317	0.598861	-0.00159955	0.407281	3.08897	3.10943	3.22432	0.96386	2.18696
168h sample TropT MYBPC3 2 20x-Single File Export-102.tif	1	Mixed	103.45	0.757189	1.2306	-0.0574388	0.0427177	3.05783	3.09206	1.16027	1.20225	Detail	9.11467	0.179184	0.598639	-0.00122775	0.401131	2.88244	2.89033	1.28986	1.14058	1.99025
168h sample TropT aact 16 20x-Single File Export-64.tif	1	Mixed	88.0668	0.835754	1.29287	-0.0152653	0.00587491	2.72606	2.53697	1.59713	1.14431	Detail	170.352	0.155683	0.558002	0.0300567	0.488785	2.44135	2.2945	1.95583	0.922096	1.84134
168h sample atropM KI67 16 20x-Single File Export-67.tif	1	Mixed	9.39615	0.984653	1.40332	-0.0027302	0.0467962	3.19418	3.21096	2.76342	1.12001	Detail	30.912	0.154998	0.556773	0.0684788	0.467893	3.04792	3.04063	3.05399	0.118588	1.44573
96h sample TropT MYBPC3 17 20x-Single File Export-73.tif	1	Mixed	85.2925	0.632658	1.12486	-0.00515227	0.0758047	3.05836	3.03261	1.93446	1.12807	Detail	168.081	0.148221	0.544466	0.0107728	0.492933	2.74136	2.59575	1.64188	1.0497	2.94662
264h sample TropT MYBPC3 31 20x-Single File Export-150.tif	1	Mixed	89.5395	0.786497	1.25419	0.0111758	0.110104	3.19163	3.22298	4.97308	1.20175	Detail	178.959	0.141129	0.53128	0.0387911	0.523905	3.04781	2.95245	4.83548	1.18332	2.11022
96h sample TropT MYBPC3 15 20x-Single File Export-71.tif	1	Mixed	120.09	0.738725	1.2155	0.0107233	-0.000164494	3.11479	3.13949	1.64255	1.14746	Detail	20.4597	0.133322	0.516377	0.0153895	0.535885	2.60149	2.38401	1.64255	1.0643	2.65022
168h sample atropM KI67 11 20x-Single File Export-62.tif	1	Mixed	100.132	0.571851	1.06944	-0.0521627	0.176341	3.33507	3.37395	4.58098	1.05795	Detail	90.0382	0.131024	0.511907	0.0186846	0.548513	1.04898	1.04605	1.01799	0.0301751	1.07398
168h sample TropT aact 19 20x-Single File Export-67.tif	1	Mixed	116.048	0.919768	1.35629	0.021693	0.014902	3.25563	3.33387	3.41336	1.09286	Detail	162.028	0.130938	0.511738	0.0732088	0.548207	2.50375	2.50357	2.48687	0.0831943	2.28188
264h sample atropM KI67 2 20x-Single File Export-236.tif	1	Mixed	103.322	0.691084	1.17566	0.0283264	0.0928545	3.03948	3.01391	2.48687	1.14034	Detail	15.1996	0.127245	0.504471	0.0039482	0.548039	2.94986	2.88566	2.48687	1.09221	2.54773
264h sample MLC2a MLC2v 8 20x-Single File Export-173.tif	1	Mixed	126.945	0.74196	1.21816	-0.0738868	0.0763869	2.59583	2.30385	1.00063	1.21862	Detail	33.114	0.12697	0.503925	-0.0471249	0.561452	2.68374	2.42208	2.12283	1.11872	2.69146
264h sample MLC2a MLC2v 16 20x-Single File Export-181.tif	1	Mixed	116.992	0.812875	1.27505	-0.065534	0.0546529	2.65233	2.48554	1.00063	1.2158	Detail	111.56	0.117138	0.484021	0.035492	0.579254	1.70881	1.70801	1.68998	0.0313443	1.2228
264h sample TropT MYBPC3 16 20x-Single File Export-135.tif	1	Mixed	100.827	0.748518	1.22353	0.0424003	0.0607129	3.22013	3.23367	4.14479	1.08494	Detail	15.2937	0.102994	0.45386	0.0188821	0.633992	2.75979	2.6719	2.26043	0.952009	2.60533
264h sample MLC2a MLC2v 22 20x-Single File Export-187.tif	1	Mixed	117.61	0.975127	1.39652	-0.0570776	-0.00970045	1.85134	1.48491	1.00063	0.921677	Detail	87.8718	0.102225	0.452161	-0.00777459	0.634379	1.10593	1.10082	1.10149	0.0592024	0.984429
264h sample atropM KI67 22 20x-Single File Export-256.tif	1	Mixed	126.811	0.637394	1.12906	-0.0710964	0.135868	2.98453	2.89902	2.45214	1.16169	Detail	37.1183	0.102208	0.452125	-0.012514	0.636615	2.91389	2.78947	2.45214	1.10953	2.97791
168h sample atropM KI67 20 20x-Single File Export-71.tif	1	Mixed	96.3278	0.637563	1.12921	0.00767547	0.18444	3.18122	3.22365	4.35186	1.12248	Detail	75.7802	0.1011	0.449668	0.0111184	0.640304	1.13062	1.13021	1.13021	0.0160683	1.40803
168h sample TropT aact 11 20x-Single File Export-59.tif	1	Mixed	79.2165	0.716053	1.19671	-0.0723519	0.051076	3.06035	2.96915	2.41807	1.09113	Detail	160.935	0.100724	0.448829	-0.00620876	0.641664	2.76461	2.55634	2.38467	1.00641	2.94186
168h sample atropM KI67 8 20x-Single File Export-59.tif	1	Mixed	80.8621	0.738614	1.21541	0.0122583	0.060907	3.06676	3.08538	2.76342	1.14166	Detail	166.233	0.0969729	0.440393	0.000147919	0.652091	3.05252	3.07603	2.80817	1.05861	2.22227
168h sample TropT aact 18 20x-Single File Export-66.tif	1	Mixed	144.179	0.806916	1.27037	-0.0175783	-0.0394671	3.19719	3.26707	3.55296	1.12237	Detail	33.4715	0.0958209	0.437769	0.016751	0.663874	1.46115	1.45752	1.41544	0.0847488	3.05453
336h sample atropM KI67 7 20x-Single File Export-07.tif	1	Mixed	110.97	0.680064	1.16625	-0.0476895	0.140745	3.61614	3.74467	4.35186	0.941529	Detail	107.363	0.0905567	0.425574	0.0447821	0.66157	3.997	4.12943	4.46408	0.657829	1.15687
264h sample TropT MYBPC3 29 20x-Single File Export-148.tif	1	Mixed	125.534	0.858096	1.31004	0.0310087	-0.126819	3.21609	3.29312	4.83548	1.13152	Detail	170.361	0.0870656	0.41729	0.000610312	0.680785	1.95801	1.95784	1.95583	0.0305021	1.64217
264h sample TropT MYBPC3 5 20x-Single File Export-124.tif	1	Mixed	79.4188	0.678689	1.16507	-0.113467	0.132053	3.08837	3.14149	4.97308	1.22201	Detail	162.379	0.0846922	0.411563	-0.0137872	0.691499	2.84575	2.73336	1.52699	1.16943	3.10321
264h sample TropT MYBPC3 13 20x-Single File Export-132.tif	1	Mixed	94.6176	0.647347	1.13785	-0.0132765	0.167497	3.16447	3.2664	4.46342	1.16521	Detail	1.73696	0.0835681	0.408823	0.00358021	0.695416	3.18118	3.34723	4.46408	1.12169	2.90005
264h sample TropT MYBPC3 14 20x-Single File Export-133.tif	1	Mixed	88.2404	0.698199	1.18169	-0.0493689	0.0940411	2.99086	2.97383	1.67328	1.17529	Detail	173.173	0.0832581	0.408064	-0.00178928	0.696904	2.6839	2.54766	1.39273	1.09353	2.72876
168h sample TropT aact 20 20x-Single File Export-68.tif	1	Mixed	94.582	0.824288	1.28397	-0.0664799	0.0891989	3.11951	3.14617	4.35253	1.1727	Detail	81.2017	0.0770436	0.392539	0.0124705	0.707811	4.37935	4.38192	4.35186	0.302981	1.97485
168h sample atropM KI67 14 20x-Single File Export-65.tif	1	Mixed	96.7144	0.684072	1.16968	-0.0217547	0.18688	3.16733	3.22298	4.97308	1.17606	Detail	4.32414	0.0705148	0.375539	0.00325392	0.7387	3.1671	3.27108	4.83548	1.09082	3.18515
96h sample TropT MYBPC3 25 20x-Single File Export-81.tif	1	Mixed	36.7907	0.855975	1.30842	-0.047673	-0.00764973	3.30824	3.37461	4.97308	1.10228	Detail	13.4319	0.0699061	0.373915	0.0349156	0.747759	1.28138	1.28118	1.28051	0.035223	2.63879
264h sample TropT MYBPC3 18 20x-Single File Export-137.tif	1	Mixed	82.9809	0.828872	1.28753	-0.0344069	0.0823965	2.972	2.89768	1.72338	1.15143	Detail	74.2254	0.0679289	0.368589	-0.00142648	0.740019	3.34926	3.3479	3.3479	0.0896102	1.64045
264h sample TropT aact 18 20x-Single File Export-139.tif	1	Mixed	114.37	0.712424	1.19367	-0.025228	0.124917	3.14816	3.16554	4.97308	1.13792	Detail	18.8935	0.0664518	0.364559	-0.00234655	0.752237	2.88425	2.7868	2.35261	1.08834	2.65108
168h sample TropT aact 14 20x-Single File Export-62.tif	1	Mixed	81.6651	0.603741	1.09885	-0.0686588	0.229339	2.93856	2.89033	2.09744	1.10493	Detail	168.165	0.0636863	0.356893	-0.000127839	0.763274	2.83228	2.77076	2.12283	1.0445	3.86285
168h sample atropM KI67 12 20x-Single File Export-63.tif	1	Mixed	87.45	0.71611	1.19675	0.00966827	0.0394316	3.11712	3.15084	3.70393	1.12285	Detail	14.0434	0.0594806	0.344908	0.000925851	0.776601	3.0113	3.03261	3.62711	1.11013	2.30164
336h sample atropM KI67 15 20x-Single File Export-15.tif	1	Mixed	89.2425	0.758123	1.23136	-0.0875071	0.0578432	3.26461	3.30848	4.97308	1.13377	Detail	79.3576	0.0590633	0.343695	0.0155486	0.773661	2.05574	2.05736	2.09678	0.0338554	1.63246
168h sample atropM KI67 19 20x-Single File Export-70.tif	1	Mixed	93.2446	0.55925	1.05759	0.0837365	0.250171	3.33213	3.48082	4.24632	1.12222	Detail	88.2608	0.0590445	0.343641	-0.0018236	0.778536	1.0424	1.04204	1.04271	0.00838664	1.17385
264h sample TropT MYBPC3 15 20x-Single File Export-134.tif	1	Mixed	107.554	0.639589	1.13101	-0.0560095	0.168359	3.02481	3.00255	2.95045	1.12967	Detail	10.4078	0.0573778	0.338756	0.00755001	0.784417	2.9557	2.94177	2.90102	1.07776	3.16296
264h sample TropT MYBPC3 22 20x-Single File Export-141.tif	1	Mixed	104.074	0.571231	1.06886	-0.0540017	0.230657	3.09031	3.07269	3.05399	1.13131	Detail	12.9548	0.0519267	0.322263	0.000716169	0.803842	2.95124	2.92507	2.48687	1.06191	3.91066
96h sample atropM KI67 4 20x-Single File Export-04.tif	1	Mixed	98.3437	0.770725	1.24155	0.00633029	-0.0409888	3.41439	3.52624	4.97308	1.09443	Detail	160.329	0.0503294	0.317268	-0.0049304	0.809217	3.36805	3.47214	3.48149	0.918984	2.174
264h sample TropT MYBPC3 20 20x-Single File Export-139.tif	1	Mixed	97.2195	0.523096	1.02283	0.0328253	0.207674	3.02766	2.94644	2.29049	1.15402	Detail	10.2588	0.0499658	0.316119	0.000153496	0.811536	2.62155	2.42609	1.68998	1.03636	4.32744
264h sample TropT aact 12 20x-Single File Export-129.tif	1	Mixed	97.0591	0.656829	1.14615	0.0693505	0.273538	3.36633	3.44475	3.55296	1.01971	Detail	10.2423	0.0494145	0.314371	-0.00417613	0.812531	3.33852	3.40401	3.55296	0.91722	3.98446
264h sample atropM KI67 3 20x-Single File Export-237.tif	1	Mixed	97.4743	0.734827	1.21229	0.0130388	-0.0237329	2.89471	2.81819	1.67395	1.17106	Detail	165.411	0.0483026	0.310814	-0.00196736	0.817559	2.63344	2.32723	1.65791	1.12504	2.4256
336h sample TropT aact 21 20x-Single File Export-141.tif	1	Mixed	141.972	0.799778	1.26474	0.0920818	-0.0820659	3.20647	3.27241	4.97308	1.13828	Detail	17.0068	0.0446829	0.298941	0.000183173	0.829215	2.94961	2.86361	2.63784	1.0287	2.05643
168h sample TropT MYBPC3 8 20x-Single File Export-108.tif	1	Mixed	131.122	0.837689	1.29436	-0.0360049	-0.0962038	3.05453	3.04597	2.59843	1.15271	Detail	3.0145	0.0412951	0.287385	-0.00496794	0.842285	2.71105	2.54966	2.63717	1.06695	1.58848
336h sample atropM KI67 17 20x-Single File Export-17.tif	1	Mixed	76.8336	0.746973	1.22227	-0.100538	0.0160286	3.31014	3.38931	4.97308	1.0948	Detail	40.1648	0.0400231	0.282924	0.0111133	0.846945	2.7932	2.8576	2.8075	0.939727	1.45417
264h sample TropT aact 5 20x-Single File Export-126.tif	1	Mixed	119.875	0.618452	1.11216	-0.00815505	0.0411116	3.22029	3.28978	4.97375	1.13441	Detail	47.6092	0.0396791	0.281706	0.00315427	0.848261	2.97923	2.94511	2.76342	1.0827	3.04773
168h sample TropT aact 22 20x-Single File Export-70.tif	1	Mixed	98.0042	0.646005	1.13667	-0.0729381	0.181006	2.81017	2.65454	1.45084	1.14738	Detail	4.15673	0.0382212	0.276482	0.00360467	0.854477	2.33573	2.13619	1.45084	0.905648	4.05347
168h sample TropT aact 24 20x-Single File Export-72.tif	1	Mixed	72.6185	0.856958	1.30917	-0.0123307	0.12092	2.85702	2.73336	1.70668	1.1269	Detail	88.1067	0.0361829	0.269009	-0.00981224	0.859379	4.83804	4.83748	4.83548	0.0548856	2.23722
336h sample atropM KI67 18 20x-Single File Export-18.tif	1	Mixed	102.722	0.735624	1.21295	0.0716126	0.037492	3.22438	3.3165	4.97308	1.14448	Detail	144.999	0.0337445	0.259786	-0.00574553	0.869782	3.61219	4.04059	4.58098	1.09351	1.33487
96h sample TropT MYBPC3 18 20x-Single File Export-74.tif	1	Mixed	63.0992	0.553856	1.05248	-0.0459321	0.159429	3.04087	2.96381	2.63784	1.09913	Detail	143.291	0.032923	0.256605	-0.00453338	0.873144	2.95968	2.8723	2.63784	1.0326	4.39532
168h sample TropT aact 23 20x-Single File Export-71.tif	1	Mixed	79.5629	0.414385	0.910368	-0.0731693	0.338673	2.75426	2.59308	1.87167	1.04774	Detail	7.36583	0.0316021	0.251405	-0.0060924	0.877548	2.38755	2.16624	1.8523	0.915503	3.25799
264h sample MLC2a MLC2v 14 20x-Single File Export-179.tif	1	Mixed	105.673	0.829412	1.28795	-0.0196827	0.100239	3.04015	3.0954	1.06809	1.24769	Detail	93.3282	0.0308863	0.248541	-0.00280347	0.88021	3.46434	3.46145	3.48149	0.138579	2.50351
336h sample TropT aact 9 20x-Single File Export-129.tif	1	Mixed	147.123	0.686038	1.17136	0.176099	0.0189832	3.10055	3.08338	2.56035	1.14457	Detail	4.08393	0.0287973	0.239989	0.00781439	0.889835	2.97452	2.88165	2.32122	0.973116	2.07871
336h sample atropM KI67 11 20x-Single File Export-11.tif	1	Mixed	129.581	0.638553	1.13009	-0.0052746	0.301634	3.3647	3.49151	4.97308	1.08176	Detail	119.385	0.0279306	0.23635	-0.00459141	0.891654	3.21158	3.18958	2.38467	1.07982	0.687319
264h sample TropT MYBPC3 23 20x-Single File Export-142.tif	1	Mixed	88.8772	0.690855	1.17546	-0.0495957	0.0893566	3.3576	3.45811	4.97308	1.11116	Detail	37.6565	0.0264899	0.230173	-0.000842633	0.897149	3.89015	4.17285	4.0486	0.922937	1.02243
336h sample TropT aact 20 20x-Single File Export-140.tif	1	Mixed	70.0989	0.802982	1.26727	-0.0270195	0.163051	3.13682	3.11076	2.85359	1.09328	Detail	60.2019	0.0212879	0.206339	0.00258223	0.916451	3.01188	3.0099	3.00122	0.135724	1.74602
336h sample TropT aact 8 20x-Single File Export-128.tif	1	Mixed	111.57	0.719921	1.19993	-0.155602	0.0926764	3.05679	2.94711	2.45214	1.02439	Detail	88.4491	0.0193787	0.196869	0.00102605	0.924277	2.87658	2.79214	2.48687	0.629518	1.18675
168h sample TropT aact 3 20x-Single File Export-51.tif	1	Mixed	75.7274	0.757225	1.23063	-0.0654075	0.0498737	2.86984	2.75006	1.62652	1.16904	Detail	59.7618	0.0176949	0.188122	-0.00303692	0.930111	1.5553	1.55571	1.55438	0.0121328	1.21781
264h sample TropT aact 16 20x-Single File Export-129.tif	1	Mixed	134.247	0.46517	0.964542	0.0601348	0.257112	2.89729	2.8389	2.12283	1.11478	Detail	175.002	0.014769	0.171866	-1.72912e-05	0.941607	1.98616	2.03131	1.40408	0.735894	1.0223
168h sample atropM KI67 7 20x-Single File Export-58.tif	1	Mixed	105.466	0.567829	1.06567	-0.0151837	0.185906	3.30918	3.34456	2.95045	1.06755	Detail	86.118	0.012112	0.15564	0.000262952	0.951904	1.26493	1.20837	1.19234	0.142598	0.462489
168h sample TropT MYBPC3 11 20x-Single File Export-111.tif	1	Mixed	77.8899	0.676247	1.16297	0.00374472	0.167051	3.3164	3.39065	3.78408	1.03835	Detail	6.51885	0.0120056	0.154955	-0.00051171	0.952536	3.23939	3.32786	3.62711	0.927034	2.44043
96h sample TropT MYBPC3 20 20x-Single File Export-76.tif	1	Mixed	95.4525	0.598939	1.09448	0.0820837	0.10228	3.00787	3.01658	1.89171	1.12656	Detail	143.116	0.0102851	0.143423	-0.000137583	0.959345	3.1589	3.01791	3.05399	1.0944	1.70385
168h sample atropM KI67 17 20x-Single File Export-68.tif	1	Mixed	103.446	0.758471	1.23164	-0.0571468	0.180302	3.16737	3.17556	2.95045	1.11152	Detail	85.4342	0.0102664	0.143293	2.29374e-05	0.959322	3.42931	3.47481	3.48149	0.604755	1.33099
96h sample TropT aact 9 20x-Single File Export-170.tif	1	Mixed	98.1567	0.732846	1.21066	-0.0731763	0.109912	3.05309	3.03194	2.85359	1.11226	Detail	53.4533	0.0096208	0.138714	-7.92359e-05	0.961928	3.2999	3.77206	4.83548	1.33114	1.06495
336h sample atropM KI67 2 20x-Single File Export-02.tif	1	Mixed	91.8229	0.539345	1.0386	-0.049131	0.155928	2.95456	2.79748	2.52294	1.05788	Detail	69.4927	0.00887252	0.133211	0.00138473	0.964749	3.29483	3.29045	3.28444	0.0929518	0.607866
336h sample atropM KI67 24 20x-Single File Export-24.tif	1	Mixed	158.751	0.827621	1.28656	0.0339733	0.0853137	2.53927	2.33524	1.70668	1.04267	Detail	169.915	0.00876692	0.132415	-0.000305567	0.965234	2.90775	2.91237	2.95045	0.145082	2.64287
336h sample TropT MYBPC3 9 20x-Single File Export-213.tif	1	Mixed	89.7941	0.742514	1.21862	0.0435138	0.0804909	3.04743	3.0286	4.97308	1.18621	Detail	86.3558	0.00750468	0.122513	-0.000220186	0.970197	1.02385	1.02401	1.02401	0.00810339	1.15435
336h sample atropM KI67 16 20x-Single File Export-16.tif	1	Mixed	98.7992	0.705905	1.1882	-0.170726	0.0847964	2.5604	2.33124	1.79485	1.07264	Detail	74.8247	0.00733266	0.1211	5.72348e-05	0.970872	4.83804	4.83748	4.83548	0.0548856	2.21943
168h sample TropT MYBPC3 12 20x-Single File Export-112.tif	1	Mixed	89.9697	0.806752	1.27024	0.0222545	0.0940812	3.30257	3.44208	4.58098	1.13439	Detail	78.8432	0.00720552	0.120046	0.000205089	0.971388	3.8975	3.89964	3.86892	0.112475	1.47754
264h sample TropT aact 20 20x-Single File Export-141.tif	1	Mixed	88.4268	0.613657	1.10784	-0.0980872	0.169054	3.21943	3.18958	2.90169	1.03546	Detail	56.8299	0.00691876	0.117633	-0.000231533	0.972523	3.37707	3.49218	3.5523	0.527852	1.38669
336h sample TropT aact 7 20x-Single File Export-127.tif	1	Mixed	98.2258	0.820338	1.28089	-0.0402168	0.0459796	3.2282	3.3519	4.97308	1.14553	Detail	115.366	0.00666929	0.115493	0.000132485	0.973514	3.64194	3.85289	3.78475	0.914656	1.81624
168h sample TropT MYBPC3 13 20x-Single File Export-113.tif	1	Mixed	84.1191	0.676356	1.16306	0.0522738	0.160336	3.41287	3.55898	4.83548	1.09708	Detail	84.5492	0.00627188	0.111999	0.000349679	0.975033	2.14084	2.23371	2.26043	0.404334	0.445244
264h sample atropM KI67 5 20x-Single File Export-239.tif	1	Mixed	85.5828	0.580818	1.07779	0.104273	0.000275076	3.1427	3.16019	3.10809	1.07127	Detail	26.4001	0.00544509	0.104356	-6.96642e-05	0.978342	2.86695	2.93308	3.05399	0.956158	2.91101
168h sample atropM KI67 18 20x-Single File Export-69.tif	1	Mixed	136.59	0.845334	1.30026	0.0296108	0.0157734	3.1008	3.15218	3.55296	1.10635	Detail	132.183	0.00527038	0.102668	2.69455e-05	0.979037	4.38473	4.39929	4.46342	0.294023	1.99681
336h sample TropT MYBPC3 23 20x-Single File Export-227.tif	1	Mixed	104.018	0.822888	1.28288	-0.0257782	0.154142	2.99356	2.96915	1.83226	1.1591	Detail	105.743	0.00451227	0.0949976	-0.000138357	0.982033	4.15068	4.13544	4.0486	0.305076	1.63482
336h sample TropT aact 4 20x-Single File Export-124.tif	1	Mixed	99.7011	0.895195	1.33805	0.0374373	-0.0188277	3.43353	3.5396	4.97308	1.04437	Detail	114.26	0.00440101	0.0938191	0.000103414	0.982472	3.90668	4.03458	4.83548	0.781371	1.18528
264h sample atropM KI67 8 20x-Single File Export-242.tif	1	Mixed	88.6635	0.646723	1.1373	0.0686874	0.21172	3.25624	3.34188	4.14479	1.10256	Detail	112.462	0.00419151	0.0915589	2.47091e-06	0.983307	4.06387	4.13945	4.14479	0.537754	1.69833
336h sample TropT aact 1 20x-Single File Export-121.tif	1	Mixed	94.0107	0.756089	1.22971	0.0724764	0.134217	3.10401	3.15017	4.97308	1.18642	Detail	99.3185	0.00389123	0.0882183	-9.44649e-06	0.984494	2.29595	2.29583	2.29049	0.0407877	1.15825
264h sample atropM KI67 16 20x-Single File Export-250.tif	1	Mixed	63.4724	0.416548	0.912741	-0.071386	0.369366	2.60046	2.34793	1.38137	1.12569	Detail	34.1738	0.00338614	0.0822939	-0.000106138	0.986496	1.87088	1.84962	1.38137	0.441364	1.06326
168h sample MLC2a MLC2v 17 20x-Single File Export-34.tif	1	Mixed	94.3383	0.87181	1.32046	0.00090272	0.104004	2.55573	2.3466	1.00063	1.15792	Detail	103.862	0.00331299	0.0814002	6.54653e-06	0.986786	4.83804	4.83748	4.83548	0.0548856	1.6065
168h sample TropT MYBPC3 10 20x-Single File Export-110.tif	1	Mixed	85.7399	0.743531	1.21945	0.0949948	0.1241	3.32146	3.38063	4.97308	1.06281	Detail	96.8399	0.00321731	0.0802161	7.33542e-05	0.987172	2.93288	2.84224	2.67858	0.360157	0.839482
264h sample TropT MYBPC3 24 20x-Single File Export-143.tif	1	Mixed	83.6538	0.847476	1.3019	0.0148873	0.0638761	3.18702	3.25438	4.97308	1.18969	Detail	78.6451	0.00314899	0.0793598	-3.33844e-05	0.987441	2.01471	2.01127	1.97854	0.0948351	1.28
336h sample atropM KI67 8 20x-Single File Export-08.tif	1	Mixed	97.0902	0.786583	1.25426	0.228654	0.372106	3.3162	3.35658	3.5523	0.991871	Detail	111.141	0.00302139	0.0777354	1.43086e-05	0.987954	3.32446	3.34322	3.22365	0.890366	5.4023
264h sample TropT aact 1 20x-Single File Export-122.tif	1	Mixed	100.73	0.55051	1.04929	0.0947645	0.118038	2.9964	2.92907	2.63717	1.07694	Detail	139.304	0.00287306	0.0758032	-9.66253e-05	0.988542	2.76519	2.91505	2.90169	0.545767	1.9121
264h sample TropT aact 6 20x-Single File Export-127.tif	1	Mixed	97.395	0.636279	1.12808	-0.110042	0.179345	3.09097	3.09006	2.32122	1.12232	Detail	73.8353	0.00271336	0.0736663	-3.6393e-05	0.989176	3.65013	3.62377	4.83548	1.01037	1.01811
96h sample TropT MYBPC3 21 20x-Single File Export-77.tif	1	Mixed	83.7983	0.581293	1.07823	0.0929974	0.215543	3.0577	3.00856	3.00122	1.03853	Detail	93.9714	0.00241938	0.0695612	4.53611e-05	0.990344	4.53425	4.66247	4.83548	0.487804	1.02434
264h sample TropT aact 7 20x-Single File Export-128.tif	1	Mixed	84.393	0.583143	1.07995	-0.0732067	0.280095	3.06203	3.03595	3.05399	1.10917	Detail	97.8225	0.00202316	0.0636107	-1.14719e-05	0.991921	4.4661	4.48145	4.46342	0.330125	1.30689
264h sample TropT aact 14 20x-Single File Export-129.tif	1	Mixed	115.893	0.624247	1.11736	0.0209833	0.1944	3.11118	3.05332	2.76342	1.0716	Detail	111.177	0.00202078	0.0635733	-6.49165e-06	0.991931	4.60971	4.60703	4.58098	0.153697	0.730185
264h sample TropT aact 3 20x-Single File Export-124.tif	1	Mixed	103.563	0.682038	1.16794	-0.0197796	0.173711	3.23106	3.23835	3.48216	1.05774	Detail	87.4308	0.00197324	0.062821	5.10996e-05	0.992121	3.89016	3.98381	3.95642	0.526121	1.28179
264h sample TropT aact 8 20x-Single File Export-129.tif	1	Mixed	113.955	0.684266	1.16984	-0.0484672	0.141129	2.94803	2.86361	2.20365	1.11298	Detail	89.7314	0.00158485	0.0563001	2.90562e-05	0.993669	4.01403	4.14479	4.0486	0.767309	0.961192
264h sample TropT MYBPC3 25 20x-Single File Export-144.tif	1	Mixed	91.4199	0.403214	0.898013	0.149825	0.322728	3.00146	2.8763	2.23171	1.03241	Detail	132.955	0.00157508	0.0561262	3.95873e-05	0.993708	2.38003	2.35862	2.1756	0.319706	1.91613
168h sample atropM KI67 13 20x-Single File Export-64.tif	1	Mixed	99.8865	0.77409	1.24426	0.0572859	0.0717296	3.06062	3.12012	1.06809	1.19308	Detail	112.945	0.000910681	0.0426774	1.68602e-06	0.996358	4.29835	4.33049	4.35186	0.457978	0.851193
264h sample TropT MYBPC3 30 20x-Single File Export-149.tif	1	Mixed	96.6027	0.516809	1.01667	-0.0434887	0.38247	3.16619	3.14617	2.4174	1.06738	Detail	90.2572	0.000538403	0.0328147	1.21771e-05	0.997845	2.43292	2.42876	2.45147	0.283084	0.396241
168h sample atropM KI67 9 20x-Single File Export-60.tif	1	Mixed	109.003	0.609505	1.10409	0.00747186	0.107958	3.37545	3.53159	4.97308	1.12725	Detail	97.937	0.000392487	0.0280174	2.20518e-06	0.998428	2.42934	2.57237	1.28919	0.925704	0.566901
264h sample TropT MYBPC3 27 20x-Single File Export-146.tif	1	Mixed	107.005	0.585654	1.08227	0.0672201	0.129269	2.88467	2.75807	1.68998	1.12804	Detail	149.376	0.000370974	0.0272387	3.35114e-06	0.998514	2.69585	2.90102	1.89237	0.734278	1.23985
264h sample atropM KI67 15 20x-Single File Export-249.tif	1	Mixed	86.4874	0.59195	1.08807	-0.00922667	0.159497	3.13862	3.16554	4.46342	1.15289	Detail	91.943	0.000328713	0.0256403	1.91458e-06	0.998683	2.51162	2.51292	2.52294	0.0397898	0.563057
168h sample TropT aact 10 20x-Single File Export-58.tif	1	Mixed	90.9113	0.389441	0.882543	-0.0117872	0.416058	2.78968	2.73135	1.85163	1.05083	Detail	127.262	5.82535e-05	0.0107938	-3.06164e-08	0.999764	2.09412	2.09277	2.09678	0.0447366	0.491691
168h sample TropT aact 9 20x-Single File Export-57.tif	1	Mixed	89.0875	0.497936	0.997933	0.00566706	0.283006	2.70915	2.59642	1.93446	1.03629	Detail	88.4303	5.71458e-05	0.0106907	-3.64013e-09	0.999769	4.79883	4.80676	4.83548	0.0807052	0.455614
264h sample TropT aact 4 20x-Single File Export-125.tif	1	Mixed	89.4097	0.537763	1.03708	0.0334509	0.162875	3.1161	3.20161	3.55296	1.13707	Detail	62.619	3.43504e-05	0.00828859	1.07494e-07	0.99986	1.01087	1.01065	1.00664	0.0049698	0.701872
264h sample atropM KI67 12 20x-Single File Export-246.tif	1	Mixed	101.538	0.640223	1.13157	0.0172933	0.0762381	2.94659	2.88031	1.33929	1.16206	Detail
168h sample TropT aact 17 20x-Single File Export-65.tif	1	Mixed	103.48	0.619856	1.11342	0.0438053	0.118625	3.05879	3.01257	2.63784	1.09332	Detail
264h sample TropT aact 15 20x-Single File Export-129.tif	1	Mixed	100.784	0.512806	1.01272	-0.159547	-0.0206918	3.02234	2.95379	3.00122	1.00187	Detail
264h sample TropT MYBPC3 21 20x-Single File Export-140.tif	1	Mixed	87.1255	0.47409	0.973745	0.127718	0.0495943	3.12528	3.12279	2.63717	1.07939	Detail
168h sample atropM KI67 10 20x-Single File Export-61.tif	1	Mixed	95.1195	0.449703	0.94837	-0.0532141	0.323238	3.1149	3.12613	4.83548	1.14939	Detail
264h sample TropT aact 13 20x-Single File Export-129.tif	1	Mixed	94.1737	0.37382	0.864662	-0.0305135	0.376289	2.8878	2.76475	2.12283	1.05302	Detail
168h sample TropT aact 21 20x-Single File Export-69.tif	1	Mixed	67.9939	0.339353	0.823836	-0.0378749	0.462783	2.49365	2.23371	1.47489	1.07514	Detail
264h sample TropT aact 17 20x-Single File Export-129.tif	1	Mixed	97.7604	0.331946	0.814796	-0.0158375	0.492874	2.89607	2.81151	1.72404	1.08477	Detail
264h sample atropM KI67 21 20x-Single File Export-255.tif	1	Mixed	67.0909	0.315812	0.794748	-0.00872621	0.460397	2.64475	2.41406	1.59713	1.11701	Detail

## Sheet: UTA.04602 settings
Image	Magnification	Camera pixel (um)	Segmentation	Target ch	Rotate mixed	Rotate detail	Spectral resolution	WL low (µm)	WL high (µm)	Exclude low (µm)	Exclude high (µm)	Detail low (µm)	Detail high (µm)	Detail search	Segment length	Significance level	Angular tolerance	Convergence limit	Max. iterations	Prior width
4d stretched MLC2a MLC2v 3 40x.tif	40	6.8	Disabled	Red	Yes	No	Balanced	1	5			1.5	2.5	Default	0.1	0.05	10	1	10	0.5
4d stretched MLC2a MLC2v 7 40x.tif	40	6.8	Disabled	Red	Yes	No	Balanced	1	5			1.5	2.5	Default	0.1	0.05	10	1	10	0.5
4d stretched MLC2a MLC2v 16 40x.tif	40	6.8	Disabled	Red	Yes	No	Balanced	1	5			1.5	2.5	Default	0.1	0.05	10	1	10	0.5
96h ctrl atropM KI67 6 40x-Single File Export-05.tif	40	6.8	Disabled	Red	Yes	No	Balanced	1	5			1.5	2.5	Default	0.1	0.05	10	1	10	0.5
96h ctrl atropM KI67 7 40x-Single File Export-06.tif	40	6.8	Disabled	Red	Yes	No	Balanced	1	5			1.5	2.5	Default	0.1	0.05	10	1	10	0.5
96h ctrl atropM KI67 8 40x-Single File Export-07.tif	40	6.8	Disabled	Red	Yes	No	Balanced	1	5			1.5	2.5	Default	0.1	0.05	10	1	10	0.5
96h ctrl MLC2a MLC2v 9 40x-Single File Export-21.tif	40	6.8	Disabled	Red	Yes	No	Balanced	1	5			1.5	2.5	Default	0.1	0.05	10	1	10	0.5
96h ctrl MLC2a MLC2v 10 40x-Single File Export-22.tif	40	6.8	Disabled	Red	Yes	No	Balanced	1	5			1.5	2.5	Default	0.1	0.05	10	1	10	0.5
96h ctrl TropT aact 6 40x-Single File Export-84.tif	40	6.8	Disabled	Red	Yes	No	Balanced	1	5			1.5	2.5	Default	0.1	0.05	10	1	10	0.5
96h ctrl TropT aact 7 40x-Single File Export-53.tif	40	6.8	Disabled	Red	Yes	No	Balanced	1	5			1.5	2.5	Default	0.1	0.05	10	1	10	0.5
96h ctrl TropT aact 7 40x-Single File Export-85.tif	40	6.8	Disabled	Red	Yes	No	Balanced	1	5			1.5	2.5	Default	0.1	0.05	10	1	10	0.5
96h ctrl TropT aact 8 40x-Single File Export-54.tif	40	6.8	Disabled	Red	Yes	No	Balanced	1	5			1.5	2.5	Default	0.1	0.05	10	1	10	0.5
96h ctrl TropT aact 8 40x-Single File Export-86.tif	40	6.8	Disabled	Red	Yes	No	Balanced	1	5			1.5	2.5	Default	0.1	0.05	10	1	10	0.5
96h ctrl TropT aact 9 40x-Single File Export-87.tif	40	6.8	Disabled	Red	Yes	No	Balanced	1	5			1.5	2.5	Default	0.1	0.05	10	1	10	0.5
96h ctrl TropT aact 11 40x-Single File Export-89.tif	40	6.8	Disabled	Red	Yes	No	Balanced	1	5			1.5	2.5	Default	0.1	0.05	10	1	10	0.5
96h ctrl TropT aact 12 40x-Single File Export-90.tif	40	6.8	Disabled	Red	Yes	No	Balanced	1	5			1.5	2.5	Default	0.1	0.05	10	1	10	0.5
96h ctrl TropT aact 13 40x-Single File Export-91.tif	40	6.8	Disabled	Red	Yes	No	Balanced	1	5			1.5	2.5	Default	0.1	0.05	10	1	10	0.5
96h ctrl TropT MYBPC3 1 40x-Single File Export-125.tif	40	6.8	Disabled	Red	Yes	No	Balanced	1	5			1.5	2.5	Default	0.1	0.05	10	1	10	0.5
96h ctrl TropT MYBPC3 3 40x-Single File Export-127.tif	40	6.8	Disabled	Red	Yes	No	Balanced	1	5			1.5	2.5	Default	0.1	0.05	10	1	10	0.5
96h ctrl TropT MYBPC3 5 40x-Single File Export-129.tif	40	6.8	Disabled	Red	Yes	No	Balanced	1	5			1.5	2.5	Default	0.1	0.05	10	1	10	0.5
96h ctrl TropT MYBPC3 6 40x-Single File Export-130.tif	40	6.8	Disabled	Red	Yes	No	Balanced	1	5			1.5	2.5	Default	0.1	0.05	10	1	10	0.5
96h ctrl TropT MYBPC3 7 40x-Single File Export-83.tif	40	6.8	Disabled	Red	Yes	No	Balanced	1	5			1.5	2.5	Default	0.1	0.05	10	1	10	0.5
96h ctrl TropT MYBPC3 8 40x-Single File Export-84.tif	40	6.8	Disabled	Red	Yes	No	Balanced	1	5			1.5	2.5	Default	0.1	0.05	10	1	10	0.5
96h ctrl TropT MYBPC3 10 40x-Single File Export-134.tif	40	6.8	Disabled	Red	Yes	No	Balanced	1	5			1.5	2.5	Default	0.1	0.05	10	1	10	0.5
96h ctrl TropT MYBPC3 11 40x-Single File Export-135.tif	40	6.8	Disabled	Red	Yes	No	Balanced	1	5			1.5	2.5	Default	0.1	0.05	10	1	10	0.5
96h ctrl TropT MYBPC3 12 40x-Single File Export-136.tif	40	6.8	Disabled	Red	Yes	No	Balanced	1	5			1.5	2.5	Default	0.1	0.05	10	1	10	0.5
96h ctrl TropT MYBPC3 13 40x-Single File Export-137.tif	40	6.8	Disabled	Red	Yes	No	Balanced	1	5			1.5	2.5	Default	0.1	0.05	10	1	10	0.5
96h ctrl TropT MYBPC3 15 40x-Single File Export-139.tif	40	6.8	Disabled	Red	Yes	No	Balanced	1	5			1.5	2.5	Default	0.1	0.05	10	1	10	0.5
96h ctrl TropT MYBPC3 16 40x-Single File Export-140.tif	40	6.8	Disabled	Red	Yes	No	Balanced	1	5			1.5	2.5	Default	0.1	0.05	10	1	10	0.5
96h ctrl TropT MYBPC3 17 40x-Single File Export-141.tif	40	6.8	Disabled	Red	Yes	No	Balanced	1	5			1.5	2.5	Default	0.1	0.05	10	1	10	0.5
96h ctrl TropT MYBPC3 18 40x-Single File Export-142.tif	40	6.8	Disabled	Red	Yes	No	Balanced	1	5			1.5	2.5	Default	0.1	0.05	10	1	10	0.5
96h ctrl TropT MYBPC3 19 40x-Single File Export-143.tif	40	6.8	Disabled	Red	Yes	No	Balanced	1	5			1.5	2.5	Default	0.1	0.05	10	1	10	0.5
96h sample atropM 1 40x-Single File Export-01.tif	40	6.8	Disabled	Red	Yes	No	Balanced	1	5			1.5	2.5	Default	0.1	0.05	10	1	10	0.5
96h sample atropM 2 40x-Single File Export-02.tif	40	6.8	Disabled	Red	Yes	No	Balanced	1	5			1.5	2.5	Default	0.1	0.05	10	1	10	0.5
96h sample atropM 6 40x-Single File Export-06.tif	40	6.8	Disabled	Red	Yes	No	Balanced	1	5			1.5	2.5	Default	0.1	0.05	10	1	10	0.5
96h sample atropM 10 40x-Single File Export-10.tif	40	6.8	Disabled	Red	Yes	No	Balanced	1	5			1.5	2.5	Default	0.1	0.05	10	1	10	0.5
96h sample atropM 11 40x-Single File Export-11.tif	40	6.8	Disabled	Red	Yes	No	Balanced	1	5			1.5	2.5	Default	0.1	0.05	10	1	10	0.5
96h sample atropM 15 40x-Single File Export-15.tif	40	6.8	Disabled	Red	Yes	No	Balanced	1	5			1.5	2.5	Default	0.1	0.05	10	1	10	0.5
96h sample atropM 18 40x-Single File Export-18.tif	40	6.8	Disabled	Red	Yes	No	Balanced	1	5			1.5	2.5	Default	0.1	0.05	10	1	10	0.5
96h sample atropM 20 40x-Single File Export-20.tif	40	6.8	Disabled	Red	Yes	No	Balanced	1	5			1.5	2.5	Default	0.1	0.05	10	1	10	0.5
96h sample atropM KI67 5 40x-Single File Export-05.tif	40	6.8	Disabled	Red	Yes	No	Balanced	1	5			1.5	2.5	Default	0.1	0.05	10	1	10	0.5
96h sample atropM KI67 8 40x-Single File Export-08.tif	40	6.8	Disabled	Red	Yes	No	Balanced	1	5			1.5	2.5	Default	0.1	0.05	10	1	10	0.5
96h sample atropM KI67 9 40x-Single File Export-09.tif	40	6.8	Disabled	Red	Yes	No	Balanced	1	5			1.5	2.5	Default	0.1	0.05	10	1	10	0.5
96h sample atropM KI67 12 40x-Single File Export-12.tif	40	6.8	Disabled	Red	Yes	No	Balanced	1	5			1.5	2.5	Default	0.1	0.05	10	1	10	0.5
96h sample atropM KI67 13 40x-Single File Export-13.tif	40	6.8	Disabled	Red	Yes	No	Balanced	1	5			1.5	2.5	Default	0.1	0.05	10	1	10	0.5
96h sample atropM KI67 14 40x-Single File Export-14.tif	40	6.8	Disabled	Red	Yes	No	Balanced	1	5			1.5	2.5	Default	0.1	0.05	10	1	10	0.5
96h sample atropM KI67 16 40x-Single File Export-16.tif	40	6.8	Disabled	Red	Yes	No	Balanced	1	5			1.5	2.5	Default	0.1	0.05	10	1	10	0.5
96h sample atropM KI67 17 40x-Single File Export-17.tif	40	6.8	Disabled	Red	Yes	No	Balanced	1	5			1.5	2.5	Default	0.1	0.05	10	1	10	0.5
96h sample atropM KI67 19 40x-Single File Export-19.tif	40	6.8	Disabled	Red	Yes	No	Balanced	1	5			1.5	2.5	Default	0.1	0.05	10	1	10	0.5
96h sample TropT aact 1 40x-Single File Export-162.tif	40	6.8	Disabled	Red	Yes	No	Balanced	1	5			1.5	2.5	Default	0.1	0.05	10	1	10	0.5
96h sample TropT aact 2 40x-Single File Export-163.tif	40	6.8	Disabled	Red	Yes	No	Balanced	1	5			1.5	2.5	Default	0.1	0.05	10	1	10	0.5
96h sample TropT aact 4 40x-Single File Export-165.tif	40	6.8	Disabled	Red	Yes	No	Balanced	1	5			1.5	2.5	Default	0.1	0.05	10	1	10	0.5
96h sample TropT aact 5 40x-Single File Export-166.tif	40	6.8	Disabled	Red	Yes	No	Balanced	1	5			1.5	2.5	Default	0.1	0.05	10	1	10	0.5
96h sample TropT aact 7 40x-Single File Export-168.tif	40	6.8	Disabled	Red	Yes	No	Balanced	1	5			1.5	2.5	Default	0.1	0.05	10	1	10	0.5
96h sample TropT aact 8 40x-Single File Export-169.tif	40	6.8	Disabled	Red	Yes	No	Balanced	1	5			1.5	2.5	Default	0.1	0.05	10	1	10	0.5
96h sample TropT aact 10 40x-Single File Export-171.tif	40	6.8	Disabled	Red	Yes	No	Balanced	1	5			1.5	2.5	Default	0.1	0.05	10	1	10	0.5
96h sample TropT MYBPC3 2 40x-Single File Export-58.tif	40	6.8	Disabled	Red	Yes	No	Balanced	1	5			1.5	2.5	Default	0.1	0.05	10	1	10	0.5
96h sample TropT MYBPC3 3 40x-Single File Export-59.tif	40	6.8	Disabled	Red	Yes	No	Balanced	1	5			1.5	2.5	Default	0.1	0.05	10	1	10	0.5
96h sample TropT MYBPC3 4 40x-Single File Export-60.tif	40	6.8	Disabled	Red	Yes	No	Balanced	1	5			1.5	2.5	Default	0.1	0.05	10	1	10	0.5
96h sample TropT MYBPC3 5 40x-Single File Export-61.tif	40	6.8	Disabled	Red	Yes	No	Balanced	1	5			1.5	2.5	Default	0.1	0.05	10	1	10	0.5
96h sample TropT MYBPC3 6 40x-Single File Export-62.tif	40	6.8	Disabled	Red	Yes	No	Balanced	1	5			1.5	2.5	Default	0.1	0.05	10	1	10	0.5
96h sample TropT MYBPC3 7 40x-Single File Export-63.tif	40	6.8	Disabled	Red	Yes	No	Balanced	1	5			1.5	2.5	Default	0.1	0.05	10	1	10	0.5
96h sample TropT MYBPC3 9 40x-Single File Export-65.tif	40	6.8	Disabled	Red	Yes	No	Balanced	1	5			1.5	2.5	Default	0.1	0.05	10	1	10	0.5
96h sample TropT MYBPC3 10 40x-Single File Export-66.tif	40	6.8	Disabled	Red	Yes	No	Balanced	1	5			1.5	2.5	Default	0.1	0.05	10	1	10	0.5
96h sample TropT MYBPC3 11 40x-Single File Export-67.tif	40	6.8	Disabled	Red	Yes	No	Balanced	1	5			1.5	2.5	Default	0.1	0.05	10	1	10	0.5
96h sample TropT MYBPC3 14 40x-Single File Export-70.tif	40	6.8	Disabled	Red	Yes	No	Balanced	1	5			1.5	2.5	Default	0.1	0.05	10	1	10	0.5
96h sample TropT MYBPC3 16 40x-Single File Export-72.tif	40	6.8	Disabled	Red	Yes	No	Balanced	1	5			1.5	2.5	Default	0.1	0.05	10	1	10	0.5
96h sample TropT MYBPC3 19 40x-Single File Export-75.tif	40	6.8	Disabled	Red	Yes	No	Balanced	1	5			1.5	2.5	Default	0.1	0.05	10	1	10	0.5
96h sample TropT MYBPC3 22 40x-Single File Export-78.tif	40	6.8	Disabled	Red	Yes	No	Balanced	1	5			1.5	2.5	Default	0.1	0.05	10	1	10	0.5
96h sample TropT MYBPC3 23 40x-Single File Export-79.tif	40	6.8	Disabled	Red	Yes	No	Balanced	1	5			1.5	2.5	Default	0.1	0.05	10	1	10	0.5
96h sample TropT MYBPC3 24 40x-Single File Export-80.tif	40	6.8	Disabled	Red	Yes	No	Balanced	1	5			1.5	2.5	Default	0.1	0.05	10	1	10	0.5
96h sample TropT MYBPC3 26 40x-Single File Export-82.tif	40	6.8	Disabled	Red	Yes	No	Balanced	1	5			1.5	2.5	Default	0.1	0.05	10	1	10	0.5
96h sample TropT MYBPC3 27 40x-Single File Export-83.tif	40	6.8	Disabled	Red	Yes	No	Balanced	1	5			1.5	2.5	Default	0.1	0.05	10	1	10	0.5
96h sample TropT MYBPC3 28 40x-Single File Export-84.tif	40	6.8	Disabled	Red	Yes	No	Balanced	1	5			1.5	2.5	Default	0.1	0.05	10	1	10	0.5
96h sample TropT MYBPC3 29 40x-Single File Export-85.tif	40	6.8	Disabled	Red	Yes	No	Balanced	1	5			1.5	2.5	Default	0.1	0.05	10	1	10	0.5
168h ctrl atropM KI67 4 40x-Single File Export-40.tif	40	6.8	Disabled	Red	Yes	No	Balanced	1	5			1.5	2.5	Default	0.1	0.05	10	1	10	0.5
168h ctrl MLC2a MLC2v 3 40x-Single File Export-234.tif	40	6.8	Disabled	Red	Yes	No	Balanced	1	5			1.5	2.5	Default	0.1	0.05	10	1	10	0.5
168h ctrl MLC2a MLC2v 8 40x-Single File Export-239.tif	40	6.8	Disabled	Red	Yes	No	Balanced	1	5			1.5	2.5	Default	0.1	0.05	10	1	10	0.5
168h ctrl MLC2a MLC2v 9 40x-Single File Export-240.tif	40	6.8	Disabled	Red	Yes	No	Balanced	1	5			1.5	2.5	Default	0.1	0.05	10	1	10	0.5
168h ctrl TropT aact 8 40x-Single File Export-81.tif	40	6.8	Disabled	Red	Yes	No	Balanced	1	5			1.5	2.5	Default	0.1	0.05	10	1	10	0.5
168h sample atropM KI67 1 40x-Single File Export-52.tif	40	6.8	Disabled	Red	Yes	No	Balanced	1	5			1.5	2.5	Default	0.1	0.05	10	1	10	0.5
168h sample atropM KI67 2 40x-Single File Export-53.tif	40	6.8	Disabled	Red	Yes	No	Balanced	1	5			1.5	2.5	Default	0.1	0.05	10	1	10	0.5
168h sample atropM KI67 3 40x-Single File Export-54.tif	40	6.8	Disabled	Red	Yes	No	Balanced	1	5			1.5	2.5	Default	0.1	0.05	10	1	10	0.5
168h sample atropM KI67 4 40x-Single File Export-55.tif	40	6.8	Disabled	Red	Yes	No	Balanced	1	5			1.5	2.5	Default	0.1	0.05	10	1	10	0.5
168h sample atropM KI67 5 40x-Single File Export-56.tif	40	6.8	Disabled	Red	Yes	No	Balanced	1	5			1.5	2.5	Default	0.1	0.05	10	1	10	0.5
168h sample MLC2a MLC2v 2 40x-Single File Export-19.tif	40	6.8	Disabled	Red	Yes	No	Balanced	1	5			1.5	2.5	Default	0.1	0.05	10	1	10	0.5
168h sample MLC2a MLC2v 4 40x-Single File Export-21.tif	40	6.8	Disabled	Red	Yes	No	Balanced	1	5			1.5	2.5	Default	0.1	0.05	10	1	10	0.5
168h sample MLC2a MLC2v 5 40x-Single File Export-22.tif	40	6.8	Disabled	Red	Yes	No	Balanced	1	5			1.5	2.5	Default	0.1	0.05	10	1	10	0.5
168h sample MLC2a MLC2v 6 40x-Single File Export-23.tif	40	6.8	Disabled	Red	Yes	No	Balanced	1	5			1.5	2.5	Default	0.1	0.05	10	1	10	0.5
168h sample MLC2a MLC2v 7 40x-Single File Export-24.tif	40	6.8	Disabled	Red	Yes	No	Balanced	1	5			1.5	2.5	Default	0.1	0.05	10	1	10	0.5
168h sample MLC2a MLC2v 9 40x-Single File Export-26.tif	40	6.8	Disabled	Red	Yes	No	Balanced	1	5			1.5	2.5	Default	0.1	0.05	10	1	10	0.5
168h sample MLC2a MLC2v 11 40x-Single File Export-28.tif	40	6.8	Disabled	Red	Yes	No	Balanced	1	5			1.5	2.5	Default	0.1	0.05	10	1	10	0.5
168h sample MLC2a MLC2v 14 40x-Single File Export-31.tif	40	6.8	Disabled	Red	Yes	No	Balanced	1	5			1.5	2.5	Default	0.1	0.05	10	1	10	0.5
168h sample MLC2a MLC2v 15 40x-Single File Export-32.tif	40	6.8	Disabled	Red	Yes	No	Balanced	1	5			1.5	2.5	Default	0.1	0.05	10	1	10	0.5
168h sample TropT aact 1 40x-Single File Export-49.tif	40	6.8	Disabled	Red	Yes	No	Balanced	1	5			1.5	2.5	Default	0.1	0.05	10	1	10	0.5
168h sample TropT aact 2 40x-Single File Export-26.tif	40	6.8	Disabled	Red	Yes	No	Balanced	1	5			1.5	2.5	Default	0.1	0.05	10	1	10	0.5
168h sample TropT aact 4 40x-Single File Export-52.tif	40	6.8	Disabled	Red	Yes	No	Balanced	1	5			1.5	2.5	Default	0.1	0.05	10	1	10	0.5
168h sample TropT aact 5 40x-Single File Export-53.tif	40	6.8	Disabled	Red	Yes	No	Balanced	1	5			1.5	2.5	Default	0.1	0.05	10	1	10	0.5
168h sample TropT aact 7 40x-Single File Export-55.tif	40	6.8	Disabled	Red	Yes	No	Balanced	1	5			1.5	2.5	Default	0.1	0.05	10	1	10	0.5
168h sample TropT aact 15 40x-Single File Export-63.tif	40	6.8	Disabled	Red	Yes	No	Balanced	1	5			1.5	2.5	Default	0.1	0.05	10	1	10	0.5
264h ctrl atropM KI67 1 40x-Single File Export-01.tif	40	6.8	Disabled	Red	Yes	No	Balanced	1	5			1.5	2.5	Default	0.1	0.05	10	1	10	0.5
264h ctrl atropM KI67 7 40x-Single File Export-07.tif	40	6.8	Disabled	Red	Yes	No	Balanced	1	5			1.5	2.5	Default	0.1	0.05	10	1	10	0.5
264h ctrl atropM KI67 9 40x-Single File Export-09.tif	40	6.8	Disabled	Red	Yes	No	Balanced	1	5			1.5	2.5	Default	0.1	0.05	10	1	10	0.5
264h ctrl atropM KI67 10 40x-Single File Export-09.tif	40	6.8	Disabled	Red	Yes	No	Balanced	1	5			1.5	2.5	Default	0.1	0.05	10	1	10	0.5
264h ctrl atropM KI67 11 40x-Single File Export-09.tif	40	6.8	Disabled	Red	Yes	No	Balanced	1	5			1.5	2.5	Default	0.1	0.05	10	1	10	0.5
264h ctrl TropT aact 1 40x-Single File Export-75.tif	40	6.8	Disabled	Red	Yes	No	Balanced	1	5			1.5	2.5	Default	0.1	0.05	10	1	10	0.5
264h ctrl TropT aact 4 40x-Single File Export-78.tif	40	6.8	Disabled	Red	Yes	No	Balanced	1	5			1.5	2.5	Default	0.1	0.05	10	1	10	0.5
264h ctrl TropT aact 10 40x-Single File Export-84.tif	40	6.8	Disabled	Red	Yes	No	Balanced	1	5			1.5	2.5	Default	0.1	0.05	10	1	10	0.5
264h ctrl TropT aact 11 40x-Single File Export-85.tif	40	6.8	Disabled	Red	Yes	No	Balanced	1	5			1.5	2.5	Default	0.1	0.05	10	1	10	0.5
264h ctrl TropT aact 12 40x-Single File Export-86.tif	40	6.8	Disabled	Red	Yes	No	Balanced	1	5			1.5	2.5	Default	0.1	0.05	10	1	10	0.5
264h ctrl TropT aact 13 40x-Single File Export-87.tif	40	6.8	Disabled	Red	Yes	No	Balanced	1	5			1.5	2.5	Default	0.1	0.05	10	1	10	0.5
264h ctrl TropT MYBPC3 1 40x-Single File Export-132.tif	40	6.8	Disabled	Red	Yes	No	Balanced	1	5			1.5	2.5	Default	0.1	0.05	10	1	10	0.5
264h ctrl TropT MYBPC3 2 40x-Single File Export-133.tif	40	6.8	Disabled	Red	Yes	No	Balanced	1	5			1.5	2.5	Default	0.1	0.05	10	1	10	0.5
264h ctrl TropT MYBPC3 3 40x-Single File Export-134.tif	40	6.8	Disabled	Red	Yes	No	Balanced	1	5			1.5	2.5	Default	0.1	0.05	10	1	10	0.5
264h ctrl TropT MYBPC3 4 40x-Single File Export-135.tif	40	6.8	Disabled	Red	Yes	No	Balanced	1	5			1.5	2.5	Default	0.1	0.05	10	1	10	0.5
264h ctrl TropT MYBPC3 5 40x-Single File Export-136.tif	40	6.8	Disabled	Red	Yes	No	Balanced	1	5			1.5	2.5	Default	0.1	0.05	10	1	10	0.5
264h ctrl TropT MYBPC3 7 40x-Single File Export-138.tif	40	6.8	Disabled	Red	Yes	No	Balanced	1	5			1.5	2.5	Default	0.1	0.05	10	1	10	0.5
264h ctrl TropT MYBPC3 8 40x-Single File Export-139.tif	40	6.8	Disabled	Red	Yes	No	Balanced	1	5			1.5	2.5	Default	0.1	0.05	10	1	10	0.5
264h ctrl TropT MYBPC3 9 40x-Single File Export-140.tif	40	6.8	Disabled	Red	Yes	No	Balanced	1	5			1.5	2.5	Default	0.1	0.05	10	1	10	0.5
264h ctrl TropT MYBPC3 10 40x-Single File Export-141.tif	40	6.8	Disabled	Red	Yes	No	Balanced	1	5			1.5	2.5	Default	0.1	0.05	10	1	10	0.5
264h ctrl TropT MYBPC3 11 40x-Single File Export-142.tif	40	6.8	Disabled	Red	Yes	No	Balanced	1	5			1.5	2.5	Default	0.1	0.05	10	1	10	0.5
264h ctrl TropT MYBPC3 12 40x-Single File Export-143.tif	40	6.8	Disabled	Red	Yes	No	Balanced	1	5			1.5	2.5	Default	0.1	0.05	10	1	10	0.5
264h ctrl TropT MYBPC3 13 40x-Single File Export-144.tif	40	6.8	Disabled	Red	Yes	No	Balanced	1	5			1.5	2.5	Default	0.1	0.05	10	1	10	0.5
264h ctrl TropT MYBPC3 14 40x-Single File Export-145.tif	40	6.8	Disabled	Red	Yes	No	Balanced	1	5			1.5	2.5	Default	0.1	0.05	10	1	10	0.5
264h ctrl TropT MYBPC3 16 40x-Single File Export-147.tif	40	6.8	Disabled	Red	Yes	No	Balanced	1	5			1.5	2.5	Default	0.1	0.05	10	1	10	0.5
264h ctrl TropT MYBPC3 17 40x-Single File Export-148.tif	40	6.8	Disabled	Red	Yes	No	Balanced	1	5			1.5	2.5	Default	0.1	0.05	10	1	10	0.5
264h ctrl TropT MYBPC3 18 40x-Single File Export-149.tif	40	6.8	Disabled	Red	Yes	No	Balanced	1	5			1.5	2.5	Default	0.1	0.05	10	1	10	0.5
264h ctrl TropT MYBPC3 20 40x-Single File Export-151.tif	40	6.8	Disabled	Red	Yes	No	Balanced	1	5			1.5	2.5	Default	0.1	0.05	10	1	10	0.5
264h ctrl TropT MYBPC3 21 40x-Single File Export-152.tif	40	6.8	Disabled	Red	Yes	No	Balanced	1	5			1.5	2.5	Default	0.1	0.05	10	1	10	0.5
264h ctrl TropT MYBPC3 22 40x-Single File Export-153.tif	40	6.8	Disabled	Red	Yes	No	Balanced	1	5			1.5	2.5	Default	0.1	0.05	10	1	10	0.5
264h sample atropM KI67 1 40x-Single File Export-235.tif	40	6.8	Disabled	Red	Yes	No	Balanced	1	5			1.5	2.5	Default	0.1	0.05	10	1	10	0.5
264h sample atropM KI67 7 40x-Single File Export-241.tif	40	6.8	Disabled	Red	Yes	No	Balanced	1	5			1.5	2.5	Default	0.1	0.05	10	1	10	0.5
264h sample atropM KI67 9 40x-Single File Export-243.tif	40	6.8	Disabled	Red	Yes	No	Balanced	1	5			1.5	2.5	Default	0.1	0.05	10	1	10	0.5
264h sample atropM KI67 10 40x-Single File Export-244.tif	40	6.8	Disabled	Red	Yes	No	Balanced	1	5			1.5	2.5	Default	0.1	0.05	10	1	10	0.5
264h sample atropM KI67 11 40x-Single File Export-245.tif	40	6.8	Disabled	Red	Yes	No	Balanced	1	5			1.5	2.5	Default	0.1	0.05	10	1	10	0.5
264h sample atropM KI67 13 40x-Single File Export-247.tif	40	6.8	Disabled	Red	Yes	No	Balanced	1	5			1.5	2.5	Default	0.1	0.05	10	1	10	0.5
264h sample atropM KI67 14 40x-Single File Export-248.tif	40	6.8	Disabled	Red	Yes	No	Balanced	1	5			1.5	2.5	Default	0.1	0.05	10	1	10	0.5
264h sample atropM KI67 17 40x-Single File Export-251.tif	40	6.8	Disabled	Red	Yes	No	Balanced	1	5			1.5	2.5	Default	0.1	0.05	10	1	10	0.5
264h sample atropM KI67 18 40x-Single File Export-252.tif	40	6.8	Disabled	Red	Yes	No	Balanced	1	5			1.5	2.5	Default	0.1	0.05	10	1	10	0.5
264h sample atropM KI67 20 40x-Single File Export-254.tif	40	6.8	Disabled	Red	Yes	No	Balanced	1	5			1.5	2.5	Default	0.1	0.05	10	1	10	0.5
264h sample MLC2a MLC2v 3 40x-Single File Export-168.tif	40	6.8	Disabled	Red	Yes	No	Balanced	1	5			1.5	2.5	Default	0.1	0.05	10	1	10	0.5
264h sample MLC2a MLC2v 9 40x-Single File Export-174.tif	40	6.8	Disabled	Red	Yes	No	Balanced	1	5			1.5	2.5	Default	0.1	0.05	10	1	10	0.5
264h sample MLC2a MLC2v 10 40x-Single File Export-175.tif	40	6.8	Disabled	Red	Yes	No	Balanced	1	5			1.5	2.5	Default	0.1	0.05	10	1	10	0.5
264h sample MLC2a MLC2v 11 40x-Single File Export-176.tif	40	6.8	Disabled	Red	Yes	No	Balanced	1	5			1.5	2.5	Default	0.1	0.05	10	1	10	0.5
264h sample MLC2a MLC2v 19 40x-Single File Export-184.tif	40	6.8	Disabled	Red	Yes	No	Balanced	1	5			1.5	2.5	Default	0.1	0.05	10	1	10	0.5
264h sample TropT aact 2 40x-Single File Export-123.tif	40	6.8	Disabled	Red	Yes	No	Balanced	1	5			1.5	2.5	Default	0.1	0.05	10	1	10	0.5
264h sample TropT aact 19 40x-Single File Export-140.tif	40	6.8	Disabled	Red	Yes	No	Balanced	1	5			1.5	2.5	Default	0.1	0.05	10	1	10	0.5
264h sample TropT MYBPC3 3 40x-Single File Export-122.tif	40	6.8	Disabled	Red	Yes	No	Balanced	1	5			1.5	2.5	Default	0.1	0.05	10	1	10	0.5
264h sample TropT MYBPC3 4 40x-Single File Export-123.tif	40	6.8	Disabled	Red	Yes	No	Balanced	1	5			1.5	2.5	Default	0.1	0.05	10	1	10	0.5
264h sample TropT MYBPC3 7 40x-Single File Export-126.tif	40	6.8	Disabled	Red	Yes	No	Balanced	1	5			1.5	2.5	Default	0.1	0.05	10	1	10	0.5
264h sample TropT MYBPC3 9 40x-Single File Export-128.tif	40	6.8	Disabled	Red	Yes	No	Balanced	1	5			1.5	2.5	Default	0.1	0.05	10	1	10	0.5
264h sample TropT MYBPC3 28 40x-Single File Export-147.tif	40	6.8	Disabled	Red	Yes	No	Balanced	1	5			1.5	2.5	Default	0.1	0.05	10	1	10	0.5
336h ctrl atropM KI67 2 40x-Single File Export-02.tif	40	6.8	Disabled	Red	Yes	No	Balanced	1	5			1.5	2.5	Default	0.1	0.05	10	1	10	0.5
336h ctrl atropM KI67 7 40x-Single File Export-07.tif	40	6.8	Disabled	Red	Yes	No	Balanced	1	5			1.5	2.5	Default	0.1	0.05	10	1	10	0.5
336h ctrl atropM KI67 10 40x-Single File Export-10.tif	40	6.8	Disabled	Red	Yes	No	Balanced	1	5			1.5	2.5	Default	0.1	0.05	10	1	10	0.5
336h ctrl MLC2a MLC2v 8 40x-Single File Export-27.tif	40	6.8	Disabled	Red	Yes	No	Balanced	1	5			1.5	2.5	Default	0.1	0.05	10	1	10	0.5
336h ctrl MLC2a MLC2v 9 40x-Single File Export-28.tif	40	6.8	Disabled	Red	Yes	No	Balanced	1	5			1.5	2.5	Default	0.1	0.05	10	1	10	0.5
336h ctrl MLC2a MLC2v 13 40x-Single File Export-32.tif	40	6.8	Disabled	Red	Yes	No	Balanced	1	5			1.5	2.5	Default	0.1	0.05	10	1	10	0.5
336h ctrl MLC2a MLC2v 14 40x-Single File Export-33.tif	40	6.8	Disabled	Red	Yes	No	Balanced	1	5			1.5	2.5	Default	0.1	0.05	10	1	10	0.5
336h ctrl MLC2a MLC2v 16 40x-Single File Export-35.tif	40	6.8	Disabled	Red	Yes	No	Balanced	1	5			1.5	2.5	Default	0.1	0.05	10	1	10	0.5
336h ctrl MLC2a MLC2v 18 40x-Single File Export-37.tif	40	6.8	Disabled	Red	Yes	No	Balanced	1	5			1.5	2.5	Default	0.1	0.05	10	1	10	0.5
336h ctrl MLC2a MLC2v 19 40x-Single File Export-38.tif	40	6.8	Disabled	Red	Yes	No	Balanced	1	5			1.5	2.5	Default	0.1	0.05	10	1	10	0.5
336h ctrl TropT MYBPC3 2 40x-Single File Export-101.tif	40	6.8	Disabled	Red	Yes	No	Balanced	1	5			1.5	2.5	Default	0.1	0.05	10	1	10	0.5
336h ctrl TropT MYBPC3 4 40x-Single File Export-103.tif	40	6.8	Disabled	Red	Yes	No	Balanced	1	5			1.5	2.5	Default	0.1	0.05	10	1	10	0.5
336h ctrl TropT MYBPC3 8 40x-Single File Export-107.tif	40	6.8	Disabled	Red	Yes	No	Balanced	1	5			1.5	2.5	Default	0.1	0.05	10	1	10	0.5
336h ctrl TropT MYBPC3 9 40x-Single File Export-108.tif	40	6.8	Disabled	Red	Yes	No	Balanced	1	5			1.5	2.5	Default	0.1	0.05	10	1	10	0.5
336h ctrl TropT MYBPC3 10 40x-Single File Export-109.tif	40	6.8	Disabled	Red	Yes	No	Balanced	1	5			1.5	2.5	Default	0.1	0.05	10	1	10	0.5
336h ctrl TropT MYBPC3 11 40x-Single File Export-110.tif	40	6.8	Disabled	Red	Yes	No	Balanced	1	5			1.5	2.5	Default	0.1	0.05	10	1	10	0.5
336h sample atropM KI67 1 40x-Single File Export-01.tif	40	6.8	Disabled	Red	Yes	No	Balanced	1	5			1.5	2.5	Default	0.1	0.05	10	1	10	0.5
336h sample atropM KI67 4 40x-Single File Export-04.tif	40	6.8	Disabled	Red	Yes	No	Balanced	1	5			1.5	2.5	Default	0.1	0.05	10	1	10	0.5
336h sample atropM KI67 6 40x-Single File Export-06.tif	40	6.8	Disabled	Red	Yes	No	Balanced	1	5			1.5	2.5	Default	0.1	0.05	10	1	10	0.5
336h sample atropM KI67 10 40x-Single File Export-10.tif	40	6.8	Disabled	Red	Yes	No	Balanced	1	5			1.5	2.5	Default	0.1	0.05	10	1	10	0.5
336h sample atropM KI67 19 40x-Single File Export-19.tif	40	6.8	Disabled	Red	Yes	No	Balanced	1	5			1.5	2.5	Default	0.1	0.05	10	1	10	0.5
336h sample atropM KI67 20 40x-Single File Export-20.tif	40	6.8	Disabled	Red	Yes	No	Balanced	1	5			1.5	2.5	Default	0.1	0.05	10	1	10	0.5
336h sample atropM KI67 21 40x-Single File Export-21.tif	40	6.8	Disabled	Red	Yes	No	Balanced	1	5			1.5	2.5	Default	0.1	0.05	10	1	10	0.5
336h sample atropM KI67 22 40x-Single File Export-22.tif	40	6.8	Disabled	Red	Yes	No	Balanced	1	5			1.5	2.5	Default	0.1	0.05	10	1	10	0.5
336h sample MLC2a MLC2v 5 40x-Single File Export-32.tif	40	6.8	Disabled	Red	Yes	No	Balanced	1	5			1.5	2.5	Default	0.1	0.05	10	1	10	0.5
336h sample MLC2a MLC2v 6 40x-Single File Export-33.tif	40	6.8	Disabled	Red	Yes	No	Balanced	1	5			1.5	2.5	Default	0.1	0.05	10	1	10	0.5
336h sample MLC2a MLC2v 11 40x-Single File Export-38.tif	40	6.8	Disabled	Red	Yes	No	Balanced	1	5			1.5	2.5	Default	0.1	0.05	10	1	10	0.5
336h sample MLC2a MLC2v 12 40x-Single File Export-39.tif	40	6.8	Disabled	Red	Yes	No	Balanced	1	5			1.5	2.5	Default	0.1	0.05	10	1	10	0.5
336h sample TropT MYBPC3 2 40x-Single File Export-206.tif	40	6.8	Disabled	Red	Yes	No	Balanced	1	5			1.5	2.5	Default	0.1	0.05	10	1	10	0.5
336h sample TropT MYBPC3 12 40x-Single File Export-216.tif	40	6.8	Disabled	Red	Yes	No	Balanced	1	5			1.5	2.5	Default	0.1	0.05	10	1	10	0.5
336h sample TropT MYBPC3 14 40x-Single File Export-218.tif	40	6.8	Disabled	Red	Yes	No	Balanced	1	5			1.5	2.5	Default	0.1	0.05	10	1	10	0.5
96h ctrl TropT aact 1 20x-Single File Export-79.tif	20	6.8	Disabled	Red	Yes	No	Balanced	1	5			1.5	2.5	Default	0.1	0.05	10	1	10	0.5
96h ctrl TropT aact 3 20x-Single File Export-81.tif	20	6.8	Disabled	Red	Yes	No	Balanced	1	5			1.5	2.5	Default	0.1	0.05	10	1	10	0.5
96h ctrl TropT aact 4 20x-Single File Export-50.tif	20	6.8	Disabled	Red	Yes	No	Balanced	1	5			1.5	2.5	Default	0.1	0.05	10	1	10	0.5
96h ctrl TropT MYBPC3 5 20x-Single File Export-81.tif	20	6.8	Disabled	Red	Yes	No	Balanced	1	5			1.5	2.5	Default	0.1	0.05	10	1	10	0.5
96h ctrl TropT MYBPC3 11 20x-Single File Export-87.tif	20	6.8	Disabled	Red	Yes	No	Balanced	1	5			1.5	2.5	Default	0.1	0.05	10	1	10	0.5
96h ctrl TropT MYBPC3 14 20x-Single File Export-138.tif	20	6.8	Disabled	Red	Yes	No	Balanced	1	5			1.5	2.5	Default	0.1	0.05	10	1	10	0.5
96h sample atropM KI67 4 20x-Single File Export-04.tif	20	6.8	Disabled	Red	Yes	No	Balanced	1	5			1.5	2.5	Default	0.1	0.05	10	1	10	0.5
96h sample TropT aact 9 20x-Single File Export-170.tif	20	6.8	Disabled	Red	Yes	No	Balanced	1	5			1.5	2.5	Default	0.1	0.05	10	1	10	0.5
96h sample TropT MYBPC3 8 20x-Single File Export-64.tif	20	6.8	Disabled	Red	Yes	No	Balanced	1	5			1.5	2.5	Default	0.1	0.05	10	1	10	0.5
96h sample TropT MYBPC3 15 20x-Single File Export-71.tif	20	6.8	Disabled	Red	Yes	No	Balanced	1	5			1.5	2.5	Default	0.1	0.05	10	1	10	0.5
96h sample TropT MYBPC3 17 20x-Single File Export-73.tif	20	6.8	Disabled	Red	Yes	No	Balanced	1	5			1.5	2.5	Default	0.1	0.05	10	1	10	0.5
96h sample TropT MYBPC3 18 20x-Single File Export-74.tif	20	6.8	Disabled	Red	Yes	No	Balanced	1	5			1.5	2.5	Default	0.1	0.05	10	1	10	0.5
96h sample TropT MYBPC3 20 20x-Single File Export-76.tif	20	6.8	Disabled	Red	Yes	No	Balanced	1	5			1.5	2.5	Default	0.1	0.05	10	1	10	0.5
96h sample TropT MYBPC3 21 20x-Single File Export-77.tif	20	6.8	Disabled	Red	Yes	No	Balanced	1	5			1.5	2.5	Default	0.1	0.05	10	1	10	0.5
96h sample TropT MYBPC3 25 20x-Single File Export-81.tif	20	6.8	Disabled	Red	Yes	No	Balanced	1	5			1.5	2.5	Default	0.1	0.05	10	1	10	0.5
168h ctrl atropM KI67 7 20x-Single File Export-43.tif	20	6.8	Disabled	Red	Yes	No	Balanced	1	5			1.5	2.5	Default	0.1	0.05	10	1	10	0.5
168h ctrl TropT MYBPC3 3 20x-Single File Export-180.tif	20	6.8	Disabled	Red	Yes	No	Balanced	1	5			1.5	2.5	Default	0.1	0.05	10	1	10	0.5
168h ctrl TropT MYBPC3 9 20x-Single File Export-186.tif	20	6.8	Disabled	Red	Yes	No	Balanced	1	5			1.5	2.5	Default	0.1	0.05	10	1	10	0.5
168h ctrl TropT MYBPC3 20 20x-Single File Export-197.tif	20	6.8	Disabled	Red	Yes	No	Balanced	1	5			1.5	2.5	Default	0.1	0.05	10	1	10	0.5
168h ctrl TropT MYBPC3 22 20x-Single File Export-199.tif	20	6.8	Disabled	Red	Yes	No	Balanced	1	5			1.5	2.5	Default	0.1	0.05	10	1	10	0.5
168h ctrl TropT MYBPC3 25 20x-Single File Export-202.tif	20	6.8	Disabled	Red	Yes	No	Balanced	1	5			1.5	2.5	Default	0.1	0.05	10	1	10	0.5
168h ctrl TropT MYBPC3 26 20x-Single File Export-203.tif	20	6.8	Disabled	Red	Yes	No	Balanced	1	5			1.5	2.5	Default	0.1	0.05	10	1	10	0.5
168h ctrl TropT MYBPC3 27 20x-Single File Export-204.tif	20	6.8	Disabled	Red	Yes	No	Balanced	1	5			1.5	2.5	Default	0.1	0.05	10	1	10	0.5
168h sample atropM KI67 7 20x-Single File Export-58.tif	20	6.8	Disabled	Red	Yes	No	Balanced	1	5			1.5	2.5	Default	0.1	0.05	10	1	10	0.5
168h sample atropM KI67 8 20x-Single File Export-59.tif	20	6.8	Disabled	Red	Yes	No	Balanced	1	5			1.5	2.5	Default	0.1	0.05	10	1	10	0.5
168h sample atropM KI67 9 20x-Single File Export-60.tif	20	6.8	Disabled	Red	Yes	No	Balanced	1	5			1.5	2.5	Default	0.1	0.05	10	1	10	0.5
168h sample atropM KI67 10 20x-Single File Export-61.tif	20	6.8	Disabled	Red	Yes	No	Balanced	1	5			1.5	2.5	Default	0.1	0.05	10	1	10	0.5
168h sample atropM KI67 11 20x-Single File Export-62.tif	20	6.8	Disabled	Red	Yes	No	Balanced	1	5			1.5	2.5	Default	0.1	0.05	10	1	10	0.5
168h sample atropM KI67 12 20x-Single File Export-63.tif	20	6.8	Disabled	Red	Yes	No	Balanced	1	5			1.5	2.5	Default	0.1	0.05	10	1	10	0.5
168h sample atropM KI67 13 20x-Single File Export-64.tif	20	6.8	Disabled	Red	Yes	No	Balanced	1	5			1.5	2.5	Default	0.1	0.05	10	1	10	0.5
168h sample atropM KI67 14 20x-Single File Export-65.tif	20	6.8	Disabled	Red	Yes	No	Balanced	1	5			1.5	2.5	Default	0.1	0.05	10	1	10	0.5
168h sample atropM KI67 16 20x-Single File Export-67.tif	20	6.8	Disabled	Red	Yes	No	Balanced	1	5			1.5	2.5	Default	0.1	0.05	10	1	10	0.5
168h sample atropM KI67 17 20x-Single File Export-68.tif	20	6.8	Disabled	Red	Yes	No	Balanced	1	5			1.5	2.5	Default	0.1	0.05	10	1	10	0.5
168h sample atropM KI67 18 20x-Single File Export-69.tif	20	6.8	Disabled	Red	Yes	No	Balanced	1	5			1.5	2.5	Default	0.1	0.05	10	1	10	0.5
168h sample atropM KI67 19 20x-Single File Export-70.tif	20	6.8	Disabled	Red	Yes	No	Balanced	1	5			1.5	2.5	Default	0.1	0.05	10	1	10	0.5
168h sample atropM KI67 20 20x-Single File Export-71.tif	20	6.8	Disabled	Red	Yes	No	Balanced	1	5			1.5	2.5	Default	0.1	0.05	10	1	10	0.5
168h sample MLC2a MLC2v 3 20x-Single File Export-20.tif	20	6.8	Disabled	Red	Yes	No	Balanced	1	5			1.5	2.5	Default	0.1	0.05	10	1	10	0.5
168h sample MLC2a MLC2v 17 20x-Single File Export-34.tif	20	6.8	Disabled	Red	Yes	No	Balanced	1	5			1.5	2.5	Default	0.1	0.05	10	1	10	0.5
168h sample TropT aact 3 20x-Single File Export-51.tif	20	6.8	Disabled	Red	Yes	No	Balanced	1	5			1.5	2.5	Default	0.1	0.05	10	1	10	0.5
168h sample TropT aact 9 20x-Single File Export-57.tif	20	6.8	Disabled	Red	Yes	No	Balanced	1	5			1.5	2.5	Default	0.1	0.05	10	1	10	0.5
168h sample TropT aact 10 20x-Single File Export-58.tif	20	6.8	Disabled	Red	Yes	No	Balanced	1	5			1.5	2.5	Default	0.1	0.05	10	1	10	0.5
168h sample TropT aact 11 20x-Single File Export-59.tif	20	6.8	Disabled	Red	Yes	No	Balanced	1	5			1.5	2.5	Default	0.1	0.05	10	1	10	0.5
168h sample TropT aact 14 20x-Single File Export-62.tif	20	6.8	Disabled	Red	Yes	No	Balanced	1	5			1.5	2.5	Default	0.1	0.05	10	1	10	0.5
168h sample TropT aact 16 20x-Single File Export-64.tif	20	6.8	Disabled	Red	Yes	No	Balanced	1	5			1.5	2.5	Default	0.1	0.05	10	1	10	0.5
168h sample TropT aact 17 20x-Single File Export-65.tif	20	6.8	Disabled	Red	Yes	No	Balanced	1	5			1.5	2.5	Default	0.1	0.05	10	1	10	0.5
168h sample TropT aact 18 20x-Single File Export-66.tif	20	6.8	Disabled	Red	Yes	No	Balanced	1	5			1.5	2.5	Default	0.1	0.05	10	1	10	0.5
168h sample TropT aact 19 20x-Single File Export-67.tif	20	6.8	Disabled	Red	Yes	No	Balanced	1	5			1.5	2.5	Default	0.1	0.05	10	1	10	0.5
168h sample TropT aact 20 20x-Single File Export-68.tif	20	6.8	Disabled	Red	Yes	No	Balanced	1	5			1.5	2.5	Default	0.1	0.05	10	1	10	0.5
168h sample TropT aact 21 20x-Single File Export-69.tif	20	6.8	Disabled	Red	Yes	No	Balanced	1	5			1.5	2.5	Default	0.1	0.05	10	1	10	0.5
168h sample TropT aact 22 20x-Single File Export-70.tif	20	6.8	Disabled	Red	Yes	No	Balanced	1	5			1.5	2.5	Default	0.1	0.05	10	1	10	0.5
168h sample TropT aact 23 20x-Single File Export-71.tif	20	6.8	Disabled	Red	Yes	No	Balanced	1	5			1.5	2.5	Default	0.1	0.05	10	1	10	0.5
168h sample TropT aact 24 20x-Single File Export-72.tif	20	6.8	Disabled	Red	Yes	No	Balanced	1	5			1.5	2.5	Default	0.1	0.05	10	1	10	0.5
168h sample TropT MYBPC3 2 20x-Single File Export-102.tif	20	6.8	Disabled	Red	Yes	No	Balanced	1	5			1.5	2.5	Default	0.1	0.05	10	1	10	0.5
168h sample TropT MYBPC3 5 20x-Single File Export-105.tif	20	6.8	Disabled	Red	Yes	No	Balanced	1	5			1.5	2.5	Default	0.1	0.05	10	1	10	0.5
168h sample TropT MYBPC3 7 20x-Single File Export-107.tif	20	6.8	Disabled	Red	Yes	No	Balanced	1	5			1.5	2.5	Default	0.1	0.05	10	1	10	0.5
168h sample TropT MYBPC3 8 20x-Single File Export-108.tif	20	6.8	Disabled	Red	Yes	No	Balanced	1	5			1.5	2.5	Default	0.1	0.05	10	1	10	0.5
168h sample TropT MYBPC3 10 20x-Single File Export-110.tif	20	6.8	Disabled	Red	Yes	No	Balanced	1	5			1.5	2.5	Default	0.1	0.05	10	1	10	0.5
168h sample TropT MYBPC3 11 20x-Single File Export-111.tif	20	6.8	Disabled	Red	Yes	No	Balanced	1	5			1.5	2.5	Default	0.1	0.05	10	1	10	0.5
168h sample TropT MYBPC3 12 20x-Single File Export-112.tif	20	6.8	Disabled	Red	Yes	No	Balanced	1	5			1.5	2.5	Default	0.1	0.05	10	1	10	0.5
168h sample TropT MYBPC3 13 20x-Single File Export-113.tif	20	6.8	Disabled	Red	Yes	No	Balanced	1	5			1.5	2.5	Default	0.1	0.05	10	1	10	0.5
264h ctrl TropT aact 2 20x-Single File Export-76.tif	20	6.8	Disabled	Red	Yes	No	Balanced	1	5			1.5	2.5	Default	0.1	0.05	10	1	10	0.5
264h ctrl TropT aact 3 20x-Single File Export-77.tif	20	6.8	Disabled	Red	Yes	No	Balanced	1	5			1.5	2.5	Default	0.1	0.05	10	1	10	0.5
264h ctrl TropT aact 5 20x-Single File Export-79.tif	20	6.8	Disabled	Red	Yes	No	Balanced	1	5			1.5	2.5	Default	0.1	0.05	10	1	10	0.5
264h ctrl TropT aact 8 20x-Single File Export-82.tif	20	6.8	Disabled	Red	Yes	No	Balanced	1	5			1.5	2.5	Default	0.1	0.05	10	1	10	0.5
264h ctrl TropT MYBPC3 19 20x-Single File Export-150.tif	20	6.8	Disabled	Red	Yes	No	Balanced	1	5			1.5	2.5	Default	0.1	0.05	10	1	10	0.5
264h sample atropM KI67 2 20x-Single File Export-236.tif	20	6.8	Disabled	Red	Yes	No	Balanced	1	5			1.5	2.5	Default	0.1	0.05	10	1	10	0.5
264h sample atropM KI67 3 20x-Single File Export-237.tif	20	6.8	Disabled	Red	Yes	No	Balanced	1	5			1.5	2.5	Default	0.1	0.05	10	1	10	0.5
264h sample atropM KI67 5 20x-Single File Export-239.tif	20	6.8	Disabled	Red	Yes	No	Balanced	1	5			1.5	2.5	Default	0.1	0.05	10	1	10	0.5
264h sample atropM KI67 8 20x-Single File Export-242.tif	20	6.8	Disabled	Red	Yes	No	Balanced	1	5			1.5	2.5	Default	0.1	0.05	10	1	10	0.5
264h sample atropM KI67 12 20x-Single File Export-246.tif	20	6.8	Disabled	Red	Yes	No	Balanced	1	5			1.5	2.5	Default	0.1	0.05	10	1	10	0.5
264h sample atropM KI67 15 20x-Single File Export-249.tif	20	6.8	Disabled	Red	Yes	No	Balanced	1	5			1.5	2.5	Default	0.1	0.05	10	1	10	0.5
264h sample atropM KI67 16 20x-Single File Export-250.tif	20	6.8	Disabled	Red	Yes	No	Balanced	1	5			1.5	2.5	Default	0.1	0.05	10	1	10	0.5
264h sample atropM KI67 21 20x-Single File Export-255.tif	20	6.8	Disabled	Red	Yes	No	Balanced	1	5			1.5	2.5	Default	0.1	0.05	10	1	10	0.5
264h sample atropM KI67 22 20x-Single File Export-256.tif	20	6.8	Disabled	Red	Yes	No	Balanced	1	5			1.5	2.5	Default	0.1	0.05	10	1	10	0.5
264h sample MLC2a MLC2v 8 20x-Single File Export-173.tif	20	6.8	Disabled	Red	Yes	No	Balanced	1	5			1.5	2.5	Default	0.1	0.05	10	1	10	0.5
264h sample MLC2a MLC2v 14 20x-Single File Export-179.tif	20	6.8	Disabled	Red	Yes	No	Balanced	1	5			1.5	2.5	Default	0.1	0.05	10	1	10	0.5
264h sample MLC2a MLC2v 16 20x-Single File Export-181.tif	20	6.8	Disabled	Red	Yes	No	Balanced	1	5			1.5	2.5	Default	0.1	0.05	10	1	10	0.5
264h sample MLC2a MLC2v 22 20x-Single File Export-187.tif	20	6.8	Disabled	Red	Yes	No	Balanced	1	5			1.5	2.5	Default	0.1	0.05	10	1	10	0.5
264h sample TropT aact 1 20x-Single File Export-122.tif	20	6.8	Disabled	Red	Yes	No	Balanced	1	5			1.5	2.5	Default	0.1	0.05	10	1	10	0.5
264h sample TropT aact 3 20x-Single File Export-124.tif	20	6.8	Disabled	Red	Yes	No	Balanced	1	5			1.5	2.5	Default	0.1	0.05	10	1	10	0.5
264h sample TropT aact 4 20x-Single File Export-125.tif	20	6.8	Disabled	Red	Yes	No	Balanced	1	5			1.5	2.5	Default	0.1	0.05	10	1	10	0.5
264h sample TropT aact 5 20x-Single File Export-126.tif	20	6.8	Disabled	Red	Yes	No	Balanced	1	5			1.5	2.5	Default	0.1	0.05	10	1	10	0.5
264h sample TropT aact 6 20x-Single File Export-127.tif	20	6.8	Disabled	Red	Yes	No	Balanced	1	5			1.5	2.5	Default	0.1	0.05	10	1	10	0.5
264h sample TropT aact 7 20x-Single File Export-128.tif	20	6.8	Disabled	Red	Yes	No	Balanced	1	5			1.5	2.5	Default	0.1	0.05	10	1	10	0.5
264h sample TropT aact 8 20x-Single File Export-129.tif	20	6.8	Disabled	Red	Yes	No	Balanced	1	5			1.5	2.5	Default	0.1	0.05	10	1	10	0.5
264h sample TropT aact 12 20x-Single File Export-129.tif	20	6.8	Disabled	Red	Yes	No	Balanced	1	5			1.5	2.5	Default	0.1	0.05	10	1	10	0.5
264h sample TropT aact 13 20x-Single File Export-129.tif	20	6.8	Disabled	Red	Yes	No	Balanced	1	5			1.5	2.5	Default	0.1	0.05	10	1	10	0.5
264h sample TropT aact 14 20x-Single File Export-129.tif	20	6.8	Disabled	Red	Yes	No	Balanced	1	5			1.5	2.5	Default	0.1	0.05	10	1	10	0.5
264h sample TropT aact 15 20x-Single File Export-129.tif	20	6.8	Disabled	Red	Yes	No	Balanced	1	5			1.5	2.5	Default	0.1	0.05	10	1	10	0.5
264h sample TropT aact 16 20x-Single File Export-129.tif	20	6.8	Disabled	Red	Yes	No	Balanced	1	5			1.5	2.5	Default	0.1	0.05	10	1	10	0.5
264h sample TropT aact 17 20x-Single File Export-129.tif	20	6.8	Disabled	Red	Yes	No	Balanced	1	5			1.5	2.5	Default	0.1	0.05	10	1	10	0.5
264h sample TropT aact 18 20x-Single File Export-139.tif	20	6.8	Disabled	Red	Yes	No	Balanced	1	5			1.5	2.5	Default	0.1	0.05	10	1	10	0.5
264h sample TropT aact 20 20x-Single File Export-141.tif	20	6.8	Disabled	Red	Yes	No	Balanced	1	5			1.5	2.5	Default	0.1	0.05	10	1	10	0.5
264h sample TropT MYBPC3 1 20x-Single File Export-120.tif	20	6.8	Disabled	Red	Yes	No	Balanced	1	5			1.5	2.5	Default	0.1	0.05	10	1	10	0.5
264h sample TropT MYBPC3 5 20x-Single File Export-124.tif	20	6.8	Disabled	Red	Yes	No	Balanced	1	5			1.5	2.5	Default	0.1	0.05	10	1	10	0.5
264h sample TropT MYBPC3 11 20x-Single File Export-130.tif	20	6.8	Disabled	Red	Yes	No	Balanced	1	5			1.5	2.5	Default	0.1	0.05	10	1	10	0.5
264h sample TropT MYBPC3 13 20x-Single File Export-132.tif	20	6.8	Disabled	Red	Yes	No	Balanced	1	5			1.5	2.5	Default	0.1	0.05	10	1	10	0.5
264h sample TropT MYBPC3 14 20x-Single File Export-133.tif	20	6.8	Disabled	Red	Yes	No	Balanced	1	5			1.5	2.5	Default	0.1	0.05	10	1	10	0.5
264h sample TropT MYBPC3 15 20x-Single File Export-134.tif	20	6.8	Disabled	Red	Yes	No	Balanced	1	5			1.5	2.5	Default	0.1	0.05	10	1	10	0.5
264h sample TropT MYBPC3 16 20x-Single File Export-135.tif	20	6.8	Disabled	Red	Yes	No	Balanced	1	5			1.5	2.5	Default	0.1	0.05	10	1	10	0.5
264h sample TropT MYBPC3 18 20x-Single File Export-137.tif	20	6.8	Disabled	Red	Yes	No	Balanced	1	5			1.5	2.5	Default	0.1	0.05	10	1	10	0.5
264h sample TropT MYBPC3 20 20x-Single File Export-139.tif	20	6.8	Disabled	Red	Yes	No	Balanced	1	5			1.5	2.5	Default	0.1	0.05	10	1	10	0.5
264h sample TropT MYBPC3 21 20x-Single File Export-140.tif	20	6.8	Disabled	Red	Yes	No	Balanced	1	5			1.5	2.5	Default	0.1	0.05	10	1	10	0.5
264h sample TropT MYBPC3 22 20x-Single File Export-141.tif	20	6.8	Disabled	Red	Yes	No	Balanced	1	5			1.5	2.5	Default	0.1	0.05	10	1	10	0.5
264h sample TropT MYBPC3 23 20x-Single File Export-142.tif	20	6.8	Disabled	Red	Yes	No	Balanced	1	5			1.5	2.5	Default	0.1	0.05	10	1	10	0.5
264h sample TropT MYBPC3 24 20x-Single File Export-143.tif	20	6.8	Disabled	Red	Yes	No	Balanced	1	5			1.5	2.5	Default	0.1	0.05	10	1	10	0.5
264h sample TropT MYBPC3 25 20x-Single File Export-144.tif	20	6.8	Disabled	Red	Yes	No	Balanced	1	5			1.5	2.5	Default	0.1	0.05	10	1	10	0.5
264h sample TropT MYBPC3 27 20x-Single File Export-146.tif	20	6.8	Disabled	Red	Yes	No	Balanced	1	5			1.5	2.5	Default	0.1	0.05	10	1	10	0.5
264h sample TropT MYBPC3 29 20x-Single File Export-148.tif	20	6.8	Disabled	Red	Yes	No	Balanced	1	5			1.5	2.5	Default	0.1	0.05	10	1	10	0.5
264h sample TropT MYBPC3 30 20x-Single File Export-149.tif	20	6.8	Disabled	Red	Yes	No	Balanced	1	5			1.5	2.5	Default	0.1	0.05	10	1	10	0.5
264h sample TropT MYBPC3 31 20x-Single File Export-150.tif	20	6.8	Disabled	Red	Yes	No	Balanced	1	5			1.5	2.5	Default	0.1	0.05	10	1	10	0.5
336h ctrl atropM KI67 4 20x-Single File Export-04.tif	20	6.8	Disabled	Red	Yes	No	Balanced	1	5			1.5	2.5	Default	0.1	0.05	10	1	10	0.5
336h ctrl atropM KI67 5 20x-Single File Export-05.tif	20	6.8	Disabled	Red	Yes	No	Balanced	1	5			1.5	2.5	Default	0.1	0.05	10	1	10	0.5
336h ctrl atropM KI67 11 20x-Single File Export-11.tif	20	6.8	Disabled	Red	Yes	No	Balanced	1	5			1.5	2.5	Default	0.1	0.05	10	1	10	0.5
336h ctrl TropT aact 1 20x-Single File Export-62.tif	20	6.8	Disabled	Red	Yes	No	Balanced	1	5			1.5	2.5	Default	0.1	0.05	10	1	10	0.5
336h ctrl TropT aact 2 20x-Single File Export-63.tif	20	6.8	Disabled	Red	Yes	No	Balanced	1	5			1.5	2.5	Default	0.1	0.05	10	1	10	0.5
336h ctrl TropT aact 4 20x-Single File Export-65.tif	20	6.8	Disabled	Red	Yes	No	Balanced	1	5			1.5	2.5	Default	0.1	0.05	10	1	10	0.5
336h ctrl TropT aact 5 20x-Single File Export-66.tif	20	6.8	Disabled	Red	Yes	No	Balanced	1	5			1.5	2.5	Default	0.1	0.05	10	1	10	0.5
336h ctrl TropT aact 6 20x-Single File Export-67.tif	20	6.8	Disabled	Red	Yes	No	Balanced	1	5			1.5	2.5	Default	0.1	0.05	10	1	10	0.5
336h ctrl TropT aact 7 20x-Single File Export-68.tif	20	6.8	Disabled	Red	Yes	No	Balanced	1	5			1.5	2.5	Default	0.1	0.05	10	1	10	0.5
336h ctrl TropT aact 10 20x-Single File Export-71.tif	20	6.8	Disabled	Red	Yes	No	Balanced	1	5			1.5	2.5	Default	0.1	0.05	10	1	10	0.5
336h ctrl TropT aact 12 20x-Single File Export-73.tif	20	6.8	Disabled	Red	Yes	No	Balanced	1	5			1.5	2.5	Default	0.1	0.05	10	1	10	0.5
336h ctrl TropT aact 13 20x-Single File Export-74.tif	20	6.8	Disabled	Red	Yes	No	Balanced	1	5			1.5	2.5	Default	0.1	0.05	10	1	10	0.5
336h ctrl TropT MYBPC3 1 20x-Single File Export-100.tif	20	6.8	Disabled	Red	Yes	No	Balanced	1	5			1.5	2.5	Default	0.1	0.05	10	1	10	0.5
336h ctrl TropT MYBPC3 7 20x-Single File Export-106.tif	20	6.8	Disabled	Red	Yes	No	Balanced	1	5			1.5	2.5	Default	0.1	0.05	10	1	10	0.5
336h sample atropM KI67 2 20x-Single File Export-02.tif	20	6.8	Disabled	Red	Yes	No	Balanced	1	5			1.5	2.5	Default	0.1	0.05	10	1	10	0.5
336h sample atropM KI67 3 20x-Single File Export-03.tif	20	6.8	Disabled	Red	Yes	No	Balanced	1	5			1.5	2.5	Default	0.1	0.05	10	1	10	0.5
336h sample atropM KI67 7 20x-Single File Export-07.tif	20	6.8	Disabled	Red	Yes	No	Balanced	1	5			1.5	2.5	Default	0.1	0.05	10	1	10	0.5
336h sample atropM KI67 8 20x-Single File Export-08.tif	20	6.8	Disabled	Red	Yes	No	Balanced	1	5			1.5	2.5	Default	0.1	0.05	10	1	10	0.5
336h sample atropM KI67 9 20x-Single File Export-09.tif	20	6.8	Disabled	Red	Yes	No	Balanced	1	5			1.5	2.5	Default	0.1	0.05	10	1	10	0.5
336h sample atropM KI67 11 20x-Single File Export-11.tif	20	6.8	Disabled	Red	Yes	No	Balanced	1	5			1.5	2.5	Default	0.1	0.05	10	1	10	0.5
336h sample atropM KI67 12 20x-Single File Export-12.tif	20	6.8	Disabled	Red	Yes	No	Balanced	1	5			1.5	2.5	Default	0.1	0.05	10	1	10	0.5
336h sample atropM KI67 13 20x-Single File Export-13.tif	20	6.8	Disabled	Red	Yes	No	Balanced	1	5			1.5	2.5	Default	0.1	0.05	10	1	10	0.5
336h sample atropM KI67 14 20x-Single File Export-14.tif	20	6.8	Disabled	Red	Yes	No	Balanced	1	5			1.5	2.5	Default	0.1	0.05	10	1	10	0.5
336h sample atropM KI67 15 20x-Single File Export-15.tif	20	6.8	Disabled	Red	Yes	No	Balanced	1	5			1.5	2.5	Default	0.1	0.05	10	1	10	0.5
336h sample atropM KI67 16 20x-Single File Export-16.tif	20	6.8	Disabled	Red	Yes	No	Balanced	1	5			1.5	2.5	Default	0.1	0.05	10	1	10	0.5
336h sample atropM KI67 17 20x-Single File Export-17.tif	20	6.8	Disabled	Red	Yes	No	Balanced	1	5			1.5	2.5	Default	0.1	0.05	10	1	10	0.5
336h sample atropM KI67 18 20x-Single File Export-18.tif	20	6.8	Disabled	Red	Yes	No	Balanced	1	5			1.5	2.5	Default	0.1	0.05	10	1	10	0.5
336h sample atropM KI67 23 20x-Single File Export-23.tif	20	6.8	Disabled	Red	Yes	No	Balanced	1	5			1.5	2.5	Default	0.1	0.05	10	1	10	0.5
336h sample atropM KI67 24 20x-Single File Export-24.tif	20	6.8	Disabled	Red	Yes	No	Balanced	1	5			1.5	2.5	Default	0.1	0.05	10	1	10	0.5
336h sample TropT aact 1 20x-Single File Export-121.tif	20	6.8	Disabled	Red	Yes	No	Balanced	1	5			1.5	2.5	Default	0.1	0.05	10	1	10	0.5
336h sample TropT aact 4 20x-Single File Export-124.tif	20	6.8	Disabled	Red	Yes	No	Balanced	1	5			1.5	2.5	Default	0.1	0.05	10	1	10	0.5
336h sample TropT aact 7 20x-Single File Export-127.tif	20	6.8	Disabled	Red	Yes	No	Balanced	1	5			1.5	2.5	Default	0.1	0.05	10	1	10	0.5
336h sample TropT aact 8 20x-Single File Export-128.tif	20	6.8	Disabled	Red	Yes	No	Balanced	1	5			1.5	2.5	Default	0.1	0.05	10	1	10	0.5
336h sample TropT aact 9 20x-Single File Export-129.tif	20	6.8	Disabled	Red	Yes	No	Balanced	1	5			1.5	2.5	Default	0.1	0.05	10	1	10	0.5
336h sample TropT aact 10 20x-Single File Export-130.tif	20	6.8	Disabled	Red	Yes	No	Balanced	1	5			1.5	2.5	Default	0.1	0.05	10	1	10	0.5
336h sample TropT aact 19 20x-Single File Export-139.tif	20	6.8	Disabled	Red	Yes	No	Balanced	1	5			1.5	2.5	Default	0.1	0.05	10	1	10	0.5
336h sample TropT aact 20 20x-Single File Export-140.tif	20	6.8	Disabled	Red	Yes	No	Balanced	1	5			1.5	2.5	Default	0.1	0.05	10	1	10	0.5
336h sample TropT aact 21 20x-Single File Export-141.tif	20	6.8	Disabled	Red	Yes	No	Balanced	1	5			1.5	2.5	Default	0.1	0.05	10	1	10	0.5
336h sample TropT aact 23 20x-Single File Export-143.tif	20	6.8	Disabled	Red	Yes	No	Balanced	1	5			1.5	2.5	Default	0.1	0.05	10	1	10	0.5
336h sample TropT MYBPC3 9 20x-Single File Export-213.tif	20	6.8	Disabled	Red	Yes	No	Balanced	1	5			1.5	2.5	Default	0.1	0.05	10	1	10	0.5
336h sample TropT MYBPC3 15 20x-Single File Export-219.tif	20	6.8	Disabled	Red	Yes	No	Balanced	1	5			1.5	2.5	Default	0.1	0.05	10	1	10	0.5
336h sample TropT MYBPC3 18 20x-Single File Export-222.tif	20	6.8	Disabled	Red	Yes	No	Balanced	1	5			1.5	2.5	Default	0.1	0.05	10	1	10	0.5
336h sample TropT MYBPC3 20 20x-Single File Export-224.tif	20	6.8	Disabled	Red	Yes	No	Balanced	1	5			1.5	2.5	Default	0.1	0.05	10	1	10	0.5
336h sample TropT MYBPC3 22 20x-Single File Export-226.tif	20	6.8	Disabled	Red	Yes	No	Balanced	1	5			1.5	2.5	Default	0.1	0.05	10	1	10	0.5
336h sample TropT MYBPC3 23 20x-Single File Export-227.tif	20	6.8	Disabled	Red	Yes	No	Balanced	1	5			1.5	2.5	Default	0.1	0.05	10	1	10	0.5

## Sheet: UTA.06108 controls
Image	Cell	Component	Mean orientation	Circ. variance	Angular std	Circ. skewness	Circ. kurtosis	Mean wavelength(µm)	Median wavelength (µm)	Mode wavelength (µm)	Std wavelength(µm)	Component	Mean orientation	Circ. variance	Angular std	Circ. skewness	Circ. kurtosis	Mean wavelength(µm)	Median wavelength (µm)	Mode wavelength (µm)	Std wavelength(µm)	Detail SNR (dB)	Center X (pixels)	Center Y (pixels)	Center X (µm)	Center Y (µm)	Area (µm^2)	Perimeter (µm)	Major axis (µm)	Minor axis (µm)	Eccentricity	Solidity
14d control TnT aact 40x 6.tif	1	Mixed	81.9291	0.983454	1.40246	-0.000474971	0.0285721	2.46278	2.15422	1.00063	1.17905	Detail	61.7517	0.246692	0.702414	0.00372061	0.282752	1.88817	1.88837	1.89237	0.0677549	1.42398
11d control TnT aact 40x 4.tif	1	Mixed	41.6494	0.978499	1.39893	-0.00574037	0.0110768	2.98157	2.9932	1.00063	1.20497	Detail	54.9047	0.0618226	0.351632	-0.00516425	0.770529	2.12552	2.11481	2.07206	0.186295	1.18287
168h ctrl kaikki 13 20x.tif	1	Mixed	116.834	0.977878	1.39848	0.0201369	-0.058892	3.04307	3.01124	1.87234	1.12042	Detail	151.117	0.0332235	0.257773	0.0031913	0.87143	4.10503	4.12008	4.24566	0.235258	1.5847
96h ctrl kaikki 2 40x.tif	1	Mixed	44.5199	0.974582	1.39612	-0.029415	0.0135923	3.19047	3.31249	4.97308	1.17929	Detail	56.9187	0.140831	0.530719	0.00276964	0.497662	2.44469	2.44012	2.45147	0.0961356	1.62611
96h ctrl kaikki 1 20x.tif	1	Mixed	61.9729	0.971622	1.394	-0.120229	0.0929297	2.78785	2.67858	1.74074	1.11664	Detail	51.3632	0.0128006	0.160004	-0.000704469	0.949607	2.92144	2.89501	2.85426	0.379411	3.12253
11d control TnT aact 40x 2.tif	1	Mixed	163.063	0.96714	1.39078	0.00965772	0.00157154	2.59959	2.35662	1.00063	1.19967	Detail	40.5982	0.115062	0.479713	0.00192536	0.596319	1.34004	1.33795	1.27116	0.0678201	1.78319
14d control TnT MYBP 40x 6.tif	1	Mixed	108.706	0.959387	1.3852	-0.0541536	0.110806	3.31562	3.45143	4.97308	1.17055	Detail	77.7205	0.183999	0.606628	0.068356	0.412383	2.22538	2.22436	2.20365	0.0559298	0.905562
14d control TnT MYBP 40x 5.tif	1	Mixed	136.468	0.952879	1.38049	-0.0315706	0.00263538	3.03369	3.03729	3.28444	1.1081	Detail	116.704	0.0300523	0.245163	-0.00466646	0.88441	3.40169	3.38731	3.3479	0.22567	1.13254
168h ctrl kaikki 17 20x.tif	1	Mixed	94.9407	0.952088	1.37992	-0.0105263	-0.0348648	3.01615	2.98051	2.14888	1.12457	Detail	142.628	0.055504	0.333179	-0.00178447	0.789105	2.77676	2.55367	2.00125	0.993591	1.49615
14d control TnT aact 40x 2.tif	1	Mixed	122.991	0.948451	1.37728	-0.0124728	-0.0111355	2.82266	2.70063	1.02401	1.19637	Detail	95.4643	0.013591	0.16487	-0.000179849	0.946318	4.83804	4.83748	4.83548	0.0548856	1.72969
7d control MLC2a MLC2v 40x 12.tif	1	Mixed	140.993	0.94769	1.37673	0.00990783	-0.00776718	1.96012	1.6018	1.00063	0.974153	Detail	60.9949	0.192274	0.62012	-0.0412334	0.36666	1.82896	1.82491	1.81355	0.0778661	1.03798
4d control TnT MYBP 20x 12.tif	1	Mixed	123.527	0.944929	1.37472	0.0405973	0.0137312	3.02386	2.9745	2.09744	1.12618	Detail	100.511	0.0569345	0.337445	0.0194276	0.783507	4.18314	4.19021	4.24566	0.230793	1.47078
4d control TnT MYBP 40x 15.tif	1	Mixed	139.59	0.943003	1.37332	-0.026222	-0.0233472	3.08193	3.04397	2.76275	1.12406	Detail	17.7196	0.0893222	0.422663	-0.00534587	0.674172	3.87376	3.84153	3.70393	0.27188	1.23927
7d control MLC2a MLC2v 40x 14.tif	1	Mixed	135.578	0.942642	1.37306	0.00487852	-0.00381069	2.08791	1.73406	1.00063	1.03611	Detail	66.4926	0.155204	0.557143	-0.00647613	0.474377	1.03871	1.03603	1.00664	0.0234812	1.14538
4d control TnT MYBP 40x 16.tif	1	Mixed	142.188	0.933545	1.36641	-0.0153846	0.0611311	2.91363	2.77744	2.14888	1.11382	Detail	134.479	0.0988315	0.444593	0.00572252	0.652104	4.63033	4.66448	4.83548	0.190757	1.61754
4d control TnT MYBP 40x 20.tif	1	Mixed	69.7764	0.930895	1.36447	-0.0201563	-0.0155163	2.91809	2.81151	1.00063	1.21072	Detail	31.6735	0.240738	0.693884	-0.0854419	0.289088	1.73275	1.7334	1.74074	0.0687775	1.37369
4d control TnT MYBP 20x 9.tif	1	Mixed	34.6536	0.928018	1.36236	-0.00583961	0.00911353	3.17172	3.20495	3.10809	1.10476	Detail	15.9963	0.153265	0.553652	0.062629	0.444856	4.57983	4.57831	4.58098	0.183228	1.1396
4d control TnT MYBP 40x 21.tif	1	Mixed	159.551	0.927643	1.36209	-0.0457311	-0.0724087	3.09846	3.08738	2.76342	1.13788	Detail	166.506	0.0591659	0.343994	-0.019998	0.773455	2.48773	2.48754	2.48687	0.0450327	1.10488
11d control TnT aact 40x 5.tif	1	Mixed	143.297	0.925078	1.3602	-0.0299703	0.0203983	2.63807	2.43143	1.00063	1.21233	Detail	139.157	0.0313936	0.250574	0.00120711	0.877036	4.83804	4.83748	4.83548	0.0548856	1.06506
11d control TnT aact 40x 11.tif	1	Mixed	170.5	0.917084	1.35431	0.0108636	0.0158187	2.36024	1.9418	1.00063	1.21353	Detail	0.137518	0.00287385	0.0758135	-4.95935e-05	0.988544	3.40992	3.40467	3.41336	0.134128	4.7144
7d control MLC2a MLC2v 40x 5.tif	1	Mixed	137.371	0.916775	1.35409	-0.012526	0.0046291	2.99005	2.93909	1.52699	1.18444	Detail	22.4621	0.0912776	0.427265	0.00391024	0.655268	4.83804	4.83748	4.83548	0.0548856	2.78685
4d control TnT MYBP 40x 7.tif	1	Mixed	144.821	0.908265	1.34779	-0.0318094	-0.0153638	2.75052	2.55768	1.95583	1.1582	Detail	116.875	0.164089	0.572868	-0.0741902	0.448247	2.85624	2.85493	2.85359	0.0646937	1.33828
4d control TnT MYBP 20x 10.tif	1	Mixed	117.87	0.905725	1.3459	0.142013	0.060077	3.08824	3.09607	4.97308	1.15806	Detail	135.424	0.00720831	0.120069	-0.000107593	0.971382	4.04419	4.05127	4.14479	0.471746	1.9463
14d control TnT MYBP 40x 9.tif	1	Mixed	161.944	0.905314	1.3456	-0.0609978	0.00764276	2.9425	2.83088	1.65791	1.18742	Detail	51	0.126276	0.502546	0.0220608	0.561764	1.55728	1.55705	1.51363	0.116003	2.16326
14d control TnT aact 40x 5.tif	1	Mixed	127.725	0.903429	1.34419	-0.0141689	0.0241936	3.00899	3.06267	1.00063	1.22212	Detail	106.916	0.00319702	0.0799627	-0.00010121	0.987251	2.63994	2.63917	2.63717	0.0557013	1.39391
4d control TnT MYBP 40x 19.tif	1	Mixed	118.976	0.90307	1.34393	-0.0253811	-0.0326557	3.00739	2.95513	1.75811	1.18557	Detail	98.4231	0.0120084	0.154974	-0.000939514	0.952607	2.34585	2.34526	2.35194	0.0514284	1.51565
14d control TnT aact 40x 1.tif	1	Mixed	126.76	0.897639	1.33988	0.00975377	-0.0112286	2.828	2.74004	1.00063	1.21485	Detail	61.8511	0.0847466	0.411695	0.00854486	0.691001	1.07217	1.07076	1.06141	0.0153531	1.40065
14d control TnT MYBP 40x 1.tif	1	Mixed	137.998	0.706987	1.18911	0.00626897	0.0912771	2.90577	2.79882	1.74074	1.15886	Detail	49.9759	0.141454	0.531891	-0.0080446	0.514156	2.738	2.58106	1.72338	1.07503	2.23154
14d control TnT MYBP 40x 10.tif	1	Mixed	140.282	0.853309	1.30638	-0.0766145	-0.0377252	3.09893	3.22165	1.00063	1.17901	Detail	93.1387	0.29597	0.769377	-0.0473051	0.162595	1.02028	1.01933	1.01198	0.0108481	1.06463
14d control TnT MYBP 40x 11.tif	1	Mixed	141.546	0.618795	1.11247	0.00719355	0.16136	3.0944	3.15285	1.00063	1.17419	Detail	50.6056	0.112668	0.474695	0.00788368	0.600066	3.17163	3.21564	2.63784	1.05455	3.05464
14d control TnT MYBP 40x 13.tif	1	Mixed	79.5992	0.63016	1.12264	-0.0111975	0.196077	3.42257	3.58235	4.35253	1.08202	Detail	50.205	0.131267	0.51238	-0.00576184	0.548145	1.01146	1.01131	1.00664	0.00522738	1.22255
14d control TnT MYBP 40x 14.tif	1	Mixed	144.501	0.698651	1.18208	0.0201212	0.0831313	3.26683	3.39532	4.97308	1.19462	Detail	53.5054	0.158326	0.562718	0.0306306	0.45981	3.26071	3.4688	4.83548	1.15574	2.51483
14d control TnT MYBP 40x 2.tif	1	Mixed	131.155	0.688719	1.17364	0.0227529	0.0454375	2.98914	2.88365	2.32055	1.17977	Detail	45.1365	0.129845	0.509598	0.00219348	0.544142	2.69929	2.44947	2.32122	1.10876	2.46716
14d control TnT MYBP 40x 3.tif	1	Mixed	128.699	0.79739	1.26285	-0.0126914	0.0606254	2.92826	2.98719	1.00063	1.26124	Detail	36.2762	0.215166	0.655996	-0.00310224	0.309142	3.22834	3.48283	4.14479	1.14983	2.27056
14d control TnT MYBP 40x 4.tif	1	Mixed	138.45	0.881655	1.3279	0.0101542	0.00839978	2.60286	2.34526	1.34931	1.14828	Detail	156.666	0.0213364	0.206574	0.000915499	0.916217	4.83804	4.83748	4.83548	0.0548856	1.6151
14d control TnT MYBP 40x 8.tif	1	Mixed	4.63101	0.631599	1.12392	0.00486565	0.0842427	3.34652	3.5396	4.97308	1.15992	Detail	74.8712	0.180657	0.601094	0.0386846	0.401099	1.69049	1.69131	1.72338	0.0483008	2.3389
168h ctrl kaikki 10 40x (2).tif	1	Mixed	144.367	0.26491	0.727887	-0.0426114	0.565275	3.2145	3.29913	4.97308	1.15166	Detail	175.904	0.0261372	0.228636	0.0038734	0.898141	1.44814	1.42212	1.62719	0.185959	0.634332
168h ctrl kaikki 11 40x (2).tif	1	Mixed	155.194	0.320206	0.800258	-0.0228157	0.487941	3.64318	3.84754	4.35186	0.981427	Detail	64.9222	0.0132699	0.16291	0.000805423	0.947753	3.66129	3.85422	4.35253	0.897746	7.74399
168h ctrl kaikki 12 40x.tif	1	Mixed	6.11723	0.748467	1.22349	0.121201	0.260369	2.76186	2.53163	1.68998	1.15558	Detail	15.3722	0.220282	0.66375	-0.0111112	0.32073	1.73532	1.70735	1.68998	0.172992	3.7529
168h ctrl kaikki 13 40x.tif	1	Mixed	10.8388	0.47149	0.971072	0.0107914	0.250958	2.72544	2.55701	2.35261	1.07563	Detail	92.5738	0.0690868	0.371717	0.0125857	0.741833	2.60891	2.46884	2.48687	0.935752	3.78338
168h ctrl kaikki 15 40x.tif	1	Mixed	18.108	0.403681	0.898533	0.0599852	0.444981	3.14599	3.13414	4.97308	1.13986	Detail	50.3312	0.123592	0.497176	0.0109931	0.568714	1.17696	1.17697	1.1763	0.0228574	1.60684
168h ctrl kaikki 16 40x.tif	1	Mixed	152.782	0.70287	1.18564	0.114428	0.127315	2.67978	2.48353	1.00063	1.18229	Detail	52.881	0.186653	0.610988	0.149859	0.426023	2.37257	2.08408	1.45084	1.07954	2.33942
168h ctrl kaikki 18 20x.tif	1	Mixed	65.0417	0.671301	1.15871	-0.0474986	0.210581	3.05613	3.03662	2.38467	1.13802	Detail	29.464	0.00319278	0.0799097	-0.000160801	0.987276	2.00086	1.63053	1.4268	0.633093	1.24938
168h ctrl kaikki 19 20x (2).tif	1	Mixed	32.6906	0.46718	0.966623	-0.00440247	0.315858	2.80677	2.66723	1.89171	1.13196	Detail	25.7647	0.0525735	0.324264	0.0285276	0.806219	1.08161	1.08145	1.08145	0.00868557	0.879421
168h ctrl kaikki 19 20x.tif	1	Mixed	39.776	0.858193	1.31011	-0.127404	0.0181183	2.80931	2.67124	1.87167	1.0937	Detail	20.7258	0.171537	0.585725	-0.0784191	0.423138	1.1693	1.16962	1.16829	0.0109444	1.89119
168h ctrl kaikki 2 40x.tif	1	Mixed	150.351	0.827674	1.2866	0.00535931	0.101246	3.0911	3.1475	4.14479	1.16182	Detail	147.939	0.0133959	0.163682	0.00231772	0.947142	3.35477	3.34656	3.28444	0.143701	1.97214
168h ctrl kaikki 3 40x.tif	1	Mixed	105.889	0.473735	0.973381	-0.057375	0.412917	3.0192	2.91438	2.59776	1.09086	Detail	15.182	0.0263434	0.229536	-0.00102529	0.897982	3.01576	2.85159	2.56035	0.992539	5.76041
168h ctrl kaikki 4 40x (2).tif	1	Mixed	40.4059	0.51078	1.01072	0.0466226	0.333418	3.43069	3.50153	3.48149	1.00519	Detail	38.31	0.0402556	0.283745	0.00269671	0.844767	1.6497	1.64522	1.61182	0.11839	1.37167
168h ctrl kaikki 5 40x (2).tif	1	Mixed	116.846	0.755569	1.22928	-0.0992652	-0.0121882	3.31809	3.39866	4.46342	1.08635	Detail	101.175	0.0137646	0.165919	-0.000418089	0.94563	1.93961	1.93913	1.95583	0.0630155	2.39406
168h ctrl kaikki 5 40x.tif	1	Mixed	178.899	0.729456	1.20785	0.0671151	0.196157	2.77242	2.61179	1.68998	1.14969	Detail	17.5152	0.14048	0.530057	-0.00246762	0.524002	1.74866	1.73674	1.67395	0.147577	1.83233
168h ctrl kaikki 6 40x.tif	1	Mixed	105.867	0.35215	0.839226	-0.0452829	0.630713	3.12905	3.08204	1.97854	1.09312	Detail	99.7976	0.0124841	0.158013	0.000601806	0.95071	2.17195	2.17025	2.14955	0.0450849	1.69775
168h ctrl kaikki 7 40x (2).tif	1	Mixed	9.24906	0.609079	1.1037	0.109773	0.292663	3.30077	3.46078	4.46342	1.16241	Detail	31.9142	0.101714	0.45103	0.0300153	0.639228	1.48619	1.48691	1.47556	0.0349675	2.03736
168h ctrl kaikki 8 40x (2).tif	1	Mixed	44.367	0.877403	1.32469	-0.0278957	0.0486124	3.46377	3.58703	4.97308	1.03908	Detail	43.6753	0.115526	0.480679	-0.00517578	0.591161	1.69941	1.68129	1.65791	0.201998	1.55459
168h ctrl kaikki 8 40x.tif	1	Mixed	70.4866	0.838146	1.29472	-0.072131	0.0124545	3.24691	3.34856	4.46342	1.13663	Detail	46.5733	0.122221	0.494411	-0.0120945	0.574573	1.36806	1.37069	1.40342	0.0611756	1.8804
168h ctrl kaikki 9 40x (2).tif	1	Mixed	33.5872	0.849619	1.30355	-0.0508378	-0.00202741	3.41513	3.55764	4.46342	1.06483	Detail	38.4921	0.223213	0.668151	-9.11218e-05	0.322725	1.58594	1.57509	1.56841	0.197146	2.07834
168h ctrl kaikki 9 40x.tif	1	Mixed	139.799	0.445869	0.944319	0.0300232	0.432939	2.92233	2.94577	1.00063	1.16199	Detail	50.8598	0.017257	0.18578	-0.000269243	0.932407	3.0858	3.1475	3.22365	1.00398	6.13534
264h ctrl kaikki 1 40x (2).tif	1	Mixed	51.6077	0.609929	1.10447	-0.0489352	0.179617	3.46663	3.58169	4.70456	1.02593	Detail	38.6058	0.044609	0.298694	-0.00124676	0.830447	1.73911	1.73273	1.67395	0.154163	1.95266
264h ctrl kaikki 1 40x.tif	1	Mixed	143.227	0.599994	1.09544	0.0148412	0.202943	3.10672	3.14216	1.61182	1.16502	Detail	45.2909	0.762472	1.23489	0.133678	0.196969	1.71076	1.70267	1.62719	0.131099	3.81884
264h ctrl kaikki 2 40x.tif	1	Mixed	100.815	0.803843	1.26795	-0.127125	0.109929	2.88178	2.65654	1.70668	1.13269	Detail	77.1826	0.159732	0.565211	0.0105605	0.465653	1.94046	1.93379	1.95583	0.163695	4.28676
264h ctrl kaikki 4 40x.tif	1	Mixed	133.287	0.85741	1.30951	-0.0507219	0.120617	2.77656	2.55701	1.77681	1.13473	Detail	42.3691	0.163091	0.571124	-0.0155019	0.455627	1.80172	1.78951	1.77615	0.139566	5.52993
264h ctrl kaikki 5 40x.tif	1	Mixed	137.034	0.762087	1.23457	-0.0878249	0.115891	2.79909	2.59241	1.72338	1.16909	Detail	67.1835	0.738474	1.2153	-0.127068	-0.0206194	1.83596	1.80821	1.72338	0.260988	2.37305
4d control TnT MYBP 20x 01.tif	1	Mixed	174.681	0.864508	1.31492	-0.0686983	-0.0414709	3.54269	3.72397	4.70456	1.05403	Detail	82.3273	0.718972	1.19914	-0.19633	-0.0474056	3.47749	3.64381	4.46342	1.0115	2.14419
4d control TnT MYBP 20x 11.tif	1	Mixed	167.744	0.754531	1.22844	0.0248157	0.147145	3.13474	3.17957	4.24566	1.12999	Detail	8.54314	0.00136394	0.052229	-4.53497e-07	0.994549	4.18199	4.19823	4.83548	0.453086	0.88186
4d control TnT MYBP 20x 13.tif	1	Mixed	133.448	0.854497	1.30728	0.00947728	0.0356165	3.29032	3.39733	4.97308	1.10952	Detail	117.116	0.000948012	0.0435434	-6.21601e-07	0.996209	4.83804	4.83748	4.83548	0.0548856	0.862559
4d control TnT MYBP 20x 14.tif	1	Mixed	156.657	0.885977	1.33115	0.058151	-0.0147418	3.28859	3.39733	4.35186	1.10041	Detail	171.958	0.0921674	0.429342	0.00174073	0.650727	3.22591	3.22499	3.22365	0.0536602	1.6103
4d control TnT MYBP 20x 2.tif	1	Mixed	124.786	0.892827	1.33628	-0.0923284	0.0190263	3.32655	3.402	4.97308	1.08952	Detail	102.953	0.025148	0.224267	-0.000391716	0.901598	4.83804	4.83748	4.83548	0.0548856	1.65203
4d control TnT MYBP 20x 25.tif	1	Mixed	78.3157	0.615328	1.10935	0.0210444	0.0963614	3.21472	3.26373	4.97308	1.11355	Detail	169.021	0.133593	0.516901	0.0168744	0.540104	3.09732	3.07202	2.59843	1.04304	2.9204
4d control TnT MYBP 40x 17.tif	1	Mixed	151.805	0.713096	1.19423	0.0561911	0.115524	2.79124	2.64452	1.01198	1.18174	Detail	64.031	0.0889537	0.421791	0.0133597	0.6764	2.77361	2.6699	1.61182	1.13241	2.5824
4d control TnT MYBP 40x 18.tif	1	Mixed	139.193	0.762756	1.23512	-0.000599854	0.11075	2.83225	2.70931	1.97788	1.11865	Detail	50.5708	0.119483	0.488841	-0.00243614	0.583591	2.75461	2.57438	1.72404	1.10428	2.41354
4d control TnT MYBP 40x 22.tif	1	Mixed	173.004	0.888245	1.33285	0.021137	0.0461628	2.89198	2.71666	1.77615	1.12603	Detail	51.0018	0.633176	1.12532	0.097609	-0.13443	1.77282	1.77214	1.75878	0.0914243	2.52921
4d control TnT MYBP 40x 23.tif	1	Mixed	25.6824	0.861517	1.31264	0.0603551	-0.039249	3.16062	3.23835	4.70522	1.16952	Detail	56.1195	0.203356	0.63774	0.0527881	0.31171	3.11476	3.11544	3.10876	0.0491072	1.49678
4d control TnT MYBP 40x 24.tif	1	Mixed	64.4873	0.844351	1.2995	0.032185	0.0507305	3.03655	2.97984	2.59843	1.14674	Detail	51.297	0.184201	0.606961	-0.00625913	0.404386	1.32862	1.30322	1.19234	0.197068	1.57413
4d control TnT MYBP 40x 26.tif	1	Mixed	159.536	0.597544	1.0932	-0.0160281	0.196778	2.76365	2.63717	1.97788	1.15033	Detail	65.8349	0.0682073	0.369343	0.00039051	0.746402	2.7155	2.57505	1.93379	1.08728	3.33427
4d control TnT MYBP 40x 27.tif	1	Mixed	139.934	0.886745	1.33172	0.0631154	0.0373712	3.03461	3.0079	1.81355	1.09835	Detail	150.786	0.0234105	0.216382	0.00405116	0.908764	4.56429	4.55292	4.46408	0.163485	1.56338
4d control TnT MYBP 40x 28.tif	1	Mixed	149.111	0.820219	1.2808	-0.128416	0.117591	2.98128	2.9097	2.63784	1.12153	Detail	54.4846	0.510525	1.01047	0.0934951	0.134557	1.54605	1.54569	1.52699	0.0393715	2.4432
4d control TnT MYBP 40x 29.tif	1	Mixed	115.95	0.726819	1.20567	0.0970719	0.0812258	3.15742	3.13815	4.97308	1.14791	Detail	34.7948	0.0890059	0.421915	0.0131814	0.67568	2.82209	2.6385	2.52294	1.03825	2.93993
4d control TnT MYBP 40x 3.tif	1	Mixed	137.775	0.820028	1.28065	-0.0122671	0.0150926	3.14976	3.17756	4.97308	1.18734	Detail	123.188	0.00510985	0.101093	-2.06275e-05	0.97966	4.83804	4.83748	4.83548	0.0548856	2.54261
4d control TnT MYBP 40x 4.tif	1	Mixed	168.021	0.823042	1.283	-0.179141	0.164875	3.42009	3.57234	4.97308	1.11935	Detail	138.349	0.00558354	0.105674	-2.29526e-05	0.977786	4.25622	4.25701	4.24566	0.0924887	1.37675
4d control TnT MYBP 40x 5.tif	1	Mixed	121.106	0.537591	1.03691	-0.0169636	0.220311	3.2189	3.27241	4.58165	1.12874	Detail	40.7505	0.0375602	0.274081	3.10637e-05	0.855597	3.01773	2.98184	2.29049	1.04006	3.02742
4d control TnT MYBP 40x 6.tif	1	Mixed	70.5277	0.797506	1.26294	0.0294826	0.0640353	3.15786	3.17155	4.97308	1.12698	Detail	155.755	0.548275	1.04716	-0.0515248	0.135508	1.97651	1.97587	1.97788	0.0310118	1.64554
4d control TnT MYBP 40x 8.tif	1	Mixed	90.5659	0.829967	1.28838	-0.00949952	0.0175703	3.04477	3.17756	1.00063	1.26446	Detail	60.9297	0.194141	0.623122	-0.00586957	0.374115	1.3051	1.31658	1.38137	0.142234	1.76309
7d control MLC2a MLC2v 40x 13.tif	1	Mixed	150.979	0.881743	1.32796	-0.0318241	-0.0241784	2.59603	2.23571	1.68998	1.19423	Detail	26.8718	0.714992	1.19582	0.160897	0.0658783	1.72433	1.71402	1.68998	0.120045	3.00542
7d control MLC2a MLC2v 40x 2.tif	1	Mixed	140.774	0.892663	1.33616	-0.0275033	0.00416421	2.51998	2.18361	1.00063	1.15971	Detail	143.426	0.369068	0.859149	0.00283211	-0.0613712	3.74561	3.74133	3.70326	0.152271	1.63558
7d control MLC2a MLC2v 40x 7.tif	1	Mixed	136.098	0.866426	1.31638	0.010057	0.0200647	2.67355	2.3633	1.62652	1.15087	Detail	60.4595	0.258528	0.719066	-0.033535	0.248352	1.74873	1.7354	1.62719	0.132011	4.15917
7d control MLC2a MLC2v 40x 9.tif	1	Mixed	111.154	0.850091	1.30391	-0.0227276	0.0199511	2.8555	2.72801	1.74074	1.1834	Detail	82.4468	0.132333	0.514458	-0.0238242	0.547783	1.74656	1.73941	1.72338	0.0874456	3.07255
96h ctrl kaikki 3 40x.tif	1	Mixed	78.9669	0.884992	1.33041	-0.0734886	-0.030752	2.94949	2.88833	1.56841	1.17171	Detail	40.0051	0.240297	0.693249	0.0216522	0.281636	1.89694	1.89037	1.87167	0.103556	2.83246
96h ctrl kaikki 8 20x.tif	1	Mixed	124.823	0.620841	1.11431	0.0544348	0.173694	3.02355	3.0099	2.07273	1.12247	Detail	166.12	0.00209741	0.0647675	-3.25112e-05	0.991627	3.51248	3.89363	3.22365	1.04444	0.897755
96h ctrl kaikki 9 20x.tif	1	Mixed	144.559	0.632282	1.12453	-0.0134841	-0.0262542	2.79963	2.66122	1.43882	1.16087	Detail	77.1437	0.0494725	0.314555	0.000858898	0.811763	2.61755	2.48754	1.47489	1.07059	2.66572
96h ctrl kaikki 9 40x.tif	1	Mixed	136.192	0.688987	1.17387	0.0366443	0.0835434	3.02771	2.96648	2.45214	1.09105	Detail	127.041	0.0026769	0.0731696	1.68939e-06	0.989318	1.61385	1.61383	1.61182	0.0207949	2.09072

## Sheet: UTA.06108 stretched
Image	Cell	Component	Mean orientation	Circ. variance	Angular std	Circ. skewness	Circ. kurtosis	Mean wavelength(µm)	Median wavelength (µm)	Mode wavelength (µm)	Std wavelength(µm)	Component	Mean orientation	Circ. variance	Angular std	Circ. skewness	Circ. kurtosis	Mean wavelength(µm)	Median wavelength (µm)	Mode wavelength (µm)	Std wavelength(µm)	Detail SNR (dB)	Center X (pixels)	Center Y (pixels)	Center X (µm)	Center Y (µm)	Area (µm^2)	Perimeter (µm)	Major axis (µm)	Minor axis (µm)	Eccentricity	Solidity
11d stretched TnT MYBP stack 20x 5.tif	1	Mixed	0.491194	0.983718	1.40265	-0.0036638	-0.100134	2.66439	2.47218	1.00063	1.16887	Detail	47.053	0.0919103	0.428743	-0.00787268	0.653853	4.02704	4.02456	4.04793	0.263266	1.5956
96h sample kaikki 5 40x (2).tif	1	Mixed	52.5697	0.970166	1.39296	-0.270242	0.0628622	3.49931	3.64114	4.97308	1.05196	Detail	38.6016	0.148385	0.544766	-0.0273257	0.504073	1.71699	1.7187	1.72338	0.0843358	1.61438
11d stretched TnT MYBP stack 20x 19.tif	1	Mixed	55.4015	0.968158	1.39152	0.0941585	0.101422	2.8244	2.72601	1.00063	1.2766	Detail	70.8069	0.0110797	0.14886	1.1725e-05	0.956157	4.83804	4.83748	4.83548	0.0548856	3.34766
14d_stretched_TnT MYBP stack_40x_27.tif	1	Mixed	119.252	0.963297	1.38802	0.0234175	-0.0232926	2.94034	2.86428	1.74074	1.18257	Detail	59.0294	0.169117	0.581578	-0.013637	0.44385	1.83362	1.82491	1.81355	0.181293	1.53463
96h sample kaikki 8 40x (2).tif	1	Mixed	118.657	0.963053	1.38784	0.0240903	0.0140859	3.37026	3.5022	4.83615	1.11476	Detail	57.0789	0.299918	0.774491	0.0436105	0.125463	3.02939	3.03528	3.05399	0.232653	1.40295
336h sample MLC2a 2 20x-Single File Export-19.tif	1	Mixed	177.906	0.959714	1.38543	0.00253895	-0.0360217	2.44954	2.15355	1.00063	1.15174	Detail	46.057	0.142766	0.534352	0.0235722	0.495461	3.18633	3.22232	3.41336	0.382119	1.09448
96h sample kaikki 12 40x (3).tif	1	Mixed	21.2271	0.952927	1.38053	0.113543	0.161041	3.35616	3.52825	4.97375	1.12919	Detail	36.0545	0.0794126	0.398529	0.00163571	0.704761	4.50784	4.5055	4.46342	0.225517	1.13682
168h sample kaikki 17 40x.tif	1	Mixed	112.109	0.950645	1.37887	-0.017544	-0.0252073	3.30979	3.39131	4.97375	1.11586	Detail	85.3506	0.00988153	0.140581	-0.000357117	0.96088	4.26784	4.25634	4.14479	0.297066	1.21425
14d_stretched_TnT MYBP stack_20x_29.tif	1	Mixed	145.731	0.947963	1.37693	-0.00512117	-0.0529034	2.90975	2.83489	1.95583	1.16435	Detail	11.9739	0.0147615	0.171823	-0.00244545	0.942112	2.78651	2.65854	2.09678	1.02094	2.27283
264h sample MLC2a 7 20x-Single File Export-18.tif	1	Mixed	116.38	0.945494	1.37513	0.158699	0.0725751	2.99728	3.00856	3.22365	1.15116	Detail	130.574	0.301054	0.775957	0.302069	0.191193	4.72198	4.72459	4.70522	0.114348	2.44043
336h sample TropT 5 40x-Single File Export-31.tif	1	Mixed	111.54	0.944432	1.37436	0.0368538	0.0211298	2.59606	2.32723	1.16094	1.18402	Detail	39.2722	0.149335	0.546508	0.01542	0.494236	1.48254	1.47556	1.47489	0.207992	1.79388
96h sample kaikki 24 40x.tif	1	Mixed	102.481	0.944393	1.37433	-0.00520804	0.0640737	3.01702	3.0787	1.45017	1.18799	Detail	37.5532	0.141254	0.531515	0.014434	0.522068	1.50458	1.46754	1.43882	0.280151	2.66413
11d stretched TnT MYBP stack 20x 16.tif	1	Mixed	26.2049	0.943874	1.37395	0.0141785	0.0449548	2.63073	2.4655	1.00063	1.1571	Detail	21.7003	0.042596	0.291877	-0.00762203	0.835455	2.28921	2.28514	2.26043	0.0798688	1.16084
168h sample kaikki 14 20x (4).tif	1	Mixed	97.6846	0.942829	1.37319	-0.050099	-0.00999659	3.02337	3.01925	1.02401	1.18971	Detail	93.9648	0.25885	0.719513	-0.334616	0.319144	4.42999	4.42133	4.35186	0.239889	1.67525
336h sample atropM 23 20x-Single File Export-22.tif	1	Mixed	19.459	0.939937	1.37108	-0.0340255	0.122952	2.9973	2.98452	1.74074	1.1601	Detail	9.46769	0.0215252	0.207486	0.0022728	0.915568	2.70903	2.52294	1.97788	0.82684	1.78197
96h sample kaikki 12 40x.tif	1	Mixed	30.8354	0.935593	1.36791	0.0758324	0.130819	2.72346	2.46416	1.62652	1.17885	Detail	39.55	0.222958	0.667769	0.00671028	0.311279	1.60563	1.59312	1.51363	0.235746	2.8094
168h sample kaikki 15 40x.tif	1	Mixed	142.71	0.935305	1.3677	0.0368811	0.0153106	2.96757	3.01257	1.46287	1.15272	Detail	61.979	0.306535	0.782988	-0.0294387	0.125513	3.3495	3.3479	3.3479	0.0901377	1.94935
168h sample kaikki 1 20x.tif	1	Mixed	19.2965	0.929709	1.3636	0.104203	-0.0428119	2.76797	2.67458	1.01799	1.14489	Detail	144.414	0.0570832	0.337885	-0.0141199	0.781809	1.74602	1.74742	1.77615	0.0248121	2.32168
168h sample kaikki 16 40x.tif	1	Mixed	117.668	0.928399	1.36264	-0.0282666	0.0605916	3.11186	3.1789	4.70456	1.18309	Detail	37.1582	0.112691	0.474743	0.00109471	0.607258	1.55522	1.54636	1.43882	0.167341	2.24437
96h sample kaikki 18 40x (2).tif	1	Mixed	101.924	0.927672	1.36211	-0.179925	0.0908953	3.46822	3.59571	4.70456	1.05556	Detail	82.6897	0.00357962	0.0846123	-4.40638e-05	0.985733	4.29788	4.31713	4.83548	0.368698	2.32778
336h sample atropM 14 20x-Single File Export-13.tif	1	Mixed	60.593	0.92568	1.36065	-0.0265283	0.0562745	3.13658	3.16821	4.97308	1.15297	Detail	35.192	0.00334386	0.0817785	2.50374e-07	0.986665	4.83804	4.83748	4.83548	0.0548856	2.26544
168h sample kaikki 9 40x (3).tif	1	Mixed	115.581	0.923762	1.35924	0.0302463	-0.0569029	3.52293	3.67921	4.97308	1.06747	Detail	53.2077	0.90283	1.34375	0.1471	0.233537	4.59251	4.6077	4.83548	0.199603	2.09729
7d stretched TnT MYBP stack 20x 16.tif	1	Mixed	128.73	0.921193	1.35735	0.0077303	0.143283	2.98	2.90503	2.72	1.13087	Detail	129.189	0.127759	0.505488	-0.0409779	0.546097	3.23654	3.23234	3.22365	0.197854	1.23887
14d_stretched_TnT MYBP stack_40x_6.tif	1	Mixed	53.8814	0.921047	1.35724	-0.0287197	0.0733003	3.14365	3.24903	3.28444	1.13741	Detail	65.469	0.0200723	0.200361	-0.00129814	0.921127	2.92909	2.93843	3.00122	0.113801	1.93802
96h sample kaikki 3 40x (3).tif	1	Mixed	89.9676	0.92003	1.35649	-0.00532209	0.00180847	3.10977	3.16754	3.41336	1.11342	Detail	69.643	0.0517856	0.321825	-0.0056094	0.802234	2.2208	2.21902	2.20365	0.0485649	0.748225
168h sample kaikki 7 20x (3).tif	1	Mixed	10.7422	0.919977	1.35645	-0.0377647	-0.120789	3.13471	3.13748	4.97308	1.16423	Detail	158.433	0.327016	0.808723	-0.0805127	0.119579	1.51659	1.5163	1.51363	0.0364499	2.13647
11d stretched TnT MYBP stack 20x 12.tif	1	Mixed	96.8359	0.914225	1.3522	-0.0719791	0.146662	3.28691	3.38664	4.97308	1.12267	Detail	90.6597	0.0106564	0.145989	6.40118e-06	0.957904	2.94354	2.94043	2.95045	0.104108	1.25798
264h sample atropM 20 20x-Single File Export-19.tif	1	Mixed	166.195	0.9121	1.35063	0.10026	0.0370163	2.98524	2.93108	1.50094	1.13976	Detail	15.6733	0.0127842	0.159901	-3.02162e-05	0.949584	2.2104	1.98522	1.50027	0.973408	2.59368
14d_stretched_TnT MYBP stack_20x_22.tif	1	Mixed	172.796	0.907529	1.34724	-0.00302073	-0.0392029	2.82579	2.70263	1.25245	1.17747	Detail	26.8226	0.0161522	0.179734	-0.000371195	0.936432	3.43265	3.4374	3.48149	0.0943113	1.60785
336h sample TropT 6 20x-Single File Export-32.tif	1	Mixed	9.07225	0.90579	1.34595	-0.0990216	0.0329261	3.19949	3.25104	4.97308	1.18043	Detail	90.464	0.818509	1.27946	-0.113271	0.186253	3.13656	3.14082	4.83548	1.13482	2.00386
14d_stretched_TnT MYBP stack_40x_15.tif	1	Mixed	72.1779	0.904674	1.34512	-0.0279172	0.023676	3.19118	3.30915	4.46342	1.18719	Detail	52.2512	0.218424	0.660945	-0.00628572	0.299295	1.61266	1.60247	1.5831	0.152295	1.37184
96h sample kaikki 7 20x.tif	1	Mixed	73.9194	0.902623	1.34359	0.0889242	0.056012	2.81775	2.70864	1.97788	1.14694	Detail	80.5341	0.050956	0.319236	-0.0191619	0.804825	3.12434	3.11811	3.05399	0.150633	2.10019
14d_stretched_TnT MYBP stack_40x_17.tif	1	Mixed	126.326	0.901324	1.34263	0.00751504	0.00316403	3.04357	3.01591	3.00122	1.0216	Detail	110.147	0.00271424	0.0736782	-2.21041e-06	0.989169	4.61039	4.61104	4.58098	0.169407	0.644362
11d stretched TnT MYBP stack 20x 4.tif	1	Mixed	129.979	0.90088	1.3423	0.0136971	0.0442729	3.00141	3.02727	1.00063	1.17425	Detail	134.705	0.169224	0.581762	0.0586213	0.41207	3.18298	3.18624	3.22365	0.0790094	1.41177
11d stretched TnT MYBP stack 20x 15.tif	1	Mixed	50.294	0.900088	1.34171	-0.0437414	-0.0162341	2.63054	2.42542	1.00063	1.16823	Detail	39.8547	0.800383	1.26521	-0.113574	-0.0537206	1.23677	1.23776	1.24377	0.0248668	1.31699
11d stretched TnT MYBP stack 20x 11.tif	1	Mixed	162.308	0.848956	1.30304	0.0495807	0.00188135	2.84085	2.74672	1.00063	1.17259	Detail	50.6606	0.247539	0.703618	0.0662561	0.219379	2.54812	2.26644	2.14955	1.07914	1.56578
11d stretched TnT MYBP stack 20x 13.tif	1	Mixed	118.47	0.87713	1.32448	0.019311	0.0144494	2.96795	2.92907	1.06141	1.16351	Detail	136.537	0.0815372	0.403825	0.0104735	0.694859	2.00281	2.00259	2.00125	0.0307302	0.887134
11d stretched TnT MYBP stack 20x 17.tif	1	Mixed	164.815	0.879142	1.326	0.0205903	-0.053578	3.07851	3.15552	1.00063	1.21639	Detail	1.80561	0.0873784	0.418039	-0.0328036	0.676327	1.21804	1.21839	1.21772	0.00733308	1.24854
11d stretched TnT MYBP stack 20x 18.tif	1	Mixed	175.717	0.659607	1.14857	-0.00904077	0.221483	2.76155	2.68459	1.00063	1.2057	Detail	0.52274	0.00090435	0.0425288	-3.52593e-05	0.996384	1.35992	1.36	1.36	0.0224031	3.55517
11d stretched TnT MYBP stack 20x 20.tif	1	Mixed	93.989	0.821616	1.28189	-0.0558141	0.0894504	2.81227	2.7534	1.00063	1.23516	Detail	92.8628	0.0486082	0.311795	0.00252024	0.815527	1.03883	1.0387	1.04204	0.0195363	0.927628
11d stretched TnT MYBP stack 20x 6.tif	1	Mixed	159.4	0.779754	1.2488	0.0333859	0.0961852	2.43249	2.10212	1.06141	1.15852	Detail	71.44	0.0802625	0.400656	-0.0041498	0.707029	2.33611	2.00326	1.0554	1.0626	2.38344
11d stretched TnT MYBP stack 20x 7.tif	1	Mixed	37.2925	0.678343	1.16477	0.00793601	0.145798	2.78315	2.61646	1.06809	1.2006	Detail	86.84	0.379029	0.870665	0.124324	0.0360501	1.12597	1.12287	1.12287	0.069499	1.63318
14d_stretched_TnT MYBP stack_20x_11.tif	1	Mixed	179.859	0.858896	1.31065	-0.037478	0.0261431	2.81384	2.64852	1.45084	1.16426	Detail	21.727	0.0539654	0.328528	0.00994018	0.792612	2.17172	2.16892	2.14888	0.0384935	1.56725
14d_stretched_TnT MYBP stack_20x_12.tif	1	Mixed	17.6171	0.863381	1.31406	0.0690811	0.0457013	2.96562	2.96581	3.62644	1.14868	Detail	36.1455	0.150923	0.549404	-0.0386281	0.450887	3.70988	3.7066	3.70326	0.108185	1.22793
14d_stretched_TnT MYBP stack_20x_21.tif	1	Mixed	149.23	0.368755	0.858784	-0.0932256	0.402407	2.70337	2.57839	2.45147	1.05226	Detail
14d_stretched_TnT MYBP stack_20x_25.tif	1	Mixed	35.1986	0.811986	1.27435	-0.0310041	0.0661003	2.82364	2.7367	1.41477	1.12775	Detail	25.397	0.11791	0.485614	-0.064602	0.591795	1.08854	1.0888	1.08813	0.00945588	1.68776
14d_stretched_TnT MYBP stack_20x_28.tif	1	Mixed	105.766	0.766337	1.23801	0.00830332	0.0233028	2.71927	2.57104	1.22573	1.13908	Detail	14.0684	0.273806	0.740008	0.0259378	0.186496	2.61283	2.50958	1.22573	1.02359	2.26553
14d_stretched_TnT MYBP stack_20x_4.tif	1	Mixed	120.237	0.831645	1.28969	-0.0223549	0.0663732	2.98834	3.00322	1.40408	1.19129	Detail	28.6172	0.0922518	0.429539	-0.00851066	0.670846	2.74441	2.72868	1.4268	1.08725	2.02492
14d_stretched_TnT MYBP stack_20x_5.tif	1	Mixed	105.355	0.856406	1.30874	0.0273198	0.0145238	3.04783	3.04931	3.10809	1.1508	Detail	23.0145	0.127533	0.505041	0.0227609	0.562125	2.65562	2.56636	1.31858	1.08172	1.5621
14d_stretched_TnT MYBP stack_20x_9.tif	1	Mixed	94.2814	0.720771	1.20064	-0.00490217	0.0540458	2.76467	2.59776	1.48758	1.15064	Detail	7.87649	0.210646	0.64907	-0.0632657	0.325339	2.5303	2.25575	1.48758	1.09459	2.67929
14d_stretched_TnT MYBP stack_40x_1.tif	1	Mixed	169.228	0.651862	1.14181	0.0905916	0.21157	2.90333	2.8576	1.00063	1.22192	Detail	6.33629	0.0311385	0.249554	-0.00380141	0.877797	1.36073	1.36067	1.36	0.0143188	2.37573
14d_stretched_TnT MYBP stack_40x_14.tif	1	Mixed	98.6546	0.789151	1.2563	-0.122491	0.0759812	2.57918	2.32122	1.65791	1.11194	Detail	66.488	0.184647	0.607695	-0.0379328	0.396603	1.67588	1.67061	1.64255	0.0698759	2.31998
14d_stretched_TnT MYBP stack_40x_18.tif	1	Mixed	115.004	0.844761	1.29982	-0.0218055	-0.00468609	2.69644	2.45281	1.61249	1.15843	Detail	52.2663	0.171875	0.586301	-0.0315925	0.44437	1.81098	1.80687	1.79418	0.0727396	2.27331
14d_stretched_TnT MYBP stack_40x_19.tif	1	Mixed	104.379	0.851085	1.30467	-0.0149772	-0.0109523	3.03489	3.00255	4.97308	1.17782	Detail	34.6023	0.169391	0.582051	0.0184301	0.435454	1.8649	1.86232	1.8523	0.0445178	1.46394
168h sample kaikki 1 40x (2).tif	1	Mixed	146.696	0.479581	0.979369	0.017842	0.345699	3.27205	3.40601	4.0486	1.13006	Detail	55.8239	0.0384784	0.277411	0.00380023	0.853653	3.2562	3.37862	2.85359	1.00356	4.90368
168h sample kaikki 1 40x (3).tif	1	Mixed	116.908	0.885798	1.33101	0.0688347	0.0573134	3.04693	3.02593	1.89237	1.20388	Detail	73.8819	0.0552946	0.332549	0.00711962	0.792368	2.27018	2.27513	2.35194	0.0776954	2.35362
168h sample kaikki 1 40x.tif	1	Mixed	121.712	0.730955	1.20909	-0.152939	0.0124147	3.02185	3.05933	1.74074	1.16507	Detail	91.173	0.160425	0.566436	-0.0598696	0.464005	1.78282	1.78416	1.77681	0.0744909	1.66047
168h sample kaikki 10 40x (2).tif	1	Mixed	56.9498	0.722923	1.20243	-0.0262819	0.113983	3.20487	3.26974	3.28444	1.09045	Detail	57.7036	0.100879	0.449175	0.0264981	0.64235	1.53751	1.54436	1.55438	0.118478	1.30591
168h sample kaikki 10 40x.tif	1	Mixed	126.628	0.684861	1.17035	0.0279797	0.138357	2.97871	2.90369	1.68998	1.06646	Detail	141.145	0.00459032	0.0958156	0.000472249	0.981745	2.32324	2.37065	2.48687	0.554464	1.11267
168h sample kaikki 11 20x.tif	1	Mixed	80.4963	0.592072	1.08818	-0.152168	0.321859	2.83287	2.71866	1.56841	1.16762	Detail	72.738	0.00751085	0.122563	-5.43957e-06	0.970171	4.83804	4.83748	4.83548	0.0548856	2.57943
168h sample kaikki 11 40x (2).tif	1	Mixed	23.9549	0.891948	1.33563	0.0119784	0.0909483	3.2892	3.32118	4.97308	1.08331	Detail	29.3286	0.267531	0.73148	0.0175952	0.194477	1.64397	1.64055	1.61182	0.132255	1.96293
168h sample kaikki 12 20x (2).tif	1	Mixed	108.467	0.694414	1.17849	-0.0408355	0.032677	2.94704	2.92907	1.00063	1.16654	Detail	53.3241	0.0717263	0.378751	0.0175356	0.730056	2.85463	2.84023	2.76342	0.995184	1.85254
168h sample kaikki 12 20x (4).tif	1	Mixed	96.8345	0.769937	1.24092	-0.0594766	0.000181702	2.87101	2.77878	1.32927	1.19126	Detail	3.41328	0.219347	0.66234	-0.0492244	0.308901	2.76976	2.63917	1.3286	1.13652	1.9757
168h sample kaikki 13 20x.tif	1	Mixed	100.328	0.648444	1.13881	0.00084738	0.0849985	3.03937	3.01858	2.52294	1.11173	Detail	6.05275	0.128802	0.507548	0.00985609	0.547178	2.86741	2.81819	2.35194	1.03686	2.60057
168h sample kaikki 13 40x.tif	1	Mixed	132.142	0.864854	1.31518	0.0243131	-0.0295482	3.03228	3.06267	1.72338	1.13672	Detail	42.0035	0.587619	1.08408	0.0878006	-0.0200991	2.82634	2.79882	1.70668	1.07581	1.52041
168h sample kaikki 14 20x (2).tif	1	Mixed	85.3978	0.422298	0.919019	-0.0134143	0.340191	2.85533	2.74204	1.91308	1.12051	Detail	72.7792	0.00083035	0.0407517	-3.4907e-06	0.996679	1.08687	1.10082	1.10884	0.0337414	1.09094
168h sample kaikki 15 20x (2).tif	1	Mixed	112.062	0.61424	1.10837	-0.0967428	0.118937	2.97382	2.88499	1.87167	1.14759	Detail	68.9	0.02564	0.226451	-0.00404586	0.900671	2.23103	1.90039	1.91308	0.946498	1.99133
168h sample kaikki 16 40x (2).tif	1	Mixed	127.799	0.779294	1.24843	-0.0235765	0.103831	3.20782	3.25237	4.24566	1.1004	Detail	123.136	0.0708082	0.37632	0.0241225	0.732123	4.73013	4.73595	4.83548	0.113798	0.84559
168h sample kaikki 17 20x.tif	1	Mixed	113.065	0.84901	1.30308	-0.0934922	0.036438	2.62101	2.40004	1.39273	1.14876	Detail	97.4386	0.133694	0.517095	-0.00491715	0.517464	3.22018	3.21029	3.22365	0.149277	1.71497
168h sample kaikki 18 20x (2).tif	1	Mixed	153.264	0.754919	1.22875	0.027887	0.0181062	2.98483	2.97383	2.2611	1.12782	Detail	63.1746	0.257648	0.717842	0.0724256	0.251629	2.89339	2.84491	2.2611	1.06472	2.15482
168h sample kaikki 19 20x.tif	1	Mixed	115.957	0.458349	0.957443	0.0731668	0.322416	2.75183	2.54766	2.32122	1.12949	Detail	96.177	0.000696195	0.0373147	3.00942e-06	0.997215	3.47358	3.47013	3.48149	0.0902075	0.710272
168h sample kaikki 2 40x (2).tif	1	Mixed	104.38	0.820422	1.28095	-0.0895559	0.0354917	3.14644	3.25571	3.95642	1.17258	Detail	74.1887	0.110924	0.471006	-0.0319252	0.611558	1.69107	1.69065	1.68998	0.0365757	2.084
168h sample kaikki 2 40x.tif	1	Mixed	83.9756	0.735819	1.21311	-0.266195	-0.00523636	2.86635	2.69862	1.75811	1.2093	Detail	47.5102	0.0918324	0.428561	-0.0182332	0.671258	1.03818	1.0387	1.04204	0.0182428	2.55124
168h sample kaikki 20 20x (2).tif	1	Mixed	128.363	0.85217	1.3055	-0.123872	-0.0674967	2.93847	2.89234	1.68998	1.15936	Detail	25.493	0.049136	0.313484	-0.000518684	0.814512	2.44337	2.24707	1.68998	0.962075	2.59355
168h sample kaikki 20 20x.tif	1	Mixed	88.1744	0.883662	1.32941	0.197005	0.0706896	2.7721	2.59509	1.41544	1.13301	Detail	113.42	0.0109977	0.148309	-0.000796711	0.956598	1.2961	1.29788	1.33862	0.0462271	3.24665
168h sample kaikki 21 40x.tif	1	Mixed	130.082	0.675672	1.16247	0.0118042	0.0599223	3.1922	3.24235	3.28444	1.09118	Detail	38.6032	0.166339	0.576783	-0.0157063	0.436757	3.06383	3.09006	2.48687	1.0407	2.43417
168h sample kaikki 3 40x (2).tif	1	Mixed	115.491	0.846029	1.30079	0.0170619	0.126659	3.01155	2.95847	1.52766	1.18119	Detail	101.629	0.0215114	0.207419	-0.000619916	0.915502	4.83804	4.83748	4.83548	0.0548856	1.1214
168h sample kaikki 3 40x.tif	1	Mixed	74.0103	0.469336	0.968851	-0.121426	0.262292	3.22404	3.2811	3.10876	1.03951	Detail	60.6909	0.226437	0.672959	-0.0255611	0.286453	1.02309	1.022	1.00664	0.0127491	1.34654
168h sample kaikki 4 20x.tif	1	Mixed	132.925	0.610419	1.10492	0.119069	0.147704	2.95101	2.94177	1.52699	1.14238	Detail	165.141	0.00524202	0.102392	0.000124694	0.979147	3.45892	3.13548	2.80817	0.945388	1.08
168h sample kaikki 4 40x (2).tif	1	Mixed	160.55	0.55746	1.0559	0.0335747	0.272879	3.40883	3.571	4.35186	1.08801	Detail	71.859	0.0443857	0.297945	0.0015929	0.831071	3.47403	3.68255	4.24566	1.00121	4.14154
168h sample kaikki 5 40x (2).tif	1	Mixed	117.618	0.681475	1.16745	-0.00601323	0.135006	2.7471	2.549	1.64188	1.14426	Detail	119.347	0.00384394	0.0876805	-7.10473e-05	0.984683	3.22737	3.22499	3.22365	0.0820487	1.00707
168h sample kaikki 5 40x.tif	1	Mixed	125.067	0.603095	1.09827	0.0382528	0.138537	3.04555	3.01524	2.48687	1.13545	Detail	120.041	0.0443273	0.297749	-0.00458271	0.828715	1.50131	1.50094	1.50094	0.0173099	1.19779
168h sample kaikki 6 20x (2).tif	1	Mixed	62.3305	0.610719	1.10519	-0.130446	0.173844	3.08268	3.10809	4.46342	1.17194	Detail	9.84411	0.0459529	0.30316	-0.00547184	0.824193	2.38484	2.32656	2.48687	1.00274	1.84412
168h sample kaikki 7 40x.tif	1	Mixed	89.1952	0.816995	1.27828	-0.114275	0.0651582	3.19263	3.22766	4.70522	1.16841	Detail	73.6506	0.00416996	0.0913232	-1.91448e-05	0.983383	4.83804	4.83748	4.83548	0.0548856	1.95275
168h sample kaikki 8 20x.tif	1	Mixed	55.749	0.62309	1.11632	0.0624583	0.215487	2.966	2.96381	3.86825	1.15848	Detail	55.9835	0.0580934	0.340862	-0.00284795	0.785416	1.08529	1.08479	1.08145	0.0139783	1.39606
168h sample kaikki 8 40x (2).tif	1	Mixed	125.707	0.682131	1.16802	0.000105282	0.191635	2.82879	2.73736	1.83226	1.16257	Detail	35.1564	0.0622134	0.352742	-0.00348547	0.767463	2.82685	2.79214	1.83292	1.09305	3.21273
168h sample kaikki 8 40x.tif	1	Mixed	49.0228	0.839978	1.29613	0.0798708	0.184438	3.25588	3.36793	4.97308	1.14769	Detail	53.8942	0.0070536	0.118774	-1.96116e-05	0.971969	4.83804	4.83748	4.83548	0.0548856	1.932
168h sample kaikki 9 20x.tif	1	Mixed	168.362	0.439809	0.937879	-0.0139702	0.285412	3.17422	3.26507	4.46342	1.13789	Detail	15.0394	0.0213552	0.206665	0.00446543	0.916374	1.03281	1.02735	1.00664	0.0239076	1.18851
168h sample kaikki 9 40x (2).tif	1	Mixed	100.959	0.696284	1.18007	-0.0368721	0.106799	2.92173	2.89167	1.64188	1.17992	Detail	83.8904	0.057506	0.339134	0.0150838	0.786063	1.57313	1.57108	1.56841	0.0594844	1.7953
168h sample kaikki 9 40x.tif	1	Mixed	132.206	0.840102	1.29623	0.0298496	0.0279002	2.71382	2.4488	1.52766	1.17243	Detail	44.0961	0.748751	1.22372	0.0277998	0.0240613	1.5842	1.58577	1.52699	0.114185	3.07764
264h sample atropM 15 20x-Single File Export-14.tif	1	Mixed	98.5302	0.661214	1.14997	-0.0236367	0.102499	3.24704	3.30047	4.97308	1.13327	Detail	7.43187	0.134875	0.519375	-0.0180013	0.540214	3.03106	2.9912	1.95583	1.09177	2.83031
264h sample atropM 16 20x-Single File Export-15.tif	1	Mixed	89.4659	0.503212	1.00321	-0.101127	0.267012	2.98313	2.93375	2.09744	1.14662	Detail	83.7121	0.000404365	0.0284382	-1.46484e-06	0.998381	4.62815	4.62841	4.58098	0.157538	0.718875
264h sample atropM 17 20x-Single File Export-16.tif	1	Mixed	91.888	0.793608	1.25985	-0.0702302	0.119304	3.31566	3.38731	4.97308	1.07826	Detail	89.8411	0.314992	0.793715	-0.110036	0.0594815	3.62165	3.82082	4.14479	0.936986	1.31154
264h sample atropM 18 20x-Single File Export-17.tif	1	Mixed	68.1384	0.659196	1.14821	0.177917	0.152717	3.26153	3.29112	3.86825	1.04837	Detail	98.6363	0.00734501	0.121202	0.000164837	0.970841	3.65988	3.78609	4.35186	0.806963	1.6769
264h sample atropM 22 20x-Single File Export-21.tif	1	Mixed	75.1592	0.535747	1.03513	0.0676105	0.318866	2.94902	2.87898	2.00059	1.09077	Detail	92.4461	0.00224971	0.0670777	-1.60662e-06	0.991018	4.50667	4.51953	4.58098	0.298609	1.06197
264h sample atropM 23 20x-Single File Export-22.tif	1	Mixed	99.2451	0.646482	1.13709	-0.15279	-0.0870105	3.30715	3.39399	3.86825	1.08108	Detail	84.735	0.000204841	0.0202406	-2.79225e-06	0.999178	1.07391	1.06809	1.06141	0.0346154	0.74675
264h sample atropM 24 40x-Single File Export-23.tif	1	Mixed	33.6944	0.432143	0.92967	0.0254338	0.458412	3.29789	3.38998	3.41336	1.07979	Detail	51.3784	0.129055	0.508045	0.00724464	0.554498	1.30151	1.29988	1.29854	0.0529985	1.332
264h sample kaikki 1 20x.tif	1	Mixed	146.717	0.763249	1.23552	0.072897	-0.03141	3.32075	3.33587	3.00122	1.03174	Detail	8.35496	0.0686243	0.370471	-0.0290016	0.746316	2.89329	2.93509	3.22365	0.81749	1.66347
264h sample kaikki 10 20x.tif	1	Mixed	93.3359	0.777014	1.24661	0.161819	0.17618	3.14795	3.16687	4.58098	1.12105	Detail	115.738	0.017765	0.188494	-0.00118282	0.930128	3.21579	3.20027	2.59843	0.959179	2.13379
264h sample kaikki 12 40x.tif	1	Mixed	170.527	0.597752	1.09339	0.165551	0.304688	3.18976	3.21096	4.97308	1.12891	Detail	9.19668	0.00510302	0.101025	0.000322609	0.979722	2.77807	2.7721	1.85163	0.756907	1.44624
264h sample kaikki 13 20x.tif	1	Mixed	84.6226	0.812631	1.27486	0.0815982	0.0933788	2.82926	2.73402	1.00063	1.15686	Detail	96.9529	0.025569	0.226137	-0.00327986	0.899378	1.03613	1.03603	1.03603	0.0054522	1.23053
264h sample kaikki 2 20x.tif	1	Mixed	93.6655	0.816128	1.2776	0.0370104	0.115183	3.08642	3.04664	2.41807	1.10329	Detail	92.4002	0.00224148	0.0669548	5.10372e-06	0.991052	3.16808	3.16621	3.16487	0.0809446	1.73463
264h sample kaikki 3 20x.tif	1	Mixed	97.7277	0.693974	1.17811	-0.0467966	0.0987976	3.43094	3.50353	4.97308	1.00821	Detail	89.7447	0.0391853	0.279947	0.0064228	0.847349	3.98583	4.04994	4.0486	0.440619	1.2571
264h sample kaikki 4 40x.tif	1	Mixed	161.017	0.718175	1.19848	0.0368295	0.0867481	3.10384	3.17222	1.55438	1.1232	Detail	165.829	0.148155	0.544343	0.203717	0.551333	3.49545	3.47681	3.41336	0.177333	2.72416
264h sample kaikki 5 20x.tif	1	Mixed	59.9687	0.777682	1.24714	-0.0408123	0.0672979	3.0616	3.03929	2.35261	1.11605	Detail	37.2891	0.00316523	0.0795642	1.00712e-05	0.987378	3.41905	3.35992	2.8075	0.830752	2.71616
264h sample kaikki 6 20x.tif	1	Mixed	109.894	0.719355	1.19946	-0.0889023	-0.0396542	3.52425	3.58235	3.86825	0.920741	Detail	99.9442	0.0765029	0.39116	-0.00609502	0.720994	1.04982	1.04872	1.04872	0.0263553	1.03371
264h sample kaikki 7 20x.tif	1	Mixed	57.4388	0.50826	1.00823	0.114717	0.0434467	3.1422	3.14483	4.97308	1.14922	Detail	88.9158	0.000570206	0.03377	1.72985e-05	0.997718	3.77134	3.61709	3.55296	0.473747	1.51054
264h sample kaikki 9 20x.tif	1	Mixed	87.8082	0.85115	1.30472	0.0975663	0.0591077	2.7956	2.61112	1.91241	1.12112	Detail	11.6826	0.115342	0.480296	0.00680554	0.581312	2.40778	2.19296	1.91308	0.902918	3.22566
264h sample MLC2a 10 20x-Single File Export-21.tif	1	Mixed	55.1116	0.649301	1.13956	-0.143167	0.174444	2.66955	2.47351	1.41477	1.12473	Detail	55.0456	0.00223682	0.0668853	3.09706e-05	0.991072	1.17588	1.1763	1.1763	0.0151682	2.08064
264h sample MLC2a 3 40x-Single File Export-14.tif	1	Mixed	88.4959	0.601719	1.09701	-0.0594704	0.225227	3.1467	3.24903	3.55296	1.12668	Detail	33.1284	0.150324	0.548314	0.0152688	0.485459	1.19376	1.19434	1.20035	0.0116289	2.14472
264h sample MLC2a 5 40x-Single File Export-16.tif	1	Mixed	130.174	0.803271	1.26749	-0.0147101	0.0254738	3.0283	3.04196	1.74074	1.17977	Detail	94.4358	0.32079	0.800987	-0.0774944	0.082729	1.71128	1.71135	1.74074	0.0605817	2.62593
264h sample MLC2a 8 40x-Single File Export-19.tif	1	Mixed	152.048	0.785234	1.25318	-0.0121555	-0.0267704	2.96921	2.9244	1.00063	1.20225	Detail	62.6338	0.406966	0.902182	-0.0581203	0.0589044	2.91492	2.90503	1.54035	1.15832	1.96929
264h sample MLC2a 9 40x-Single File Export-20.tif	1	Mixed	124.597	0.563542	1.06164	0.0164607	0.172721	3.06406	3.07402	1.89171	1.10975	Detail	41.5257	0.0502229	0.316932	-0.0022873	0.809889	3.01016	3.01992	3.10809	0.975439	3.72481
264h sample TropT 1 40x-Single File Export-32.tif	1	Mixed	75.9017	0.699241	1.18257	-0.0279133	0.0175789	3.22256	3.34255	3.86825	1.11898	Detail	46.8279	0.130776	0.511421	0.0153872	0.547306	1.72543	1.72404	1.72338	0.0495008	2.19388
264h sample TropT 10 20x-Single File Export-41.tif	1	Mixed	128.9	0.700209	1.18339	-0.0947371	0.176019	2.80894	2.68526	1.29921	1.15721	Detail	110.052	0.151171	0.549856	-0.00398996	0.475069	1.09621	1.09615	1.09481	0.0157664	1.38917
264h sample TropT 13 40x-Single File Export-44.tif	1	Mixed	168.834	0.85717	1.30933	0.0172759	0.0286253	3.19381	3.27909	4.58098	1.15807	Detail	170.379	0.00648106	0.113851	-0.000124773	0.974236	4.36271	4.36322	4.35186	0.0966201	1.26145
264h sample TropT 14 40x-Single File Export-45.tif	1	Mixed	105.994	0.809077	1.27207	0.059691	0.0854206	2.94122	2.89968	1.37069	1.1736	Detail	18.986	0.0524274	0.323813	-0.00546813	0.802397	2.722	2.61245	1.8523	1.06795	2.60399
264h sample TropT 15 40x-Single File Export-46.tif	1	Mixed	73.8319	0.861598	1.31271	-0.0840741	0.119103	2.97294	2.94577	1.00063	1.22554	Detail	52.8842	0.170929	0.584686	-0.00733655	0.43587	1.18068	1.16628	1.15226	0.112346	2.15034
264h sample TropT 3 20x-Single File Export-34.tif	1	Mixed	120.517	0.606838	1.10167	-0.0238929	0.201173	2.72506	2.5677	1.72338	1.15374	Detail	28.4293	0.0840405	0.409977	0.00940894	0.693962	2.49684	2.28982	1.72404	1.0595	3.32207
264h sample TropT 4 20x-Single File Export-35.tif	1	Mixed	103.682	0.859386	1.31102	-0.0884518	0.0217018	3.08636	3.11277	2.72	1.14979	Detail	57.3886	0.169386	0.582042	-0.0201148	0.451318	2.71851	2.71666	2.72	0.0577125	1.71119
264h sample TropT 5 20x-Single File Export-36.tif	1	Mixed	104.664	0.776857	1.24648	0.0838804	-0.122231	3.16689	3.23634	4.97308	1.14515	Detail	148.293	0.0175441	0.187319	-0.00232861	0.931332	3.27916	3.37862	4.0486	1.05448	2.28583
264h sample TropT 6 20x-Single File Export-37.tif	1	Mixed	124.759	0.875911	1.32356	-0.0526567	0.0966037	3.23569	3.29847	3.22365	1.08297	Detail	109.682	0.272754	0.738585	-0.212966	0.245341	3.52727	3.69324	4.46342	0.9553	1.37247
264h sample TropT 7 20x-Single File Export-38.tif	1	Mixed	110.326	0.811581	1.27403	-0.0464448	0.0146686	3.0409	3.01458	2.76342	1.12544	Detail	23.8641	0.211304	0.650083	-0.104152	0.377426	2.80013	2.74872	2.00125	1.03837	1.89648
264h sample TropT 8 40x-Single File Export-39.tif	1	Mixed	134.562	0.629236	1.12182	0.0321907	0.127817	2.99762	2.96715	1.75811	1.16594	Detail	46.3948	0.0772432	0.393048	0.00559327	0.715686	2.96429	2.93776	2.85359	1.09776	2.98634
264h sample TropT 9 40x-Single File Export-40.tif	1	Mixed	118.985	0.722789	1.20232	-0.0738275	0.11182	2.99895	2.96047	2.4174	1.15494	Detail	30.4642	0.0730544	0.382242	-0.0147335	0.731022	2.81182	2.68125	2.59843	1.09217	2.43562
336h sample aact 10 20x-Single File Export-10.tif	1	Mixed	101.166	0.749892	1.22466	-0.0715707	0.00500582	2.90961	2.83021	2.38467	1.13861	Detail	75.0496	0.003312	0.081388	-7.65917e-05	0.986796	3.57893	3.50019	3.22365	0.694713	1.01767
336h sample aact 13 20x-Single File Export-13.tif	1	Mixed	139.952	0.603373	1.09852	0.0223779	0.318621	2.98199	2.98786	1.00063	1.19043	Detail	122.262	0.201644	0.635049	-0.014152	0.349406	1.02926	1.02668	1.00664	0.0177898	1.39678
336h sample aact 14 20x-Single File Export-14.tif	1	Mixed	103.155	0.803848	1.26795	-0.0378897	0.0310479	2.54466	2.35061	1.00063	1.08821	Detail	10.5153	0.21637	0.65783	-0.0118803	0.299243	2.46288	2.27913	1.83226	1.00638	2.00081
336h sample aact 15 20x-Single File Export-15.tif	1	Mixed	124.184	0.584858	1.08153	0.0668745	0.179083	2.79517	2.66522	1.11552	1.18723	Detail	48.2719	0.0245721	0.221685	-0.0010184	0.904253	2.52009	2.24373	1.10884	1.09675	3.91002
336h sample aact 16 20x-Single File Export-16.tif	1	Mixed	110.723	0.883458	1.32925	-0.108156	0.0602941	2.72946	2.56636	1.00063	1.17607	Detail	99.0625	0.0126873	0.159294	0.0001469	0.949914	4.37414	4.38059	4.46342	0.285891	1.38077
336h sample aact 2 20x-Single File Export-02.tif	1	Mixed	145.914	0.854944	1.30763	-0.00751371	-0.0339574	2.76875	2.64986	1.00597	1.17965	Detail	161.623	0.0971395	0.440771	-0.0245641	0.646074	1.01548	1.01532	1.00664	0.00764151	1.13155
336h sample aact 3 20x-Single File Export-03.tif	1	Mixed	90.9414	0.794983	1.26094	-0.00982811	0.0558948	2.89185	2.81084	1.01198	1.1796	Detail	87.9782	0.00195597	0.0625455	-7.81653e-07	0.992188	4.83804	4.83748	4.83548	0.0548856	1.36908
336h sample aact 7 20x-Single File Export-07.tif	1	Mixed	123.649	0.773036	1.24341	-0.0548704	0.0293041	2.53428	2.26911	1.19234	1.16739	Detail	125.359	0.0760689	0.390048	0.0088988	0.72123	1.19442	1.19167	1.18432	0.0517873	2.02265
336h sample atropM 10 40x-Single File Export-09.tif	1	Mixed	91.8104	0.877187	1.32453	-0.0259943	0.075281	3.34741	3.49351	4.83548	1.12203	Detail	108.151	0.0129099	0.160685	0.000860224	0.949023	4.49094	4.49414	4.58098	0.165981	2.71472
336h sample atropM 13 20x-Single File Export-12.tif	1	Mixed	80.033	0.650091	1.14026	-0.0783799	0.268168	2.86704	2.81084	1.41477	1.16352	Detail	62.6562	0.0296049	0.24333	0.000298979	0.884093	3.57962	3.97045	4.24632	0.999739	0.794758
336h sample atropM 15 20x-Single File Export-14.tif	1	Mixed	87.9969	0.729117	1.20757	0.0397987	0.282707	3.56669	3.71862	4.97308	1.02506	Detail	96.0253	0.00325376	0.0806692	-6.99592e-06	0.987028	3.47582	3.48951	3.78408	0.396689	3.44892
336h sample atropM 16 20x-Single File Export-15.tif	1	Mixed	117.243	0.826467	1.28566	-0.0464685	0.0259208	3.10956	3.10609	2.29049	1.09816	Detail	113.724	0.0139535	0.167054	-0.00365525	0.945032	2.99692	2.98652	2.95045	0.153737	0.992578
336h sample atropM 17 20x-Single File Export-16.tif	1	Mixed	97.296	0.526313	1.02598	-0.0485886	0.228842	2.95387	2.90369	1.45017	1.16848	Detail	74.1845	0.00125532	0.0501063	1.92905e-05	0.994983	3.79958	4.34184	4.58098	1.09267	0.961658
336h sample atropM 18 20x-Single File Export-17.tif	1	Mixed	87.4671	0.845648	1.3005	0.0367984	-0.0508415	2.96538	2.96114	2.07273	1.12131	Detail	85.9716	0.00516621	0.101649	-0.000100319	0.979436	3.40939	3.41002	3.41336	0.109809	0.764339
336h sample atropM 19 20x-Single File Export-18.tif	1	Mixed	104.171	0.485855	0.985754	-0.111341	0.241633	3.11821	3.17489	3.00122	1.15355	Detail	10.0057	0.0699666	0.374076	0.00229172	0.741783	3.04753	3.08605	2.95045	1.0794	4.43495
336h sample atropM 20 20x-Single File Export-19.tif	1	Mixed	52.956	0.793607	1.25985	-0.106547	0.318206	3.27845	3.32852	4.46342	1.13526	Detail	47.2821	0.0407776	0.285579	-0.00780674	0.844048	4.10708	4.1154	3.86892	0.46853	1.14102
336h sample atropM 24 20x-Single File Export-23.tif	1	Mixed	101.371	0.740858	1.21726	-0.0934264	0.0528729	2.97079	2.90703	1.48825	1.14967	Detail	86.118	0.00231094	0.0679844	7.74269e-05	0.990778	3.29429	3.28911	2.67791	0.857027	1.08483
336h sample atropM 3 40x-Single File Export-02.tif	1	Mixed	70.827	0.742867	1.21891	0.0485736	0.272335	3.20538	3.1956	2.90169	1.03305	Detail	78.151	0.168209	0.580015	-0.0371715	0.443294	1.67975	1.68196	1.68998	0.0427775	1.84956
336h sample atropM 4 20x-Single File Export-03.tif	1	Mixed	84.9111	0.603552	1.09868	-0.0216243	0.103538	3.29672	3.38797	4.14479	1.07695	Detail	98.6757	0.000274529	0.023432	-2.73606e-06	0.9989	4.13167	4.13678	4.14479	0.478218	0.497747
336h sample atropM 5 40x-Single File Export-04.tif	1	Mixed	88.3508	0.346856	0.832894	-0.108256	0.46489	3.18398	3.26373	4.14479	1.12037	Detail	54.7365	0.00105218	0.0458733	2.421e-05	0.995796	2.41961	1.67261	1.20035	1.33465	1.04077
336h sample atropM 6 40x-Single File Export-05.tif	1	Mixed	73.0495	0.585207	1.08186	-0.131551	0.311146	3.0815	3.09674	1.62652	1.19704	Detail	65.4169	0.17149	0.585645	-0.00353678	0.433529	1.63646	1.62786	1.61182	0.114854	2.50489
336h sample atropM 7 40x-Single File Export-06.tif	1	Mixed	91.2668	0.719715	1.19976	0.152947	0.0512819	3.38053	3.51489	4.14479	1.05833	Detail	131.042	0.00472971	0.0972596	-0.000228083	0.981183	3.65081	3.76805	3.70393	0.820128	2.90352
336h sample atropM 8 40x-Single File Export-07.tif	1	Mixed	100.427	0.515811	1.01569	0.0298202	0.318572	3.40227	3.49552	4.14479	1.04394	Detail	117.468	0.000971316	0.0440753	-3.2491e-05	0.996117	2.81073	3.09874	3.16487	0.501951	0.76982
336h sample MLC2a 10 40x-Single File Export-27.tif	1	Mixed	123.813	0.820331	1.28088	-0.0708665	0.0772904	3.1337	3.13548	2.52294	1.08284	Detail	49.0849	0.221382	0.665405	-0.0464939	0.292273	1.72363	1.72338	1.72338	0.0153347	1.99685
336h sample MLC2a 11 40x-Single File Export-28.tif	1	Mixed	125.565	0.737328	1.21435	0.00578898	0.122065	2.96893	2.94911	1.00063	1.19844	Detail	36.6831	0.10362	0.455235	-0.00282134	0.631104	3.06269	3.09006	4.14479	1.1365	2.56888
336h sample MLC2a 17 20x-Single File Export-34.tif	1	Mixed	80.2777	0.89862	1.34061	-0.0328215	0.056535	2.75603	2.61379	1.03603	1.18301	Detail	75.6537	0.0952648	0.436497	0.00337737	0.661022	2.10049	2.0941	2.07206	0.077302	1.12668
336h sample MLC2a 3 40x-Single File Export-20.tif	1	Mixed	131.323	0.862598	1.31347	-0.0199977	0.0281872	2.72769	2.58039	1.00063	1.26844	Detail	46.7408	0.370448	0.860753	-0.0842833	0.0121206	1.87282	1.87234	1.87167	0.0276303	1.63456
336h sample MLC2a 8 40x-Single File Export-25.tif	1	Mixed	59.9271	0.416715	0.912924	-0.039549	0.47119	3.27858	3.40401	3.78408	1.0834	Detail	47.9056	0.0841361	0.41021	-0.0275447	0.686733	1.87781	1.87568	1.87167	0.0403121	1.97376
336h sample TropT 1 40x-Single File Export-27.tif	1	Mixed	120.224	0.80636	1.26993	-0.0445088	-0.0360078	2.65266	2.36931	1.00063	1.20679	Detail	44.458	0.179126	0.598542	0.0169487	0.4102	2.08796	1.87501	1.45084	0.852427	1.53736
336h sample TropT 10 20x-Single File Export-36.tif	1	Mixed	77.0679	0.753653	1.22772	-0.0247867	0.0835878	2.74457	2.5844	1.06141	1.18256	Detail	166.982	0.113644	0.476747	-0.0138212	0.596272	2.68863	2.49957	1.37069	1.13515	2.11533
336h sample TropT 11 20x-Single File Export-37.tif	1	Mixed	134.109	0.872934	1.32131	-0.0626033	-0.0583349	2.94861	2.94177	1.00063	1.22255	Detail	123.476	0.0706393	0.375871	0.0262166	0.735664	1.74249	1.74275	1.74074	0.0234615	1.36833
336h sample TropT 12 20x-Single File Export-38.tif	1	Mixed	103.794	0.887397	1.33221	0.0290861	0.0232141	2.8417	2.73135	1.72338	1.16187	Detail	13.6467	0.328576	0.810649	0.0990757	0.236829	2.58077	2.43344	1.72338	1.04867	1.46904
336h sample TropT 13 40x-Single File Export-39.tif	1	Mixed	105.449	0.772636	1.24309	-0.00766568	0.0898316	2.86437	2.78947	1.52699	1.21455	Detail	67.5129	0.121644	0.493243	-0.0510134	0.57845	1.64374	1.64122	1.61182	0.0458968	1.58288
336h sample TropT 2 40x-Single File Export-28.tif	1	Mixed	128.629	0.794515	1.26057	-0.0153395	0.0589085	2.86661	2.75674	1.03603	1.20673	Detail	38.7159	0.167714	0.579161	0.00475613	0.436244	2.77454	2.69929	1.09481	1.12528	1.83073
336h sample TropT 3 40x-Single File Export-29.tif	1	Mixed	107.889	0.715588	1.19632	-0.0747307	0.0723719	2.82209	2.67057	1.00063	1.21332	Detail	13.6996	0.176089	0.593445	-0.0329699	0.420982	2.98703	2.92106	1.55438	1.1162	2.35807
336h sample TropT 4 40x-Single File Export-30.tif	1	Mixed	118.366	0.865006	1.3153	0.00178805	0.00599344	2.42624	2.07941	1.00063	1.14947	Detail	48.9982	0.308257	0.785184	-0.10316	0.168331	1.77554	1.77147	1.75878	0.0667579	1.79701
336h sample TropT 7 20x-Single File Export-33.tif	1	Mixed	110.032	0.827884	1.28677	0.0141398	0.0581685	2.79985	2.67458	1.14558	1.20484	Detail	19.9557	0.0922872	0.429621	-0.00732962	0.666927	2.62575	2.42141	1.43882	1.12439	1.96977
336h sample TropT 8 20x-Single File Export-34.tif	1	Mixed	83.3692	0.768936	1.24011	0.029662	0.0666192	2.7939	2.64452	1.00063	1.21413	Detail	64.6508	0.10287	0.453586	0.00351027	0.624198	1.05413	1.05406	1.05473	0.0227069	1.35204
336h sample TropT 9 20x-Single File Export-35.tif	1	Mixed	110.535	0.80304	1.26731	-0.0150468	0.100385	2.71139	2.53497	1.01265	1.19236	Detail	109.713	0.0016098	0.0567416	9.23217e-07	0.993568	3.74812	3.74868	3.78408	0.0519765	0.864089
4d stretched MLC2a MLC2v stack 20x 19.tif	1	Mixed	130.639	0.544039	1.04311	-0.00462652	0.231592	2.6637	2.51493	1.55438	1.10681	Detail	90.8998	0.000230609	0.021476	-2.84536e-07	0.999075	1.382	1.60982	1.01198	0.29189	0.544202
7d stretched TnT MYBP stack 20x 15.tif	1	Mixed	1.98756	0.893673	1.33692	-0.0824061	-0.063023	3.35892	3.46212	4.97375	1.10236	Detail	2.3339	0.244867	0.69981	-0.0743841	0.277173	1.36416	1.36467	1.36	0.0193199	1.24913
7d stretched TnT MYBP stack 20x 17.tif	1	Mixed	145.731	0.797688	1.26308	0.0964624	0.0435056	3.18066	3.21764	1.00063	1.14063	Detail	66.4457	0.0646964	0.359712	0.0281736	0.771836	3.16876	3.13615	2.8075	0.973888	2.64759
7d stretched TnT MYBP stack 20x 19.tif	1	Mixed	26.0811	0.737726	1.21468	0.0165567	0.190784	2.98507	2.95913	1.00063	1.1914	Detail	42.9449	0.00323019	0.0803765	9.41716e-05	0.987123	3.27649	3.25505	2.90102	1.12081	0.969484
96h sample kaikki 1 20x (2).tif	1	Mixed	101.178	0.662416	1.15101	0.138816	0.0655839	3.11435	3.12613	4.83548	1.19005	Detail	103.009	0.0137418	0.165782	-0.00241756	0.946233	1.56959	1.5664	1.55438	0.044727	1.72155
96h sample kaikki 1 40x.tif	1	Mixed	131.957	0.862679	1.31353	0.0573734	-0.0340773	3.38891	3.53226	3.95642	1.06489	Detail	139.594	0.00633311	0.112544	-9.7256e-05	0.974827	2.64848	2.6512	2.67791	0.0558221	1.57615
96h sample kaikki 10 40x (2).tif	1	Mixed	93.0116	0.729196	1.20764	-0.139962	0.137182	3.41627	3.46813	4.97308	1.01379	Detail	79.5467	0.103059	0.454003	0.067088	0.638449	2.50548	2.50691	2.52294	0.0721098	1.85052
96h sample kaikki 10 40x (3).tif	1	Mixed	123.374	0.838603	1.29507	-0.0651122	0.0314802	2.98871	2.97049	2.14955	1.11038	Detail	69.9062	0.386901	0.87966	-0.121332	0.0130931	2.23134	2.23037	2.23171	0.0384599	1.3015
96h sample kaikki 10 40x.tif	1	Mixed	166.659	0.609731	1.10429	0.0765638	0.272959	3.02203	2.96648	1.72404	1.15638	Detail	178.383	0.171943	0.586418	-0.00748762	0.445917	1.7185	1.70801	1.70668	0.143775	4.24158
96h sample kaikki 11 40x.tif	1	Mixed	151.948	0.724325	1.2036	-0.215316	-0.00314946	3.42502	3.57634	4.24566	1.06543	Detail	147.553	0.00780755	0.12496	0.000107336	0.969023	2.49946	2.49088	2.45147	0.184129	1.89496
96h sample kaikki 12 40x (2).tif	1	Mixed	18.1986	0.877635	1.32487	-0.0525527	0.090828	3.29152	3.27909	3.22365	1.03359	Detail	85.9468	0.671981	1.15929	0.0892467	0.192199	3.22752	3.22365	3.16554	0.139483	2.23575
96h sample kaikki 13 40x (2).tif	1	Mixed	54.07	0.815427	1.27705	-0.0989085	0.0286105	3.43123	3.62911	3.95642	1.07796	Detail	50.8947	0.0142879	0.169044	0.00208498	0.943844	2.0947	2.06605	1.95583	0.331252	2.19541
96h sample kaikki 13 40x.tif	1	Mixed	150.137	0.697384	1.181	-0.017078	0.115652	3.10191	3.17088	1.59713	1.19304	Detail	60.1869	0.122135	0.494238	-0.00558252	0.574072	3.00071	3.09072	1.59713	1.1243	2.6011
96h sample kaikki 14 40x.tif	1	Mixed	144.228	0.704427	1.18695	0.0907968	0.0360546	3.07116	3.02125	2.90169	1.04639	Detail	8.71423	0.00342019	0.0827066	9.33609e-05	0.986373	2.94202	2.88632	2.09744	1.0048	2.49601
96h sample kaikki 15 20x (2).tif	1	Mixed	129.637	0.680785	1.16686	0.00423986	0.0839115	3.14316	3.19359	4.97308	1.14211	Detail	31.1169	0.0595876	0.345218	0.00975773	0.781226	2.59888	2.38668	1.62719	1.04133	3.27488
96h sample kaikki 15 40x.tif	1	Mixed	112.638	0.803229	1.26746	0.0526758	0.0140264	2.87058	2.77811	2.14955	1.1303	Detail	28.733	0.209406	0.647157	0.0396179	0.342789	2.67495	2.56703	2.14955	1.01725	1.95154
96h sample kaikki 16 40x (2).tif	1	Mixed	90.9142	0.692931	1.17723	-0.121733	0.130738	2.95723	2.87296	2.14888	1.17123	Detail	59.8082	0.12183	0.49362	-0.0292078	0.581777	1.45693	1.45552	1.45084	0.0320892	2.05329
96h sample kaikki 16 40x (3).tif	1	Mixed	52.2871	0.826854	1.28597	0.0319562	0.142692	3.24004	3.37127	3.55296	1.10871	Detail	50.9743	0.00951045	0.137916	0.000238042	0.962348	3.55447	3.5356	3.48149	0.210229	1.32761
96h sample kaikki 16 40x.tif	1	Mixed	142.694	0.815796	1.27734	0.0452193	0.00886235	2.9292	2.84558	1.70668	1.16374	Detail	43.1455	0.729412	1.20782	-0.0223222	-0.0537371	1.90442	1.89972	1.87167	0.0620376	2.56135
96h sample kaikki 17 40x (2).tif	1	Mixed	163.771	0.749508	1.22434	0.039447	0.0926784	3.04449	3.01524	2.56035	1.04791	Detail	70.6915	0.0926973	0.430575	0.00265995	0.663651	2.92118	2.85226	2.56035	0.961188	2.40284
96h sample kaikki 17 40x.tif	1	Mixed	11.6608	0.710792	1.1923	0.0118075	-0.0471396	3.61137	3.80546	4.97308	1.03109	Detail	40.7464	0.070433	0.375321	0.027944	0.742677	1.00889	1.00864	1.00664	0.00376153	2.23508
96h sample kaikki 18 40x (3).tif	1	Mixed	82.4585	0.884252	1.32985	-0.023536	0.051728	3.21884	3.28177	4.58098	1.15764	Detail	40.6015	0.0526071	0.324367	-0.00449537	0.801341	2.16153	2.16558	2.17626	0.0572189	1.02318
96h sample kaikki 19 40x (2).tif	1	Mixed	98.9904	0.261159	0.722715	-0.051494	0.453715	3.76638	3.81882	4.83548	0.846399	Detail	66.2322	0.125847	0.50169	-0.0209078	0.567769	1.08053	1.07277	1.02401	0.0505801	1.23769
96h sample kaikki 19 40x (3).tif	1	Mixed	118.145	0.858154	1.31008	-0.0476413	-0.0050224	2.90661	2.77344	2.07206	1.15024	Detail	26.561	0.262964	0.725209	-0.0870301	0.250412	2.51232	2.24507	1.97788	1.0445	1.75711
96h sample kaikki 19 40x.tif	1	Mixed	91.0351	0.812659	1.27488	-0.13686	0.0150012	3.1418	3.17489	1.67395	1.12289	Detail	62.0125	0.151138	0.549797	-0.0155789	0.503761	1.77603	1.74943	1.67395	0.167475	4.55021
96h sample kaikki 2 40x.tif	1	Mixed	56.0287	0.379824	0.871578	0.0871461	0.535873	3.20503	3.22632	3.86825	1.10821	Detail	43.3182	0.0669134	0.365823	-0.00127014	0.751201	1.17823	1.17564	1.18432	0.0691006	1.6161
96h sample kaikki 20 20x (2).tif	1	Mixed	19.548	0.538202	1.0375	-0.0555307	0.382812	3.21386	3.25705	4.58098	1.11874	Detail	22.7489	0.0799125	0.399781	-0.0215702	0.707461	1.14083	1.14157	1.15226	0.0248631	2.0808
96h sample kaikki 20 40x.tif	1	Mixed	152.07	0.755674	1.22937	0.194127	0.010053	3.16732	3.23968	4.97308	1.17842	Detail	28.4415	0.0619822	0.352086	-0.0171038	0.770139	2.54184	2.22636	1.41477	1.12823	2.00754
96h sample kaikki 21 40x (2).tif	1	Mixed	173.977	0.769701	1.24073	0.0276906	0.142191	3.39229	3.56833	4.97375	1.1361	Detail	177.957	0.0367019	0.270931	-0.000200613	0.856253	4.83804	4.83748	4.83548	0.0548856	0.756872
96h sample kaikki 21 40x.tif	1	Mixed	162.228	0.776726	1.24638	-0.0962258	0.0847017	3.62678	3.83619	4.58098	1.00342	Detail	116.975	0.0202119	0.201057	0.00140403	0.921232	3.70835	3.95041	4.24566	0.836114	1.51802
96h sample kaikki 22 40x.tif	1	Mixed	159.047	0.738617	1.21542	0.134224	0.0389176	3.02545	2.9578	2.14955	1.16523	Detail	1.02233	0.0203479	0.201732	0.0015184	0.920443	2.70881	2.72467	2.90102	0.907944	1.97559
96h sample kaikki 23 20x.tif	1	Mixed	109.046	0.462626	0.961901	-0.00953107	0.310437	3.03364	3.00723	2.52294	1.14175	Detail
96h sample kaikki 25 40x.tif	1	Mixed	115.259	0.453571	0.95244	-0.046416	0.321307	3.09393	3.12346	3.62711	1.13468	Detail	102.721	0.000612121	0.0349892	8.17728e-06	0.997551	2.79476	2.86695	2.90102	0.320461	0.605092
96h sample kaikki 27 40x.tif	1	Mixed	124.765	0.396374	0.890364	0.193006	0.295521	3.23913	3.32184	3.55296	1.1038	Detail	158.315	0.00293046	0.0765567	3.76309e-05	0.988302	2.26667	2.14353	1.79418	0.621706	0.459369
96h sample kaikki 28 20x.tif	1	Mixed	90.0946	0.737119	1.21418	-0.0528454	0.0327968	3.2115	3.29179	4.24566	1.11255	Detail	177.847	0.222758	0.667469	-0.147234	0.293863	2.97415	2.96514	1.81355	1.07686	3.39394
96h sample kaikki 29 40x.tif	1	Mixed	147.414	0.574199	1.07163	-0.00280033	0.245258	3.40201	3.50287	4.24566	1.0365	Detail	59.6515	0.0581697	0.341086	-0.0031654	0.781445	3.3254	3.39265	4.24566	0.99088	3.64351
96h sample kaikki 3 40x (2).tif	1	Mixed	13.233	0.320948	0.801184	-0.00954885	0.310648	3.42927	3.51957	3.70393	1.0003	Detail	44.8661	0.000197169	0.019858	7.90397e-07	0.999209	1.34929	1.34797	1.33862	0.0347168	1.05209
96h sample kaikki 3 40x.tif	1	Mixed	178.88	0.685571	1.17096	0.0836609	0.151746	2.85676	2.72133	1.75811	1.13391	Detail	77.2283	0.208499	0.645753	0.0572024	0.339435	1.46217	1.46153	1.45084	0.0173732	1.95791
96h sample kaikki 30 40x.tif	1	Mixed	131.067	0.575109	1.07248	-0.0322402	0.0568079	3.25806	3.3018	4.97308	1.13765	Detail	14.9229	0.0198865	0.199432	0.0042204	0.922399	2.86485	2.71666	2.35261	0.920952	2.89662
96h sample kaikki 31 40x.tif	1	Mixed	133.323	0.632446	1.12467	-0.0592898	0.225738	3.40639	3.46613	3.78408	1.0015	Detail	118.784	0.00383085	0.0875311	5.64246e-05	0.984741	2.24367	2.23972	2.12349	0.235161	0.68824
96h sample kaikki 4 40x.tif	1	Mixed	68.7078	0.823918	1.28368	0.323854	-0.0127375	3.65739	3.79544	4.83548	0.946362	Detail	48.9482	0.24296	0.69708	-0.0303115	0.264159	1.12194	1.11418	1.08078	0.0722976	1.4964
96h sample kaikki 5 40x.tif	1	Mixed	154.497	0.809096	1.27208	-0.0598666	0.0285374	3.23097	3.37395	4.97308	1.15517	Detail	30.2275	0.84579	1.30061	0.0533786	-0.011547	1.79901	1.79886	1.68998	0.0874344	2.08328
96h sample kaikki 6 40x (2).tif	1	Mixed	133.617	0.531229	1.03076	-0.0150263	0.303757	3.42054	3.51957	4.70456	1.03863	Detail	46.0681	0.022446	0.211877	-0.000631061	0.912526	3.37169	3.47548	4.83548	0.997715	4.49473
96h sample kaikki 6 40x.tif	1	Mixed	176.312	0.44648	0.944966	-0.0236198	0.435264	3.45983	3.55096	3.55296	1.00043	Detail	86.2791	0.0229141	0.214075	0.00112412	0.910749	3.44215	3.52691	3.5523	0.901614	6.09514
96h sample kaikki 7 40x.tif	1	Mixed	164.161	0.619519	1.11312	-0.0901279	0.0149163	3.2481	3.35725	3.95642	1.11171	Detail	52.5085	0.444786	0.943172	0.195176	0.120747	1.5124	1.5143	1.51363	0.0556778	3.53247
96h sample kaikki 8 20x.tif	1	Mixed	112.856	0.806275	1.26986	0.0990965	0.077585	2.73516	2.56436	2.35194	1.0995	Detail	122.89	0.0172202	0.185581	0.000824284	0.932294	3.82687	3.81748	3.78408	0.169699	1.9032
96h sample kaikki 8 40x.tif	1	Mixed	96.4384	0.540894	1.04009	0.0292612	0.196388	3.49499	3.56432	4.97308	1.0015	Detail	25.584	0.271876	0.737395	-0.0245642	0.204956	1.54976	1.55304	1.56841	0.0496417	2.52406
96h sample kaikki 9 40x (2).tif	1	Mixed	129.362	0.732051	1.21	0.0355438	0.133041	3.38532	3.46813	4.97308	1.10311	Detail	137.543	0.043915	0.296361	-0.00169974	0.828996	3.64022	3.6418	3.62711	0.0655068	0.981316
96h sample kaikki 9 40x (3).tif	1	Mixed	16.7579	0.826022	1.28532	-0.04273	0.123565	3.23996	3.36459	4.24566	1.12537	Detail	45.4465	0.210124	0.648265	0.0133716	0.302587	1.58402	1.5811	1.62652	0.0744788	2.00697
96h sample kaikki 9 40x.tif	1	Mixed	119.807	0.891744	1.33547	0.0555467	-0.0160495	2.92243	2.85894	1.68998	1.13319	Detail	47.8231	0.711045	1.19251	-0.00556412	0.0796965	1.76683	1.7374	1.68998	0.226242	3.27424

## Sheet: UTA.06108 settings
Image	Magnification	Camera pixel (um)	Segmentation	Target ch	Rotate mixed	Rotate detail	Spectral resolution	WL low (µm)	WL high (µm)	Exclude low (µm)	Exclude high (µm)	Detail low (µm)	Detail high (µm)	Detail search	Segment length	Significance level	Angular tolerance	Convergence limit	Max. iterations	Prior width
4d control TnT MYBP 40x 3.tif	40	6.8	Disabled	Red	Yes	No	Balanced	1	5			1.5	2.5	Default	0.1	0.05	10	1	10	0.5
4d control TnT MYBP 40x 4.tif	40	6.8	Disabled	Red	Yes	No	Balanced	1	5			1.5	2.5	Default	0.1	0.05	10	1	10	0.5
4d control TnT MYBP 40x 5.tif	40	6.8	Disabled	Red	Yes	No	Balanced	1	5			1.5	2.5	Default	0.1	0.05	10	1	10	0.5
4d control TnT MYBP 40x 6.tif	40	6.8	Disabled	Red	Yes	No	Balanced	1	5			1.5	2.5	Default	0.1	0.05	10	1	10	0.5
4d control TnT MYBP 40x 7.tif	40	6.8	Disabled	Red	Yes	No	Balanced	1	5			1.5	2.5	Default	0.1	0.05	10	1	10	0.5
4d control TnT MYBP 40x 8.tif	40	6.8	Disabled	Red	Yes	No	Balanced	1	5			1.5	2.5	Default	0.1	0.05	10	1	10	0.5
4d control TnT MYBP 40x 15.tif	40	6.8	Disabled	Red	Yes	No	Balanced	1	5			1.5	2.5	Default	0.1	0.05	10	1	10	0.5
4d control TnT MYBP 40x 16.tif	40	6.8	Disabled	Red	Yes	No	Balanced	1	5			1.5	2.5	Default	0.1	0.05	10	1	10	0.5
4d control TnT MYBP 40x 17.tif	40	6.8	Disabled	Red	Yes	No	Balanced	1	5			1.5	2.5	Default	0.1	0.05	10	1	10	0.5
4d control TnT MYBP 40x 18.tif	40	6.8	Disabled	Red	Yes	No	Balanced	1	5			1.5	2.5	Default	0.1	0.05	10	1	10	0.5
4d control TnT MYBP 40x 19.tif	40	6.8	Disabled	Red	Yes	No	Balanced	1	5			1.5	2.5	Default	0.1	0.05	10	1	10	0.5
4d control TnT MYBP 40x 20.tif	40	6.8	Disabled	Red	Yes	No	Balanced	1	5			1.5	2.5	Default	0.1	0.05	10	1	10	0.5
4d control TnT MYBP 40x 21.tif	40	6.8	Disabled	Red	Yes	No	Balanced	1	5			1.5	2.5	Default	0.1	0.05	10	1	10	0.5
4d control TnT MYBP 40x 22.tif	40	6.8	Disabled	Red	Yes	No	Balanced	1	5			1.5	2.5	Default	0.1	0.05	10	1	10	0.5
4d control TnT MYBP 40x 23.tif	40	6.8	Disabled	Red	Yes	No	Balanced	1	5			1.5	2.5	Default	0.1	0.05	10	1	10	0.5
4d control TnT MYBP 40x 24.tif	40	6.8	Disabled	Red	Yes	No	Balanced	1	5			1.5	2.5	Default	0.1	0.05	10	1	10	0.5
4d control TnT MYBP 40x 26.tif	40	6.8	Disabled	Red	Yes	No	Balanced	1	5			1.5	2.5	Default	0.1	0.05	10	1	10	0.5
4d control TnT MYBP 40x 27.tif	40	6.8	Disabled	Red	Yes	No	Balanced	1	5			1.5	2.5	Default	0.1	0.05	10	1	10	0.5
4d control TnT MYBP 40x 28.tif	40	6.8	Disabled	Red	Yes	No	Balanced	1	5			1.5	2.5	Default	0.1	0.05	10	1	10	0.5
4d control TnT MYBP 40x 29.tif	40	6.8	Disabled	Red	Yes	No	Balanced	1	5			1.5	2.5	Default	0.1	0.05	10	1	10	0.5
7d control MLC2a MLC2v 40x 2.tif	40	6.8	Disabled	Red	Yes	No	Balanced	1	5			1.5	2.5	Default	0.1	0.05	10	1	10	0.5
7d control MLC2a MLC2v 40x 5.tif	40	6.8	Disabled	Red	Yes	No	Balanced	1	5			1.5	2.5	Default	0.1	0.05	10	1	10	0.5
7d control MLC2a MLC2v 40x 7.tif	40	6.8	Disabled	Red	Yes	No	Balanced	1	5			1.5	2.5	Default	0.1	0.05	10	1	10	0.5
7d control MLC2a MLC2v 40x 9.tif	40	6.8	Disabled	Red	Yes	No	Balanced	1	5			1.5	2.5	Default	0.1	0.05	10	1	10	0.5
7d control MLC2a MLC2v 40x 12.tif	40	6.8	Disabled	Red	Yes	No	Balanced	1	5			1.5	2.5	Default	0.1	0.05	10	1	10	0.5
7d control MLC2a MLC2v 40x 13.tif	40	6.8	Disabled	Red	Yes	No	Balanced	1	5			1.5	2.5	Default	0.1	0.05	10	1	10	0.5
7d control MLC2a MLC2v 40x 14.tif	40	6.8	Disabled	Red	Yes	No	Balanced	1	5			1.5	2.5	Default	0.1	0.05	10	1	10	0.5
11d control TnT aact 40x 2.tif	40	6.8	Disabled	Red	Yes	No	Balanced	1	5			1.5	2.5	Default	0.1	0.05	10	1	10	0.5
11d control TnT aact 40x 4.tif	40	6.8	Disabled	Red	Yes	No	Balanced	1	5			1.5	2.5	Default	0.1	0.05	10	1	10	0.5
11d control TnT aact 40x 5.tif	40	6.8	Disabled	Red	Yes	No	Balanced	1	5			1.5	2.5	Default	0.1	0.05	10	1	10	0.5
11d control TnT aact 40x 11.tif	40	6.8	Disabled	Red	Yes	No	Balanced	1	5			1.5	2.5	Default	0.1	0.05	10	1	10	0.5
14d control TnT aact 40x 1.tif	40	6.8	Disabled	Red	Yes	No	Balanced	1	5			1.5	2.5	Default	0.1	0.05	10	1	10	0.5
14d control TnT aact 40x 2.tif	40	6.8	Disabled	Red	Yes	No	Balanced	1	5			1.5	2.5	Default	0.1	0.05	10	1	10	0.5
14d control TnT aact 40x 5.tif	40	6.8	Disabled	Red	Yes	No	Balanced	1	5			1.5	2.5	Default	0.1	0.05	10	1	10	0.5
14d control TnT aact 40x 6.tif	40	6.8	Disabled	Red	Yes	No	Balanced	1	5			1.5	2.5	Default	0.1	0.05	10	1	10	0.5
14d control TnT MYBP 40x 1.tif	40	6.8	Disabled	Red	Yes	No	Balanced	1	5			1.5	2.5	Default	0.1	0.05	10	1	10	0.5
14d control TnT MYBP 40x 2.tif	40	6.8	Disabled	Red	Yes	No	Balanced	1	5			1.5	2.5	Default	0.1	0.05	10	1	10	0.5
14d control TnT MYBP 40x 3.tif	40	6.8	Disabled	Red	Yes	No	Balanced	1	5			1.5	2.5	Default	0.1	0.05	10	1	10	0.5
14d control TnT MYBP 40x 4.tif	40	6.8	Disabled	Red	Yes	No	Balanced	1	5			1.5	2.5	Default	0.1	0.05	10	1	10	0.5
14d control TnT MYBP 40x 5.tif	40	6.8	Disabled	Red	Yes	No	Balanced	1	5			1.5	2.5	Default	0.1	0.05	10	1	10	0.5
14d control TnT MYBP 40x 6.tif	40	6.8	Disabled	Red	Yes	No	Balanced	1	5			1.5	2.5	Default	0.1	0.05	10	1	10	0.5
14d control TnT MYBP 40x 8.tif	40	6.8	Disabled	Red	Yes	No	Balanced	1	5			1.5	2.5	Default	0.1	0.05	10	1	10	0.5
14d control TnT MYBP 40x 9.tif	40	6.8	Disabled	Red	Yes	No	Balanced	1	5			1.5	2.5	Default	0.1	0.05	10	1	10	0.5
14d control TnT MYBP 40x 10.tif	40	6.8	Disabled	Red	Yes	No	Balanced	1	5			1.5	2.5	Default	0.1	0.05	10	1	10	0.5
14d control TnT MYBP 40x 11.tif	40	6.8	Disabled	Red	Yes	No	Balanced	1	5			1.5	2.5	Default	0.1	0.05	10	1	10	0.5
14d control TnT MYBP 40x 13.tif	40	6.8	Disabled	Red	Yes	No	Balanced	1	5			1.5	2.5	Default	0.1	0.05	10	1	10	0.5
14d control TnT MYBP 40x 14.tif	40	6.8	Disabled	Red	Yes	No	Balanced	1	5			1.5	2.5	Default	0.1	0.05	10	1	10	0.5
14d_stretched_TnT MYBP stack_40x_1.tif	40	6.8	Disabled	Red	Yes	No	Balanced	1	5			1.5	2.5	Default	0.1	0.05	10	1	10	0.5
14d_stretched_TnT MYBP stack_40x_6.tif	40	6.8	Disabled	Red	Yes	No	Balanced	1	5			1.5	2.5	Default	0.1	0.05	10	1	10	0.5
14d_stretched_TnT MYBP stack_40x_14.tif	40	6.8	Disabled	Red	Yes	No	Balanced	1	5			1.5	2.5	Default	0.1	0.05	10	1	10	0.5
14d_stretched_TnT MYBP stack_40x_15.tif	40	6.8	Disabled	Red	Yes	No	Balanced	1	5			1.5	2.5	Default	0.1	0.05	10	1	10	0.5
14d_stretched_TnT MYBP stack_40x_17.tif	40	6.8	Disabled	Red	Yes	No	Balanced	1	5			1.5	2.5	Default	0.1	0.05	10	1	10	0.5
14d_stretched_TnT MYBP stack_40x_18.tif	40	6.8	Disabled	Red	Yes	No	Balanced	1	5			1.5	2.5	Default	0.1	0.05	10	1	10	0.5
14d_stretched_TnT MYBP stack_40x_19.tif	40	6.8	Disabled	Red	Yes	No	Balanced	1	5			1.5	2.5	Default	0.1	0.05	10	1	10	0.5
14d_stretched_TnT MYBP stack_40x_27.tif	40	6.8	Disabled	Red	Yes	No	Balanced	1	5			1.5	2.5	Default	0.1	0.05	10	1	10	0.5
96h ctrl kaikki 2 40x.tif	40	6.8	Disabled	Red	Yes	No	Balanced	1	5			1.5	2.5	Default	0.1	0.05	10	1	10	0.5
96h ctrl kaikki 3 40x.tif	40	6.8	Disabled	Red	Yes	No	Balanced	1	5			1.5	2.5	Default	0.1	0.05	10	1	10	0.5
96h ctrl kaikki 9 40x.tif	40	6.8	Disabled	Red	Yes	No	Balanced	1	5			1.5	2.5	Default	0.1	0.05	10	1	10	0.5
96h sample kaikki 1 40x.tif	40	6.8	Disabled	Red	Yes	No	Balanced	1	5			1.5	2.5	Default	0.1	0.05	10	1	10	0.5
96h sample kaikki 2 40x.tif	40	6.8	Disabled	Red	Yes	No	Balanced	1	5			1.5	2.5	Default	0.1	0.05	10	1	10	0.5
96h sample kaikki 3 40x (2).tif	40	6.8	Disabled	Red	Yes	No	Balanced	1	5			1.5	2.5	Default	0.1	0.05	10	1	10	0.5
96h sample kaikki 3 40x (3).tif	40	6.8	Disabled	Red	Yes	No	Balanced	1	5			1.5	2.5	Default	0.1	0.05	10	1	10	0.5
96h sample kaikki 3 40x.tif	40	6.8	Disabled	Red	Yes	No	Balanced	1	5			1.5	2.5	Default	0.1	0.05	10	1	10	0.5
96h sample kaikki 4 40x.tif	40	6.8	Disabled	Red	Yes	No	Balanced	1	5			1.5	2.5	Default	0.1	0.05	10	1	10	0.5
96h sample kaikki 5 40x (2).tif	40	6.8	Disabled	Red	Yes	No	Balanced	1	5			1.5	2.5	Default	0.1	0.05	10	1	10	0.5
96h sample kaikki 5 40x.tif	40	6.8	Disabled	Red	Yes	No	Balanced	1	5			1.5	2.5	Default	0.1	0.05	10	1	10	0.5
96h sample kaikki 6 40x (2).tif	40	6.8	Disabled	Red	Yes	No	Balanced	1	5			1.5	2.5	Default	0.1	0.05	10	1	10	0.5
96h sample kaikki 6 40x.tif	40	6.8	Disabled	Red	Yes	No	Balanced	1	5			1.5	2.5	Default	0.1	0.05	10	1	10	0.5
96h sample kaikki 7 40x.tif	40	6.8	Disabled	Red	Yes	No	Balanced	1	5			1.5	2.5	Default	0.1	0.05	10	1	10	0.5
96h sample kaikki 8 40x (2).tif	40	6.8	Disabled	Red	Yes	No	Balanced	1	5			1.5	2.5	Default	0.1	0.05	10	1	10	0.5
96h sample kaikki 8 40x.tif	40	6.8	Disabled	Red	Yes	No	Balanced	1	5			1.5	2.5	Default	0.1	0.05	10	1	10	0.5
96h sample kaikki 9 40x (2).tif	40	6.8	Disabled	Red	Yes	No	Balanced	1	5			1.5	2.5	Default	0.1	0.05	10	1	10	0.5
96h sample kaikki 9 40x (3).tif	40	6.8	Disabled	Red	Yes	No	Balanced	1	5			1.5	2.5	Default	0.1	0.05	10	1	10	0.5
96h sample kaikki 9 40x.tif	40	6.8	Disabled	Red	Yes	No	Balanced	1	5			1.5	2.5	Default	0.1	0.05	10	1	10	0.5
96h sample kaikki 10 40x (2).tif	40	6.8	Disabled	Red	Yes	No	Balanced	1	5			1.5	2.5	Default	0.1	0.05	10	1	10	0.5
96h sample kaikki 10 40x (3).tif	40	6.8	Disabled	Red	Yes	No	Balanced	1	5			1.5	2.5	Default	0.1	0.05	10	1	10	0.5
96h sample kaikki 10 40x.tif	40	6.8	Disabled	Red	Yes	No	Balanced	1	5			1.5	2.5	Default	0.1	0.05	10	1	10	0.5
96h sample kaikki 11 40x.tif	40	6.8	Disabled	Red	Yes	No	Balanced	1	5			1.5	2.5	Default	0.1	0.05	10	1	10	0.5
96h sample kaikki 12 40x (2).tif	40	6.8	Disabled	Red	Yes	No	Balanced	1	5			1.5	2.5	Default	0.1	0.05	10	1	10	0.5
96h sample kaikki 12 40x (3).tif	40	6.8	Disabled	Red	Yes	No	Balanced	1	5			1.5	2.5	Default	0.1	0.05	10	1	10	0.5
96h sample kaikki 12 40x.tif	40	6.8	Disabled	Red	Yes	No	Balanced	1	5			1.5	2.5	Default	0.1	0.05	10	1	10	0.5
96h sample kaikki 13 40x (2).tif	40	6.8	Disabled	Red	Yes	No	Balanced	1	5			1.5	2.5	Default	0.1	0.05	10	1	10	0.5
96h sample kaikki 13 40x.tif	40	6.8	Disabled	Red	Yes	No	Balanced	1	5			1.5	2.5	Default	0.1	0.05	10	1	10	0.5
96h sample kaikki 14 40x.tif	40	6.8	Disabled	Red	Yes	No	Balanced	1	5			1.5	2.5	Default	0.1	0.05	10	1	10	0.5
96h sample kaikki 15 40x.tif	40	6.8	Disabled	Red	Yes	No	Balanced	1	5			1.5	2.5	Default	0.1	0.05	10	1	10	0.5
96h sample kaikki 16 40x (2).tif	40	6.8	Disabled	Red	Yes	No	Balanced	1	5			1.5	2.5	Default	0.1	0.05	10	1	10	0.5
96h sample kaikki 16 40x (3).tif	40	6.8	Disabled	Red	Yes	No	Balanced	1	5			1.5	2.5	Default	0.1	0.05	10	1	10	0.5
96h sample kaikki 16 40x.tif	40	6.8	Disabled	Red	Yes	No	Balanced	1	5			1.5	2.5	Default	0.1	0.05	10	1	10	0.5
96h sample kaikki 17 40x (2).tif	40	6.8	Disabled	Red	Yes	No	Balanced	1	5			1.5	2.5	Default	0.1	0.05	10	1	10	0.5
96h sample kaikki 17 40x.tif	40	6.8	Disabled	Red	Yes	No	Balanced	1	5			1.5	2.5	Default	0.1	0.05	10	1	10	0.5
96h sample kaikki 18 40x (2).tif	40	6.8	Disabled	Red	Yes	No	Balanced	1	5			1.5	2.5	Default	0.1	0.05	10	1	10	0.5
96h sample kaikki 18 40x (3).tif	40	6.8	Disabled	Red	Yes	No	Balanced	1	5			1.5	2.5	Default	0.1	0.05	10	1	10	0.5
96h sample kaikki 19 40x (2).tif	40	6.8	Disabled	Red	Yes	No	Balanced	1	5			1.5	2.5	Default	0.1	0.05	10	1	10	0.5
96h sample kaikki 19 40x (3).tif	40	6.8	Disabled	Red	Yes	No	Balanced	1	5			1.5	2.5	Default	0.1	0.05	10	1	10	0.5
96h sample kaikki 19 40x.tif	40	6.8	Disabled	Red	Yes	No	Balanced	1	5			1.5	2.5	Default	0.1	0.05	10	1	10	0.5
96h sample kaikki 20 40x.tif	40	6.8	Disabled	Red	Yes	No	Balanced	1	5			1.5	2.5	Default	0.1	0.05	10	1	10	0.5
96h sample kaikki 21 40x (2).tif	40	6.8	Disabled	Red	Yes	No	Balanced	1	5			1.5	2.5	Default	0.1	0.05	10	1	10	0.5
96h sample kaikki 21 40x.tif	40	6.8	Disabled	Red	Yes	No	Balanced	1	5			1.5	2.5	Default	0.1	0.05	10	1	10	0.5
96h sample kaikki 22 40x.tif	40	6.8	Disabled	Red	Yes	No	Balanced	1	5			1.5	2.5	Default	0.1	0.05	10	1	10	0.5
96h sample kaikki 24 40x.tif	40	6.8	Disabled	Red	Yes	No	Balanced	1	5			1.5	2.5	Default	0.1	0.05	10	1	10	0.5
96h sample kaikki 25 40x.tif	40	6.8	Disabled	Red	Yes	No	Balanced	1	5			1.5	2.5	Default	0.1	0.05	10	1	10	0.5
96h sample kaikki 27 40x.tif	40	6.8	Disabled	Red	Yes	No	Balanced	1	5			1.5	2.5	Default	0.1	0.05	10	1	10	0.5
96h sample kaikki 29 40x.tif	40	6.8	Disabled	Red	Yes	No	Balanced	1	5			1.5	2.5	Default	0.1	0.05	10	1	10	0.5
96h sample kaikki 30 40x.tif	40	6.8	Disabled	Red	Yes	No	Balanced	1	5			1.5	2.5	Default	0.1	0.05	10	1	10	0.5
96h sample kaikki 31 40x.tif	40	6.8	Disabled	Red	Yes	No	Balanced	1	5			1.5	2.5	Default	0.1	0.05	10	1	10	0.5
168h ctrl kaikki 2 40x.tif	40	6.8	Disabled	Red	Yes	No	Balanced	1	5			1.5	2.5	Default	0.1	0.05	10	1	10	0.5
168h ctrl kaikki 3 40x.tif	40	6.8	Disabled	Red	Yes	No	Balanced	1	5			1.5	2.5	Default	0.1	0.05	10	1	10	0.5
168h ctrl kaikki 4 40x (2).tif	40	6.8	Disabled	Red	Yes	No	Balanced	1	5			1.5	2.5	Default	0.1	0.05	10	1	10	0.5
168h ctrl kaikki 5 40x (2).tif	40	6.8	Disabled	Red	Yes	No	Balanced	1	5			1.5	2.5	Default	0.1	0.05	10	1	10	0.5
168h ctrl kaikki 5 40x.tif	40	6.8	Disabled	Red	Yes	No	Balanced	1	5			1.5	2.5	Default	0.1	0.05	10	1	10	0.5
168h ctrl kaikki 6 40x.tif	40	6.8	Disabled	Red	Yes	No	Balanced	1	5			1.5	2.5	Default	0.1	0.05	10	1	10	0.5
168h ctrl kaikki 7 40x (2).tif	40	6.8	Disabled	Red	Yes	No	Balanced	1	5			1.5	2.5	Default	0.1	0.05	10	1	10	0.5
168h ctrl kaikki 8 40x (2).tif	40	6.8	Disabled	Red	Yes	No	Balanced	1	5			1.5	2.5	Default	0.1	0.05	10	1	10	0.5
168h ctrl kaikki 8 40x.tif	40	6.8	Disabled	Red	Yes	No	Balanced	1	5			1.5	2.5	Default	0.1	0.05	10	1	10	0.5
168h ctrl kaikki 9 40x (2).tif	40	6.8	Disabled	Red	Yes	No	Balanced	1	5			1.5	2.5	Default	0.1	0.05	10	1	10	0.5
168h ctrl kaikki 9 40x.tif	40	6.8	Disabled	Red	Yes	No	Balanced	1	5			1.5	2.5	Default	0.1	0.05	10	1	10	0.5
168h ctrl kaikki 10 40x (2).tif	40	6.8	Disabled	Red	Yes	No	Balanced	1	5			1.5	2.5	Default	0.1	0.05	10	1	10	0.5
168h ctrl kaikki 11 40x (2).tif	40	6.8	Disabled	Red	Yes	No	Balanced	1	5			1.5	2.5	Default	0.1	0.05	10	1	10	0.5
168h ctrl kaikki 12 40x.tif	40	6.8	Disabled	Red	Yes	No	Balanced	1	5			1.5	2.5	Default	0.1	0.05	10	1	10	0.5
168h ctrl kaikki 13 40x.tif	40	6.8	Disabled	Red	Yes	No	Balanced	1	5			1.5	2.5	Default	0.1	0.05	10	1	10	0.5
168h ctrl kaikki 15 40x.tif	40	6.8	Disabled	Red	Yes	No	Balanced	1	5			1.5	2.5	Default	0.1	0.05	10	1	10	0.5
168h ctrl kaikki 16 40x.tif	40	6.8	Disabled	Red	Yes	No	Balanced	1	5			1.5	2.5	Default	0.1	0.05	10	1	10	0.5
168h sample kaikki 1 40x (2).tif	40	6.8	Disabled	Red	Yes	No	Balanced	1	5			1.5	2.5	Default	0.1	0.05	10	1	10	0.5
168h sample kaikki 1 40x (3).tif	40	6.8	Disabled	Red	Yes	No	Balanced	1	5			1.5	2.5	Default	0.1	0.05	10	1	10	0.5
168h sample kaikki 1 40x.tif	40	6.8	Disabled	Red	Yes	No	Balanced	1	5			1.5	2.5	Default	0.1	0.05	10	1	10	0.5
168h sample kaikki 2 40x (2).tif	40	6.8	Disabled	Red	Yes	No	Balanced	1	5			1.5	2.5	Default	0.1	0.05	10	1	10	0.5
168h sample kaikki 2 40x.tif	40	6.8	Disabled	Red	Yes	No	Balanced	1	5			1.5	2.5	Default	0.1	0.05	10	1	10	0.5
168h sample kaikki 3 40x (2).tif	40	6.8	Disabled	Red	Yes	No	Balanced	1	5			1.5	2.5	Default	0.1	0.05	10	1	10	0.5
168h sample kaikki 3 40x.tif	40	6.8	Disabled	Red	Yes	No	Balanced	1	5			1.5	2.5	Default	0.1	0.05	10	1	10	0.5
168h sample kaikki 4 40x (2).tif	40	6.8	Disabled	Red	Yes	No	Balanced	1	5			1.5	2.5	Default	0.1	0.05	10	1	10	0.5
168h sample kaikki 5 40x (2).tif	40	6.8	Disabled	Red	Yes	No	Balanced	1	5			1.5	2.5	Default	0.1	0.05	10	1	10	0.5
168h sample kaikki 5 40x.tif	40	6.8	Disabled	Red	Yes	No	Balanced	1	5			1.5	2.5	Default	0.1	0.05	10	1	10	0.5
168h sample kaikki 7 40x.tif	40	6.8	Disabled	Red	Yes	No	Balanced	1	5			1.5	2.5	Default	0.1	0.05	10	1	10	0.5
168h sample kaikki 8 40x (2).tif	40	6.8	Disabled	Red	Yes	No	Balanced	1	5			1.5	2.5	Default	0.1	0.05	10	1	10	0.5
168h sample kaikki 8 40x.tif	40	6.8	Disabled	Red	Yes	No	Balanced	1	5			1.5	2.5	Default	0.1	0.05	10	1	10	0.5
168h sample kaikki 9 40x (2).tif	40	6.8	Disabled	Red	Yes	No	Balanced	1	5			1.5	2.5	Default	0.1	0.05	10	1	10	0.5
168h sample kaikki 9 40x (3).tif	40	6.8	Disabled	Red	Yes	No	Balanced	1	5			1.5	2.5	Default	0.1	0.05	10	1	10	0.5
168h sample kaikki 9 40x.tif	40	6.8	Disabled	Red	Yes	No	Balanced	1	5			1.5	2.5	Default	0.1	0.05	10	1	10	0.5
168h sample kaikki 10 40x (2).tif	40	6.8	Disabled	Red	Yes	No	Balanced	1	5			1.5	2.5	Default	0.1	0.05	10	1	10	0.5
168h sample kaikki 10 40x.tif	40	6.8	Disabled	Red	Yes	No	Balanced	1	5			1.5	2.5	Default	0.1	0.05	10	1	10	0.5
168h sample kaikki 11 40x (2).tif	40	6.8	Disabled	Red	Yes	No	Balanced	1	5			1.5	2.5	Default	0.1	0.05	10	1	10	0.5
168h sample kaikki 13 40x.tif	40	6.8	Disabled	Red	Yes	No	Balanced	1	5			1.5	2.5	Default	0.1	0.05	10	1	10	0.5
168h sample kaikki 15 40x.tif	40	6.8	Disabled	Red	Yes	No	Balanced	1	5			1.5	2.5	Default	0.1	0.05	10	1	10	0.5
168h sample kaikki 16 40x (2).tif	40	6.8	Disabled	Red	Yes	No	Balanced	1	5			1.5	2.5	Default	0.1	0.05	10	1	10	0.5
168h sample kaikki 16 40x.tif	40	6.8	Disabled	Red	Yes	No	Balanced	1	5			1.5	2.5	Default	0.1	0.05	10	1	10	0.5
168h sample kaikki 17 40x.tif	40	6.8	Disabled	Red	Yes	No	Balanced	1	5			1.5	2.5	Default	0.1	0.05	10	1	10	0.5
168h sample kaikki 21 40x.tif	40	6.8	Disabled	Red	Yes	No	Balanced	1	5			1.5	2.5	Default	0.1	0.05	10	1	10	0.5
264h ctrl kaikki 1 40x (2).tif	40	6.8	Disabled	Red	Yes	No	Balanced	1	5			1.5	2.5	Default	0.1	0.05	10	1	10	0.5
264h ctrl kaikki 1 40x.tif	40	6.8	Disabled	Red	Yes	No	Balanced	1	5			1.5	2.5	Default	0.1	0.05	10	1	10	0.5
264h ctrl kaikki 2 40x.tif	40	6.8	Disabled	Red	Yes	No	Balanced	1	5			1.5	2.5	Default	0.1	0.05	10	1	10	0.5
264h ctrl kaikki 4 40x.tif	40	6.8	Disabled	Red	Yes	No	Balanced	1	5			1.5	2.5	Default	0.1	0.05	10	1	10	0.5
264h ctrl kaikki 5 40x.tif	40	6.8	Disabled	Red	Yes	No	Balanced	1	5			1.5	2.5	Default	0.1	0.05	10	1	10	0.5
264h sample atropM 24 40x-Single File Export-23.tif	40	6.8	Disabled	Red	Yes	No	Balanced	1	5			1.5	2.5	Default	0.1	0.05	10	1	10	0.5
264h sample kaikki 4 40x.tif	40	6.8	Disabled	Red	Yes	No	Balanced	1	5			1.5	2.5	Default	0.1	0.05	10	1	10	0.5
264h sample kaikki 12 40x.tif	40	6.8	Disabled	Red	Yes	No	Balanced	1	5			1.5	2.5	Default	0.1	0.05	10	1	10	0.5
264h sample MLC2a 3 40x-Single File Export-14.tif	40	6.8	Disabled	Red	Yes	No	Balanced	1	5			1.5	2.5	Default	0.1	0.05	10	1	10	0.5
264h sample MLC2a 5 40x-Single File Export-16.tif	40	6.8	Disabled	Red	Yes	No	Balanced	1	5			1.5	2.5	Default	0.1	0.05	10	1	10	0.5
264h sample MLC2a 8 40x-Single File Export-19.tif	40	6.8	Disabled	Red	Yes	No	Balanced	1	5			1.5	2.5	Default	0.1	0.05	10	1	10	0.5
264h sample MLC2a 9 40x-Single File Export-20.tif	40	6.8	Disabled	Red	Yes	No	Balanced	1	5			1.5	2.5	Default	0.1	0.05	10	1	10	0.5
264h sample TropT 1 40x-Single File Export-32.tif	40	6.8	Disabled	Red	Yes	No	Balanced	1	5			1.5	2.5	Default	0.1	0.05	10	1	10	0.5
264h sample TropT 8 40x-Single File Export-39.tif	40	6.8	Disabled	Red	Yes	No	Balanced	1	5			1.5	2.5	Default	0.1	0.05	10	1	10	0.5
264h sample TropT 9 40x-Single File Export-40.tif	40	6.8	Disabled	Red	Yes	No	Balanced	1	5			1.5	2.5	Default	0.1	0.05	10	1	10	0.5
264h sample TropT 13 40x-Single File Export-44.tif	40	6.8	Disabled	Red	Yes	No	Balanced	1	5			1.5	2.5	Default	0.1	0.05	10	1	10	0.5
264h sample TropT 14 40x-Single File Export-45.tif	40	6.8	Disabled	Red	Yes	No	Balanced	1	5			1.5	2.5	Default	0.1	0.05	10	1	10	0.5
264h sample TropT 15 40x-Single File Export-46.tif	40	6.8	Disabled	Red	Yes	No	Balanced	1	5			1.5	2.5	Default	0.1	0.05	10	1	10	0.5
336h sample atropM 3 40x-Single File Export-02.tif	40	6.8	Disabled	Red	Yes	No	Balanced	1	5			1.5	2.5	Default	0.1	0.05	10	1	10	0.5
336h sample atropM 5 40x-Single File Export-04.tif	40	6.8	Disabled	Red	Yes	No	Balanced	1	5			1.5	2.5	Default	0.1	0.05	10	1	10	0.5
336h sample atropM 6 40x-Single File Export-05.tif	40	6.8	Disabled	Red	Yes	No	Balanced	1	5			1.5	2.5	Default	0.1	0.05	10	1	10	0.5
336h sample atropM 7 40x-Single File Export-06.tif	40	6.8	Disabled	Red	Yes	No	Balanced	1	5			1.5	2.5	Default	0.1	0.05	10	1	10	0.5
336h sample atropM 8 40x-Single File Export-07.tif	40	6.8	Disabled	Red	Yes	No	Balanced	1	5			1.5	2.5	Default	0.1	0.05	10	1	10	0.5
336h sample atropM 10 40x-Single File Export-09.tif	40	6.8	Disabled	Red	Yes	No	Balanced	1	5			1.5	2.5	Default	0.1	0.05	10	1	10	0.5
336h sample MLC2a 3 40x-Single File Export-20.tif	40	6.8	Disabled	Red	Yes	No	Balanced	1	5			1.5	2.5	Default	0.1	0.05	10	1	10	0.5
336h sample MLC2a 8 40x-Single File Export-25.tif	40	6.8	Disabled	Red	Yes	No	Balanced	1	5			1.5	2.5	Default	0.1	0.05	10	1	10	0.5
336h sample MLC2a 10 40x-Single File Export-27.tif	40	6.8	Disabled	Red	Yes	No	Balanced	1	5			1.5	2.5	Default	0.1	0.05	10	1	10	0.5
336h sample MLC2a 11 40x-Single File Export-28.tif	40	6.8	Disabled	Red	Yes	No	Balanced	1	5			1.5	2.5	Default	0.1	0.05	10	1	10	0.5
336h sample TropT 1 40x-Single File Export-27.tif	40	6.8	Disabled	Red	Yes	No	Balanced	1	5			1.5	2.5	Default	0.1	0.05	10	1	10	0.5
336h sample TropT 2 40x-Single File Export-28.tif	40	6.8	Disabled	Red	Yes	No	Balanced	1	5			1.5	2.5	Default	0.1	0.05	10	1	10	0.5
336h sample TropT 3 40x-Single File Export-29.tif	40	6.8	Disabled	Red	Yes	No	Balanced	1	5			1.5	2.5	Default	0.1	0.05	10	1	10	0.5
336h sample TropT 4 40x-Single File Export-30.tif	40	6.8	Disabled	Red	Yes	No	Balanced	1	5			1.5	2.5	Default	0.1	0.05	10	1	10	0.5
336h sample TropT 5 40x-Single File Export-31.tif	40	6.8	Disabled	Red	Yes	No	Balanced	1	5			1.5	2.5	Default	0.1	0.05	10	1	10	0.5
336h sample TropT 13 40x-Single File Export-39.tif	40	6.8	Disabled	Red	Yes	No	Balanced	1	5			1.5	2.5	Default	0.1	0.05	10	1	10	0.5
4d control TnT MYBP 20x 01.tif	20	6.8	Disabled	Red	Yes	No	Balanced	1	5			1.5	2.5	Default	0.1	0.05	10	1	10	0.5
4d control TnT MYBP 20x 2.tif	20	6.8	Disabled	Red	Yes	No	Balanced	1	5			1.5	2.5	Default	0.1	0.05	10	1	10	0.5
4d control TnT MYBP 20x 9.tif	20	6.8	Disabled	Red	Yes	No	Balanced	1	5			1.5	2.5	Default	0.1	0.05	10	1	10	0.5
4d control TnT MYBP 20x 10.tif	20	6.8	Disabled	Red	Yes	No	Balanced	1	5			1.5	2.5	Default	0.1	0.05	10	1	10	0.5
4d control TnT MYBP 20x 11.tif	20	6.8	Disabled	Red	Yes	No	Balanced	1	5			1.5	2.5	Default	0.1	0.05	10	1	10	0.5
4d control TnT MYBP 20x 12.tif	20	6.8	Disabled	Red	Yes	No	Balanced	1	5			1.5	2.5	Default	0.1	0.05	10	1	10	0.5
4d control TnT MYBP 20x 13.tif	20	6.8	Disabled	Red	Yes	No	Balanced	1	5			1.5	2.5	Default	0.1	0.05	10	1	10	0.5
4d control TnT MYBP 20x 14.tif	20	6.8	Disabled	Red	Yes	No	Balanced	1	5			1.5	2.5	Default	0.1	0.05	10	1	10	0.5
4d control TnT MYBP 20x 25.tif	20	6.8	Disabled	Red	Yes	No	Balanced	1	5			1.5	2.5	Default	0.1	0.05	10	1	10	0.5
4d stretched MLC2a MLC2v stack 20x 19.tif	20	6.8	Disabled	Red	Yes	No	Balanced	1	5			1.5	2.5	Default	0.1	0.05	10	1	10	0.5
7d stretched TnT MYBP stack 20x 15.tif	20	6.8	Disabled	Red	Yes	No	Balanced	1	5			1.5	2.5	Default	0.1	0.05	10	1	10	0.5
7d stretched TnT MYBP stack 20x 16.tif	20	6.8	Disabled	Red	Yes	No	Balanced	1	5			1.5	2.5	Default	0.1	0.05	10	1	10	0.5
7d stretched TnT MYBP stack 20x 17.tif	20	6.8	Disabled	Red	Yes	No	Balanced	1	5			1.5	2.5	Default	0.1	0.05	10	1	10	0.5
7d stretched TnT MYBP stack 20x 19.tif	20	6.8	Disabled	Red	Yes	No	Balanced	1	5			1.5	2.5	Default	0.1	0.05	10	1	10	0.5
11d stretched TnT MYBP stack 20x 4.tif	20	6.8	Disabled	Red	Yes	No	Balanced	1	5			1.5	2.5	Default	0.1	0.05	10	1	10	0.5
11d stretched TnT MYBP stack 20x 5.tif	20	6.8	Disabled	Red	Yes	No	Balanced	1	5			1.5	2.5	Default	0.1	0.05	10	1	10	0.5
11d stretched TnT MYBP stack 20x 6.tif	20	6.8	Disabled	Red	Yes	No	Balanced	1	5			1.5	2.5	Default	0.1	0.05	10	1	10	0.5
11d stretched TnT MYBP stack 20x 7.tif	20	6.8	Disabled	Red	Yes	No	Balanced	1	5			1.5	2.5	Default	0.1	0.05	10	1	10	0.5
11d stretched TnT MYBP stack 20x 11.tif	20	6.8	Disabled	Red	Yes	No	Balanced	1	5			1.5	2.5	Default	0.1	0.05	10	1	10	0.5
11d stretched TnT MYBP stack 20x 12.tif	20	6.8	Disabled	Red	Yes	No	Balanced	1	5			1.5	2.5	Default	0.1	0.05	10	1	10	0.5
11d stretched TnT MYBP stack 20x 13.tif	20	6.8	Disabled	Red	Yes	No	Balanced	1	5			1.5	2.5	Default	0.1	0.05	10	1	10	0.5
11d stretched TnT MYBP stack 20x 15.tif	20	6.8	Disabled	Red	Yes	No	Balanced	1	5			1.5	2.5	Default	0.1	0.05	10	1	10	0.5
11d stretched TnT MYBP stack 20x 16.tif	20	6.8	Disabled	Red	Yes	No	Balanced	1	5			1.5	2.5	Default	0.1	0.05	10	1	10	0.5
11d stretched TnT MYBP stack 20x 17.tif	20	6.8	Disabled	Red	Yes	No	Balanced	1	5			1.5	2.5	Default	0.1	0.05	10	1	10	0.5
11d stretched TnT MYBP stack 20x 18.tif	20	6.8	Disabled	Red	Yes	No	Balanced	1	5			1.5	2.5	Default	0.1	0.05	10	1	10	0.5
11d stretched TnT MYBP stack 20x 19.tif	20	6.8	Disabled	Red	Yes	No	Balanced	1	5			1.5	2.5	Default	0.1	0.05	10	1	10	0.5
11d stretched TnT MYBP stack 20x 20.tif	20	6.8	Disabled	Red	Yes	No	Balanced	1	5			1.5	2.5	Default	0.1	0.05	10	1	10	0.5
14d_stretched_TnT MYBP stack_20x_4.tif	20	6.8	Disabled	Red	Yes	No	Balanced	1	5			1.5	2.5	Default	0.1	0.05	10	1	10	0.5
14d_stretched_TnT MYBP stack_20x_5.tif	20	6.8	Disabled	Red	Yes	No	Balanced	1	5			1.5	2.5	Default	0.1	0.05	10	1	10	0.5
14d_stretched_TnT MYBP stack_20x_9.tif	20	6.8	Disabled	Red	Yes	No	Balanced	1	5			1.5	2.5	Default	0.1	0.05	10	1	10	0.5
14d_stretched_TnT MYBP stack_20x_11.tif	20	6.8	Disabled	Red	Yes	No	Balanced	1	5			1.5	2.5	Default	0.1	0.05	10	1	10	0.5
14d_stretched_TnT MYBP stack_20x_12.tif	20	6.8	Disabled	Red	Yes	No	Balanced	1	5			1.5	2.5	Default	0.1	0.05	10	1	10	0.5
14d_stretched_TnT MYBP stack_20x_21.tif	20	6.8	Disabled	Red	Yes	No	Balanced	1	5			1.5	2.5	Default	0.1	0.05	10	1	10	0.5
14d_stretched_TnT MYBP stack_20x_22.tif	20	6.8	Disabled	Red	Yes	No	Balanced	1	5			1.5	2.5	Default	0.1	0.05	10	1	10	0.5
14d_stretched_TnT MYBP stack_20x_25.tif	20	6.8	Disabled	Red	Yes	No	Balanced	1	5			1.5	2.5	Default	0.1	0.05	10	1	10	0.5
14d_stretched_TnT MYBP stack_20x_28.tif	20	6.8	Disabled	Red	Yes	No	Balanced	1	5			1.5	2.5	Default	0.1	0.05	10	1	10	0.5
14d_stretched_TnT MYBP stack_20x_29.tif	20	6.8	Disabled	Red	Yes	No	Balanced	1	5			1.5	2.5	Default	0.1	0.05	10	1	10	0.5
96h ctrl kaikki 1 20x.tif	20	6.8	Disabled	Red	Yes	No	Balanced	1	5			1.5	2.5	Default	0.1	0.05	10	1	10	0.5
96h ctrl kaikki 8 20x.tif	20	6.8	Disabled	Red	Yes	No	Balanced	1	5			1.5	2.5	Default	0.1	0.05	10	1	10	0.5
96h ctrl kaikki 9 20x.tif	20	6.8	Disabled	Red	Yes	No	Balanced	1	5			1.5	2.5	Default	0.1	0.05	10	1	10	0.5
96h sample kaikki 1 20x (2).tif	20	6.8	Disabled	Red	Yes	No	Balanced	1	5			1.5	2.5	Default	0.1	0.05	10	1	10	0.5
96h sample kaikki 7 20x.tif	20	6.8	Disabled	Red	Yes	No	Balanced	1	5			1.5	2.5	Default	0.1	0.05	10	1	10	0.5
96h sample kaikki 8 20x.tif	20	6.8	Disabled	Red	Yes	No	Balanced	1	5			1.5	2.5	Default	0.1	0.05	10	1	10	0.5
96h sample kaikki 15 20x (2).tif	20	6.8	Disabled	Red	Yes	No	Balanced	1	5			1.5	2.5	Default	0.1	0.05	10	1	10	0.5
96h sample kaikki 20 20x (2).tif	20	6.8	Disabled	Red	Yes	No	Balanced	1	5			1.5	2.5	Default	0.1	0.05	10	1	10	0.5
96h sample kaikki 23 20x.tif	20	6.8	Disabled	Red	Yes	No	Balanced	1	5			1.5	2.5	Default	0.1	0.05	10	1	10	0.5
96h sample kaikki 28 20x.tif	20	6.8	Disabled	Red	Yes	No	Balanced	1	5			1.5	2.5	Default	0.1	0.05	10	1	10	0.5
168h ctrl kaikki 13 20x.tif	20	6.8	Disabled	Red	Yes	No	Balanced	1	5			1.5	2.5	Default	0.1	0.05	10	1	10	0.5
168h ctrl kaikki 17 20x.tif	20	6.8	Disabled	Red	Yes	No	Balanced	1	5			1.5	2.5	Default	0.1	0.05	10	1	10	0.5
168h ctrl kaikki 18 20x.tif	20	6.8	Disabled	Red	Yes	No	Balanced	1	5			1.5	2.5	Default	0.1	0.05	10	1	10	0.5
168h ctrl kaikki 19 20x (2).tif	20	6.8	Disabled	Red	Yes	No	Balanced	1	5			1.5	2.5	Default	0.1	0.05	10	1	10	0.5
168h ctrl kaikki 19 20x.tif	20	6.8	Disabled	Red	Yes	No	Balanced	1	5			1.5	2.5	Default	0.1	0.05	10	1	10	0.5
168h sample kaikki 1 20x.tif	20	6.8	Disabled	Red	Yes	No	Balanced	1	5			1.5	2.5	Default	0.1	0.05	10	1	10	0.5
168h sample kaikki 4 20x.tif	20	6.8	Disabled	Red	Yes	No	Balanced	1	5			1.5	2.5	Default	0.1	0.05	10	1	10	0.5
168h sample kaikki 6 20x (2).tif	20	6.8	Disabled	Red	Yes	No	Balanced	1	5			1.5	2.5	Default	0.1	0.05	10	1	10	0.5
168h sample kaikki 7 20x (3).tif	20	6.8	Disabled	Red	Yes	No	Balanced	1	5			1.5	2.5	Default	0.1	0.05	10	1	10	0.5
168h sample kaikki 8 20x.tif	20	6.8	Disabled	Red	Yes	No	Balanced	1	5			1.5	2.5	Default	0.1	0.05	10	1	10	0.5
168h sample kaikki 9 20x.tif	20	6.8	Disabled	Red	Yes	No	Balanced	1	5			1.5	2.5	Default	0.1	0.05	10	1	10	0.5
168h sample kaikki 11 20x.tif	20	6.8	Disabled	Red	Yes	No	Balanced	1	5			1.5	2.5	Default	0.1	0.05	10	1	10	0.5
168h sample kaikki 12 20x (2).tif	20	6.8	Disabled	Red	Yes	No	Balanced	1	5			1.5	2.5	Default	0.1	0.05	10	1	10	0.5
168h sample kaikki 12 20x (4).tif	20	6.8	Disabled	Red	Yes	No	Balanced	1	5			1.5	2.5	Default	0.1	0.05	10	1	10	0.5
168h sample kaikki 13 20x.tif	20	6.8	Disabled	Red	Yes	No	Balanced	1	5			1.5	2.5	Default	0.1	0.05	10	1	10	0.5
168h sample kaikki 14 20x (2).tif	20	6.8	Disabled	Red	Yes	No	Balanced	1	5			1.5	2.5	Default	0.1	0.05	10	1	10	0.5
168h sample kaikki 14 20x (4).tif	20	6.8	Disabled	Red	Yes	No	Balanced	1	5			1.5	2.5	Default	0.1	0.05	10	1	10	0.5
168h sample kaikki 15 20x (2).tif	20	6.8	Disabled	Red	Yes	No	Balanced	1	5			1.5	2.5	Default	0.1	0.05	10	1	10	0.5
168h sample kaikki 17 20x.tif	20	6.8	Disabled	Red	Yes	No	Balanced	1	5			1.5	2.5	Default	0.1	0.05	10	1	10	0.5
168h sample kaikki 18 20x (2).tif	20	6.8	Disabled	Red	Yes	No	Balanced	1	5			1.5	2.5	Default	0.1	0.05	10	1	10	0.5
168h sample kaikki 19 20x.tif	20	6.8	Disabled	Red	Yes	No	Balanced	1	5			1.5	2.5	Default	0.1	0.05	10	1	10	0.5
168h sample kaikki 20 20x (2).tif	20	6.8	Disabled	Red	Yes	No	Balanced	1	5			1.5	2.5	Default	0.1	0.05	10	1	10	0.5
168h sample kaikki 20 20x.tif	20	6.8	Disabled	Red	Yes	No	Balanced	1	5			1.5	2.5	Default	0.1	0.05	10	1	10	0.5
264h sample atropM 15 20x-Single File Export-14.tif	20	6.8	Disabled	Red	Yes	No	Balanced	1	5			1.5	2.5	Default	0.1	0.05	10	1	10	0.5
264h sample atropM 16 20x-Single File Export-15.tif	20	6.8	Disabled	Red	Yes	No	Balanced	1	5			1.5	2.5	Default	0.1	0.05	10	1	10	0.5
264h sample atropM 17 20x-Single File Export-16.tif	20	6.8	Disabled	Red	Yes	No	Balanced	1	5			1.5	2.5	Default	0.1	0.05	10	1	10	0.5
264h sample atropM 18 20x-Single File Export-17.tif	20	6.8	Disabled	Red	Yes	No	Balanced	1	5			1.5	2.5	Default	0.1	0.05	10	1	10	0.5
264h sample atropM 20 20x-Single File Export-19.tif	20	6.8	Disabled	Red	Yes	No	Balanced	1	5			1.5	2.5	Default	0.1	0.05	10	1	10	0.5
264h sample atropM 22 20x-Single File Export-21.tif	20	6.8	Disabled	Red	Yes	No	Balanced	1	5			1.5	2.5	Default	0.1	0.05	10	1	10	0.5
264h sample atropM 23 20x-Single File Export-22.tif	20	6.8	Disabled	Red	Yes	No	Balanced	1	5			1.5	2.5	Default	0.1	0.05	10	1	10	0.5
264h sample kaikki 1 20x.tif	20	6.8	Disabled	Red	Yes	No	Balanced	1	5			1.5	2.5	Default	0.1	0.05	10	1	10	0.5
264h sample kaikki 2 20x.tif	20	6.8	Disabled	Red	Yes	No	Balanced	1	5			1.5	2.5	Default	0.1	0.05	10	1	10	0.5
264h sample kaikki 3 20x.tif	20	6.8	Disabled	Red	Yes	No	Balanced	1	5			1.5	2.5	Default	0.1	0.05	10	1	10	0.5
264h sample kaikki 5 20x.tif	20	6.8	Disabled	Red	Yes	No	Balanced	1	5			1.5	2.5	Default	0.1	0.05	10	1	10	0.5
264h sample kaikki 6 20x.tif	20	6.8	Disabled	Red	Yes	No	Balanced	1	5			1.5	2.5	Default	0.1	0.05	10	1	10	0.5
264h sample kaikki 7 20x.tif	20	6.8	Disabled	Red	Yes	No	Balanced	1	5			1.5	2.5	Default	0.1	0.05	10	1	10	0.5
264h sample kaikki 9 20x.tif	20	6.8	Disabled	Red	Yes	No	Balanced	1	5			1.5	2.5	Default	0.1	0.05	10	1	10	0.5
264h sample kaikki 10 20x.tif	20	6.8	Disabled	Red	Yes	No	Balanced	1	5			1.5	2.5	Default	0.1	0.05	10	1	10	0.5
264h sample kaikki 13 20x.tif	20	6.8	Disabled	Red	Yes	No	Balanced	1	5			1.5	2.5	Default	0.1	0.05	10	1	10	0.5
264h sample MLC2a 7 20x-Single File Export-18.tif	20	6.8	Disabled	Red	Yes	No	Balanced	1	5			1.5	2.5	Default	0.1	0.05	10	1	10	0.5
264h sample MLC2a 10 20x-Single File Export-21.tif	20	6.8	Disabled	Red	Yes	No	Balanced	1	5			1.5	2.5	Default	0.1	0.05	10	1	10	0.5
264h sample TropT 3 20x-Single File Export-34.tif	20	6.8	Disabled	Red	Yes	No	Balanced	1	5			1.5	2.5	Default	0.1	0.05	10	1	10	0.5
264h sample TropT 4 20x-Single File Export-35.tif	20	6.8	Disabled	Red	Yes	No	Balanced	1	5			1.5	2.5	Default	0.1	0.05	10	1	10	0.5
264h sample TropT 5 20x-Single File Export-36.tif	20	6.8	Disabled	Red	Yes	No	Balanced	1	5			1.5	2.5	Default	0.1	0.05	10	1	10	0.5
264h sample TropT 6 20x-Single File Export-37.tif	20	6.8	Disabled	Red	Yes	No	Balanced	1	5			1.5	2.5	Default	0.1	0.05	10	1	10	0.5
264h sample TropT 7 20x-Single File Export-38.tif	20	6.8	Disabled	Red	Yes	No	Balanced	1	5			1.5	2.5	Default	0.1	0.05	10	1	10	0.5
264h sample TropT 10 20x-Single File Export-41.tif	20	6.8	Disabled	Red	Yes	No	Balanced	1	5			1.5	2.5	Default	0.1	0.05	10	1	10	0.5
336h sample aact 2 20x-Single File Export-02.tif	20	6.8	Disabled	Red	Yes	No	Balanced	1	5			1.5	2.5	Default	0.1	0.05	10	1	10	0.5
336h sample aact 3 20x-Single File Export-03.tif	20	6.8	Disabled	Red	Yes	No	Balanced	1	5			1.5	2.5	Default	0.1	0.05	10	1	10	0.5
336h sample aact 7 20x-Single File Export-07.tif	20	6.8	Disabled	Red	Yes	No	Balanced	1	5			1.5	2.5	Default	0.1	0.05	10	1	10	0.5
336h sample aact 10 20x-Single File Export-10.tif	20	6.8	Disabled	Red	Yes	No	Balanced	1	5			1.5	2.5	Default	0.1	0.05	10	1	10	0.5
336h sample aact 13 20x-Single File Export-13.tif	20	6.8	Disabled	Red	Yes	No	Balanced	1	5			1.5	2.5	Default	0.1	0.05	10	1	10	0.5
336h sample aact 14 20x-Single File Export-14.tif	20	6.8	Disabled	Red	Yes	No	Balanced	1	5			1.5	2.5	Default	0.1	0.05	10	1	10	0.5
336h sample aact 15 20x-Single File Export-15.tif	20	6.8	Disabled	Red	Yes	No	Balanced	1	5			1.5	2.5	Default	0.1	0.05	10	1	10	0.5
336h sample aact 16 20x-Single File Export-16.tif	20	6.8	Disabled	Red	Yes	No	Balanced	1	5			1.5	2.5	Default	0.1	0.05	10	1	10	0.5
336h sample atropM 4 20x-Single File Export-03.tif	20	6.8	Disabled	Red	Yes	No	Balanced	1	5			1.5	2.5	Default	0.1	0.05	10	1	10	0.5
336h sample atropM 13 20x-Single File Export-12.tif	20	6.8	Disabled	Red	Yes	No	Balanced	1	5			1.5	2.5	Default	0.1	0.05	10	1	10	0.5
336h sample atropM 14 20x-Single File Export-13.tif	20	6.8	Disabled	Red	Yes	No	Balanced	1	5			1.5	2.5	Default	0.1	0.05	10	1	10	0.5
336h sample atropM 15 20x-Single File Export-14.tif	20	6.8	Disabled	Red	Yes	No	Balanced	1	5			1.5	2.5	Default	0.1	0.05	10	1	10	0.5
336h sample atropM 16 20x-Single File Export-15.tif	20	6.8	Disabled	Red	Yes	No	Balanced	1	5			1.5	2.5	Default	0.1	0.05	10	1	10	0.5
336h sample atropM 17 20x-Single File Export-16.tif	20	6.8	Disabled	Red	Yes	No	Balanced	1	5			1.5	2.5	Default	0.1	0.05	10	1	10	0.5
336h sample atropM 18 20x-Single File Export-17.tif	20	6.8	Disabled	Red	Yes	No	Balanced	1	5			1.5	2.5	Default	0.1	0.05	10	1	10	0.5
336h sample atropM 19 20x-Single File Export-18.tif	20	6.8	Disabled	Red	Yes	No	Balanced	1	5			1.5	2.5	Default	0.1	0.05	10	1	10	0.5
336h sample atropM 20 20x-Single File Export-19.tif	20	6.8	Disabled	Red	Yes	No	Balanced	1	5			1.5	2.5	Default	0.1	0.05	10	1	10	0.5
336h sample atropM 23 20x-Single File Export-22.tif	20	6.8	Disabled	Red	Yes	No	Balanced	1	5			1.5	2.5	Default	0.1	0.05	10	1	10	0.5
336h sample atropM 24 20x-Single File Export-23.tif	20	6.8	Disabled	Red	Yes	No	Balanced	1	5			1.5	2.5	Default	0.1	0.05	10	1	10	0.5
336h sample MLC2a 2 20x-Single File Export-19.tif	20	6.8	Disabled	Red	Yes	No	Balanced	1	5			1.5	2.5	Default	0.1	0.05	10	1	10	0.5
336h sample MLC2a 17 20x-Single File Export-34.tif	20	6.8	Disabled	Red	Yes	No	Balanced	1	5			1.5	2.5	Default	0.1	0.05	10	1	10	0.5
336h sample TropT 6 20x-Single File Export-32.tif	20	6.8	Disabled	Red	Yes	No	Balanced	1	5			1.5	2.5	Default	0.1	0.05	10	1	10	0.5
336h sample TropT 7 20x-Single File Export-33.tif	20	6.8	Disabled	Red	Yes	No	Balanced	1	5			1.5	2.5	Default	0.1	0.05	10	1	10	0.5
336h sample TropT 8 20x-Single File Export-34.tif	20	6.8	Disabled	Red	Yes	No	Balanced	1	5			1.5	2.5	Default	0.1	0.05	10	1	10	0.5
336h sample TropT 9 20x-Single File Export-35.tif	20	6.8	Disabled	Red	Yes	No	Balanced	1	5			1.5	2.5	Default	0.1	0.05	10	1	10	0.5
336h sample TropT 10 20x-Single File Export-36.tif	20	6.8	Disabled	Red	Yes	No	Balanced	1	5			1.5	2.5	Default	0.1	0.05	10	1	10	0.5
336h sample TropT 11 20x-Single File Export-37.tif	20	6.8	Disabled	Red	Yes	No	Balanced	1	5			1.5	2.5	Default	0.1	0.05	10	1	10	0.5
336h sample TropT 12 20x-Single File Export-38.tif	20	6.8	Disabled	Red	Yes	No	Balanced	1	5			1.5	2.5	Default	0.1	0.05	10	1	10	0.5

## Sheet: UTA.07801 controls
Image	Cell	Component	Mean orientation	Circ. variance	Angular std	Circ. skewness	Circ. kurtosis	Mean wavelength(µm)	Median wavelength (µm)	Mode wavelength (µm)	Std wavelength(µm)	Component	Mean orientation	Circ. variance	Angular std	Circ. skewness	Circ. kurtosis	Mean wavelength(µm)	Median wavelength (µm)	Mode wavelength (µm)	Std wavelength(µm)	Detail SNR (dB)	Center X (pixels)	Center Y (pixels)	Center X (µm)	Center Y (µm)	Area (µm^2)	Perimeter (µm)	Major axis (µm)	Minor axis (µm)	Eccentricity	Solidity
264h ctrl TropT aact 23 40x-Single File Export-98.tif	1	Mixed	110.629	0.986983	1.40498	0.075791	-0.114444	2.91103	2.85226	1.59713	1.16518	Detail	53.2752	0.0468464	0.306093	-0.0121356	0.820493	3.19358	3.19426	3.16554	0.128278	1.35133
168h ctrl MLC2a MLC2v 12 40x-Single File Export-27.tif	1	Mixed	114.491	0.973427	1.3953	0.0443031	0.0220186	2.63009	2.40939	1.00063	1.19361	Detail	46.1063	0.149923	0.547581	0.0140629	0.494712	1.32544	1.3119	1.29921	0.10957	1.44634
168h ctrl MLC2a MLC2v 11 40x-Single File Export-26.tif	1	Mixed	63.9635	0.967507	1.39105	-0.0301689	0.0310251	2.66771	2.47418	1.00063	1.22749	Detail	47.7781	0.120994	0.491922	0.00152444	0.573666	1.68859	1.68129	1.61182	0.14363	1.31575
264h ctrl TropT MYBPC3 9 40x-Single File Export-27.tif	1	Mixed	147.558	0.962541	1.38747	-0.0570228	0.083024	3.4181	3.49619	4.97308	1.0633	Detail	145.633	0.708767	1.1906	-0.0669586	0.0677097	3.2648	3.24503	3.16487	0.166119	1.46736
264h ctrl TropT MYBPC3 2 40x-Single File Export-20.tif	1	Mixed	50.6546	0.955245	1.3822	0.0416484	0.0869124	3.21046	3.27041	4.70522	1.14673	Detail	39.8234	0.21713	0.658984	0.000347399	0.320933	1.78871	1.79017	1.83226	0.109167	2.13562
336h ctrl TropT aact 5 40x-Single File Export-79.tif	1	Mixed	145.546	0.954294	1.38152	-0.0247806	-0.00389171	3.07025	3.10408	4.46342	1.18343	Detail	51.5404	0.166736	0.57747	-0.0223511	0.437318	1.83785	1.8376	1.8523	0.0689787	1.82353
336h ctrl TropT aact 6 20x-Single File Export-80.tif	1	Mixed	110.698	0.941884	1.3725	0.0749214	-0.0826487	3.11558	3.15953	4.70522	1.15248	Detail	53.4116	0.0225322	0.212284	0.00532599	0.911956	2.17713	2.17693	2.17626	0.0381794	2.29793
96h ctrl MLC2v MLC2a 11 20x-Single File Export-25.tif	1	Mixed	118.85	0.940297	1.37135	0.00357431	0.0113716	3.01192	3.02125	2.35261	1.13484	Detail	101.167	0.013811	0.166199	-0.000760084	0.945553	4.57108	4.5763	4.58098	0.196291	1.92
168h ctrl MLC2a MLC2v 16 40x-Single File Export-31.tif	1	Mixed	142.093	0.939882	1.37104	-0.0085548	-0.0266056	2.62358	2.40872	1.68998	1.13894	Detail	53.5125	0.358499	0.846757	0.0290533	0.0565521	1.71306	1.70935	1.72338	0.0919064	1.67486
96h ctrl MLC2v MLC2a 16 40x-Single File Export-30.tif	1	Mixed	126.698	0.937033	1.36897	-0.0275119	-0.0362402	2.67351	2.49957	1.00063	1.23762	Detail	98.9498	0.112878	0.475139	-0.0101569	0.597986	1.89124	1.89037	1.89171	0.0276947	1.44688
264h ctrl TropT MYBPC3 8 40x-Single File Export-26.tif	1	Mixed	93.6182	0.936332	1.36845	0.00977474	-0.0921988	2.90547	2.80082	1.65791	1.16715	Detail	48.3806	0.231083	0.679828	-0.0221517	0.276882	1.52033	1.47155	1.29921	0.336082	1.79158
96h ctrl MLC2v MLC2a 9 20x-Single File Export-23.tif	1	Mixed	104.266	0.934451	1.36708	0.0283487	0.0722955	2.86184	2.78947	1.00063	1.21418	Detail	110.939	0.0598304	0.34592	-0.0107699	0.776286	3.00819	2.99988	2.95045	0.144963	1.44397
96h ctrl MLC2v MLC2a 14 40x-Single File Export-28.tif	1	Mixed	122.768	0.934129	1.36684	-0.0425523	-0.00745802	2.25605	1.85163	1.00063	1.1444	Detail	107.927	0.00391671	0.0885066	1.91135e-05	0.984389	4.83804	4.83748	4.83548	0.0548856	2.17139
264h ctrl TropT aact 5 40x-Single File Export-80.tif	1	Mixed	161.964	0.923694	1.35919	-0.00226698	-0.0186512	2.92957	2.88566	1.50094	1.16491	Detail	41.7462	0.137314	0.524049	0.0112216	0.532533	1.47681	1.45886	1.28051	0.247034	1.98111
336h ctrl TropT aact 11 40x-Single File Export-85.tif	1	Mixed	47.1433	0.922456	1.35828	0.000990002	0.0272392	3.32753	3.41336	4.58098	1.09415	Detail	39.7368	0.215635	0.656712	0.043091	0.311958	1.8503	1.84829	1.83292	0.0432741	1.47352
264h ctrl TropT aact 4 40x-Single File Export-79.tif	1	Mixed	145.341	0.917561	1.35467	0.00851512	0.0208031	2.93236	2.89033	1.68998	1.16866	Detail	158.972	0.00100842	0.0449092	-1.16055e-06	0.995967	4.83804	4.83748	4.83548	0.0548856	0.840431
96h ctrl MLC2v MLC2a 13 40x-Single File Export-27.tif	1	Mixed	160.334	0.916912	1.35419	0.0424195	0.00478611	2.45594	2.12884	1.00063	1.18243	Detail	0.136533	0.00266022	0.0729414	-3.60811e-06	0.989391	3.39792	3.39532	3.41336	0.139263	4.68219
168h ctrl atropM KI67 18 40x-Single File Export-18.tif	1	Mixed	61.3469	0.912954	1.35126	0.104636	-0.0513291	3.35445	3.47681	4.97308	1.12576	Detail	53.2072	0.224391	0.669912	-0.0116527	0.285446	1.67908	1.67729	1.67395	0.070156	2.14431
264h ctrl TropT aact 7 20x-Single File Export-82.tif	1	Mixed	167.909	0.912544	1.35096	0.0682104	0.0504573	3.1747	3.24436	3.95642	1.12541	Detail	177.288	0.00789259	0.125639	4.30427e-05	0.968696	4.39494	4.41599	4.70522	0.315576	2.02472
168h ctrl MLC2a MLC2v 6 40x-Single File Export-21.tif	1	Mixed	105.148	0.9109	1.34974	0.0173679	0.00463479	3.28575	3.4708	1.00063	1.20584	Detail	26.2995	0.744204	1.22	0.00289595	0.0926815	3.64737	3.63713	3.55296	0.177828	1.21184
264h ctrl TropT MYBPC3 6 40x-Single File Export-24.tif	1	Mixed	102.209	0.907731	1.34739	0.00222163	-0.0333238	2.72803	2.50357	1.27049	1.21355	Detail	59.3049	0.138608	0.526512	-0.0236172	0.52446	1.52694	1.52365	1.52699	0.0946028	1.81815
96h ctrl MLC2v MLC2a 15 40x-Single File Export-29.tif	1	Mixed	126.61	0.905987	1.3461	-0.0205076	0.0196512	3.0398	3.05599	3.16554	1.13205	Detail	128.943	0.103142	0.454184	0.00287312	0.616287	4.31847	4.31045	4.24632	0.191255	1.14951
264h ctrl TropT aact 21 40x-Single File Export-96.tif	1	Mixed	113.944	0.901024	1.3424	0.0197293	0.0150972	2.94981	2.87898	1.48758	1.18213	Detail	85.0638	0.00385358	0.0877905	-3.69874e-05	0.984645	2.71369	2.71532	2.72	0.0833339	1.19961
168h ctrl atropM KI67 1 40x-Single File Export-01.tif	1	Mixed	149.235	0.748301	1.22336	-0.110686	-0.047876	3.1046	3.02727	2.29116	1.10641	Detail	42.8886	0.0538039	0.328036	-0.00300328	0.796446	2.72223	2.49088	2.02397	0.979326	2.51976
168h ctrl atropM KI67 10 20x-Single File Export-10.tif	1	Mixed	88.9467	0.396143	0.890105	-0.0529437	0.342627	3.14077	3.15953	3.70393	1.04006	Detail	80.5847	4.0222e-05	0.00896905	-5.33524e-09	0.999837	1.10411	1.10416	1.10216	0.00990487	0.5926
168h ctrl atropM KI67 16 40x-Single File Export-16.tif	1	Mixed	156.892	0.837993	1.2946	-0.0631664	-0.00344752	3.47688	3.5877	4.97375	1.0898	Detail	64.914	0.354554	0.842086	-0.0946833	0.158951	3.20794	3.15351	4.83548	1.03363	2.0159
168h ctrl atropM KI67 17 40x-Single File Export-17.tif	1	Mixed	153.754	0.678407	1.16482	0.0531497	0.165145	2.87348	2.75406	2.38467	1.07292	Detail	67.5575	0.112796	0.474965	-0.0109287	0.603058	2.74619	2.6031	2.29049	0.970932	2.98445
168h ctrl atropM KI67 19 40x-Single File Export-19.tif	1	Mixed	159.299	0.865804	1.31591	0.077136	0.119611	3.13068	3.17355	3.22365	1.10966	Detail	165.064	0.0199774	0.199887	-0.00198151	0.922008	4.52381	4.54892	4.58098	0.236535	1.72136
168h ctrl atropM KI67 2 40x-Single File Export-02.tif	1	Mixed	173.021	0.846843	1.30142	-0.0332928	0.022414	2.99061	2.92106	3.05465	1.11612	Detail	6.25614	0.00231543	0.0680504	-5.09783e-06	0.990756	4.83804	4.83748	4.83548	0.0548856	1.84164
168h ctrl atropM KI67 20 40x-Single File Export-20.tif	1	Mixed	88.6373	0.297265	0.771057	-0.0593258	0.557098	2.94196	2.82086	2.56035	1.06765	Detail	46.1999	0.0378553	0.275155	-0.00234692	0.853944	1.18349	1.16562	1.13021	0.117777	1.3204
168h ctrl atropM KI67 21 40x-Single File Export-21.tif	1	Mixed	173.413	0.310194	0.787648	-0.0163799	0.330851	3.0152	2.93442	2.23171	1.02166	Detail	31.9981	9.39494e-05	0.0137076	1.30234e-08	0.999622	1.30505	1.30522	1.30856	0.0102116	0.520747
168h ctrl atropM KI67 3 40x-Single File Export-03.tif	1	Mixed	135.663	0.811585	1.27404	0.0607035	0.102335	3.19315	3.26507	4.14479	1.11478	Detail	128.658	0.0291092	0.241285	0.00151833	0.886059	3.24986	3.25037	3.22365	0.119142	1.33275
168h ctrl atropM KI67 4 40x-Single File Export-04.tif	1	Mixed	154.937	0.673656	1.16074	0.00376896	0.254426	3.08658	3.09941	2.95045	1.08516	Detail	166.313	0.0027043	0.0735431	-0.000220375	0.989221	3.6993	3.64381	3.48149	0.810797	0.996504
168h ctrl atropM KI67 5 40x-Single File Export-05.tif	1	Mixed	142.489	0.887359	1.33219	0.153199	-0.0717139	3.19979	3.17222	4.97308	1.11613	Detail	169.58	0.0702181	0.374748	0.00681313	0.731958	4.83804	4.83748	4.83548	0.0548856	1.74217
168h ctrl atropM KI67 6 40x-Single File Export-06.tif	1	Mixed	149.378	0.350753	0.837559	-0.00873747	0.481726	3.04089	3.03061	3.16554	1.04081	Detail	53.2406	0.0193383	0.196664	0.000741888	0.924226	3.01277	3.03795	3.16554	0.917161	5.90447
168h ctrl atropM KI67 7 40x-dapi peittää ki67t-07.tif	1	Mixed	147.163	0.659201	1.14822	0.207718	0.290638	3.1543	3.10676	2.41807	1.10783	Detail	166.002	0.00448979	0.0947607	0.000112302	0.982132	3.46341	3.69524	4.83548	1.05086	2.86785
168h ctrl atropM KI67 8 40x-Single File Export-08.tif	1	Mixed	137.711	0.865513	1.31568	-0.0381504	0.179591	2.74245	2.55568	1.72338	1.08638	Detail	32.2913	0.530085	1.02965	0.216842	0.107557	1.86094	1.8543	1.77681	0.0860438	2.9548
168h ctrl atropM KI67 9 40x-Single File Export-09.tif	1	Mixed	111.345	0.830406	1.28872	-0.00500232	0.0218121	2.92638	2.83355	1.72404	1.17883	Detail	26.4421	0.142726	0.534277	-0.0743457	0.529828	2.68293	2.45882	1.46287	1.16694	1.80826
168h ctrl MLC2a MLC2v 2 20x-Single File Export-17.tif	1	Mixed	71.2589	0.716502	1.19708	-0.0220321	0.130202	2.96318	2.93375	1.00063	1.16677	Detail	63.8276	0.160582	0.566713	0.0213591	0.462282	1.06444	1.05874	1.00664	0.041798	1.53904
168h ctrl MLC2a MLC2v 5 40x-Single File Export-20.tif	1	Mixed	179.816	0.780183	1.24915	0.047518	0.11367	2.98986	3.06735	1.00063	1.25228	Detail	59.7379	0.242647	0.69663	0.0302271	0.306998	1.35886	1.35799	1.36	0.0300616	1.39366
168h ctrl MLC2a MLC2v 7 40x-tuma karannu-22.tif	1	Mixed	133.665	0.887777	1.3325	0.030892	0.0774955	2.65128	2.32723	1.64255	1.19036	Detail	129.756	0.0787068	0.396754	-0.000187369	0.715249	1.66158	1.64856	1.62652	0.121783	3.57832
168h ctrl MLC2a MLC2v 8 40x-Single File Export-23.tif	1	Mixed	25.503	0.871321	1.32009	0.0222483	0.0970113	2.99513	2.99721	1.00063	1.21973	Detail	27.7792	0.157188	0.560693	-0.018136	0.473546	1.98048	1.97186	1.93446	0.0913615	1.19065
168h ctrl MLC2a MLC2v 9 40x-Single File Export-24.tif	1	Mixed	128.555	0.842744	1.29826	0.0171695	0.00373871	2.84947	2.71465	1.01198	1.17488	Detail	42.6532	0.0769924	0.392409	-0.00107953	0.720237	2.43598	2.28247	2.45214	0.996421	1.81987
264h ctrl TropT aact 1 40x-Single File Export-76.tif	1	Mixed	86.4927	0.504792	1.00478	0.0413441	0.163121	3.30638	3.43139	3.95642	1.09546	Detail	1.56184	0.0591306	0.343891	-0.00833365	0.777428	3.19131	3.30448	3.86825	1.01787	4.07651
264h ctrl TropT aact 11 20x-Single File Export-86.tif	1	Mixed	108.166	0.799732	1.2647	-0.116709	0.0916842	3.27944	3.34856	3.62711	1.06282	Detail	98.7358	0.00277645	0.0745177	-1.8369e-06	0.98892	4.83804	4.83748	4.83548	0.0548856	1.22872
264h ctrl TropT aact 15 20x-Single File Export-90.tif	1	Mixed	117.19	0.727199	1.20598	0.0281315	0.0420999	3.15011	3.13481	3.10876	1.04825	Detail	41.5161	0.0813203	0.403287	-0.00722501	0.701256	2.90784	2.891	3.05399	0.896572	2.31803
264h ctrl TropT aact 16 20x-Single File Export-91.tif	1	Mixed	139.933	0.797233	1.26272	-0.10831	-0.0148554	3.17839	3.15819	2.48687	1.06846	Detail	110.326	0.121187	0.492315	-0.0667986	0.573373	4.5918	4.59033	4.58098	0.162055	0.842416
264h ctrl TropT aact 17 20x-Single File Export-92.tif	1	Mixed	126.067	0.771934	1.24252	-0.0829882	0.0423661	3.17331	3.21831	3.41336	1.07072	Detail	72.1223	0.0203535	0.20176	0.00119824	0.920465	2.56849	2.54365	2.52294	0.773315	1.76321
264h ctrl TropT aact 19 20x-Single File Export-94.tif	1	Mixed	27.0684	0.776987	1.24658	0.0338322	0.102578	2.92963	2.88031	1.81289	1.154	Detail	32.6972	0.00144626	0.0537821	-2.24814e-05	0.994221	1.68226	1.68263	1.67395	0.0269748	1.00093
264h ctrl TropT aact 2 40x-Single File Export-77.tif	1	Mixed	140.2	0.875531	1.32328	0.00457603	0.0313984	3.22651	3.28845	4.97308	1.14182	Detail	147.797	0.0505338	0.317911	-0.0202819	0.806683	4.17459	4.14212	4.0486	0.260924	1.31635
264h ctrl TropT aact 22 40x-Single File Export-97.tif	1	Mixed	105.947	0.779907	1.24893	-0.0326771	0.0214782	2.92853	2.86829	1.4268	1.18163	Detail	18.3804	0.161902	0.569037	-0.0527122	0.467384	2.72914	2.62848	1.4268	1.15202	1.80418
264h ctrl TropT aact 3 40x-Single File Export-78.tif	1	Mixed	111.422	0.749587	1.22441	-0.0811995	0.0458359	3.21019	3.31049	3.70393	1.09774	Detail	46.9074	0.0589962	0.3435	0.00668721	0.778841	2.76782	2.65053	2.76342	1.12194	1.63406
264h ctrl TropT aact 6 40x-Single File Export-81.tif	1	Mixed	158.178	0.784729	1.25278	-0.0936686	0.00819146	3.00716	2.95513	1.61182	1.13528	Detail	45.2135	0.123838	0.49767	0.0341946	0.572652	1.6132	1.61316	1.62719	0.0357238	3.18206
264h ctrl TropT aact 9 20x-Single File Export-84.tif	1	Mixed	163.561	0.85405	1.30694	-0.00130953	0.0978183	3.15645	3.19426	2.67791	1.12032	Detail	166.092	0.0195826	0.197902	0.000940824	0.923074	4.45878	4.45072	4.35253	0.190727	0.628322
264h ctrl TropT MYBPC3 1 40x-Single File Export-19.tif	1	Mixed	98.3586	0.865392	1.31559	0.0908684	0.054913	3.02396	2.9952	1.65791	1.16733	Detail	34.3236	0.34358	0.828951	-0.0800778	0.0917164	1.62388	1.60982	1.61182	0.181168	1.83327
264h ctrl TropT MYBPC3 3 40x-Single File Export-21.tif	1	Mixed	53.5331	0.888991	1.33341	0.00750143	0.13449	3.51732	3.61709	4.97308	1.00994	Detail	49.1689	0.0299293	0.24466	0.00649356	0.884939	3.41826	3.40467	3.3479	0.161954	1.16276
264h ctrl TropT MYBPC3 4 40x-Single File Export-22.tif	1	Mixed	123.278	0.873989	1.32211	0.00977504	0.0636885	3.05428	3.03996	1.70668	1.12436	Detail	123.43	0.110024	0.469094	0.0127627	0.609077	3.25705	3.24569	3.16487	0.202264	1.03684
264h ctrl TropT MYBPC3 7 40x-Single File Export-25.tif	1	Mixed	46.7967	0.491309	0.991271	-0.0314888	0.541349	3.10034	3.10742	1.67395	1.18477	Detail	47.2164	0.193833	0.622628	0.00341344	0.375969	1.63755	1.62585	1.55438	0.13852	3.40553
336h ctrl TropT aact 12 40x-Single File Export-86.tif	1	Mixed	135.51	0.655346	1.14485	-0.0117706	0.280578	3.21132	3.32585	4.97308	1.15858	Detail	141.582	0.0867394	0.416508	-0.00577516	0.67273	3.81508	3.54695	2.72	0.788326	0.765399
336h ctrl TropT aact 4 20x-Single File Export-78.tif	1	Mixed	156.61	0.869372	1.31861	0.00800117	-0.016887	3.07483	3.07603	2.04801	1.15977	Detail	65.3494	0.364322	0.853606	0.0229216	0.0713129	3.01016	3.0286	1.75878	1.09709	1.35853
336h ctrl TropT MYBPC3 2 40x-Single File Export-30.tif	1	Mixed	132.097	0.845199	1.30015	-0.00720198	-0.0541471	3.20238	3.31249	4.97308	1.17132	Detail	40.292	0.419367	0.915824	-0.0404764	-0.0602358	2.94345	2.93843	4.83548	1.165	1.78284
336h ctrl TropT MYBPC3 4 40x-Single File Export-32.tif	1	Mixed	90.5789	0.820501	1.28102	-0.0821828	-0.0194677	3.05195	3.07069	1.36	1.21596	Detail	45.7286	0.243827	0.698323	-0.00742418	0.27137	1.50069	1.49493	1.48758	0.0972676	1.94505
336h ctrl TropT MYBPC3 5 40x-Single File Export-33.tif	1	Mixed	114.204	0.877091	1.32445	-0.021726	0.0256553	3.25917	3.36192	4.97308	1.144	Detail	21.8313	0.553608	1.05224	-0.039574	0.0772857	3.06348	3.10008	4.83548	1.11381	1.67168
96h ctrl atropM KI67 13 40x-Single File Export-12.tif	1	Mixed	133.287	0.580044	1.07707	-0.0623504	0.130822	3.17747	3.17489	2.72	1.07861	Detail	103.035	0.00807667	0.127096	0.000717715	0.967975	3.52576	3.49485	4.46408	1.02705	1.02185
96h ctrl atropM KI67 2 40x-Single File Export-01.tif	1	Mixed	96.2016	0.564542	1.06258	-0.133915	0.31364	3.10116	3.0787	3.05399	1.10204	Detail	84.0063	0.0873384	0.417944	0.00593606	0.68097	1.58412	1.58377	1.58243	0.0299704	2.02569
96h ctrl atropM KI67 3 40x-Single File Export-02.tif	1	Mixed	137.764	0.787244	1.25479	0.149059	0.0788685	3.00802	2.91972	1.70668	1.08229	Detail	163.522	0.0940477	0.4337	0.00351602	0.660812	1.65088	1.65057	1.61182	0.0596025	2.67903
96h ctrl atropM KI67 5 40x-Single File Export-04.tif	1	Mixed	71.5907	0.756556	1.23009	-0.128534	0.0698387	3.1003	3.06067	2.59843	1.05521	Detail	31.935	0.161639	0.568576	-0.0221331	0.479892	1.28195	1.28184	1.27984	0.022414	2.59977
96h ctrl atropM KI67 6 40x-Single File Export-05.tif	1	Mixed	64.5448	0.624232	1.11735	-0.14929	0.153902	3.22568	3.22699	2.85359	1.04171	Detail	45.3486	0.0368642	0.27153	-0.00399315	0.859046	1.039	1.03803	1.03002	0.0207115	2.78498
96h ctrl atropM KI67 7 40x-Single File Export-06.tif	1	Mixed	88.3296	0.486369	0.986275	0.0224614	0.25165	3.13226	3.10141	2.85426	0.974194	Detail	9.08037	0.0295537	0.24312	0.0030427	0.885957	2.96854	2.95379	2.90102	0.785348	4.74324
96h ctrl MLC2v MLC2a 10 20x-Single File Export-24.tif	1	Mixed	4.58874	0.815594	1.27718	2.60415e-05	0.00691286	3.14891	3.22833	3.48149	1.15847	Detail	93.5796	0.198407	0.629931	-0.00296715	0.371945	3.00611	3.04263	3.48149	1.07207	2.02981
96h ctrl MLC2v MLC2a 12 20x-Single File Export-26.tif	1	Mixed	135.815	0.77654	1.24623	-0.118568	0.131202	3.02465	3.03929	3.86825	1.13753	Detail	133.541	0.00109271	0.0467485	-1.52168e-07	0.995631	4.83804	4.83748	4.83548	0.0548856	0.9591
96h ctrl MLC2v MLC2a 5 40x-Single File Export-19.tif	1	Mixed	178.659	0.74623	1.22166	-0.0013597	-0.0950611	3.28602	3.36526	3.62644	0.998874	Detail	90.6323	0.476119	0.975827	-0.00884927	-0.148397	3.29634	3.4	3.62644	0.89869	2.5178
96h ctrl MLC2v MLC2a 6 40x-Single File Export-20.tif	1	Mixed	148.336	0.573982	1.07143	-0.0120807	0.306102	2.99979	3.07469	3.28511	1.10215	Detail	144.463	0.0661759	0.363802	0.00767611	0.759148	1.85756	1.85029	1.81355	0.0768831	1.30769

[truncated: 8 more sheets: UTA.07801 stretched, UTA.07801 settings, UTA.13602 controls, UTA.13602 stretched, UTA.13602 settings, UTA.02912 controls, UTA.02912 stretched, UTA.02912 settings]
